# Supplementary material for: Complex Evolution of the Mismatch Repair System in Eukaryotes is Illuminated by Novel Archaeal Genomes
Source: J Mol Evol. 2021 Jan 7;89(1):12–8. doi: 10.1007/s00239-020-09979-5 (PMC7884376; doi:10.1007/s00239-020-09979-5)
Supplement: Supplementary file 1 — (hmm 363 kb) [file 239_2020_9979_MOESM1_ESM.hmm]

HMMER3/f [3.2.1 | June 2018]
NAME  MSH4.faa.maf
LENG  796
ALPH  amino
RF    no
MM    no
CONS  yes
CS    no
MAP   yes
DATE  Tue Jun 23 15:21:03 2020
NSEQ  11
EFFN  1.957764
CKSUM 2690339226
STATS LOCAL MSV      -12.5077  0.69622
STATS LOCAL VITERBI  -13.0306  0.69622
STATS LOCAL FORWARD   -6.3359  0.69622
HMM          A        C        D        E        F        G        H        I        K        L        M        N        P        Q        R        S        T        V        W        Y   
            m->m     m->i     m->d     i->m     i->i     d->m     d->d
  COMPO   2.55575  4.24570  2.99423  2.65725  3.34416  3.13255  3.70920  2.68293  2.68942  2.32025  3.52788  3.02808  3.56017  3.02082  3.00472  2.59561  2.76831  2.60674  5.16872  3.55641
          2.68618  4.42225  2.77519  2.73123  3.46354  2.40513  3.72494  3.29354  2.67741  2.69355  4.24690  2.90347  2.73739  3.18146  2.89801  2.37887  2.77519  2.98518  4.58477  3.61503
          0.07301  4.60982  2.80586  0.61958  0.77255  0.00000        *
      1   3.68545  5.14689  4.89381  4.59417  3.73784  4.42168  5.17276  2.99709  4.32193  2.26897  0.49393  4.77256  4.92755  4.67578  4.43528  4.07942  4.02707  3.07559  5.63020  4.44042      1 M - - -
          2.68618  4.42225  2.77519  2.73123  3.46354  2.40513  3.72494  3.29354  2.67741  2.69355  4.24690  2.90347  2.73739  3.18146  2.89801  2.37887  2.77519  2.98518  4.58477  3.61503
          0.01578  4.55259  5.27494  0.61958  0.77255  0.58667  0.81233
      2   2.42181  5.04749  3.04022  2.05502  4.32803  3.52037  3.71962  3.76756  2.48576  2.87514  4.11022  2.15381  3.91458  2.84460  2.65041  2.40747  2.95209  2.88133  5.52505  4.16028      2 e - - -
          2.68618  4.42225  2.77519  2.73123  3.46354  2.40513  3.72494  3.29354  2.67741  2.69355  4.24690  2.90347  2.73739  3.18146  2.89801  2.37887  2.77519  2.98518  4.58477  3.61503
          0.01578  4.55259  5.27494  0.61958  0.77255  0.58667  0.81233
      3   2.71654  5.04700  2.67770  2.02277  4.32415  3.51826  3.71625  3.76497  2.48588  2.83505  4.10645  2.65618  3.91129  2.54300  2.96393  2.71698  2.57119  2.57247  5.52238  3.37264      3 e - - -
          2.68618  4.42225  2.77519  2.73123  3.46354  2.40513  3.72494  3.29354  2.67741  2.69355  4.24690  2.90347  2.73739  3.18146  2.89801  2.37887  2.77519  2.98518  4.58477  3.61503
          0.33057  4.55259  1.30582  0.61958  0.77255  0.58667  0.81233
      4   2.65752  4.70365  3.11337  2.59919  3.88459  3.48661  3.73219  3.33604  2.55633  2.97510  3.82396  3.08737  3.90082  2.16216  2.97115  2.41430  2.43060  3.04568  5.22036  2.54683      4 q - - -
          2.68618  4.42225  2.77519  2.73123  3.46354  2.40513  3.72494  3.29354  2.67741  2.69355  4.24690  2.90347  2.73739  3.18146  2.89801  2.37887  2.77519  2.98518  4.58477  3.61503
          0.02156  4.24358  4.96593  0.61958  0.77255  0.94658  0.49113
      5   2.65502  4.82255  3.02069  2.20964  4.05208  3.47090  3.68066  2.80650  2.47053  2.60855  3.89667  2.32896  3.86842  2.42600  2.91371  2.69545  2.88617  3.14390  5.32534  3.99936      5 e - - -
          2.68618  4.42225  2.77519  2.73123  3.46354  2.40513  3.72494  3.29354  2.67741  2.69355  4.24690  2.90347  2.73739  3.18146  2.89801  2.37887  2.77519  2.98518  4.58477  3.61503
          0.02156  4.24358  4.96593  0.61958  0.77255  0.77570  0.61689
      6   2.02343  4.41819  3.53524  3.06195  4.14370  3.26727  4.11710  3.50703  3.04684  3.20802  4.05340  3.36629  2.22349  3.35966  3.42072  1.58955  2.87209  2.46210  5.50497  4.25948      6 s - - -
          2.68618  4.42225  2.77519  2.73123  3.46354  2.40513  3.72494  3.29354  2.67741  2.69355  4.24690  2.90347  2.73739  3.18146  2.89801  2.37887  2.77519  2.98518  4.58477  3.61503
          0.01982  4.32666  5.04900  0.61958  0.77255  0.87152  0.54183
      7   2.64254  4.16441  3.95721  3.37771  2.70769  3.71893  4.01762  2.27813  3.28059  2.10818  3.27579  3.64292  3.04851  3.52495  3.51016  2.50317  2.52322  2.11619  4.77905  3.57935      7 l - - -
          2.68618  4.42225  2.77519  2.73123  3.46354  2.40513  3.72494  3.29354  2.67741  2.69355  4.24690  2.90347  2.73739  3.18146  2.89801  2.37887  2.77519  2.98518  4.58477  3.61503
          0.01982  4.32666  5.04900  0.61958  0.77255  0.67343  0.71326
      8   2.35732  3.19316  3.92910  3.35059  3.31819  3.72911  4.02226  2.29507  3.25969  2.40339  2.72446  3.63285  4.10389  2.85684  3.50384  2.62568  2.49015  2.15996  4.81255  3.61039      8 v - - -
          2.68618  4.42225  2.77519  2.73123  3.46354  2.40513  3.72494  3.29354  2.67741  2.69355  4.24690  2.90347  2.73739  3.18146  2.89801  2.37887  2.77519  2.98518  4.58477  3.61503
          0.01811  4.41624  5.13859  0.61958  0.77255  0.77540  0.61715
      9   2.70760  5.20308  2.24268  2.12205  4.53801  3.45209  2.95446  4.01938  2.17519  2.98387  4.24880  2.57241  3.86079  2.40249  2.89807  2.66892  2.94069  3.58878  5.63842  4.22915      9 e - - -
          2.68618  4.42225  2.77519  2.73123  3.46354  2.40513  3.72494  3.29354  2.67741  2.69355  4.24690  2.90347  2.73739  3.18146  2.89801  2.37887  2.77519  2.98518  4.58477  3.61503
          0.01811  4.41624  5.13859  0.61958  0.77255  0.60251  0.79282
     10   3.79407  5.88476  0.33249  2.94141  5.37853  3.81119  4.64776  5.13874  3.86960  4.64223  5.67374  3.51524  4.50570  3.91434  4.43863  3.71309  4.15710  4.72234  6.40321  5.20165     10 D - - -
          2.68618  4.42225  2.77519  2.73123  3.46354  2.40513  3.72494  3.29354  2.67741  2.69355  4.24690  2.90347  2.73739  3.18146  2.89801  2.37887  2.77519  2.98518  4.58477  3.61503
          0.28507  4.48747  1.44059  0.61958  0.77255  0.68447  0.70190
     11   2.52952  2.88057  3.38666  2.88629  3.99967  3.33481  3.93531  3.37538  2.27804  3.05771  3.91351  3.25892  3.88570  3.16471  3.12474  1.48708  2.87030  3.03618  5.34361  4.08573     11 s - - -
          2.68618  4.42225  2.77519  2.73123  3.46354  2.40513  3.72494  3.29354  2.67741  2.69355  4.24690  2.90347  2.73739  3.18146  2.89801  2.37887  2.77519  2.98518  4.58477  3.61503
          0.02198  4.22438  4.94673  0.61958  0.77255  0.96233  0.48127
     12   2.08658  4.57964  3.26161  2.80171  4.26141  3.28813  3.92446  3.67019  2.68855  3.29801  4.12538  3.19463  3.86444  3.11118  2.38653  1.43362  2.89422  3.26109  5.52575  4.24856     12 s - - -
          2.68618  4.42225  2.77519  2.73123  3.46354  2.40513  3.72494  3.29354  2.67741  2.69355  4.24690  2.90347  2.73739  3.18146  2.89801  2.37887  2.77519  2.98518  4.58477  3.61503
          0.02198  4.22438  4.94673  0.61958  0.77255  0.96233  0.48127
     13   2.66306  4.71667  3.13495  2.59896  3.91616  3.49443  3.71662  3.34706  2.50090  2.98214  3.82822  2.65404  3.89946  2.90678  2.49989  2.73850  1.93144  3.05590  5.23077  2.99904     13 t - - -
          2.68618  4.42225  2.77519  2.73123  3.46354  2.40513  3.72494  3.29354  2.67741  2.69355  4.24690  2.90347  2.73739  3.18146  2.89801  2.37887  2.77519  2.98518  4.58477  3.61503
          0.02198  4.22438  4.94673  0.61958  0.77255  0.96233  0.48127
     14   2.69553  4.92674  2.12300  2.45935  4.60547  1.76325  3.91622  4.08249  2.84434  3.64695  4.45673  2.96767  3.87586  3.08381  3.34884  1.80915  3.04807  3.61224  5.83084  4.44531     14 g - - -
          2.68618  4.42225  2.77519  2.73123  3.46354  2.40513  3.72494  3.29354  2.67741  2.69355  4.24690  2.90347  2.73739  3.18146  2.89801  2.37887  2.77519  2.98518  4.58477  3.61503
          0.02198  4.22438  4.94673  0.61958  0.77255  0.96233  0.48127
     15   2.50899  4.34639  3.48339  2.98697  2.75519  2.65514  3.97009  3.11963  2.96488  2.82874  3.70717  3.33156  3.90420  3.27019  3.32252  2.30370  1.72831  2.82765  5.15764  3.90771     15 t - - -
          2.68618  4.42225  2.77519  2.73123  3.46354  2.40513  3.72494  3.29354  2.67741  2.69355  4.24690  2.90347  2.73739  3.18146  2.89801  2.37887  2.77519  2.98518  4.58477  3.61503
          0.02198  4.22438  4.94673  0.61958  0.77255  0.96233  0.48127
     16   2.64878  4.48251  3.35207  2.79464  3.61824  3.56606  3.79190  2.23222  2.10586  2.69866  3.58469  3.23542  3.95356  3.06225  3.05062  2.39355  2.88069  2.75641  5.02591  2.99654     16 k - - -
          2.68618  4.42225  2.77519  2.73123  3.46354  2.40513  3.72494  3.29354  2.67741  2.69355  4.24690  2.90347  2.73739  3.18146  2.89801  2.37887  2.77519  2.98518  4.58477  3.61503
          0.02198  4.22438  4.94673  0.61958  0.77255  0.96233  0.48127
     17   2.64174  4.80354  2.96420  2.52186  4.16161  3.39565  2.96396  3.59774  2.54989  3.20027  4.02073  2.51461  3.86515  2.91118  2.98805  2.31505  1.84241  3.24877  5.42552  4.09256     17 t - - -
          2.68618  4.42225  2.77519  2.73123  3.46354  2.40513  3.72494  3.29354  2.67741  2.69355  4.24690  2.90347  2.73739  3.18146  2.89801  2.37887  2.77519  2.98518  4.58477  3.61503
          0.02198  4.22438  4.94673  0.61958  0.77255  0.96233  0.48127
     18   1.83345  4.28332  3.61379  3.26945  4.37099  1.83196  4.31628  3.73984  3.29820  3.45424  4.28351  3.42933  3.81811  3.58386  3.62128  2.52373  1.48645  3.22682  5.72093  4.51211     18 t - - -
          2.68618  4.42225  2.77519  2.73123  3.46354  2.40513  3.72494  3.29354  2.67741  2.69355  4.24690  2.90347  2.73739  3.18146  2.89801  2.37887  2.77519  2.98518  4.58477  3.61503
          0.02198  4.22438  4.94673  0.61958  0.77255  0.96233  0.48127
     19   1.49301  4.56438  3.11130  2.77058  4.32579  3.22795  3.99604  3.74298  2.87168  3.38400  4.20854  2.40046  2.23381  3.19333  3.28245  2.62454  2.90130  3.30407  5.61781  4.32415     19 a - - -
          2.68618  4.42225  2.77519  2.73123  3.46354  2.40513  3.72494  3.29354  2.67741  2.69355  4.24690  2.90347  2.73739  3.18146  2.89801  2.37887  2.77519  2.98518  4.58477  3.61503
          0.02198  4.22438  4.94673  0.61958  0.77255  0.96233  0.48127
     20   2.32969  5.03817  2.96949  2.43512  4.37802  3.45036  3.64052  3.81752  1.89339  3.34209  4.12540  2.50858  3.85594  2.76069  2.39171  2.30550  2.92396  3.43564  5.50358  4.15267     20 k - - -
          2.68618  4.42225  2.77519  2.73123  3.46354  2.40513  3.72494  3.29354  2.67741  2.69355  4.24690  2.90347  2.73739  3.18146  2.89801  2.37887  2.77519  2.98518  4.58477  3.61503
          0.12700  4.22438  2.25727  0.61958  0.77255  0.75755  0.63264
     21   2.66196  4.94786  2.94828  1.91364  4.22379  3.44476  3.65115  3.64885  2.15205  2.69628  4.01922  2.95575  3.12498  2.78502  2.85538  2.66944  2.52386  3.29915  5.42932  4.07858     21 e - - -
          2.68618  4.42225  2.77519  2.73123  3.46354  2.40513  3.72494  3.29354  2.67741  2.69355  4.24690  2.90347  2.73739  3.18146  2.89801  2.37887  2.77519  2.98518  4.58477  3.61503
          0.02176  4.23449  4.95684  0.61958  0.77255  0.76695  0.62442
     22   2.24840  4.67910  3.16204  2.65543  4.06451  3.42128  3.81712  3.45603  2.65666  2.64100  3.93602  1.96557  3.89374  3.00020  3.09058  2.33975  2.40214  3.12594  5.37437  4.07169     22 n - - -
          2.68618  4.42225  2.77519  2.73123  3.46354  2.40513  3.72494  3.29354  2.67741  2.69355  4.24690  2.90347  2.73739  3.18146  2.89801  2.37887  2.77519  2.98518  4.58477  3.61503
          0.01982  4.32666  5.04900  0.61958  0.77255  0.87152  0.54183
     23   2.65728  5.02478  2.53730  2.16020  3.20838  2.95384  3.64563  3.76282  2.18025  3.30572  4.08157  2.93702  3.84179  2.43511  2.89117  2.64820  2.88920  2.88158  5.49178  4.11593     23 e - - -
          2.68618  4.42225  2.77519  2.73123  3.46354  2.40513  3.72494  3.29354  2.67741  2.69355  4.24690  2.90347  2.73739  3.18146  2.89801  2.37887  2.77519  2.98518  4.58477  3.61503
          0.01982  4.32666  5.04900  0.61958  0.77255  0.52949  0.88894
     24   2.02630  4.70832  3.25624  2.72747  4.06943  3.48960  3.87030  3.46327  2.72010  2.56852  3.94780  2.36145  3.95193  3.05949  3.15345  2.12770  2.23477  3.14240  5.39128  4.09431     24 a - - -
          2.68618  4.42225  2.77519  2.73123  3.46354  2.40513  3.72494  3.29354  2.67741  2.69355  4.24690  2.90347  2.73739  3.18146  2.89801  2.37887  2.77519  2.98518  4.58477  3.61503
          0.01685  4.48747  5.20981  0.61958  0.77255  0.68447  0.70190
     25   2.42976  5.09566  2.30725  2.18671  3.30090  2.96132  3.68379  3.21136  2.21849  3.38124  4.14936  2.60138  3.88198  2.79791  2.92682  2.68530  2.93193  3.46147  5.55669  4.17398     25 e - - -
          2.68618  4.42225  2.77519  2.73123  3.46354  2.40513  3.72494  3.29354  2.67741  2.69355  4.24690  2.90347  2.73739  3.18146  2.89801  2.37887  2.77519  2.98518  4.58477  3.61503
          0.01685  4.48747  5.20981  0.61958  0.77255  0.51495  0.91014
     26   2.47655  5.17298  2.08021  2.21640  4.48925  3.50016  3.71432  3.95431  2.47521  3.46941  4.23057  2.61746  3.18771  2.82511  2.96593  2.71570  2.28051  2.99359  5.63135  4.23673     26 d - - -
          2.68618  4.42225  2.77519  2.73123  3.46354  2.40513  3.72494  3.29354  2.67741  2.69355  4.24690  2.90347  2.73739  3.18146  2.89801  2.37887  2.77519  2.98518  4.58477  3.61503
          0.01578  4.55259  5.27494  0.61958  0.77255  0.58667  0.81233
     27   2.41887  5.24715  3.00610  1.57948  4.59230  3.53480  3.04101  4.05923  2.17399  3.53938  4.29397  3.00684  3.93195  2.52107  2.48754  2.74854  3.00979  3.63923  5.66677  4.28272     27 e - - -
          2.68618  4.42225  2.77519  2.73123  3.46354  2.40513  3.72494  3.29354  2.67741  2.69355  4.24690  2.90347  2.73739  3.18146  2.89801  2.37887  2.77519  2.98518  4.58477  3.61503
          0.01578  4.55259  5.27494  0.61958  0.77255  0.58667  0.81233
     28   2.17564  3.20611  3.61537  3.05074  2.53003  3.67639  3.06952  2.94205  3.00356  2.65622  3.54834  3.44511  3.11114  3.30339  3.35265  2.28789  2.60454  2.71401  5.02663  3.79410     28 a - - -
          2.68618  4.42225  2.77519  2.73123  3.46354  2.40513  3.72494  3.29354  2.67741  2.69355  4.24690  2.90347  2.73739  3.18146  2.89801  2.37887  2.77519  2.98518  4.58477  3.61503
          0.01578  4.55259  5.27494  0.61958  0.77255  0.58667  0.81233
     29   2.74649  5.18162  2.94525  1.99089  4.50184  2.94239  3.71740  3.96796  2.47459  3.48015  4.24104  2.63106  3.91157  2.19880  2.96248  2.04724  2.98134  2.95096  5.63947  4.24484     29 e - - -
          2.68618  4.42225  2.77519  2.73123  3.46354  2.40513  3.72494  3.29354  2.67741  2.69355  4.24690  2.90347  2.73739  3.18146  2.89801  2.37887  2.77519  2.98518  4.58477  3.61503
          0.01578  4.55259  5.27494  0.61958  0.77255  0.58667  0.81233
     30   2.71754  4.58298  3.39918  2.83530  3.74232  3.64027  3.15243  2.70936  2.79442  2.80591  3.67819  2.85855  4.02356  3.12675  2.36437  2.52819  2.94876  2.04629  5.14072  3.09864     30 v - - -
          2.68618  4.42225  2.77519  2.73123  3.46354  2.40513  3.72494  3.29354  2.67741  2.69355  4.24690  2.90347  2.73739  3.18146  2.89801  2.37887  2.77519  2.98518  4.58477  3.61503
          0.01578  4.55259  5.27494  0.61958  0.77255  0.58667  0.81233
     31   3.15230  4.47371  4.97800  4.42705  3.56714  4.44940  4.83186  1.31991  4.28215  2.36280  3.52310  4.54147  4.76447  4.47622  4.39260  3.79104  3.39560  1.15660  5.30717  2.88346     31 v - - -
          2.68618  4.42225  2.77519  2.73123  3.46354  2.40513  3.72494  3.29354  2.67741  2.69355  4.24690  2.90347  2.73739  3.18146  2.89801  2.37887  2.77519  2.98518  4.58477  3.61503
          0.01578  4.55259  5.27494  0.61958  0.77255  0.58667  0.81233
     32   3.40504  4.67259  5.34708  4.78924  3.53022  4.78060  5.19816  1.62929  4.65651  1.52789  2.13968  4.91298  5.00268  4.74790  4.71089  4.14173  3.63852  1.30674  5.50667  4.40541     32 v - - -
          2.68618  4.42225  2.77519  2.73123  3.46354  2.40513  3.72494  3.29354  2.67741  2.69355  4.24690  2.90347  2.73739  3.18146  2.89801  2.37887  2.77519  2.98518  4.58477  3.61503
          0.01578  4.55259  5.27494  0.61958  0.77255  0.58667  0.81233
     33   1.34943  4.52349  3.67223  3.20392  4.21837  2.65784  4.24300  3.60085  3.18967  2.53063  4.13994  3.50108  4.01991  3.49855  3.55602  1.67782  2.99326  3.21723  5.59023  4.34921     33 a - - -
          2.68618  4.42225  2.77519  2.73123  3.46354  2.40513  3.72494  3.29354  2.67741  2.69355  4.24690  2.90347  2.73739  3.18146  2.89801  2.37887  2.77519  2.98518  4.58477  3.61503
          0.01578  4.55259  5.27494  0.61958  0.77255  0.58667  0.81233
     34   2.45329  3.02270  4.85361  4.27469  3.46918  4.22843  4.61942  1.60790  4.11442  1.47284  3.40483  4.35125  4.56690  4.28209  4.19163  3.55537  3.22683  1.81299  5.12437  3.94700     34 l - - -
          2.68618  4.42225  2.77519  2.73123  3.46354  2.40513  3.72494  3.29354  2.67741  2.69355  4.24690  2.90347  2.73739  3.18146  2.89801  2.37887  2.77519  2.98518  4.58477  3.61503
          0.01578  4.55259  5.27494  0.61958  0.77255  0.58667  0.81233
     35   2.71621  3.19548  4.28181  3.69028  3.26600  3.83559  4.14630  1.69029  3.55208  2.12819  3.28094  3.85646  4.20360  2.95698  3.69891  2.68599  2.94855  2.18440  4.78229  2.90961     35 i - - -
          2.68618  4.42225  2.77519  2.73123  3.46354  2.40513  3.72494  3.29354  2.67741  2.69355  4.24690  2.90347  2.73739  3.18146  2.89801  2.37887  2.77519  2.98518  4.58477  3.61503
          0.01578  4.55259  5.27494  0.61958  0.77255  0.58667  0.81233
     36   2.85612  5.31741  2.86603  1.42394  4.64619  3.53169  2.93708  4.11839  2.18512  3.60966  4.37946  3.00446  3.97108  2.88858  2.97219  2.13414  3.09181  3.70469  5.74887  4.35144     36 e - - -
          2.68618  4.42225  2.77519  2.73123  3.46354  2.40513  3.72494  3.29354  2.67741  2.69355  4.24690  2.90347  2.73739  3.18146  2.89801  2.37887  2.77519  2.98518  4.58477  3.61503
          0.01578  4.55259  5.27494  0.61958  0.77255  0.58667  0.81233
     37   2.75061  4.85919  3.15886  2.69576  4.16549  1.75531  3.88800  3.63504  2.72054  3.25314  4.08394  2.06249  3.02782  3.06971  3.15739  2.81541  3.02561  3.30061  3.32352  4.13596     37 g - - -
          2.68618  4.42225  2.77519  2.73123  3.46354  2.40513  3.72494  3.29354  2.67741  2.69355  4.24690  2.90347  2.73739  3.18146  2.89801  2.37887  2.77519  2.98518  4.58477  3.61503
          0.01578  4.55259  5.27494  0.61958  0.77255  0.58667  0.81233
     38   3.27968  5.45395  3.71587  3.02262  4.96453  3.91345  3.85739  4.30475  1.63143  3.71824  4.56626  3.43309  4.27748  2.98200  1.04675  2.51485  3.44960  3.96017  5.74456  4.57144     38 r - - -
          2.68618  4.42225  2.77519  2.73123  3.46354  2.40513  3.72494  3.29354  2.67741  2.69355  4.24690  2.90347  2.73739  3.18146  2.89801  2.37887  2.77519  2.98518  4.58477  3.61503
          0.18390  4.55259  1.84870  0.61958  0.77255  0.58667  0.81233
     39   1.44355  4.35849  3.82177  3.45493  4.53241  3.15851  4.46798  3.92226  3.45522  3.62442  4.44039  3.56471  3.90775  3.73622  3.76888  1.22399  2.23379  3.36758  5.87507  4.67574     39 s - - -
          2.68618  4.42225  2.77519  2.73123  3.46354  2.40513  3.72494  3.29354  2.67741  2.69355  4.24690  2.90347  2.73739  3.18146  2.89801  2.37887  2.77519  2.98518  4.58477  3.61503
          0.01864  4.38734  5.10968  0.61958  0.77255  0.80839  0.58982
     40   2.85444  5.09076  3.24675  2.64176  4.41859  2.80870  3.71466  3.81938  1.65900  3.35072  3.05659  3.13028  3.99438  2.84606  1.82373  2.86172  3.06530  3.47814  5.50810  4.22002     40 k - - -
          2.68618  4.42225  2.77519  2.73123  3.46354  2.40513  3.72494  3.29354  2.67741  2.69355  4.24690  2.90347  2.73739  3.18146  2.89801  2.37887  2.77519  2.98518  4.58477  3.61503
          0.01864  4.38734  5.10968  0.61958  0.77255  0.43938  1.03406
     41   2.73569  5.10337  2.62078  1.55076  4.39317  3.51875  3.71811  3.83899  2.47410  2.81784  3.20966  3.01075  3.91673  2.83724  2.56208  2.72581  2.96717  3.46262  5.56738  4.19301     41 e - - -
          2.68618  4.42225  2.77519  2.73123  3.46354  2.40513  3.72494  3.29354  2.67741  2.69355  4.24690  2.90347  2.73739  3.18146  2.89801  2.37887  2.77519  2.98518  4.58477  3.61503
          0.01578  4.55259  5.27494  0.61958  0.77255  0.58667  0.81233
     42   3.08332  4.40904  4.97207  4.39944  2.68329  4.36526  4.75922  1.55642  4.24689  1.96741  3.42307  4.48465  4.68058  4.40841  4.32365  3.69815  2.69574  1.29203  5.23303  4.05878     42 v - - -
          2.68618  4.42225  2.77519  2.73123  3.46354  2.40513  3.72494  3.29354  2.67741  2.69355  4.24690  2.90347  2.73739  3.18146  2.89801  2.37887  2.77519  2.98518  4.58477  3.61503
          0.01578  4.55259  5.27494  0.61958  0.77255  0.58667  0.81233
     43   3.71429  5.37033  4.51719  4.51868  5.55187  0.17565  5.53971  5.37064  4.78524  4.90996  5.92651  4.68489  4.77289  5.05680  4.89689  3.91232  4.24273  4.76840  6.41650  5.69335     43 G - - -
          2.68618  4.42225  2.77519  2.73123  3.46354  2.40513  3.72494  3.29354  2.67741  2.69355  4.24690  2.90347  2.73739  3.18146  2.89801  2.37887  2.77519  2.98518  4.58477  3.61503
          0.01578  4.55259  5.27494  0.61958  0.77255  0.58667  0.81233
     44   2.08705  4.20605  4.50203  3.90907  3.29617  3.95564  4.28539  1.95902  3.75307  2.30124  2.16849  4.02552  4.31373  3.93489  3.85917  3.25939  3.03134  1.82102  4.85774  2.93993     44 v - - -
          2.68618  4.42225  2.77519  2.73123  3.46354  2.40513  3.72494  3.29354  2.67741  2.69355  4.24690  2.90347  2.73739  3.18146  2.89801  2.37887  2.77519  2.98518  4.58477  3.61503
          0.01578  4.55259  5.27494  0.61958  0.77255  0.58667  0.81233
     45   0.95495  4.44974  4.07069  3.82353  4.82995  3.23708  4.80279  4.24240  3.86256  3.95913  4.76966  3.79257  4.03953  4.11029  4.11413  1.23909  3.04924  3.59444  6.17860  5.00975     45 a - - -
          2.68618  4.42225  2.77519  2.73123  3.46354  2.40513  3.72494  3.29354  2.67741  2.69355  4.24690  2.90347  2.73739  3.18146  2.89801  2.37887  2.77519  2.98518  4.58477  3.61503
          0.01578  4.55259  5.27494  0.61958  0.77255  0.58667  0.81233
     46   1.73253  2.64852  4.06468  3.50018  3.42265  3.71810  4.14260  2.75936  3.40117  2.51474  3.43003  3.73168  4.15139  3.64553  3.62782  2.57342  2.95610  2.22810  4.91960  2.44627     46 a - - -
          2.68618  4.42225  2.77519  2.73123  3.46354  2.40513  3.72494  3.29354  2.67741  2.69355  4.24690  2.90347  2.73739  3.18146  2.89801  2.37887  2.77519  2.98518  4.58477  3.61503
          0.01578  4.55259  5.27494  0.61958  0.77255  0.58667  0.81233
     47   3.03374  4.39955  4.80633  4.22435  2.56525  4.19864  4.38584  2.24167  4.05184  1.47115  3.24734  4.27811  4.51870  4.16522  4.10379  3.51413  3.26173  2.16363  4.78723  1.76000     47 l - - -
          2.68618  4.42225  2.77519  2.73123  3.46354  2.40513  3.72494  3.29354  2.67741  2.69355  4.24690  2.90347  2.73739  3.18146  2.89801  2.37887  2.77519  2.98518  4.58477  3.61503
          0.01578  4.55259  5.27494  0.61958  0.77255  0.58667  0.81233
     48   3.17771  5.78130  1.28155  2.38736  5.08600  3.51820  4.00469  4.61484  2.37702  4.08137  4.90171  1.55370  4.11019  3.15503  3.52354  3.06593  3.45396  4.16711  6.22032  4.71931     48 d - - -
          2.68618  4.42225  2.77519  2.73123  3.46354  2.40513  3.72494  3.29354  2.67741  2.69355  4.24690  2.90347  2.73739  3.18146  2.89801  2.37887  2.77519  2.98518  4.58477  3.61503
          0.01578  4.55259  5.27494  0.61958  0.77255  0.58667  0.81233
     49   2.76184  3.10295  4.34833  3.75866  3.30855  3.89458  4.21584  2.23029  2.95397  1.48776  3.30856  3.92203  4.25963  3.82358  3.76114  3.19092  2.52673  2.05456  4.84433  3.65755     49 l - - -
          2.68618  4.42225  2.77519  2.73123  3.46354  2.40513  3.72494  3.29354  2.67741  2.69355  4.24690  2.90347  2.73739  3.18146  2.89801  2.37887  2.77519  2.98518  4.58477  3.61503
          0.01578  4.55259  5.27494  0.61958  0.77255  0.58667  0.81233
     50   2.76671  5.27366  2.57277  1.97265  4.61556  3.50045  3.70997  4.09945  1.72992  3.57452  4.31916  2.55957  3.91238  2.81183  2.58421  2.39166  2.99965  3.66341  5.70300  4.29239     50 k - - -
          2.68618  4.42225  2.77519  2.73123  3.46354  2.40513  3.72494  3.29354  2.67741  2.69355  4.24690  2.90347  2.73739  3.18146  2.89801  2.37887  2.77519  2.98518  4.58477  3.61503
          0.01578  4.55259  5.27494  0.61958  0.77255  0.58667  0.81233
     51   2.68515  4.69603  3.31975  2.78945  4.04235  2.93598  3.08169  3.43818  2.77553  3.09218  3.93518  3.24574  3.98696  3.11373  3.19971  1.94411  1.78516  2.60020  5.38095  4.09305     51 t - - -
          2.68618  4.42225  2.77519  2.73123  3.46354  2.40513  3.72494  3.29354  2.67741  2.69355  4.24690  2.90347  2.73739  3.18146  2.89801  2.37887  2.77519  2.98518  4.58477  3.61503
          0.01578  4.55259  5.27494  0.61958  0.77255  0.58667  0.81233
     52   2.22496  4.64366  3.32683  2.76489  3.08060  2.64413  3.84262  3.19869  2.39573  2.51804  3.00848  3.23830  3.21913  3.07179  2.68658  2.83883  2.94502  2.93914  5.19484  3.91955     52 a - - -
          2.68618  4.42225  2.77519  2.73123  3.46354  2.40513  3.72494  3.29354  2.67741  2.69355  4.24690  2.90347  2.73739  3.18146  2.89801  2.37887  2.77519  2.98518  4.58477  3.61503
          0.01578  4.55259  5.27494  0.61958  0.77255  0.58667  0.81233
     53   2.77981  5.23729  2.91736  1.70358  4.56263  3.51068  3.06310  4.03361  2.47537  3.53268  4.29244  2.98620  3.92757  2.00659  2.95521  2.43950  2.56622  3.61966  5.68023  4.28191     53 e - - -
          2.68618  4.42225  2.77519  2.73123  3.46354  2.40513  3.72494  3.29354  2.67741  2.69355  4.24690  2.90347  2.73739  3.18146  2.89801  2.37887  2.77519  2.98518  4.58477  3.61503
          0.01578  4.55259  5.27494  0.61958  0.77255  0.58667  0.81233
     54   3.62361  4.86516  5.51571  4.97102  3.49688  5.03691  5.45409  1.88791  4.84717  0.79574  3.25742  5.15903  5.18372  4.89228  4.90175  4.42283  3.85368  1.65355  5.63597  4.58765     54 l - - -
          2.68618  4.42225  2.77519  2.73123  3.46354  2.40513  3.72494  3.29354  2.67741  2.69355  4.24690  2.90347  2.73739  3.18146  2.89801  2.37887  2.77519  2.98518  4.58477  3.61503
          0.01578  4.55259  5.27494  0.61958  0.77255  0.58667  0.81233
     55   2.72316  4.94479  3.10051  2.09305  4.19038  3.54471  2.36273  3.07429  2.53432  3.20530  4.01453  3.06998  3.93645  2.51301  2.99488  2.75088  2.34135  2.83670  5.44149  4.10246     55 e - - -
          2.68618  4.42225  2.77519  2.73123  3.46354  2.40513  3.72494  3.29354  2.67741  2.69355  4.24690  2.90347  2.73739  3.18146  2.89801  2.37887  2.77519  2.98518  4.58477  3.61503
          0.01578  4.55259  5.27494  0.61958  0.77255  0.58667  0.81233
     56   3.23098  4.54175  5.07531  4.51760  3.58795  4.54998  4.97493  1.64235  4.38413  1.24224  3.43523  4.65197  4.83774  4.55062  4.48832  3.89517  2.71124  1.53196  5.42272  4.26964     56 l - - -
          2.68618  4.42225  2.77519  2.73123  3.46354  2.40513  3.72494  3.29354  2.67741  2.69355  4.24690  2.90347  2.73739  3.18146  2.89801  2.37887  2.77519  2.98518  4.58477  3.61503
          0.01578  4.55259  5.27494  0.61958  0.77255  0.58667  0.81233
     57   2.71015  3.24143  4.15788  3.57137  3.29503  3.05329  4.11176  2.30697  3.45366  2.11900  2.76033  3.78506  4.17976  3.67626  2.94201  2.39212  2.94223  2.20225  4.80206  2.87693     57 l - - -
          2.68618  4.42225  2.77519  2.73123  3.46354  2.40513  3.72494  3.29354  2.67741  2.69355  4.24690  2.90347  2.73739  3.18146  2.89801  2.37887  2.77519  2.98518  4.58477  3.61503
          0.01578  4.55259  5.27494  0.61958  0.77255  0.58667  0.81233
     58   2.94249  5.38627  2.77406  1.86295  4.73305  3.53541  3.85275  4.20784  2.62350  3.70607  4.49494  3.02226  4.02212  1.47099  3.08867  2.09784  3.19246  3.79518  5.85112  4.44672     58 q - - -
          2.68618  4.42225  2.77519  2.73123  3.46354  2.40513  3.72494  3.29354  2.67741  2.69355  4.24690  2.90347  2.73739  3.18146  2.89801  2.37887  2.77519  2.98518  4.58477  3.61503
          0.01578  4.55259  5.27494  0.61958  0.77255  0.58667  0.81233
     59   2.89100  4.48780  2.41891  3.36173  1.64761  3.88482  3.99048  2.91689  3.31444  2.61884  3.58186  3.67989  4.26026  3.56976  3.60620  3.16010  3.12418  2.05805  4.67885  2.67697     59 f - - -
          2.68618  4.42225  2.77519  2.73123  3.46354  2.40513  3.72494  3.29354  2.67741  2.69355  4.24690  2.90347  2.73739  3.18146  2.89801  2.37887  2.77519  2.98518  4.58477  3.61503
          0.01578  4.55259  5.27494  0.61958  0.77255  0.58667  0.81233
     60   2.39780  2.67414  4.32121  3.73084  3.27003  3.82967  4.16372  2.30303  3.58787  2.35951  3.28559  3.87735  4.20692  3.78611  3.72327  2.10886  2.95008  1.91608  3.28457  3.60073     60 v - - -
          2.68618  4.42225  2.77519  2.73123  3.46354  2.40513  3.72494  3.29354  2.67741  2.69355  4.24690  2.90347  2.73739  3.18146  2.89801  2.37887  2.77519  2.98518  4.58477  3.61503
          0.01578  4.55259  5.27494  0.61958  0.77255  0.58667  0.81233
     61   2.96856  5.51784  1.37260  1.85943  4.84037  3.51386  3.85296  4.33907  2.67581  3.80916  4.58456  2.97037  4.01437  2.43830  2.57417  2.89481  3.21768  3.90054  5.94234  4.49684     61 d - - -
          2.68618  4.42225  2.77519  2.73123  3.46354  2.40513  3.72494  3.29354  2.67741  2.69355  4.24690  2.90347  2.73739  3.18146  2.89801  2.37887  2.77519  2.98518  4.58477  3.61503
          0.01578  4.55259  5.27494  0.61958  0.77255  0.58667  0.81233
     62   2.71512  3.61093  2.63882  2.24201  4.28898  3.03021  3.72491  3.01138  2.50126  3.29276  4.08282  2.64523  3.91614  2.85460  2.97673  2.20716  2.36573  3.36859  5.50236  4.14294     62 s - - -
          2.68618  4.42225  2.77519  2.73123  3.46354  2.40513  3.72494  3.29354  2.67741  2.69355  4.24690  2.90347  2.73739  3.18146  2.89801  2.37887  2.77519  2.98518  4.58477  3.61503
          0.01578  4.55259  5.27494  0.61958  0.77255  0.58667  0.81233
     63   2.73336  5.10217  3.00975  2.47378  4.39747  3.51621  2.99546  3.84884  2.47363  2.90274  4.16377  2.32938  2.81181  2.51763  2.94881  2.00077  2.96588  3.46873  5.56917  4.19397     63 s - - -
          2.68618  4.42225  2.77519  2.73123  3.46354  2.40513  3.72494  3.29354  2.67741  2.69355  4.24690  2.90347  2.73739  3.18146  2.89801  2.37887  2.77519  2.98518  4.58477  3.61503
          0.01578  4.55259  5.27494  0.61958  0.77255  0.58667  0.81233
     64   2.73425  4.97557  2.27660  2.55402  4.29405  3.51446  3.79241  3.71915  2.59443  2.81269  4.11166  3.07400  3.03748  2.93570  3.06547  2.43986  1.76238  3.36634  5.53341  4.18408     64 t - - -
          2.68618  4.42225  2.77519  2.73123  3.46354  2.40513  3.72494  3.29354  2.67741  2.69355  4.24690  2.90347  2.73739  3.18146  2.89801  2.37887  2.77519  2.98518  4.58477  3.61503
          0.01578  4.55259  5.27494  0.61958  0.77255  0.58667  0.81233
     65   3.16400  4.64972  4.28429  2.71799  1.91839  4.14403  3.94214  3.09578  3.67396  2.21453  3.72770  3.95145  4.49736  3.87395  3.88521  3.43832  3.39197  2.93089  4.34308  1.27791     65 y - - -
          2.68618  4.42225  2.77519  2.73123  3.46354  2.40513  3.72494  3.29354  2.67741  2.69355  4.24690  2.90347  2.73739  3.18146  2.89801  2.37887  2.77519  2.98518  4.58477  3.61503
          0.01578  4.55259  5.27494  0.61958  0.77255  0.58667  0.81233
     66   2.71359  4.24876  3.99007  3.41147  2.81589  3.78062  4.07052  2.70651  3.31618  2.44681  3.36221  3.68855  4.15476  2.94924  3.55542  2.58920  2.25970  1.70095  3.37685  3.64439     66 v - - -
          2.68618  4.42225  2.77519  2.73123  3.46354  2.40513  3.72494  3.29354  2.67741  2.69355  4.24690  2.90347  2.73739  3.18146  2.89801  2.37887  2.77519  2.98518  4.58477  3.61503
          0.01578  4.55259  5.27494  0.61958  0.77255  0.58667  0.81233
     67   2.72243  4.90974  3.13199  2.57166  4.14601  3.55439  2.71253  3.56045  2.13267  2.70510  3.98147  2.70522  3.94323  2.90635  2.61397  2.75979  2.58513  2.75212  5.41102  3.15831     67 k - - -
          2.68618  4.42225  2.77519  2.73123  3.46354  2.40513  3.72494  3.29354  2.67741  2.69355  4.24690  2.90347  2.73739  3.18146  2.89801  2.37887  2.77519  2.98518  4.58477  3.61503
          0.01578  4.55259  5.27494  0.61958  0.77255  0.58667  0.81233
     68   3.10689  4.51446  4.66781  4.11552  3.55524  4.29587  4.70873  1.54856  3.98029  1.71489  3.43681  4.32736  4.64093  4.21494  4.15997  3.62611  1.58229  2.13927  5.31071  4.13737     68 i - - -
          2.68618  4.42225  2.77519  2.73123  3.46354  2.40513  3.72494  3.29354  2.67741  2.69355  4.24690  2.90347  2.73739  3.18146  2.89801  2.37887  2.77519  2.98518  4.58477  3.61503
          0.01578  4.55259  5.27494  0.61958  0.77255  0.58667  0.81233
     69   2.72576  4.76646  3.22482  2.11206  3.96274  3.59013  3.80459  3.35608  2.37607  1.99197  3.84965  2.69452  3.97893  2.99630  3.07844  2.80880  2.95675  2.65543  5.29506  3.19335     69 l - - -
          2.68618  4.42225  2.77519  2.73123  3.46354  2.40513  3.72494  3.29354  2.67741  2.69355  4.24690  2.90347  2.73739  3.18146  2.89801  2.37887  2.77519  2.98518  4.58477  3.61503
          0.01578  4.55259  5.27494  0.61958  0.77255  0.58667  0.81233
     70   2.70875  3.47594  3.41201  2.85171  3.74801  3.62874  3.14890  3.12215  2.81964  2.81066  2.54869  2.78317  4.02292  3.14474  3.21775  2.21244  2.10786  2.87196  5.14873  3.88821     70 t - - -
          2.68618  4.42225  2.77519  2.73123  3.46354  2.40513  3.72494  3.29354  2.67741  2.69355  4.24690  2.90347  2.73739  3.18146  2.89801  2.37887  2.77519  2.98518  4.58477  3.61503
          0.01578  4.55259  5.27494  0.61958  0.77255  0.58667  0.81233
     71   2.75800  4.76091  3.30164  2.73462  3.95953  3.62675  3.82796  3.32101  1.96968  2.28776  3.84464  3.21731  4.01203  2.33923  3.02754  2.85295  2.58185  2.29382  5.29305  4.00978     71 k - - -
          2.68618  4.42225  2.77519  2.73123  3.46354  2.40513  3.72494  3.29354  2.67741  2.69355  4.24690  2.90347  2.73739  3.18146  2.89801  2.37887  2.77519  2.98518  4.58477  3.61503
          0.01578  4.55259  5.27494  0.61958  0.77255  0.58667  0.81233
     72   2.88223  4.27500  4.63010  4.03249  2.64172  4.04929  4.37177  1.95233  2.92241  1.45116  2.69057  4.13500  4.38852  4.02318  3.95069  3.35651  3.11254  2.06294  4.89360  3.73275     72 l - - -
          2.68618  4.42225  2.77519  2.73123  3.46354  2.40513  3.72494  3.29354  2.67741  2.69355  4.24690  2.90347  2.73739  3.18146  2.89801  2.37887  2.77519  2.98518  4.58477  3.61503
          0.01578  4.55259  5.27494  0.61958  0.77255  0.58667  0.81233
     73   2.71530  3.50312  2.65744  2.54818  4.16832  3.54232  3.11983  3.59124  2.54150  3.18986  3.15462  2.70070  3.93282  2.13479  3.00623  2.74552  2.94662  3.26412  5.42714  2.76821     73 q - - -
          2.68618  4.42225  2.77519  2.73123  3.46354  2.40513  3.72494  3.29354  2.67741  2.69355  4.24690  2.90347  2.73739  3.18146  2.89801  2.37887  2.77519  2.98518  4.58477  3.61503
          0.01578  4.55259  5.27494  0.61958  0.77255  0.58667  0.81233
     74   2.71883  4.32952  2.97776  3.22701  2.88690  3.74817  4.01836  2.23299  3.15951  2.26627  3.43267  3.57166  4.12302  2.43977  3.45740  3.00876  2.95067  2.06088  4.92089  3.03534     74 v - - -
          2.68618  4.42225  2.77519  2.73123  3.46354  2.40513  3.72494  3.29354  2.67741  2.69355  4.24690  2.90347  2.73739  3.18146  2.89801  2.37887  2.77519  2.98518  4.58477  3.61503
          0.01578  4.55259  5.27494  0.61958  0.77255  0.58667  0.81233
     75   2.35859  4.15084  4.40960  3.81368  2.34676  3.86318  3.21376  2.31826  3.65551  1.88840  3.26013  3.92549  4.22839  3.83581  3.76069  3.16190  2.96064  2.11679  4.73739  2.49953     75 l - - -
          2.68618  4.42225  2.77519  2.73123  3.46354  2.40513  3.72494  3.29354  2.67741  2.69355  4.24690  2.90347  2.73739  3.18146  2.89801  2.37887  2.77519  2.98518  4.58477  3.61503
          0.01578  4.55259  5.27494  0.61958  0.77255  0.58667  0.81233
     76   2.74413  5.22590  2.58852  2.18290  3.45511  3.49520  3.70341  4.03249  2.19938  3.52396  4.27286  1.93575  3.90227  2.52902  2.94803  2.39059  2.97734  3.60817  5.66638  4.25986     76 n - - -
          2.68618  4.42225  2.77519  2.73123  3.46354  2.40513  3.72494  3.29354  2.67741  2.69355  4.24690  2.90347  2.73739  3.18146  2.89801  2.37887  2.77519  2.98518  4.58477  3.61503
          0.01578  4.55259  5.27494  0.61958  0.77255  0.58667  0.81233
     77   3.89268  5.47863  4.57231  4.53609  5.39871  4.13119  5.50492  5.18859  4.66465  4.70480  5.81344  4.75706  0.17956  5.02514  4.78499  4.09106  4.38971  4.74184  6.33665  5.54238     77 P - - -
          2.68618  4.42225  2.77519  2.73123  3.46354  2.40513  3.72494  3.29354  2.67741  2.69355  4.24690  2.90347  2.73739  3.18146  2.89801  2.37887  2.77519  2.98518  4.58477  3.61503
          0.01578  4.55259  5.27494  0.61958  0.77255  0.58667  0.81233
     78   2.70706  4.69455  2.67701  2.81284  4.04621  3.53427  3.95226  3.37529  2.84161  3.08834  3.94473  3.26786  4.01069  3.16388  3.26765  1.92173  2.17930  1.86355  5.40246  4.11667     78 v - - -
          2.68618  4.42225  2.77519  2.73123  3.46354  2.40513  3.72494  3.29354  2.67741  2.69355  4.24690  2.90347  2.73739  3.18146  2.89801  2.37887  2.77519  2.98518  4.58477  3.61503
          0.01578  4.55259  5.27494  0.61958  0.77255  0.58667  0.81233
     79   2.79713  4.47937  3.68270  2.12011  3.65896  3.78757  4.08492  1.86577  3.11142  2.66346  3.60456  3.54952  4.17841  3.41940  3.45727  2.58422  3.03787  1.81142  5.14310  3.90779     79 v - - -
          2.68618  4.42225  2.77519  2.73123  3.46354  2.40513  3.72494  3.29354  2.67741  2.69355  4.24690  2.90347  2.73739  3.18146  2.89801  2.37887  2.77519  2.98518  4.58477  3.61503
          0.01578  4.55259  5.27494  0.61958  0.77255  0.58667  0.81233
     80   3.50116  4.71392  5.53213  5.07535  4.04871  5.07453  5.82994  0.92452  5.00661  2.47103  3.78869  5.23996  5.31734  5.26549  5.17807  4.51355  3.76703  1.05219  6.16415  4.94488     80 i - - -
          2.68618  4.42225  2.77519  2.73123  3.46354  2.40513  3.72494  3.29354  2.67741  2.69355  4.24690  2.90347  2.73739  3.18146  2.89801  2.37887  2.77519  2.98518  4.58477  3.61503
          0.01578  4.55259  5.27494  0.61958  0.77255  0.58667  0.81233
     81   2.97451  4.32924  4.85466  4.25975  2.59006  4.17765  4.48815  1.55429  4.07782  1.68838  3.24340  4.30412  4.50292  4.20038  4.11558  3.49677  3.20544  1.78885  4.93314  2.82990     81 i - - -
          2.68618  4.42225  2.77519  2.73123  3.46354  2.40513  3.72494  3.29354  2.67741  2.69355  4.24690  2.90347  2.73739  3.18146  2.89801  2.37887  2.77519  2.98518  4.58477  3.61503
          0.01578  4.55259  5.27494  0.61958  0.77255  0.58667  0.81233
     82   3.15558  4.46767  5.03197  4.47028  3.60562  4.47346  4.89378  1.29511  4.33283  1.99449  2.80321  4.58161  4.77669  4.50842  4.43053  3.81349  2.63122  1.41553  5.36806  4.19519     82 i - - -
          2.68618  4.42225  2.77519  2.73123  3.46354  2.40513  3.72494  3.29354  2.67741  2.69355  4.24690  2.90347  2.73739  3.18146  2.89801  2.37887  2.77519  2.98518  4.58477  3.61503
          0.01578  4.55259  5.27494  0.61958  0.77255  0.58667  0.81233
     83   2.63589  4.59986  3.70179  3.49374  4.82595  3.31626  4.63929  4.32782  3.61543  3.97951  4.80053  3.66906  1.16547  3.90719  3.92659  1.24585  3.13965  3.70489  6.13299  4.90880     83 p - - -
          2.68618  4.42225  2.77519  2.73123  3.46354  2.40513  3.72494  3.29354  2.67741  2.69355  4.24690  2.90347  2.73739  3.18146  2.89801  2.37887  2.77519  2.98518  4.58477  3.61503
          0.01578  4.55259  5.27494  0.61958  0.77255  0.58667  0.81233
     84   2.74673  5.22341  2.58856  2.18219  4.55121  3.49504  3.07994  4.02802  2.46302  3.52238  4.27306  2.64566  2.74494  2.81305  2.95758  2.15246  2.29137  3.60566  5.66744  4.26134     84 s - - -
          2.68618  4.42225  2.77519  2.73123  3.46354  2.40513  3.72494  3.29354  2.67741  2.69355  4.24690  2.90347  2.73739  3.18146  2.89801  2.37887  2.77519  2.98518  4.58477  3.61503
          0.09785  4.55259  2.49281  0.61958  0.77255  0.58667  0.81233
     85   2.37645  4.81521  3.15332  2.61219  4.06860  3.53541  3.77598  2.88448  2.27449  3.09490  3.92652  2.34999  3.94187  2.94613  3.02227  2.76336  1.92399  3.15046  5.36367  4.05082     85 t - - -
          2.68618  4.42225  2.77519  2.73123  3.46354  2.40513  3.72494  3.29354  2.67741  2.69355  4.24690  2.90347  2.73739  3.18146  2.89801  2.37887  2.77519  2.98518  4.58477  3.61503
          0.09323  4.47186  2.55633  0.61958  0.77255  0.70569  0.68076
     86   2.71108  4.84076  3.11239  2.58205  2.71417  3.52906  3.74234  3.48545  2.25677  3.10005  3.93301  3.08646  3.93082  2.20527  2.95185  1.95685  2.94510  3.17902  5.33579  4.00773     86 s - - -
          2.68618  4.42225  2.77519  2.73123  3.46354  2.40513  3.72494  3.29354  2.67741  2.69355  4.24690  2.90347  2.73739  3.18146  2.89801  2.37887  2.77519  2.98518  4.58477  3.61503
          0.01846  4.39710  5.11944  0.61958  0.77255  0.79748  0.59868
     87   2.66156  3.39520  2.76018  2.40085  3.04491  3.57777  3.80948  3.09267  2.72969  2.46420  3.64429  3.21824  3.96210  3.05554  3.13842  2.45285  2.51619  2.84081  5.10807  3.15984     87 e - - -
          2.68618  4.42225  2.77519  2.73123  3.46354  2.40513  3.72494  3.29354  2.67741  2.69355  4.24690  2.90347  2.73739  3.18146  2.89801  2.37887  2.77519  2.98518  4.58477  3.61503
          0.01846  4.39710  5.11944  0.61958  0.77255  0.79748  0.59868
     88   2.39963  5.14824  2.81453  1.59365  4.47866  2.79669  2.92919  3.94079  2.51444  3.46812  4.24611  2.94880  3.89564  2.84961  3.00406  2.38906  2.99563  3.54275  5.64092  4.24778     88 e - - -
          2.68618  4.42225  2.77519  2.73123  3.46354  2.40513  3.72494  3.29354  2.67741  2.69355  4.24690  2.90347  2.73739  3.18146  2.89801  2.37887  2.77519  2.98518  4.58477  3.61503
          0.10616  4.39710  2.42586  0.61958  0.77255  0.79748  0.59868
     89   2.38010  5.13428  2.43698  2.35332  4.46896  2.86362  3.65089  3.94176  2.15343  3.44547  4.20304  2.56255  3.07682  2.76074  2.91004  2.31119  2.91950  3.52471  5.59828  4.19569     89 k - - -
          2.68618  4.42225  2.77519  2.73123  3.46354  2.40513  3.72494  3.29354  2.67741  2.69355  4.24690  2.90347  2.73739  3.18146  2.89801  2.37887  2.77519  2.98518  4.58477  3.61503
          0.02014  4.31108  5.03342  0.61958  0.77255  0.39875  1.11218
     90   2.71668  5.18998  2.63944  2.20992  4.51980  2.68032  3.05188  3.99496  2.18854  3.48855  4.23504  2.96748  3.88811  2.78555  2.54188  2.40355  2.57680  3.03374  5.63168  4.23030     90 k - - -
          2.68618  4.42225  2.77519  2.73123  3.46354  2.40513  3.72494  3.29354  2.67741  2.69355  4.24690  2.90347  2.73739  3.18146  2.89801  2.37887  2.77519  2.98518  4.58477  3.61503
          0.01578  4.55259  5.27494  0.61958  0.77255  0.58667  0.81233
     91   2.72924  5.22572  2.56576  2.41243  4.56399  2.96986  3.68939  4.04599  2.06180  3.52848  4.27051  2.59694  3.11036  2.24632  2.92463  2.42925  2.56611  3.61319  5.66300  4.25424     91 k - - -
          2.68618  4.42225  2.77519  2.73123  3.46354  2.40513  3.72494  3.29354  2.67741  2.69355  4.24690  2.90347  2.73739  3.18146  2.89801  2.37887  2.77519  2.98518  4.58477  3.61503
          0.01578  4.55259  5.27494  0.61958  0.77255  0.58667  0.81233
     92   2.15957  4.71104  3.26202  2.38337  3.90232  3.59463  3.81863  2.79344  2.68706  2.94914  2.75200  2.75522  3.21495  3.02399  3.11906  2.81320  2.30112  3.01463  5.25438  3.96468     92 a - - -
          2.68618  4.42225  2.77519  2.73123  3.46354  2.40513  3.72494  3.29354  2.67741  2.69355  4.24690  2.90347  2.73739  3.18146  2.89801  2.37887  2.77519  2.98518  4.58477  3.61503
          0.01578  4.55259  5.27494  0.61958  0.77255  0.58667  0.81233
     93   2.71592  3.39149  3.21929  2.36817  3.97638  3.58031  3.79870  3.37123  2.63995  2.36045  3.85703  2.74985  3.97014  2.98607  2.68227  2.49696  2.09314  3.08472  5.30374  4.00251     93 t - - -
          2.68618  4.42225  2.77519  2.73123  3.46354  2.40513  3.72494  3.29354  2.67741  2.69355  4.24690  2.90347  2.73739  3.18146  2.89801  2.37887  2.77519  2.98518  4.58477  3.61503
          0.01578  4.55259  5.27494  0.61958  0.77255  0.58667  0.81233
     94   2.74114  5.05671  3.04863  2.26450  4.33577  2.97933  3.72982  3.77175  2.23260  2.51884  4.11959  3.03700  3.92965  2.31993  2.94305  2.74310  2.05973  3.41194  5.52970  4.17124     94 t - - -
          2.68618  4.42225  2.77519  2.73123  3.46354  2.40513  3.72494  3.29354  2.67741  2.69355  4.24690  2.90347  2.73739  3.18146  2.89801  2.37887  2.77519  2.98518  4.58477  3.61503
          0.01578  4.55259  5.27494  0.61958  0.77255  0.58667  0.81233
     95   3.61061  4.88503  5.42546  4.85106  3.34668  4.92792  5.26090  2.37810  4.70502  0.85577  2.05248  5.03673  5.07623  4.71782  4.73744  4.29015  3.82915  1.78150  5.45540  4.43323     95 l - - -
          2.68618  4.42225  2.77519  2.73123  3.46354  2.40513  3.72494  3.29354  2.67741  2.69355  4.24690  2.90347  2.73739  3.18146  2.89801  2.37887  2.77519  2.98518  4.58477  3.61503
          0.01578  4.55259  5.27494  0.61958  0.77255  0.58667  0.81233
     96   2.71585  4.64995  3.31805  2.42096  3.17690  3.61550  3.84220  3.20553  2.42058  2.87913  3.74088  2.75836  4.00150  3.07042  3.15566  2.51934  2.94744  1.90342  5.19894  3.18018     96 v - - -
          2.68618  4.42225  2.77519  2.73123  3.46354  2.40513  3.72494  3.29354  2.67741  2.69355  4.24690  2.90347  2.73739  3.18146  2.89801  2.37887  2.77519  2.98518  4.58477  3.61503
          0.01578  4.55259  5.27494  0.61958  0.77255  0.58667  0.81233
     97   2.72936  5.21777  2.61670  2.21130  4.55267  3.49403  3.68954  4.03199  1.84627  3.51799  4.26221  2.96459  3.14472  2.29573  2.91992  2.37894  2.96116  3.60318  5.65510  3.29485     97 k - - -
          2.68618  4.42225  2.77519  2.73123  3.46354  2.40513  3.72494  3.29354  2.67741  2.69355  4.24690  2.90347  2.73739  3.18146  2.89801  2.37887  2.77519  2.98518  4.58477  3.61503
          0.01578  4.55259  5.27494  0.61958  0.77255  0.58667  0.81233
     98   3.21572  4.55440  5.00738  4.42336  3.30839  4.44661  4.75329  1.79455  4.26263  0.99346  3.20428  4.53992  4.72044  4.37076  4.32529  3.77432  3.44290  2.08231  5.14528  2.96164     98 l - - -
          2.68618  4.42225  2.77519  2.73123  3.46354  2.40513  3.72494  3.29354  2.67741  2.69355  4.24690  2.90347  2.73739  3.18146  2.89801  2.37887  2.77519  2.98518  4.58477  3.61503
          0.01578  4.55259  5.27494  0.61958  0.77255  0.58667  0.81233
     99   3.12297  4.46529  4.88111  4.32305  3.61263  4.40167  4.81922  1.24199  4.19255  1.99393  3.49785  4.47583  3.05828  4.39684  4.32841  3.73614  3.36665  1.41227  5.35233  4.17050     99 i - - -
          2.68618  4.42225  2.77519  2.73123  3.46354  2.40513  3.72494  3.29354  2.67741  2.69355  4.24690  2.90347  2.73739  3.18146  2.89801  2.37887  2.77519  2.98518  4.58477  3.61503
          0.01578  4.55259  5.27494  0.61958  0.77255  0.58667  0.81233
    100   2.18533  5.23974  2.59453  1.98640  4.57741  3.49303  3.03389  4.06011  2.01821  3.54121  4.28415  2.96148  3.89748  2.50296  2.93209  2.45053  2.97261  3.62676  5.67484  4.26486    100 e - - -
          2.68618  4.42225  2.77519  2.73123  3.46354  2.40513  3.72494  3.29354  2.67741  2.69355  4.24690  2.90347  2.73739  3.18146  2.89801  2.37887  2.77519  2.98518  4.58477  3.61503
          0.01578  4.55259  5.27494  0.61958  0.77255  0.58667  0.81233
    101   2.81845  5.33474  1.97497  2.18290  4.66741  2.83033  3.75577  4.15654  2.53743  3.63641  4.38950  2.26128  3.93841  2.86492  2.62661  2.13280  3.05818  3.72088  5.77273  4.34792    101 d - - -
          2.68618  4.42225  2.77519  2.73123  3.46354  2.40513  3.72494  3.29354  2.67741  2.69355  4.24690  2.90347  2.73739  3.18146  2.89801  2.37887  2.77519  2.98518  4.58477  3.61503
          0.08981  4.55259  2.58549  0.61958  0.77255  0.58667  0.81233
    102   2.41512  5.05576  2.59611  2.23248  3.37686  3.48977  3.68752  3.03529  2.45179  3.33613  4.11267  2.60687  3.88403  2.29939  2.93308  2.38008  2.92680  3.41500  5.52472  4.15089    102 e - - -
          2.68618  4.42225  2.77519  2.73123  3.46354  2.40513  3.72494  3.29354  2.67741  2.69355  4.24690  2.90347  2.73739  3.18146  2.89801  2.37887  2.77519  2.98518  4.58477  3.61503
          0.01698  4.47976  5.20211  0.61958  0.77255  0.69504  0.69125
    103   3.72892  4.96945  5.05732  4.69043  1.23851  4.63353  3.86168  2.41759  4.50986  2.71611  3.94656  4.41705  4.92942  4.45177  4.49265  3.98364  3.94800  3.22753  4.00710  1.17303    103 y - - -
          2.68618  4.42225  2.77519  2.73123  3.46354  2.40513  3.72494  3.29354  2.67741  2.69355  4.24690  2.90347  2.73739  3.18146  2.89801  2.37887  2.77519  2.98518  4.58477  3.61503
          0.01698  4.47976  5.20211  0.61958  0.77255  0.69504  0.69125
    104   2.13514  5.09979  2.91972  2.17060  4.43552  3.48275  3.75001  3.88579  2.52765  3.42889  4.21187  3.00139  2.13942  2.44681  3.00526  2.38532  2.99555  3.49963  5.61398  4.23733    104 a - - -
          2.68618  4.42225  2.77519  2.73123  3.46354  2.40513  3.72494  3.29354  2.67741  2.69355  4.24690  2.90347  2.73739  3.18146  2.89801  2.37887  2.77519  2.98518  4.58477  3.61503
          0.01698  4.47976  5.20211  0.61958  0.77255  0.69504  0.69125
    105   2.69254  4.95831  2.64818  2.49532  3.20680  3.50793  3.70894  3.64350  2.49358  2.80003  4.02373  2.39091  3.10148  2.49088  2.96505  2.43129  2.92400  3.30077  5.44614  3.32798    105 n - - -
          2.68618  4.42225  2.77519  2.73123  3.46354  2.40513  3.72494  3.29354  2.67741  2.69355  4.24690  2.90347  2.73739  3.18146  2.89801  2.37887  2.77519  2.98518  4.58477  3.61503
          0.10225  4.47976  2.45501  0.61958  0.77255  0.50789  0.92071
    106   2.06602  3.10488  4.53496  3.96690  2.65418  3.92663  4.38302  2.35546  3.82107  2.38532  3.38335  4.06413  4.33500  4.01240  3.93948  3.25713  3.05704  1.30760  4.97400  3.78176    106 v - - -
          2.68618  4.42225  2.77519  2.73123  3.46354  2.40513  3.72494  3.29354  2.67741  2.69355  4.24690  2.90347  2.73739  3.18146  2.89801  2.37887  2.77519  2.98518  4.58477  3.61503
          0.01707  4.47494  5.19729  0.61958  0.77255  0.70156  0.68480
    107   2.70880  4.93073  3.09806  2.53530  4.17977  3.53005  3.72078  3.59950  2.05499  3.19066  3.99948  3.05412  3.12507  2.54367  2.55806  2.73558  2.35776  3.26975  3.50528  3.13747    107 k - - -
          2.68618  4.42225  2.77519  2.73123  3.46354  2.40513  3.72494  3.29354  2.67741  2.69355  4.24690  2.90347  2.73739  3.18146  2.89801  2.37887  2.77519  2.98518  4.58477  3.61503
          0.01707  4.47494  5.19729  0.61958  0.77255  0.70156  0.68480
    108   2.69711  4.43084  3.55194  2.56748  3.56722  3.66819  3.04444  2.23530  2.54949  1.96432  2.89442  3.39364  4.04705  3.23593  3.26424  2.91331  2.92794  2.70052  5.00830  3.77271    108 l - - -
          2.68618  4.42225  2.77519  2.73123  3.46354  2.40513  3.72494  3.29354  2.67741  2.69355  4.24690  2.90347  2.73739  3.18146  2.89801  2.37887  2.77519  2.98518  4.58477  3.61503
          0.01707  4.47494  5.19729  0.61958  0.77255  0.70156  0.68480
    109   2.71478  4.88138  3.13689  2.31999  4.11889  3.54614  3.73909  2.94186  2.22269  3.13431  3.95570  3.08477  3.93408  2.89499  2.26960  2.75687  2.12299  2.76570  5.38275  4.06170    109 t - - -
          2.68618  4.42225  2.77519  2.73123  3.46354  2.40513  3.72494  3.29354  2.67741  2.69355  4.24690  2.90347  2.73739  3.18146  2.89801  2.37887  2.77519  2.98518  4.58477  3.61503
          0.01707  4.47494  5.19729  0.61958  0.77255  0.70156  0.68480
    110   2.73434  4.21393  4.16705  3.58439  2.72498  3.83994  4.14908  2.20651  3.47169  2.05708  3.29901  3.80906  2.68840  3.69744  3.66562  3.12709  2.03983  2.12014  4.84262  3.65061    110 t - - -
          2.68618  4.42225  2.77519  2.73123  3.46354  2.40513  3.72494  3.29354  2.67741  2.69355  4.24690  2.90347  2.73739  3.18146  2.89801  2.37887  2.77519  2.98518  4.58477  3.61503
          0.01707  4.47494  5.19729  0.61958  0.77255  0.70156  0.68480
    111   3.36032  4.63080  5.26387  4.71168  3.52857  4.74247  5.17107  1.79916  4.58768  1.53083  2.55877  4.85688  4.96935  4.70356  4.66723  4.10390  3.59602  1.09453  5.50463  4.39305    111 v - - -
          2.68618  4.42225  2.77519  2.73123  3.46354  2.40513  3.72494  3.29354  2.67741  2.69355  4.24690  2.90347  2.73739  3.18146  2.89801  2.37887  2.77519  2.98518  4.58477  3.61503
          0.01707  4.47494  5.19729  0.61958  0.77255  0.70156  0.68480
    112   2.16622  5.01186  2.62867  2.46745  4.28552  2.97276  3.69598  3.07604  2.22398  3.28613  4.07296  3.00012  3.89035  2.30569  2.94300  2.69733  2.92552  3.36369  5.48988  3.19700    112 a - - -
          2.68618  4.42225  2.77519  2.73123  3.46354  2.40513  3.72494  3.29354  2.67741  2.69355  4.24690  2.90347  2.73739  3.18146  2.89801  2.37887  2.77519  2.98518  4.58477  3.61503
          0.01707  4.47494  5.19729  0.61958  0.77255  0.70156  0.68480
    113   2.41467  5.10405  2.57650  2.49256  4.41018  3.52639  3.70433  3.84867  2.16852  2.79551  4.16548  3.02103  3.92141  2.82418  1.74687  2.74249  2.97949  3.47426  5.55501  4.19772    113 r - - -
          2.68618  4.42225  2.77519  2.73123  3.46354  2.40513  3.72494  3.29354  2.67741  2.69355  4.24690  2.90347  2.73739  3.18146  2.89801  2.37887  2.77519  2.98518  4.58477  3.61503
          0.10619  4.47494  2.41516  0.61958  0.77255  0.70156  0.68480
    114   3.11599  5.33794  3.48623  2.84245  4.81499  2.81330  3.75890  4.17740  1.29055  3.60662  4.44082  3.28089  4.14189  2.88168  1.54929  3.09775  3.29820  3.82221  5.65178  4.44542    114 k - - -
          2.68618  4.42225  2.77519  2.73123  3.46354  2.40513  3.72494  3.29354  2.67741  2.69355  4.24690  2.90347  2.73739  3.18146  2.89801  2.37887  2.77519  2.98518  4.58477  3.61503
          0.01864  4.38740  5.10975  0.61958  0.77255  0.80833  0.58987
    115   2.68972  3.14820  4.15260  3.56980  3.15966  3.78724  3.11395  2.59312  3.43889  2.08285  3.27291  3.76549  4.15623  3.66038  3.61427  3.07623  2.92236  1.88264  4.68882  2.17508    115 v - - -
          2.68618  4.42225  2.77519  2.73123  3.46354  2.40513  3.72494  3.29354  2.67741  2.69355  4.24690  2.90347  2.73739  3.18146  2.89801  2.37887  2.77519  2.98518  4.58477  3.61503
          0.01864  4.38740  5.10975  0.61958  0.77255  0.60355  0.79157
    116   3.25124  4.64558  4.64157  4.16228  0.97097  4.23652  3.94846  3.05410  3.99348  2.59030  3.69682  4.15067  4.59772  4.11823  4.09325  3.56820  2.54534  2.92294  2.89819  2.60021    116 f - - -
          2.68618  4.42225  2.77519  2.73123  3.46354  2.40513  3.72494  3.29354  2.67741  2.69355  4.24690  2.90347  2.73739  3.18146  2.89801  2.37887  2.77519  2.98518  4.58477  3.61503
          0.01707  4.47494  5.19729  0.61958  0.77255  0.70156  0.68480
    117   2.90059  5.29992  2.25850  2.43498  4.74202  2.63715  3.90351  4.22398  2.78646  3.74655  4.54258  1.35278  3.99269  3.04611  3.31119  2.86463  2.49583  3.78959  5.91604  4.49095    117 n - - -
          2.68618  4.42225  2.77519  2.73123  3.46354  2.40513  3.72494  3.29354  2.67741  2.69355  4.24690  2.90347  2.73739  3.18146  2.89801  2.37887  2.77519  2.98518  4.58477  3.61503
          0.01707  4.47494  5.19729  0.61958  0.77255  0.50360  0.92722
    118   2.43665  5.23012  1.74035  2.02093  4.54553  3.50360  3.73376  4.01426  2.20986  3.52231  3.20680  2.97899  3.92485  2.84561  2.99392  2.74354  3.01213  3.60465  5.67900  4.27688    118 d - - -
          2.68618  4.42225  2.77519  2.73123  3.46354  2.40513  3.72494  3.29354  2.67741  2.69355  4.24690  2.90347  2.73739  3.18146  2.89801  2.37887  2.77519  2.98518  4.58477  3.61503
          0.01578  4.55259  5.27494  0.61958  0.77255  0.58667  0.81233
    119   2.71868  4.80208  2.70466  2.63636  2.68361  3.57007  3.79395  3.41437  2.63409  2.62341  3.88942  2.43934  3.96467  2.97457  3.08202  2.27537  2.32428  3.12091  5.33121  4.02042    119 s - - -
          2.68618  4.42225  2.77519  2.73123  3.46354  2.40513  3.72494  3.29354  2.67741  2.69355  4.24690  2.90347  2.73739  3.18146  2.89801  2.37887  2.77519  2.98518  4.58477  3.61503
          0.01578  4.55259  5.27494  0.61958  0.77255  0.58667  0.81233
    120   2.45239  3.48237  1.90982  2.44712  4.47521  2.97225  3.71337  3.93764  2.07449  3.45562  4.21839  2.98950  3.90819  2.49133  2.95407  2.71449  2.97057  3.53578  5.61940  4.22939    120 d - - -
          2.68618  4.42225  2.77519  2.73123  3.46354  2.40513  3.72494  3.29354  2.67741  2.69355  4.24690  2.90347  2.73739  3.18146  2.89801  2.37887  2.77519  2.98518  4.58477  3.61503
          0.01578  4.55259  5.27494  0.61958  0.77255  0.58667  0.81233
    121   2.79574  4.85890  3.25916  2.94714  4.63138  1.04708  4.16072  4.03991  2.30930  3.65461  4.48653  3.35698  4.08049  3.34791  3.26408  2.88913  2.42261  3.60018  5.85578  4.57787    121 g - - -
          2.68618  4.42225  2.77519  2.73123  3.46354  2.40513  3.72494  3.29354  2.67741  2.69355  4.24690  2.90347  2.73739  3.18146  2.89801  2.37887  2.77519  2.98518  4.58477  3.61503
          0.01578  4.55259  5.27494  0.61958  0.77255  0.58667  0.81233
    122   2.42389  4.40695  3.70592  3.12896  3.53057  3.73589  3.98628  2.51051  2.55557  1.90985  2.49580  3.50682  4.11097  3.34754  2.44241  2.99103  2.96841  2.66153  4.99270  3.77144    122 l - - -
          2.68618  4.42225  2.77519  2.73123  3.46354  2.40513  3.72494  3.29354  2.67741  2.69355  4.24690  2.90347  2.73739  3.18146  2.89801  2.37887  2.77519  2.98518  4.58477  3.61503
          0.01578  4.55259  5.27494  0.61958  0.77255  0.58667  0.81233
    123   2.72889  5.12511  3.01916  2.24908  4.43018  3.51569  3.70341  3.88437  2.44288  2.88570  4.17834  2.33496  3.90839  2.30987  2.26700  2.43187  2.95903  2.97072  5.58018  4.20163    123 e - - -
          2.68618  4.42225  2.77519  2.73123  3.46354  2.40513  3.72494  3.29354  2.67741  2.69355  4.24690  2.90347  2.73739  3.18146  2.89801  2.37887  2.77519  2.98518  4.58477  3.61503
          0.01578  4.55259  5.27494  0.61958  0.77255  0.58667  0.81233
    124   2.73569  4.20622  4.20664  3.62253  2.75324  3.83712  4.11431  2.30183  3.49887  1.59756  3.31653  3.06290  4.20547  3.71471  3.67314  2.63857  2.96774  2.45516  4.76385  2.53377    124 l - - -
          2.68618  4.42225  2.77519  2.73123  3.46354  2.40513  3.72494  3.29354  2.67741  2.69355  4.24690  2.90347  2.73739  3.18146  2.89801  2.37887  2.77519  2.98518  4.58477  3.61503
          0.01578  4.55259  5.27494  0.61958  0.77255  0.58667  0.81233
    125   2.81696  3.11620  4.55339  3.96025  3.32147  3.98855  4.32418  1.48467  2.92154  2.05599  2.74139  4.06699  4.34394  3.98043  3.89780  3.29489  3.05083  1.96626  4.88783  3.70645    125 i - - -
          2.68618  4.42225  2.77519  2.73123  3.46354  2.40513  3.72494  3.29354  2.67741  2.69355  4.24690  2.90347  2.73739  3.18146  2.89801  2.37887  2.77519  2.98518  4.58477  3.61503
          0.01578  4.55259  5.27494  0.61958  0.77255  0.58667  0.81233
    126   2.75982  5.23295  3.01167  1.82815  4.57877  3.52430  2.99593  4.04931  1.98635  2.98419  4.27756  2.62599  3.91663  2.49580  2.55359  2.72578  2.98696  3.62495  5.65522  4.26661    126 e - - -
          2.68618  4.42225  2.77519  2.73123  3.46354  2.40513  3.72494  3.29354  2.67741  2.69355  4.24690  2.90347  2.73739  3.18146  2.89801  2.37887  2.77519  2.98518  4.58477  3.61503
          0.01578  4.55259  5.27494  0.61958  0.77255  0.58667  0.81233
    127   2.41301  5.13494  3.01632  2.45925  4.44511  3.51302  3.69959  3.90225  2.20616  2.89331  4.18728  2.64954  3.90527  2.11445  2.54316  2.38985  2.62409  3.50718  5.58776  4.20633    127 q - - -
          2.68618  4.42225  2.77519  2.73123  3.46354  2.40513  3.72494  3.29354  2.67741  2.69355  4.24690  2.90347  2.73739  3.18146  2.89801  2.37887  2.77519  2.98518  4.58477  3.61503
          0.01578  4.55259  5.27494  0.61958  0.77255  0.58667  0.81233
    128   2.95378  4.35570  4.55683  3.99491  2.37945  4.05451  2.94111  2.30450  3.83616  1.40103  3.40995  4.05926  4.40505  3.98372  3.93193  3.35949  3.18328  2.60135  4.50873  2.17588    128 l - - -
          2.68618  4.42225  2.77519  2.73123  3.46354  2.40513  3.72494  3.29354  2.67741  2.69355  4.24690  2.90347  2.73739  3.18146  2.89801  2.37887  2.77519  2.98518  4.58477  3.61503
          0.01578  4.55259  5.27494  0.61958  0.77255  0.58667  0.81233
    129   2.29803  1.57507  4.10814  3.57577  3.56225  3.63003  4.24127  2.88187  3.46705  2.65784  3.57658  3.76152  4.14441  3.72449  3.69376  2.97616  2.13222  2.64845  5.05806  2.83459    129 c - - -
          2.68618  4.42225  2.77519  2.73123  3.46354  2.40513  3.72494  3.29354  2.67741  2.69355  4.24690  2.90347  2.73739  3.18146  2.89801  2.37887  2.77519  2.98518  4.58477  3.61503
          0.01578  4.55259  5.27494  0.61958  0.77255  0.58667  0.81233
    130   1.98948  4.59612  2.83171  2.81947  3.76049  3.63325  3.87169  3.12809  2.79845  2.49256  3.69350  2.73840  4.02064  3.12262  3.20445  2.86474  2.95065  2.09588  5.15772  3.06790    130 a - - -
          2.68618  4.42225  2.77519  2.73123  3.46354  2.40513  3.72494  3.29354  2.67741  2.69355  4.24690  2.90347  2.73739  3.18146  2.89801  2.37887  2.77519  2.98518  4.58477  3.61503
          0.31776  4.55259  1.34061  0.61958  0.77255  0.58667  0.81233
    131   2.63458  4.65043  2.72225  2.60538  3.84249  3.50907  3.72173  2.73848  2.27119  2.46223  2.95797  3.09556  3.89504  2.91957  2.54844  2.72678  2.86504  2.94964  5.18459  3.89295    131 k - - -
          2.68618  4.42225  2.77519  2.73123  3.46354  2.40513  3.72494  3.29354  2.67741  2.69355  4.24690  2.90347  2.73739  3.18146  2.89801  2.37887  2.77519  2.98518  4.58477  3.61503
          0.02129  4.25612  4.97846  0.61958  0.77255  0.37537  1.16165
    132   2.78904  5.18049  1.68649  2.16502  4.47849  3.51113  3.76225  3.08134  2.55253  3.46920  4.24978  3.00021  2.74035  2.88547  3.04570  2.76807  2.62657  3.54251  5.65336  4.26366    132 d - - -
          2.68618  4.42225  2.77519  2.73123  3.46354  2.40513  3.72494  3.29354  2.67741  2.69355  4.24690  2.90347  2.73739  3.18146  2.89801  2.37887  2.77519  2.98518  4.58477  3.61503
          0.01578  4.55259  5.27494  0.61958  0.77255  0.58667  0.81233
    133   2.79313  5.25125  2.91862  1.70775  4.57726  3.51795  3.73353  4.04608  2.21916  3.54295  4.30423  2.04348  3.93549  2.50921  2.94281  2.75799  3.02604  2.92588  5.68806  4.29220    133 e - - -
          2.68618  4.42225  2.77519  2.73123  3.46354  2.40513  3.72494  3.29354  2.67741  2.69355  4.24690  2.90347  2.73739  3.18146  2.89801  2.37887  2.77519  2.98518  4.58477  3.61503
          0.01578  4.55259  5.27494  0.61958  0.77255  0.58667  0.81233
    134   2.71296  4.81001  3.18271  2.11588  3.29385  2.93945  3.78032  2.90754  2.61192  2.65508  3.88902  2.66816  3.20877  2.95595  2.69318  2.77836  2.94434  3.12635  5.33227  3.24523    134 e - - -
          2.68618  4.42225  2.77519  2.73123  3.46354  2.40513  3.72494  3.29354  2.67741  2.69355  4.24690  2.90347  2.73739  3.18146  2.89801  2.37887  2.77519  2.98518  4.58477  3.61503
          0.01578  4.55259  5.27494  0.61958  0.77255  0.58667  0.81233
    135   2.45384  5.14045  3.01248  2.49967  4.49172  3.52000  3.74667  3.94560  2.47595  3.46853  4.24109  2.32755  3.93721  2.49381  2.52020  1.67456  3.00441  3.54799  5.63242  4.25950    135 s - - -
          2.68618  4.42225  2.77519  2.73123  3.46354  2.40513  3.72494  3.29354  2.67741  2.69355  4.24690  2.90347  2.73739  3.18146  2.89801  2.37887  2.77519  2.98518  4.58477  3.61503
          0.01578  4.55259  5.27494  0.61958  0.77255  0.58667  0.81233
    136   2.44550  5.07756  2.60554  2.00716  4.36860  2.62114  3.73457  3.10843  2.51139  3.36582  4.14899  3.01699  3.92121  2.85938  2.99344  2.73198  2.11109  3.43975  5.56198  4.19025    136 e - - -
          2.68618  4.42225  2.77519  2.73123  3.46354  2.40513  3.72494  3.29354  2.67741  2.69355  4.24690  2.90347  2.73739  3.18146  2.89801  2.37887  2.77519  2.98518  4.58477  3.61503
          0.01578  4.55259  5.27494  0.61958  0.77255  0.58667  0.81233
    137   2.53462  4.39196  4.77311  4.20679  3.56958  4.27576  4.68018  1.90505  4.07524  1.65323  3.48587  4.35015  4.61470  4.27833  4.20893  3.60166  2.67966  1.28834  5.24101  4.05416    137 v - - -
          2.68618  4.42225  2.77519  2.73123  3.46354  2.40513  3.72494  3.29354  2.67741  2.69355  4.24690  2.90347  2.73739  3.18146  2.89801  2.37887  2.77519  2.98518  4.58477  3.61503
          0.01578  4.55259  5.27494  0.61958  0.77255  0.58667  0.81233
    138   2.71580  4.72301  3.25280  2.21149  3.09324  2.61705  3.03110  2.50396  2.67778  2.95886  3.80866  3.18490  3.98142  2.60070  3.11127  2.81142  2.94724  3.02766  5.25525  3.20571    138 e - - -
          2.68618  4.42225  2.77519  2.73123  3.46354  2.40513  3.72494  3.29354  2.67741  2.69355  4.24690  2.90347  2.73739  3.18146  2.89801  2.37887  2.77519  2.98518  4.58477  3.61503
          0.01578  4.55259  5.27494  0.61958  0.77255  0.58667  0.81233
    139   2.71845  4.30963  3.84528  3.26999  3.42496  3.00984  4.03198  2.40378  2.72126  1.87901  2.48903  3.59979  4.13117  2.85854  3.47129  3.02141  2.95016  2.25701  4.90832  3.69798    139 l - - -
          2.68618  4.42225  2.77519  2.73123  3.46354  2.40513  3.72494  3.29354  2.67741  2.69355  4.24690  2.90347  2.73739  3.18146  2.89801  2.37887  2.77519  2.98518  4.58477  3.61503
          0.01578  4.55259  5.27494  0.61958  0.77255  0.58667  0.81233
    140   2.44694  4.96141  2.45698  2.53408  2.78184  3.53763  3.74023  3.63560  2.52694  3.22509  4.02969  3.05841  3.92975  2.28991  2.32737  2.74154  2.95061  2.81429  5.45479  4.10970    140 q - - -
          2.68618  4.42225  2.77519  2.73123  3.46354  2.40513  3.72494  3.29354  2.67741  2.69355  4.24690  2.90347  2.73739  3.18146  2.89801  2.37887  2.77519  2.98518  4.58477  3.61503
          0.01578  4.55259  5.27494  0.61958  0.77255  0.58667  0.81233
    141   2.72280  4.41755  3.67079  3.11003  3.57962  3.70463  4.00434  2.48467  3.05100  2.64137  3.54654  3.49278  4.10145  2.78673  3.38744  2.21326  2.29014  1.77733  5.03817  3.80983    141 v - - -
          2.68618  4.42225  2.77519  2.73123  3.46354  2.40513  3.72494  3.29354  2.67741  2.69355  4.24690  2.90347  2.73739  3.18146  2.89801  2.37887  2.77519  2.98518  4.58477  3.61503
          0.01578  4.55259  5.27494  0.61958  0.77255  0.58667  0.81233
    142   2.39499  4.77629  3.21096  2.65155  3.97990  3.57870  3.79300  3.37582  2.36511  2.65835  3.85871  3.15094  3.96660  2.39403  3.07647  2.20888  2.54554  2.67358  5.30537  3.22472    142 s - - -
          2.68618  4.42225  2.77519  2.73123  3.46354  2.40513  3.72494  3.29354  2.67741  2.69355  4.24690  2.90347  2.73739  3.18146  2.89801  2.37887  2.77519  2.98518  4.58477  3.61503
          0.01578  4.55259  5.27494  0.61958  0.77255  0.58667  0.81233
    143   2.71831  5.10448  2.64769  2.45826  4.40149  2.91998  3.10138  3.85513  2.46440  3.38983  4.15988  2.37785  3.15345  2.82044  2.94806  2.20476  2.95017  2.89891  5.56837  3.32905    143 s - - -
          2.68618  4.42225  2.77519  2.73123  3.46354  2.40513  3.72494  3.29354  2.67741  2.69355  4.24690  2.90347  2.73739  3.18146  2.89801  2.37887  2.77519  2.98518  4.58477  3.61503
          0.01578  4.55259  5.27494  0.61958  0.77255  0.58667  0.81233
    144   2.41674  5.18931  3.11094  2.55015  4.55316  2.87864  3.73922  3.99701  1.55788  3.49830  4.27273  3.07125  3.05880  2.85209  2.16877  2.79484  3.04025  3.60029  5.63747  4.28698    144 k - - -
          2.68618  4.42225  2.77519  2.73123  3.46354  2.40513  3.72494  3.29354  2.67741  2.69355  4.24690  2.90347  2.73739  3.18146  2.89801  2.37887  2.77519  2.98518  4.58477  3.61503
          0.01578  4.55259  5.27494  0.61958  0.77255  0.58667  0.81233
    145   2.73963  4.28332  3.97705  3.39975  2.41711  3.79853  4.05783  2.73607  2.74861  1.93720  3.38515  3.68567  4.16950  2.93372  3.54561  3.07177  2.97105  2.25897  4.83060  2.29088    145 l - - -
          2.68618  4.42225  2.77519  2.73123  3.46354  2.40513  3.72494  3.29354  2.67741  2.69355  4.24690  2.90347  2.73739  3.18146  2.89801  2.37887  2.77519  2.98518  4.58477  3.61503
          0.01578  4.55259  5.27494  0.61958  0.77255  0.58667  0.81233
    146   2.80187  4.62564  3.46403  2.49079  3.70111  3.70510  3.90773  3.14099  2.38575  1.76975  3.71419  3.36491  4.09160  3.18923  3.13259  2.96428  3.02952  2.90696  5.11871  2.12595    146 l - - -
          2.68618  4.42225  2.77519  2.73123  3.46354  2.40513  3.72494  3.29354  2.67741  2.69355  4.24690  2.90347  2.73739  3.18146  2.89801  2.37887  2.77519  2.98518  4.58477  3.61503
          0.01578  4.55259  5.27494  0.61958  0.77255  0.58667  0.81233
    147   1.37085  2.56842  4.03062  3.50913  3.74382  3.52779  4.27639  3.06576  3.42762  2.82277  2.76619  3.70316  4.09669  3.69216  3.69314  2.06528  2.97459  2.79734  5.21406  4.01361    147 a - - -
          2.68618  4.42225  2.77519  2.73123  3.46354  2.40513  3.72494  3.29354  2.67741  2.69355  4.24690  2.90347  2.73739  3.18146  2.89801  2.37887  2.77519  2.98518  4.58477  3.61503
          0.01578  4.55259  5.27494  0.61958  0.77255  0.58667  0.81233
    148   3.82339  5.04859  5.64073  5.10562  3.38443  5.20657  5.55091  1.65671  4.94326  0.64167  3.14493  5.33107  5.28199  4.93314  4.96340  4.62054  4.04347  2.45171  5.60874  4.58862    148 L - - -
          2.68618  4.42225  2.77519  2.73123  3.46354  2.40513  3.72494  3.29354  2.67741  2.69355  4.24690  2.90347  2.73739  3.18146  2.89801  2.37887  2.77519  2.98518  4.58477  3.61503
          0.01578  4.55259  5.27494  0.61958  0.77255  0.58667  0.81233
    149   1.78722  4.74725  3.26975  2.72069  4.05778  2.83829  3.85724  3.45612  2.69680  2.61089  3.93414  3.19703  3.97243  3.04373  2.63077  2.19760  2.57612  3.14556  5.37755  4.07921    149 a - - -
          2.68618  4.42225  2.77519  2.73123  3.46354  2.40513  3.72494  3.29354  2.67741  2.69355  4.24690  2.90347  2.73739  3.18146  2.89801  2.37887  2.77519  2.98518  4.58477  3.61503
          0.01578  4.55259  5.27494  0.61958  0.77255  0.58667  0.81233
    150   1.33573  4.79214  3.21315  2.32373  4.34357  3.45358  3.99361  3.75037  2.84121  3.38044  4.20073  3.23550  3.99034  3.17045  3.27997  2.36474  2.17270  3.36783  5.62832  4.31893    150 a - - -
          2.68618  4.42225  2.77519  2.73123  3.46354  2.40513  3.72494  3.29354  2.67741  2.69355  4.24690  2.90347  2.73739  3.18146  2.89801  2.37887  2.77519  2.98518  4.58477  3.61503
          0.01578  4.55259  5.27494  0.61958  0.77255  0.58667  0.81233
    151   1.46667  3.12729  4.18383  3.61298  2.78577  3.76624  4.17814  2.28887  3.49953  2.45895  3.38667  3.80780  4.18600  3.72572  3.69173  2.56026  2.96651  2.46933  4.89098  3.69594    151 a - - -
          2.68618  4.42225  2.77519  2.73123  3.46354  2.40513  3.72494  3.29354  2.67741  2.69355  4.24690  2.90347  2.73739  3.18146  2.89801  2.37887  2.77519  2.98518  4.58477  3.61503
          0.01578  4.55259  5.27494  0.61958  0.77255  0.58667  0.81233
    152   1.99509  3.48843  3.09570  2.26318  4.32082  2.84508  3.79827  3.75432  2.59088  3.33356  4.12863  2.07544  3.93461  2.93745  3.05956  2.39628  2.96773  3.38421  5.54902  4.20084    152 a - - -
          2.68618  4.42225  2.77519  2.73123  3.46354  2.40513  3.72494  3.29354  2.67741  2.69355  4.24690  2.90347  2.73739  3.18146  2.89801  2.37887  2.77519  2.98518  4.58477  3.61503
          0.01578  4.55259  5.27494  0.61958  0.77255  0.58667  0.81233
    153   0.73739  4.70401  3.76518  3.37012  4.52720  3.48705  4.36244  3.88688  3.07701  3.56959  4.45677  3.63255  4.14547  3.60064  2.44906  2.93004  3.18939  3.47625  5.81606  4.60012    153 a - - -
          2.68618  4.42225  2.77519  2.73123  3.46354  2.40513  3.72494  3.29354  2.67741  2.69355  4.24690  2.90347  2.73739  3.18146  2.89801  2.37887  2.77519  2.98518  4.58477  3.61503
          0.01578  4.55259  5.27494  0.61958  0.77255  0.58667  0.81233
    154   2.96634  3.07202  4.78109  4.19828  3.41484  4.18060  4.55698  1.98244  4.03887  1.20977  3.35141  4.29046  4.52158  4.20545  4.12404  3.50268  2.64709  1.90836  5.07144  3.90097    154 l - - -
          2.68618  4.42225  2.77519  2.73123  3.46354  2.40513  3.72494  3.29354  2.67741  2.69355  4.24690  2.90347  2.73739  3.18146  2.89801  2.37887  2.77519  2.98518  4.58477  3.61503
          0.01578  4.55259  5.27494  0.61958  0.77255  0.58667  0.81233
    155   2.47356  4.41602  4.97272  4.39799  2.78233  4.36418  4.75255  1.38609  4.24437  1.78451  3.39505  4.48376  4.67685  4.39903  4.31774  3.69624  3.32579  1.58202  5.21933  4.05163    155 i - - -
          2.68618  4.42225  2.77519  2.73123  3.46354  2.40513  3.72494  3.29354  2.67741  2.69355  4.24690  2.90347  2.73739  3.18146  2.89801  2.37887  2.77519  2.98518  4.58477  3.61503
          0.01578  4.55259  5.27494  0.61958  0.77255  0.58667  0.81233
    156   2.86815  5.35311  2.49820  1.92952  4.70690  3.55130  3.75743  4.17740  1.42140  3.64271  4.40503  3.01735  3.97720  2.86602  2.45100  2.82059  3.09740  3.75134  5.75815  4.36960    156 k - - -
          2.68618  4.42225  2.77519  2.73123  3.46354  2.40513  3.72494  3.29354  2.67741  2.69355  4.24690  2.90347  2.73739  3.18146  2.89801  2.37887  2.77519  2.98518  4.58477  3.61503
          0.01578  4.55259  5.27494  0.61958  0.77255  0.58667  0.81233
    157   3.63831  4.92360  4.95612  4.55427  1.61676  4.54734  3.85043  3.43889  4.38383  2.95036  4.05890  4.34308  4.86745  4.37587  4.40401  3.88314  2.62559  3.29225  2.77881  1.00367    157 y - - -
          2.68618  4.42225  2.77519  2.73123  3.46354  2.40513  3.72494  3.29354  2.67741  2.69355  4.24690  2.90347  2.73739  3.18146  2.89801  2.37887  2.77519  2.98518  4.58477  3.61503
          0.01578  4.55259  5.27494  0.61958  0.77255  0.58667  0.81233
    158   2.87842  3.08706  4.76505  4.17052  3.34007  4.08679  4.43905  1.83063  3.98964  1.81001  3.31914  4.21642  4.43308  4.14301  4.04166  3.40425  3.11335  1.44652  4.94057  2.97221    158 v - - -
          2.68618  4.42225  2.77519  2.73123  3.46354  2.40513  3.72494  3.29354  2.67741  2.69355  4.24690  2.90347  2.73739  3.18146  2.89801  2.37887  2.77519  2.98518  4.58477  3.61503
          0.01578  4.55259  5.27494  0.61958  0.77255  0.58667  0.81233
    159   3.02148  5.48714  2.18733  1.01820  4.78962  3.52061  3.92836  4.22279  2.81962  3.78267  4.59871  2.99746  4.05554  3.07153  3.35407  2.95812  3.28462  2.85228  5.96942  4.52690    159 e - - -
          2.68618  4.42225  2.77519  2.73123  3.46354  2.40513  3.72494  3.29354  2.67741  2.69355  4.24690  2.90347  2.73739  3.18146  2.89801  2.37887  2.77519  2.98518  4.58477  3.61503
          0.08568  4.55259  2.63706  0.61958  0.77255  0.58667  0.81233
    160   2.19115  4.69895  3.23137  2.67444  3.20391  3.57155  3.11055  3.27932  2.65574  2.24618  3.78600  2.70924  3.95942  2.57812  3.08799  2.45495  2.92524  3.00441  5.23570  3.94274    160 a - - -
          2.68618  4.42225  2.77519  2.73123  3.46354  2.40513  3.72494  3.29354  2.67741  2.69355  4.24690  2.90347  2.73739  3.18146  2.89801  2.37887  2.77519  2.98518  4.58477  3.61503
          0.01691  4.48383  5.20618  0.61958  0.77255  0.51159  0.91515
    161   2.71571  5.04559  3.04204  2.26482  4.32342  3.51928  3.03050  2.77829  2.26525  3.32136  4.10488  2.62056  3.91109  2.52876  2.95791  2.39737  2.58885  2.88440  5.52044  4.15500    161 e - - -
          2.68618  4.42225  2.77519  2.73123  3.46354  2.40513  3.72494  3.29354  2.67741  2.69355  4.24690  2.90347  2.73739  3.18146  2.89801  2.37887  2.77519  2.98518  4.58477  3.61503
          0.09785  4.55259  2.49281  0.61958  0.77255  0.58667  0.81233
    162   2.71596  5.19245  2.60079  2.16402  4.53095  3.48319  3.66577  4.00472  1.98253  3.48962  3.33290  2.95499  3.87810  2.05992  2.49213  2.68257  2.94541  3.58007  5.62374  4.22756    162 k - - -
          2.68618  4.42225  2.77519  2.73123  3.46354  2.40513  3.72494  3.29354  2.67741  2.69355  4.24690  2.90347  2.73739  3.18146  2.89801  2.37887  2.77519  2.98518  4.58477  3.61503
          0.19178  4.47186  1.81349  0.61958  0.77255  0.50091  0.93135
    163   2.50438  1.79398  3.65133  3.28747  4.30541  1.66798  4.32839  3.71802  3.30289  3.41141  4.25514  2.13405  3.95089  3.60594  3.63232  2.68324  2.94992  3.26969  5.67095  4.44328    163 g - - -
          2.68618  4.42225  2.77519  2.73123  3.46354  2.40513  3.72494  3.29354  2.67741  2.69355  4.24690  2.90347  2.73739  3.18146  2.89801  2.37887  2.77519  2.98518  4.58477  3.61503
          0.01849  4.39557  5.11792  0.61958  0.77255  0.61130  0.78230
    164   2.89361  2.47116  4.72762  4.14608  3.41649  4.11743  4.49926  1.74943  3.98673  2.34119  2.69095  4.22935  4.46593  4.16392  4.07299  3.43905  2.60966  1.48465  5.03021  3.84591    164 v - - -
          2.68618  4.42225  2.77519  2.73123  3.46354  2.40513  3.72494  3.29354  2.67741  2.69355  4.24690  2.90347  2.73739  3.18146  2.89801  2.37887  2.77519  2.98518  4.58477  3.61503
          0.01707  4.47489  5.19723  0.61958  0.77255  0.70164  0.68473
    165   2.68468  4.33576  3.68493  2.62863  2.85462  2.92479  3.95982  2.47860  3.05504  2.54100  2.87027  3.48419  4.07182  3.34248  2.85378  2.94909  2.52294  2.12462  4.92735  3.70574    165 v - - -
          2.68618  4.42225  2.77519  2.73123  3.46354  2.40513  3.72494  3.29354  2.67741  2.69355  4.24690  2.90347  2.73739  3.18146  2.89801  2.37887  2.77519  2.98518  4.58477  3.61503
          0.01707  4.47489  5.19723  0.61958  0.77255  0.70164  0.68473
    166   2.86734  4.28736  4.47142  3.88245  1.67341  4.01180  4.30471  2.13184  3.73061  1.86736  3.22356  4.04145  4.35310  3.91973  2.92665  3.31320  3.09790  2.09876  4.86696  3.66858    166 f - - -
          2.68618  4.42225  2.77519  2.73123  3.46354  2.40513  3.72494  3.29354  2.67741  2.69355  4.24690  2.90347  2.73739  3.18146  2.89801  2.37887  2.77519  2.98518  4.58477  3.61503
          0.01707  4.47489  5.19723  0.61958  0.77255  0.70164  0.68473
    167   1.53442  4.58051  3.40143  2.42831  3.89659  3.55825  3.97521  3.11773  2.89326  2.92501  3.81268  3.33042  4.02546  3.22100  3.28936  2.84883  2.52900  2.13284  5.29772  4.03447    167 a - - -
          2.68618  4.42225  2.77519  2.73123  3.46354  2.40513  3.72494  3.29354  2.67741  2.69355  4.24690  2.90347  2.73739  3.18146  2.89801  2.37887  2.77519  2.98518  4.58477  3.61503
          0.01707  4.47489  5.19723  0.61958  0.77255  0.50355  0.92730
    168   2.45497  5.20595  2.30039  2.41823  4.54155  3.49266  3.68582  4.01999  2.21095  3.50777  4.25178  2.62966  3.24553  2.78654  2.33486  2.38781  2.59495  3.59206  5.64617  4.24161    168 k - - -
          2.68618  4.42225  2.77519  2.73123  3.46354  2.40513  3.72494  3.29354  2.67741  2.69355  4.24690  2.90347  2.73739  3.18146  2.89801  2.37887  2.77519  2.98518  4.58477  3.61503
          0.01578  4.55259  5.27494  0.61958  0.77255  0.58667  0.81233
    169   2.20920  5.06877  3.00174  2.25724  4.35049  2.29520  3.08328  3.79165  2.51487  2.78700  4.13809  2.34946  3.92787  2.86730  2.99128  2.74196  2.97745  3.42753  5.55062  4.18384    169 a - - -
          2.68618  4.42225  2.77519  2.73123  3.46354  2.40513  3.72494  3.29354  2.67741  2.69355  4.24690  2.90347  2.73739  3.18146  2.89801  2.37887  2.77519  2.98518  4.58477  3.61503
          0.01578  4.55259  5.27494  0.61958  0.77255  0.58667  0.81233
    170   2.71155  3.42227  3.30492  2.74627  3.89124  3.59418  3.04233  3.27586  2.39626  2.94106  3.79590  3.22224  3.99314  3.05701  3.13515  1.75212  2.56404  2.56491  5.25003  3.96768    170 s - - -
          2.68618  4.42225  2.77519  2.73123  3.46354  2.40513  3.72494  3.29354  2.67741  2.69355  4.24690  2.90347  2.73739  3.18146  2.89801  2.37887  2.77519  2.98518  4.58477  3.61503
          0.01578  4.55259  5.27494  0.61958  0.77255  0.58667  0.81233
    171   2.41568  4.35941  3.02055  3.58771  3.48114  3.96355  4.28076  1.93777  3.50446  1.49034  3.43411  3.87350  4.32609  3.75618  3.75016  3.24897  3.09339  2.01359  5.05030  3.85070    171 l - - -
          2.68618  4.42225  2.77519  2.73123  3.46354  2.40513  3.72494  3.29354  2.67741  2.69355  4.24690  2.90347  2.73739  3.18146  2.89801  2.37887  2.77519  2.98518  4.58477  3.61503
          0.01578  4.55259  5.27494  0.61958  0.77255  0.58667  0.81233
    172   2.98443  5.21600  3.38647  2.76369  4.57149  3.72580  3.79339  3.96561  1.85549  2.82077  4.29592  3.23947  4.10051  2.92253  1.47296  2.13559  3.18843  3.62235  5.60819  4.33866    172 r - - -
          2.68618  4.42225  2.77519  2.73123  3.46354  2.40513  3.72494  3.29354  2.67741  2.69355  4.24690  2.90347  2.73739  3.18146  2.89801  2.37887  2.77519  2.98518  4.58477  3.61503
          0.01578  4.55259  5.27494  0.61958  0.77255  0.58667  0.81233
    173   3.51042  4.73485  5.50740  4.99152  3.73994  5.01229  5.54836  1.23617  4.89338  1.40590  3.50259  5.14865  5.20772  5.03016  4.99004  4.40962  3.75458  1.30717  5.81750  4.69242    173 i - - -
          2.68618  4.42225  2.77519  2.73123  3.46354  2.40513  3.72494  3.29354  2.67741  2.69355  4.24690  2.90347  2.73739  3.18146  2.89801  2.37887  2.77519  2.98518  4.58477  3.61503
          0.01578  4.55259  5.27494  0.61958  0.77255  0.58667  0.81233
    174   2.41335  5.18063  2.64116  2.44256  4.51016  3.50505  3.69816  3.97797  1.70877  3.47974  4.23413  2.98485  3.10901  2.80385  2.58869  2.70602  2.38968  3.56466  5.62855  4.23603    174 k - - -
          2.68618  4.42225  2.77519  2.73123  3.46354  2.40513  3.72494  3.29354  2.67741  2.69355  4.24690  2.90347  2.73739  3.18146  2.89801  2.37887  2.77519  2.98518  4.58477  3.61503
          0.01578  4.55259  5.27494  0.61958  0.77255  0.58667  0.81233
    175   3.62680  4.89452  5.07496  4.66736  1.47466  4.59805  3.96881  1.94803  4.48434  2.64701  3.85524  4.44407  4.90005  4.45681  4.47423  3.94189  3.84870  3.09284  4.13414  1.19644    175 y - - -
          2.68618  4.42225  2.77519  2.73123  3.46354  2.40513  3.72494  3.29354  2.67741  2.69355  4.24690  2.90347  2.73739  3.18146  2.89801  2.37887  2.77519  2.98518  4.58477  3.61503
          0.01578  4.55259  5.27494  0.61958  0.77255  0.58667  0.81233
    176   2.71503  2.91782  2.63568  2.48935  4.31539  3.51927  3.10735  3.75489  2.08483  3.31493  4.09991  2.66813  3.91197  2.84307  2.96380  2.43743  2.57040  2.92100  5.51656  4.15234    176 k - - -
          2.68618  4.42225  2.77519  2.73123  3.46354  2.40513  3.72494  3.29354  2.67741  2.69355  4.24690  2.90347  2.73739  3.18146  2.89801  2.37887  2.77519  2.98518  4.58477  3.61503
          0.01578  4.55259  5.27494  0.61958  0.77255  0.58667  0.81233
    177   2.71198  4.97886  2.64576  2.53941  4.30325  2.34217  3.76510  3.73694  2.55175  3.31237  3.18951  3.06027  3.17516  2.90043  3.02406  1.96049  2.55122  3.37491  5.52636  4.17307    177 s - - -
          2.68618  4.42225  2.77519  2.73123  3.46354  2.40513  3.72494  3.29354  2.67741  2.69355  4.24690  2.90347  2.73739  3.18146  2.89801  2.37887  2.77519  2.98518  4.58477  3.61503
          0.01578  4.55259  5.27494  0.61958  0.77255  0.58667  0.81233
    178   2.70869  3.19143  4.02080  3.44208  2.74501  3.10562  4.08461  2.34667  3.34599  2.44258  3.35779  2.97363  4.15709  3.59055  3.57687  2.11594  2.94471  2.00564  4.85154  3.65166    178 v - - -
          2.68618  4.42225  2.77519  2.73123  3.46354  2.40513  3.72494  3.29354  2.67741  2.69355  4.24690  2.90347  2.73739  3.18146  2.89801  2.37887  2.77519  2.98518  4.58477  3.61503
          0.01578  4.55259  5.27494  0.61958  0.77255  0.58667  0.81233
    179   2.75767  4.94106  3.12144  1.43159  3.26114  3.57179  3.77640  3.56789  2.25846  3.16542  3.11233  3.10502  3.96788  2.93221  3.00405  2.79359  2.98863  3.25934  5.42951  4.09499    179 e - - -
          2.68618  4.42225  2.77519  2.73123  3.46354  2.40513  3.72494  3.29354  2.67741  2.69355  4.24690  2.90347  2.73739  3.18146  2.89801  2.37887  2.77519  2.98518  4.58477  3.61503
          0.01578  4.55259  5.27494  0.61958  0.77255  0.58667  0.81233
    180   2.77515  5.25995  2.26282  2.15526  4.58544  2.94374  3.72693  4.06439  2.26924  3.55677  3.21970  1.89556  3.91909  2.83451  2.98896  2.73593  3.01075  3.64089  5.70120  4.29047    180 n - - -
          2.68618  4.42225  2.77519  2.73123  3.46354  2.40513  3.72494  3.29354  2.67741  2.69355  4.24690  2.90347  2.73739  3.18146  2.89801  2.37887  2.77519  2.98518  4.58477  3.61503
          0.01578  4.55259  5.27494  0.61958  0.77255  0.58667  0.81233
    181   2.69956  4.52781  3.53757  3.01418  3.80255  3.58911  3.08548  3.16101  2.96333  2.87562  3.75735  3.41087  4.05518  3.29553  3.32783  2.47129  1.50520  2.11753  5.21765  3.96707    181 t - - -
          2.68618  4.42225  2.77519  2.73123  3.46354  2.40513  3.72494  3.29354  2.67741  2.69355  4.24690  2.90347  2.73739  3.18146  2.89801  2.37887  2.77519  2.98518  4.58477  3.61503
          0.01578  4.55259  5.27494  0.61958  0.77255  0.58667  0.81233
    182   2.65140  4.68021  4.78010  4.22856  3.38192  4.39403  4.78460  2.49940  4.05672  1.45628  1.18522  4.44464  4.71125  4.25634  4.20462  3.73548  3.50571  2.52588  5.28132  4.16741    182 m - - -
          2.68618  4.42225  2.77519  2.73123  3.46354  2.40513  3.72494  3.29354  2.67741  2.69355  4.24690  2.90347  2.73739  3.18146  2.89801  2.37887  2.77519  2.98518  4.58477  3.61503
          0.01578  4.55259  5.27494  0.61958  0.77255  0.58667  0.81233
    183   2.36691  4.30641  3.83478  3.26022  2.79594  3.75039  4.02576  2.45640  2.67675  1.86656  2.88169  3.59159  4.12503  2.88453  3.47127  2.62086  2.94456  2.56702  4.90423  3.69291    183 l - - -
          2.68618  4.42225  2.77519  2.73123  3.46354  2.40513  3.72494  3.29354  2.67741  2.69355  4.24690  2.90347  2.73739  3.18146  2.89801  2.37887  2.77519  2.98518  4.58477  3.61503
          0.01578  4.55259  5.27494  0.61958  0.77255  0.58667  0.81233
    184   3.59381  4.84390  5.47403  4.91849  3.46391  4.98386  5.36923  0.95756  4.77991  1.57031  2.07511  5.09804  5.13763  4.83020  4.82981  4.35953  3.82031  2.23292  5.57307  4.51975    184 i - - -
          2.68618  4.42225  2.77519  2.73123  3.46354  2.40513  3.72494  3.29354  2.67741  2.69355  4.24690  2.90347  2.73739  3.18146  2.89801  2.37887  2.77519  2.98518  4.58477  3.61503
          0.01578  4.55259  5.27494  0.61958  0.77255  0.58667  0.81233
    185   3.89549  5.96938  0.29674  3.02898  5.47963  3.89104  4.74189  5.26179  3.97926  4.75301  5.79336  3.60362  4.58877  4.01347  4.55035  3.81234  4.26155  4.84012  6.48505  5.30234    185 D - - -
          2.68618  4.42225  2.77519  2.73123  3.46354  2.40513  3.72494  3.29354  2.67741  2.69355  4.24690  2.90347  2.73739  3.18146  2.89801  2.37887  2.77519  2.98518  4.58477  3.61503
          0.01578  4.55259  5.27494  0.61958  0.77255  0.58667  0.81233
    186   1.98714  4.60170  2.81104  2.80667  3.76858  3.62888  3.86131  3.14229  2.78043  2.82716  3.10616  3.27006  4.01352  3.10713  2.76596  2.85546  2.56543  2.26238  5.16058  3.11145    186 a - - -
          2.68618  4.42225  2.77519  2.73123  3.46354  2.40513  3.72494  3.29354  2.67741  2.69355  4.24690  2.90347  2.73739  3.18146  2.89801  2.37887  2.77519  2.98518  4.58477  3.61503
          0.01578  4.55259  5.27494  0.61958  0.77255  0.58667  0.81233
    187   2.40790  3.53513  2.32360  2.02453  4.47152  2.97047  3.71081  3.93487  2.46903  3.45287  4.21444  2.58776  3.90420  2.82174  2.95761  2.70847  2.38470  3.53182  5.61692  4.22574    187 e - - -
          2.68618  4.42225  2.77519  2.73123  3.46354  2.40513  3.72494  3.29354  2.67741  2.69355  4.24690  2.90347  2.73739  3.18146  2.89801  2.37887  2.77519  2.98518  4.58477  3.61503
          0.01578  4.55259  5.27494  0.61958  0.77255  0.58667  0.81233
    188   1.48384  4.45338  3.99233  3.61516  4.61248  3.27018  4.59797  4.00328  3.60251  3.70762  4.52665  3.70013  4.02142  3.87780  3.90640  1.79169  1.25636  3.45716  5.96552  4.77297    188 t - - -
          2.68618  4.42225  2.77519  2.73123  3.46354  2.40513  3.72494  3.29354  2.67741  2.69355  4.24690  2.90347  2.73739  3.18146  2.89801  2.37887  2.77519  2.98518  4.58477  3.61503
          0.01578  4.55259  5.27494  0.61958  0.77255  0.58667  0.81233
    189   1.99155  4.24846  4.17225  3.59087  3.34526  3.86209  3.09777  2.28697  3.47438  1.70894  3.33975  3.82291  4.23034  3.70928  3.67437  3.14874  2.99594  1.93958  4.87589  3.68111    189 l - - -
          2.68618  4.42225  2.77519  2.73123  3.46354  2.40513  3.72494  3.29354  2.67741  2.69355  4.24690  2.90347  2.73739  3.18146  2.89801  2.37887  2.77519  2.98518  4.58477  3.61503
          0.01578  4.55259  5.27494  0.61958  0.77255  0.58667  0.81233
    190   2.74335  5.18117  3.01757  2.20596  4.50759  3.51979  3.69713  3.97035  2.19232  3.47188  4.22955  2.99808  3.91140  2.25401  2.12293  2.40093  2.62874  3.56239  5.61892  3.21793    190 r - - -
          2.68618  4.42225  2.77519  2.73123  3.46354  2.40513  3.72494  3.29354  2.67741  2.69355  4.24690  2.90347  2.73739  3.18146  2.89801  2.37887  2.77519  2.98518  4.58477  3.61503
          0.01578  4.55259  5.27494  0.61958  0.77255  0.58667  0.81233
    191   2.15095  5.23655  2.52689  2.42172  4.56321  3.49719  3.11291  4.03944  2.48664  3.53674  4.29158  2.12706  3.91569  2.51091  2.98226  2.15367  3.00076  3.61940  5.68462  4.27785    191 n - - -
          2.68618  4.42225  2.77519  2.73123  3.46354  2.40513  3.72494  3.29354  2.67741  2.69355  4.24690  2.90347  2.73739  3.18146  2.89801  2.37887  2.77519  2.98518  4.58477  3.61503
          0.01578  4.55259  5.27494  0.61958  0.77255  0.58667  0.81233
    192   4.02352  5.31087  5.28533  4.97470  3.55489  4.84538  5.43390  2.83066  4.74851  0.34034  3.44430  5.19580  5.19403  4.93855  4.79374  4.58028  4.30075  3.03432  5.62334  4.48970    192 L - - -
          2.68618  4.42225  2.77519  2.73123  3.46354  2.40513  3.72494  3.29354  2.67741  2.69355  4.24690  2.90347  2.73739  3.18146  2.89801  2.37887  2.77519  2.98518  4.58477  3.61503
          0.01578  4.55259  5.27494  0.61958  0.77255  0.58667  0.81233
    193   3.17094  5.65202  2.65260  1.06422  4.97122  3.58376  3.98284  4.47462  2.77497  3.94571  4.77996  3.05852  4.13596  1.74693  3.22300  3.08647  3.43035  4.06387  6.06509  4.64488    193 e - - -
          2.68618  4.42225  2.77519  2.73123  3.46354  2.40513  3.72494  3.29354  2.67741  2.69355  4.24690  2.90347  2.73739  3.18146  2.89801  2.37887  2.77519  2.98518  4.58477  3.61503
          0.01578  4.55259  5.27494  0.61958  0.77255  0.58667  0.81233
    194   3.71630  4.94240  5.58854  5.06452  3.48534  5.13863  5.54726  1.10069  4.91640  1.00859  3.25072  5.26672  5.25948  4.96209  4.96416  4.54993  3.94678  2.23477  5.67027  4.61139    194 l - - -
          2.68618  4.42225  2.77519  2.73123  3.46354  2.40513  3.72494  3.29354  2.67741  2.69355  4.24690  2.90347  2.73739  3.18146  2.89801  2.37887  2.77519  2.98518  4.58477  3.61503
          0.01578  4.55259  5.27494  0.61958  0.77255  0.58667  0.81233
    195   3.31675  4.59674  5.26600  4.70707  2.19209  4.66775  5.06515  1.49077  4.56565  1.78184  3.37143  4.80214  4.92130  4.67618  4.61963  4.02194  3.55255  1.29477  5.41392  4.25934    195 v - - -
          2.68618  4.42225  2.77519  2.73123  3.46354  2.40513  3.72494  3.29354  2.67741  2.69355  4.24690  2.90347  2.73739  3.18146  2.89801  2.37887  2.77519  2.98518  4.58477  3.61503
          0.01578  4.55259  5.27494  0.61958  0.77255  0.58667  0.81233
    196   2.75958  5.26052  2.53028  2.18891  4.59466  2.95447  2.69903  4.07821  2.46784  3.56121  4.30756  2.96123  3.06233  2.01570  2.96520  2.40653  2.99412  3.64598  5.69746  4.28406    196 q - - -
          2.68618  4.42225  2.77519  2.73123  3.46354  2.40513  3.72494  3.29354  2.67741  2.69355  4.24690  2.90347  2.73739  3.18146  2.89801  2.37887  2.77519  2.98518  4.58477  3.61503
          0.01578  4.55259  5.27494  0.61958  0.77255  0.58667  0.81233
    197   2.71843  3.54597  3.01344  2.20622  4.40392  3.50770  3.70912  3.85664  2.21545  3.39180  4.16232  2.42080  2.78732  2.82487  2.94702  2.19772  2.57115  3.47036  5.57034  4.19183    197 s - - -
          2.68618  4.42225  2.77519  2.73123  3.46354  2.40513  3.72494  3.29354  2.67741  2.69355  4.24690  2.90347  2.73739  3.18146  2.89801  2.37887  2.77519  2.98518  4.58477  3.61503
          0.31029  4.55259  1.36171  0.61958  0.77255  0.58667  0.81233
    198   2.64359  4.87813  2.54120  2.17044  3.22146  3.45021  3.66523  3.54555  2.46427  2.67040  3.94864  2.56321  3.84980  2.81040  2.93373  2.66670  2.46662  3.21344  5.37432  4.02876    198 e - - -
          2.68618  4.42225  2.77519  2.73123  3.46354  2.40513  3.72494  3.29354  2.67741  2.69355  4.24690  2.90347  2.73739  3.18146  2.89801  2.37887  2.77519  2.98518  4.58477  3.61503
          0.02113  4.26344  4.98579  0.61958  0.77255  0.92969  0.50199
    199   2.34856  5.01539  3.01758  2.46352  4.32706  3.47650  2.95587  3.75937  2.05809  3.29874  4.08981  2.98329  3.87181  2.77454  2.34438  2.07190  2.92858  3.39402  5.47340  4.13138    199 k - - -
          2.68618  4.42225  2.77519  2.73123  3.46354  2.40513  3.72494  3.29354  2.67741  2.69355  4.24690  2.90347  2.73739  3.18146  2.89801  2.37887  2.77519  2.98518  4.58477  3.61503
          0.12230  4.26344  2.29221  0.61958  0.77255  0.75881  0.63153
    200   2.65037  4.61749  3.12551  2.75324  3.96529  1.81993  3.91095  3.37957  2.79273  2.10379  3.93963  2.44654  3.93617  3.14596  3.18025  2.76821  2.96143  3.07314  5.33595  4.03137    200 g - - -
          2.68618  4.42225  2.77519  2.73123  3.46354  2.40513  3.72494  3.29354  2.67741  2.69355  4.24690  2.90347  2.73739  3.18146  2.89801  2.37887  2.77519  2.98518  4.58477  3.61503
          0.02133  4.25411  4.97646  0.61958  0.77255  0.49984  0.93301
    201   2.72623  4.21106  4.13917  3.55530  3.31493  3.82857  4.13123  1.78831  2.77519  1.93820  2.78102  3.78704  4.19500  3.67237  3.63507  2.64157  2.95881  2.12971  4.83935  3.64619    201 i - - -
          2.68618  4.42225  2.77519  2.73123  3.46354  2.40513  3.72494  3.29354  2.67741  2.69355  4.24690  2.90347  2.73739  3.18146  2.89801  2.37887  2.77519  2.98518  4.58477  3.61503
          0.01699  4.47943  5.20178  0.61958  0.77255  0.69550  0.69080
    202   2.72438  5.13189  2.97891  2.44743  4.46480  2.53230  3.69580  3.92330  2.19163  3.43852  4.20378  2.26157  2.69631  2.80775  2.57881  2.70524  2.60262  3.52199  5.59756  4.21677    202 k - - -
          2.68618  4.42225  2.77519  2.73123  3.46354  2.40513  3.72494  3.29354  2.67741  2.69355  4.24690  2.90347  2.73739  3.18146  2.89801  2.37887  2.77519  2.98518  4.58477  3.61503
          0.01699  4.47943  5.20178  0.61958  0.77255  0.69550  0.69080
    203   2.69686  5.07825  2.62132  2.43916  3.39778  2.89203  3.68678  3.83259  2.44715  3.36850  4.13947  2.37021  3.88197  2.80293  2.54861  2.16266  2.59345  3.44709  5.54798  4.16854    203 s - - -
          2.68618  4.42225  2.77519  2.73123  3.46354  2.40513  3.72494  3.29354  2.67741  2.69355  4.24690  2.90347  2.73739  3.18146  2.89801  2.37887  2.77519  2.98518  4.58477  3.61503
          0.01699  4.47943  5.20178  0.61958  0.77255  0.69550  0.69080
    204   2.07873  4.91892  3.09713  2.58003  4.36083  2.41696  3.79909  3.79686  2.01181  3.36789  4.15867  3.08133  2.62686  2.93627  3.02798  2.71169  2.54627  3.40749  5.57088  4.22571    204 k - - -
          2.68618  4.42225  2.77519  2.73123  3.46354  2.40513  3.72494  3.29354  2.67741  2.69355  4.24690  2.90347  2.73739  3.18146  2.89801  2.37887  2.77519  2.98518  4.58477  3.61503
          0.01699  4.47943  5.20178  0.61958  0.77255  0.50759  0.92116
    205   2.80571  5.26688  2.93959  2.19273  4.60786  2.93922  3.73557  4.07656  1.67979  3.56384  4.32400  3.00257  3.94409  2.47487  2.90739  1.96723  3.03770  3.65864  5.69925  4.30822    205 k - - -
          2.68618  4.42225  2.77519  2.73123  3.46354  2.40513  3.72494  3.29354  2.67741  2.69355  4.24690  2.90347  2.73739  3.18146  2.89801  2.37887  2.77519  2.98518  4.58477  3.61503
          0.01578  4.55259  5.27494  0.61958  0.77255  0.58667  0.81233
    206   2.72536  5.21040  2.97642  1.99293  4.54809  3.49810  3.04603  4.02564  2.20634  3.51034  4.25412  2.96925  3.20145  2.44697  2.57102  2.24046  2.59620  3.59731  5.64538  4.24352    206 e - - -
          2.68618  4.42225  2.77519  2.73123  3.46354  2.40513  3.72494  3.29354  2.67741  2.69355  4.24690  2.90347  2.73739  3.18146  2.89801  2.37887  2.77519  2.98518  4.58477  3.61503
          0.01578  4.55259  5.27494  0.61958  0.77255  0.58667  0.81233
    207   2.72907  5.08160  3.03030  2.48847  4.39168  2.26749  3.72526  3.83857  1.89060  3.38164  3.29780  2.64465  3.19300  2.84553  2.94928  2.41712  2.96471  3.45907  5.56613  4.19607    207 k - - -
          2.68618  4.42225  2.77519  2.73123  3.46354  2.40513  3.72494  3.29354  2.67741  2.69355  4.24690  2.90347  2.73739  3.18146  2.89801  2.37887  2.77519  2.98518  4.58477  3.61503
          0.01578  4.55259  5.27494  0.61958  0.77255  0.58667  0.81233
    208   2.71404  2.81329  3.72529  3.15327  2.85009  3.72551  3.18430  2.84132  3.08429  2.02335  3.46689  3.51925  4.10233  2.89605  2.86862  2.98120  2.26633  2.62693  4.94962  3.72816    208 l - - -
          2.68618  4.42225  2.77519  2.73123  3.46354  2.40513  3.72494  3.29354  2.67741  2.69355  4.24690  2.90347  2.73739  3.18146  2.89801  2.37887  2.77519  2.98518  4.58477  3.61503
          0.01578  4.55259  5.27494  0.61958  0.77255  0.58667  0.81233
    209   2.57521  2.98208  4.06580  3.58114  4.04181  3.41133  4.41686  3.33073  3.51017  3.11698  4.00226  3.71832  4.06747  3.78009  3.79053  1.17772  2.02103  2.38445  5.48577  4.28755    209 s - - -
          2.68618  4.42225  2.77519  2.73123  3.46354  2.40513  3.72494  3.29354  2.67741  2.69355  4.24690  2.90347  2.73739  3.18146  2.89801  2.37887  2.77519  2.98518  4.58477  3.61503
          0.01578  4.55259  5.27494  0.61958  0.77255  0.58667  0.81233
    210   3.71328  5.00805  5.42131  4.92019  3.40216  4.96908  5.40619  2.38663  4.73371  0.56965  3.18897  5.12385  5.16479  4.81290  4.79628  4.39127  3.96044  2.03668  5.57349  4.50611    210 L - - -
          2.68618  4.42225  2.77519  2.73123  3.46354  2.40513  3.72494  3.29354  2.67741  2.69355  4.24690  2.90347  2.73739  3.18146  2.89801  2.37887  2.77519  2.98518  4.58477  3.61503
          0.01578  4.55259  5.27494  0.61958  0.77255  0.58667  0.81233
    211   3.37950  4.76744  4.64062  4.15405  1.37922  4.34322  3.91067  3.22546  3.97774  2.27810  3.84759  4.16330  4.67813  4.12013  2.80991  3.65681  3.60379  3.07906  4.17889  1.38890    211 f - - -
          2.68618  4.42225  2.77519  2.73123  3.46354  2.40513  3.72494  3.29354  2.67741  2.69355  4.24690  2.90347  2.73739  3.18146  2.89801  2.37887  2.77519  2.98518  4.58477  3.61503
          0.01578  4.55259  5.27494  0.61958  0.77255  0.58667  0.81233
    212   2.83978  5.33050  2.38121  2.41298  4.65415  1.81051  3.02454  4.13726  2.57297  3.63081  4.39443  2.53442  3.95392  2.50212  3.08029  2.41414  3.08201  3.71358  5.77857  4.35783    212 g - - -
          2.68618  4.42225  2.77519  2.73123  3.46354  2.40513  3.72494  3.29354  2.67741  2.69355  4.24690  2.90347  2.73739  3.18146  2.89801  2.37887  2.77519  2.98518  4.58477  3.61503
          0.08981  4.55259  2.58549  0.61958  0.77255  0.58667  0.81233
    213   2.80515  4.21101  4.51518  3.92054  2.65207  3.96024  4.28201  2.47211  3.76203  1.70310  2.28791  4.03409  4.31050  3.93112  3.85976  2.69652  3.03726  1.72478  4.83078  3.65510    213 l - - -
          2.68618  4.42225  2.77519  2.73123  3.46354  2.40513  3.72494  3.29354  2.67741  2.69355  4.24690  2.90347  2.73739  3.18146  2.89801  2.37887  2.77519  2.98518  4.58477  3.61503
          0.01698  4.47976  5.20211  0.61958  0.77255  0.50789  0.92071
    214   2.56336  4.66441  5.03043  4.44959  3.34347  4.55255  4.88652  2.06669  4.30476  0.87066  2.48815  4.62369  4.80215  4.41173  4.39229  3.88340  3.54665  2.43298  5.27117  4.18549    214 l - - -
          2.68618  4.42225  2.77519  2.73123  3.46354  2.40513  3.72494  3.29354  2.67741  2.69355  4.24690  2.90347  2.73739  3.18146  2.89801  2.37887  2.77519  2.98518  4.58477  3.61503
          0.01578  4.55259  5.27494  0.61958  0.77255  0.58667  0.81233
    215   3.04546  5.36137  2.78661  2.59399  4.85943  2.72951  4.01355  4.33717  2.31560  3.85414  4.67917  1.01514  4.11380  3.16903  3.20248  3.01986  3.34113  3.91183  5.98955  4.61242    215 n - - -
          2.68618  4.42225  2.77519  2.73123  3.46354  2.40513  3.72494  3.29354  2.67741  2.69355  4.24690  2.90347  2.73739  3.18146  2.89801  2.37887  2.77519  2.98518  4.58477  3.61503
          0.01578  4.55259  5.27494  0.61958  0.77255  0.58667  0.81233
    216   2.71383  3.47659  3.15001  2.59127  3.22089  3.55772  3.12659  3.49097  2.29907  3.11100  3.93470  2.38424  3.21399  2.92783  2.62281  2.76408  2.60720  3.18301  5.37230  3.31151    216 k - - -
          2.68618  4.42225  2.77519  2.73123  3.46354  2.40513  3.72494  3.29354  2.67741  2.69355  4.24690  2.90347  2.73739  3.18146  2.89801  2.37887  2.77519  2.98518  4.58477  3.61503
          0.01578  4.55259  5.27494  0.61958  0.77255  0.58667  0.81233
    217   2.59853  1.74177  4.52386  4.19091  4.37470  3.37474  4.86019  3.49486  4.03319  3.41644  4.35924  4.00692  4.14377  4.29417  4.18568  2.84769  0.91883  3.11852  5.84863  4.68972    217 t - - -
          2.68618  4.42225  2.77519  2.73123  3.46354  2.40513  3.72494  3.29354  2.67741  2.69355  4.24690  2.90347  2.73739  3.18146  2.89801  2.37887  2.77519  2.98518  4.58477  3.61503
          0.01578  4.55259  5.27494  0.61958  0.77255  0.58667  0.81233
    218   2.39532  4.73162  3.26566  2.70251  3.92439  3.60031  3.81354  3.31298  1.99719  2.58405  3.81778  3.19061  3.98634  3.01426  2.64052  2.49658  2.95415  2.59821  5.26665  2.78141    218 k - - -
          2.68618  4.42225  2.77519  2.73123  3.46354  2.40513  3.72494  3.29354  2.67741  2.69355  4.24690  2.90347  2.73739  3.18146  2.89801  2.37887  2.77519  2.98518  4.58477  3.61503
          0.01578  4.55259  5.27494  0.61958  0.77255  0.58667  0.81233
    219   2.96258  4.79293  4.23957  4.08874  4.78012  3.59505  5.02580  4.01322  4.04928  3.84500  4.88301  4.13168  4.36549  4.41229  4.23426  3.17536  0.40189  3.61527  6.13533  5.01001    219 T - - -
          2.68618  4.42225  2.77519  2.73123  3.46354  2.40513  3.72494  3.29354  2.67741  2.69355  4.24690  2.90347  2.73739  3.18146  2.89801  2.37887  2.77519  2.98518  4.58477  3.61503
          0.01578  4.55259  5.27494  0.61958  0.77255  0.58667  0.81233
    220   2.23883  4.95448  3.10076  2.54459  4.22826  3.53124  3.74767  3.65274  2.27173  3.24021  4.04250  3.06544  3.11122  2.88823  2.61067  2.19210  2.30668  2.85361  5.46696  4.12335    220 s - - -
          2.68618  4.42225  2.77519  2.73123  3.46354  2.40513  3.72494  3.29354  2.67741  2.69355  4.24690  2.90347  2.73739  3.18146  2.89801  2.37887  2.77519  2.98518  4.58477  3.61503
          0.01578  4.55259  5.27494  0.61958  0.77255  0.58667  0.81233
    221   2.72155  4.55300  3.43667  2.48113  3.70609  2.39314  3.89235  2.64315  2.83609  2.41350  2.30806  3.32328  4.03813  2.72268  3.22486  2.88936  2.95312  2.83129  5.11899  3.86425    221 m - - -
          2.68618  4.42225  2.77519  2.73123  3.46354  2.40513  3.72494  3.29354  2.67741  2.69355  4.24690  2.90347  2.73739  3.18146  2.89801  2.37887  2.77519  2.98518  4.58477  3.61503
          0.01578  4.55259  5.27494  0.61958  0.77255  0.58667  0.81233
    222   2.08272  4.57697  3.95200  3.87071  5.04791  0.56173  4.96492  4.48645  4.08270  4.20826  5.04044  3.87454  4.13870  4.30197  4.30437  2.84799  3.20500  3.79157  6.34429  5.22529    222 G - - -
          2.68618  4.42225  2.77519  2.73123  3.46354  2.40513  3.72494  3.29354  2.67741  2.69355  4.24690  2.90347  2.73739  3.18146  2.89801  2.37887  2.77519  2.98518  4.58477  3.61503
          0.01578  4.55259  5.27494  0.61958  0.77255  0.58667  0.81233
    223   2.16476  4.55213  3.43900  2.87648  3.72563  3.63860  3.89618  2.68610  2.83889  2.78745  2.98069  3.32094  4.03119  3.16356  2.71555  2.04716  2.29873  2.84455  5.13330  3.87717    223 s - - -
          2.68618  4.42225  2.77519  2.73123  3.46354  2.40513  3.72494  3.29354  2.67741  2.69355  4.24690  2.90347  2.73739  3.18146  2.89801  2.37887  2.77519  2.98518  4.58477  3.61503
          0.01578  4.55259  5.27494  0.61958  0.77255  0.58667  0.81233
    224   2.52896  5.39253  3.74682  3.05926  4.90083  3.90921  3.87941  4.22981  1.84172  3.67714  4.53558  3.45862  4.28482  3.01105  0.94240  3.27138  3.44896  3.89711  5.72858  4.56104    224 r - - -
          2.68618  4.42225  2.77519  2.73123  3.46354  2.40513  3.72494  3.29354  2.67741  2.69355  4.24690  2.90347  2.73739  3.18146  2.89801  2.37887  2.77519  2.98518  4.58477  3.61503
          0.01578  4.55259  5.27494  0.61958  0.77255  0.58667  0.81233
    225   2.42728  4.28301  4.04945  3.46896  3.36231  3.83141  4.11436  2.33894  2.73742  1.39001  3.36022  3.74133  4.19961  3.61004  3.56826  3.11093  2.99057  2.49435  4.88228  2.94174    225 l - - -
          2.68618  4.42225  2.77519  2.73123  3.46354  2.40513  3.72494  3.29354  2.67741  2.69355  4.24690  2.90347  2.73739  3.18146  2.89801  2.37887  2.77519  2.98518  4.58477  3.61503
          0.01578  4.55259  5.27494  0.61958  0.77255  0.58667  0.81233
    226   4.02352  5.31087  5.28533  4.97470  3.55489  4.84538  5.43390  2.83066  4.74851  0.34034  3.44430  5.19580  5.19403  4.93855  4.79374  4.58028  4.30075  3.03432  5.62334  4.48970    226 L - - -
          2.68618  4.42225  2.77519  2.73123  3.46354  2.40513  3.72494  3.29354  2.67741  2.69355  4.24690  2.90347  2.73739  3.18146  2.89801  2.37887  2.77519  2.98518  4.58477  3.61503
          0.01578  4.55259  5.27494  0.61958  0.77255  0.58667  0.81233
    227   3.28111  5.32185  3.85956  3.11085  4.70396  3.95975  3.87698  2.90998  1.84670  3.51893  4.40676  3.49771  4.30501  3.02082  0.94482  3.30657  3.44373  3.72524  5.63660  4.46969    227 r - - -
          2.68618  4.42225  2.77519  2.73123  3.46354  2.40513  3.72494  3.29354  2.67741  2.69355  4.24690  2.90347  2.73739  3.18146  2.89801  2.37887  2.77519  2.98518  4.58477  3.61503
          0.09472  4.55259  2.52784  0.61958  0.77255  0.58667  0.81233
    228   2.18637  4.98841  2.58306  2.48870  4.29287  3.48810  3.71914  3.72742  2.23693  3.29636  4.08583  3.01594  3.89646  2.84944  2.97150  1.99185  2.55337  2.87270  5.50370  4.14421    228 s - - -
          2.68618  4.42225  2.77519  2.73123  3.46354  2.40513  3.72494  3.29354  2.67741  2.69355  4.24690  2.90347  2.73739  3.18146  2.89801  2.37887  2.77519  2.98518  4.58477  3.61503
          0.01707  4.47494  5.19729  0.61958  0.77255  0.70156  0.68480
    229   2.33349  4.69861  3.25600  2.75354  3.98943  3.50710  3.88093  3.43476  2.74444  3.08355  3.93045  2.11876  3.97161  3.08997  3.16351  1.89797  2.96256  3.12526  2.65218  4.02686    229 s - - -
          2.68618  4.42225  2.77519  2.73123  3.46354  2.40513  3.72494  3.29354  2.67741  2.69355  4.24690  2.90347  2.73739  3.18146  2.89801  2.37887  2.77519  2.98518  4.58477  3.61503
          0.01707  4.47494  5.19729  0.61958  0.77255  0.70156  0.68480
    230   3.37350  4.64663  5.29180  4.73022  2.56663  4.72657  5.10535  1.18177  4.59464  1.46544  3.24559  4.85290  4.94457  4.66971  4.64180  4.08428  3.60436  1.78689  5.39924  4.28171    230 i - - -
          2.68618  4.42225  2.77519  2.73123  3.46354  2.40513  3.72494  3.29354  2.67741  2.69355  4.24690  2.90347  2.73739  3.18146  2.89801  2.37887  2.77519  2.98518  4.58477  3.61503
          0.01707  4.47494  5.19729  0.61958  0.77255  0.70156  0.68480
    231   2.99880  4.46273  4.39515  3.80524  3.31379  4.11288  4.39695  2.54595  3.61521  1.10564  2.55571  4.05894  4.43521  3.87843  2.79928  3.41035  3.22643  2.16500  5.03949  3.89126    231 l - - -
          2.68618  4.42225  2.77519  2.73123  3.46354  2.40513  3.72494  3.29354  2.67741  2.69355  4.24690  2.90347  2.73739  3.18146  2.89801  2.37887  2.77519  2.98518  4.58477  3.61503
          0.01707  4.47494  5.19729  0.61958  0.77255  0.70156  0.68480
    232   2.84630  5.27074  3.06293  2.21846  4.63591  3.57234  3.71114  4.08224  2.03713  3.55075  4.32244  3.04683  3.96726  1.65545  2.32548  2.45661  3.06445  3.67581  5.66066  4.31220    232 q - - -
          2.68618  4.42225  2.77519  2.73123  3.46354  2.40513  3.72494  3.29354  2.67741  2.69355  4.24690  2.90347  2.73739  3.18146  2.89801  2.37887  2.77519  2.98518  4.58477  3.61503
          0.01707  4.47494  5.19729  0.61958  0.77255  0.50360  0.92722
    233   3.89268  5.47863  4.57231  4.53609  5.39871  4.13119  5.50492  5.18859  4.66465  4.70480  5.81344  4.75706  0.17956  5.02514  4.78499  4.09106  4.38971  4.74184  6.33665  5.54238    233 P - - -
          2.68618  4.42225  2.77519  2.73123  3.46354  2.40513  3.72494  3.29354  2.67741  2.69355  4.24690  2.90347  2.73739  3.18146  2.89801  2.37887  2.77519  2.98518  4.58477  3.61503
          0.01578  4.55259  5.27494  0.61958  0.77255  0.58667  0.81233
    234   2.74755  4.35613  3.88475  3.32779  3.49113  3.76292  4.10711  2.12558  3.24558  1.77750  3.46990  3.64821  2.69189  3.52794  3.52921  2.04635  2.99765  2.56478  4.99584  3.78368    234 l - - -
          2.68618  4.42225  2.77519  2.73123  3.46354  2.40513  3.72494  3.29354  2.67741  2.69355  4.24690  2.90347  2.73739  3.18146  2.89801  2.37887  2.77519  2.98518  4.58477  3.61503
          0.01578  4.55259  5.27494  0.61958  0.77255  0.58667  0.81233
    235   2.36431  2.51044  3.47005  2.91061  3.72523  3.63600  3.91672  3.08805  2.51608  2.41932  3.66706  2.81822  4.03873  3.19153  3.24540  2.88290  2.04189  2.84165  5.13598  3.88417    235 t - - -
          2.68618  4.42225  2.77519  2.73123  3.46354  2.40513  3.72494  3.29354  2.67741  2.69355  4.24690  2.90347  2.73739  3.18146  2.89801  2.37887  2.77519  2.98518  4.58477  3.61503
          0.01578  4.55259  5.27494  0.61958  0.77255  0.58667  0.81233
    236   2.90831  5.35873  1.39862  2.42985  4.64072  3.51231  2.94004  4.13826  2.67517  3.65570  4.44343  2.18015  3.99725  2.97112  3.18814  2.86093  3.15803  2.95855  5.81149  4.38571    236 d - - -
          2.68618  4.42225  2.77519  2.73123  3.46354  2.40513  3.72494  3.29354  2.67741  2.69355  4.24690  2.90347  2.73739  3.18146  2.89801  2.37887  2.77519  2.98518  4.58477  3.61503
          0.01578  4.55259  5.27494  0.61958  0.77255  0.58667  0.81233
    237   2.71573  4.35972  3.72849  2.68526  2.90074  3.72822  3.99193  2.20544  2.67950  1.87845  3.46410  3.52270  4.10462  2.86530  3.40599  2.98404  2.94733  2.62471  4.94803  3.00299    237 l - - -
          2.68618  4.42225  2.77519  2.73123  3.46354  2.40513  3.72494  3.29354  2.67741  2.69355  4.24690  2.90347  2.73739  3.18146  2.89801  2.37887  2.77519  2.98518  4.58477  3.61503
          0.01578  4.55259  5.27494  0.61958  0.77255  0.58667  0.81233
    238   2.43348  5.25244  2.52626  1.98710  4.59231  3.49036  3.69747  4.07816  2.22422  3.55544  4.29643  2.58471  3.18798  2.28887  2.94103  2.38724  2.97626  3.64067  5.68646  4.27264    238 e - - -
          2.68618  4.42225  2.77519  2.73123  3.46354  2.40513  3.72494  3.29354  2.67741  2.69355  4.24690  2.90347  2.73739  3.18146  2.89801  2.37887  2.77519  2.98518  4.58477  3.61503
          0.01578  4.55259  5.27494  0.61958  0.77255  0.58667  0.81233
    239   2.72233  4.85825  3.15806  2.31231  4.08721  3.56254  3.77546  3.48799  2.28816  2.72071  3.94051  3.11482  3.95519  2.94047  3.03438  2.23217  1.97134  2.70799  5.37773  4.05863    239 t - - -
          2.68618  4.42225  2.77519  2.73123  3.46354  2.40513  3.72494  3.29354  2.67741  2.69355  4.24690  2.90347  2.73739  3.18146  2.89801  2.37887  2.77519  2.98518  4.58477  3.61503
          0.01578  4.55259  5.27494  0.61958  0.77255  0.58667  0.81233
    240   3.64490  4.87445  5.52265  5.02059  3.60030  5.08905  5.56095  0.80790  4.87296  1.44569  3.37844  5.21502  5.25534  4.99600  4.95964  4.50847  3.88701  2.06868  5.75189  4.63541    240 i - - -
          2.68618  4.42225  2.77519  2.73123  3.46354  2.40513  3.72494  3.29354  2.67741  2.69355  4.24690  2.90347  2.73739  3.18146  2.89801  2.37887  2.77519  2.98518  4.58477  3.61503
          0.01578  4.55259  5.27494  0.61958  0.77255  0.58667  0.81233
    241   2.71534  5.18112  2.60000  2.22142  4.50825  3.49534  3.10225  3.19793  2.21272  2.89596  4.22669  2.63733  3.88852  2.52739  2.55346  2.68628  2.59540  3.56212  5.62432  4.22517    241 k - - -
          2.68618  4.42225  2.77519  2.73123  3.46354  2.40513  3.72494  3.29354  2.67741  2.69355  4.24690  2.90347  2.73739  3.18146  2.89801  2.37887  2.77519  2.98518  4.58477  3.61503
          0.01578  4.55259  5.27494  0.61958  0.77255  0.58667  0.81233
    242   2.45078  5.04951  3.04459  2.02353  4.32972  3.52233  3.08295  3.76971  2.48041  2.83365  4.11068  3.02381  3.91521  2.84287  2.57117  2.44927  2.16569  3.40534  5.52448  4.16041    242 e - - -
          2.68618  4.42225  2.77519  2.73123  3.46354  2.40513  3.72494  3.29354  2.67741  2.69355  4.24690  2.90347  2.73739  3.18146  2.89801  2.37887  2.77519  2.98518  4.58477  3.61503
          0.01578  4.55259  5.27494  0.61958  0.77255  0.58667  0.81233
    243   3.63094  5.62560  4.20263  3.37042  5.21722  4.13606  3.94869  4.50912  1.79080  3.86146  4.76888  3.68420  4.47909  3.08282  0.66713  3.61671  3.74638  4.20910  5.80943  4.74223    243 R - - -
          2.68618  4.42225  2.77519  2.73123  3.46354  2.40513  3.72494  3.29354  2.67741  2.69355  4.24690  2.90347  2.73739  3.18146  2.89801  2.37887  2.77519  2.98518  4.58477  3.61503
          0.01578  4.55259  5.27494  0.61958  0.77255  0.58667  0.81233
    244   2.74561  4.60098  3.42268  2.86625  3.07037  3.66293  3.03968  3.13346  2.81299  1.85173  3.69308  3.31674  4.04753  2.11513  3.20120  2.51651  2.97696  2.89066  5.09836  3.79672    244 l - - -
          2.68618  4.42225  2.77519  2.73123  3.46354  2.40513  3.72494  3.29354  2.67741  2.69355  4.24690  2.90347  2.73739  3.18146  2.89801  2.37887  2.77519  2.98518  4.58477  3.61503
          0.01578  4.55259  5.27494  0.61958  0.77255  0.58667  0.81233
    245   2.98494  5.55066  1.65070  1.83751  4.86960  3.50670  3.86872  4.37521  2.71931  3.84414  4.62081  1.85407  4.01952  2.99434  2.59642  2.90585  3.23797  3.93179  5.97925  4.52111    245 d - - -
          2.68618  4.42225  2.77519  2.73123  3.46354  2.40513  3.72494  3.29354  2.67741  2.69355  4.24690  2.90347  2.73739  3.18146  2.89801  2.37887  2.77519  2.98518  4.58477  3.61503
          0.01578  4.55259  5.27494  0.61958  0.77255  0.58667  0.81233
    246   1.63965  2.50389  4.06118  3.55661  3.88359  3.45624  4.34896  3.21156  3.48435  2.96808  3.85696  3.71298  4.07511  3.74408  3.75482  2.01197  1.99027  2.40395  5.34001  4.14288    246 a - - -
          2.68618  4.42225  2.77519  2.73123  3.46354  2.40513  3.72494  3.29354  2.67741  2.69355  4.24690  2.90347  2.73739  3.18146  2.89801  2.37887  2.77519  2.98518  4.58477  3.61503
          0.01578  4.55259  5.27494  0.61958  0.77255  0.58667  0.81233
    247   3.49821  4.72210  5.49998  4.98742  3.77145  5.00716  5.55665  1.32485  4.89186  1.47772  3.53488  5.14322  5.20910  5.04221  4.99586  4.40553  3.74398  1.16048  5.84011  4.70394    247 v - - -
          2.68618  4.42225  2.77519  2.73123  3.46354  2.40513  3.72494  3.29354  2.67741  2.69355  4.24690  2.90347  2.73739  3.18146  2.89801  2.37887  2.77519  2.98518  4.58477  3.61503
          0.01578  4.55259  5.27494  0.61958  0.77255  0.58667  0.81233
    248   2.41991  5.26577  2.56174  2.02993  4.60348  3.49598  3.71068  4.08732  1.83659  3.56681  4.31218  2.96331  3.90940  2.24198  2.95196  2.39016  2.99572  3.65321  5.69963  4.28724    248 k - - -
          2.68618  4.42225  2.77519  2.73123  3.46354  2.40513  3.72494  3.29354  2.67741  2.69355  4.24690  2.90347  2.73739  3.18146  2.89801  2.37887  2.77519  2.98518  4.58477  3.61503
          0.01578  4.55259  5.27494  0.61958  0.77255  0.58667  0.81233
    249   2.74270  4.99533  2.66242  1.65159  2.72350  3.53786  3.75534  2.95398  2.55300  3.25370  4.06224  3.05375  3.94103  2.55283  3.02469  2.75991  2.97583  3.33042  5.48228  4.12940    249 e - - -
          2.68618  4.42225  2.77519  2.73123  3.46354  2.40513  3.72494  3.29354  2.67741  2.69355  4.24690  2.90347  2.73739  3.18146  2.89801  2.37887  2.77519  2.98518  4.58477  3.61503
          0.01578  4.55259  5.27494  0.61958  0.77255  0.58667  0.81233
    250   3.94344  5.17388  5.58867  5.09018  2.36924  5.17115  5.14819  2.60048  4.93480  0.51131  3.11805  5.23254  5.25529  4.84784  4.91729  4.59023  4.15334  2.86506  5.19788  3.88528    250 L - - -
          2.68618  4.42225  2.77519  2.73123  3.46354  2.40513  3.72494  3.29354  2.67741  2.69355  4.24690  2.90347  2.73739  3.18146  2.89801  2.37887  2.77519  2.98518  4.58477  3.61503
          0.01578  4.55259  5.27494  0.61958  0.77255  0.58667  0.81233
    251   2.80933  4.22198  4.48350  3.89345  3.32439  3.96756  4.30078  1.60286  3.74468  1.85054  2.75857  4.02581  4.32586  3.93430  3.86400  2.65364  2.56377  2.05342  4.88776  3.70537    251 i - - -
          2.68618  4.42225  2.77519  2.73123  3.46354  2.40513  3.72494  3.29354  2.67741  2.69355  4.24690  2.90347  2.73739  3.18146  2.89801  2.37887  2.77519  2.98518  4.58477  3.61503
          0.01578  4.55259  5.27494  0.61958  0.77255  0.58667  0.81233
    252   2.88034  5.37262  2.76891  1.96595  4.70456  3.51102  3.80311  4.18814  2.59170  3.67657  4.44566  1.97431  3.97725  2.15065  3.08802  1.92323  3.12461  3.76282  5.81921  4.39894    252 s - - -
          2.68618  4.42225  2.77519  2.73123  3.46354  2.40513  3.72494  3.29354  2.67741  2.69355  4.24690  2.90347  2.73739  3.18146  2.89801  2.37887  2.77519  2.98518  4.58477  3.61503
          0.01578  4.55259  5.27494  0.61958  0.77255  0.58667  0.81233
    253   2.82654  5.31024  2.42991  2.41984  4.64875  3.49823  3.77403  4.13106  2.30155  3.62384  4.38526  1.86027  3.02019  2.88807  3.06494  1.91747  3.07019  3.70435  5.76990  4.35222    253 n - - -
          2.68618  4.42225  2.77519  2.73123  3.46354  2.40513  3.72494  3.29354  2.67741  2.69355  4.24690  2.90347  2.73739  3.18146  2.89801  2.37887  2.77519  2.98518  4.58477  3.61503
          0.01578  4.55259  5.27494  0.61958  0.77255  0.58667  0.81233
    254   2.90306  5.38300  2.37406  1.21107  4.68989  3.51105  3.82496  4.16454  2.64540  3.67220  4.45261  2.97998  3.98941  2.50905  3.15637  2.85036  3.14935  2.88121  5.83198  4.40781    254 e - - -
          2.68618  4.42225  2.77519  2.73123  3.46354  2.40513  3.72494  3.29354  2.67741  2.69355  4.24690  2.90347  2.73739  3.18146  2.89801  2.37887  2.77519  2.98518  4.58477  3.61503
          0.01578  4.55259  5.27494  0.61958  0.77255  0.58667  0.81233
    255   2.72547  5.22079  2.35359  2.02452  4.55837  3.49175  3.01558  4.03976  2.42556  2.91176  4.26419  2.62927  3.88986  2.49692  2.58508  2.40327  2.95721  3.60756  5.65690  4.24924    255 e - - -
          2.68618  4.42225  2.77519  2.73123  3.46354  2.40513  3.72494  3.29354  2.67741  2.69355  4.24690  2.90347  2.73739  3.18146  2.89801  2.37887  2.77519  2.98518  4.58477  3.61503
          0.01578  4.55259  5.27494  0.61958  0.77255  0.58667  0.81233
    256   2.39566  4.25785  4.14648  3.56478  3.36409  3.85836  4.16578  2.24556  3.44789  1.50247  3.35303  3.80802  4.22753  3.69137  2.97949  3.14349  2.53099  2.14892  4.89136  3.69744    256 l - - -
          2.68618  4.42225  2.77519  2.73123  3.46354  2.40513  3.72494  3.29354  2.67741  2.69355  4.24690  2.90347  2.73739  3.18146  2.89801  2.37887  2.77519  2.98518  4.58477  3.61503
          0.01578  4.55259  5.27494  0.61958  0.77255  0.58667  0.81233
    257   2.90598  4.31960  4.54958  3.95521  1.87619  4.05163  4.35140  2.56390  3.79837  1.65775  2.27926  4.09929  4.38761  3.97005  2.90709  3.35393  3.13484  2.17311  4.89343  3.72201    257 l - - -
          2.68618  4.42225  2.77519  2.73123  3.46354  2.40513  3.72494  3.29354  2.67741  2.69355  4.24690  2.90347  2.73739  3.18146  2.89801  2.37887  2.77519  2.98518  4.58477  3.61503
          0.01578  4.55259  5.27494  0.61958  0.77255  0.58667  0.81233
    258   2.15759  4.46549  3.54329  2.97871  2.31614  3.67723  3.93057  2.97187  2.52921  2.41817  3.57028  2.88361  4.06016  3.24471  3.29999  2.50665  2.94595  2.41298  5.04564  3.80496    258 a - - -
          2.68618  4.42225  2.77519  2.73123  3.46354  2.40513  3.72494  3.29354  2.67741  2.69355  4.24690  2.90347  2.73739  3.18146  2.89801  2.37887  2.77519  2.98518  4.58477  3.61503
          0.01578  4.55259  5.27494  0.61958  0.77255  0.58667  0.81233
    259   2.71816  5.09811  2.66263  2.46131  4.39376  2.98356  3.70666  3.84579  2.46703  3.38307  4.15462  2.37188  3.90380  2.50135  2.95005  2.17706  2.60827  2.89438  5.56401  3.33949    259 s - - -
          2.68618  4.42225  2.77519  2.73123  3.46354  2.40513  3.72494  3.29354  2.67741  2.69355  4.24690  2.90347  2.73739  3.18146  2.89801  2.37887  2.77519  2.98518  4.58477  3.61503
          0.01578  4.55259  5.27494  0.61958  0.77255  0.58667  0.81233
    260   3.63185  4.86173  5.56103  5.02133  3.52578  5.07400  5.50896  1.40030  4.90318  0.91973  3.28132  5.20454  5.21341  4.94513  4.95387  4.46592  3.86282  1.86670  5.67532  4.62648    260 l - - -
          2.68618  4.42225  2.77519  2.73123  3.46354  2.40513  3.72494  3.29354  2.67741  2.69355  4.24690  2.90347  2.73739  3.18146  2.89801  2.37887  2.77519  2.98518  4.58477  3.61503
          0.01578  4.55259  5.27494  0.61958  0.77255  0.58667  0.81233
    261   2.85625  5.16084  3.18871  2.62667  4.53003  3.60859  3.77372  3.95570  2.38165  3.47379  4.26788  3.13183  4.01111  2.01849  1.71707  2.48019  2.27424  3.58059  5.62236  4.30009    261 r - - -
          2.68618  4.42225  2.77519  2.73123  3.46354  2.40513  3.72494  3.29354  2.67741  2.69355  4.24690  2.90347  2.73739  3.18146  2.89801  2.37887  2.77519  2.98518  4.58477  3.61503
          0.01578  4.55259  5.27494  0.61958  0.77255  0.58667  0.81233
    262   2.47861  5.23360  2.12495  2.16941  4.57015  3.49150  3.69457  4.05246  2.18430  3.53537  4.27848  2.96063  3.16658  2.49825  2.93501  2.40287  2.59811  3.62005  5.67062  4.26067    262 d - - -
          2.68618  4.42225  2.77519  2.73123  3.46354  2.40513  3.72494  3.29354  2.67741  2.69355  4.24690  2.90347  2.73739  3.18146  2.89801  2.37887  2.77519  2.98518  4.58477  3.61503
          0.01578  4.55259  5.27494  0.61958  0.77255  0.58667  0.81233
    263   2.14241  3.14293  3.93546  3.36567  3.43283  2.90985  4.08264  2.20480  3.28345  2.23729  3.42786  3.65368  4.13450  3.54281  3.54543  2.25969  2.50398  2.56040  4.91960  3.71454    263 a - - -
          2.68618  4.42225  2.77519  2.73123  3.46354  2.40513  3.72494  3.29354  2.67741  2.69355  4.24690  2.90347  2.73739  3.18146  2.89801  2.37887  2.77519  2.98518  4.58477  3.61503
          0.01578  4.55259  5.27494  0.61958  0.77255  0.58667  0.81233
    264   3.70442  4.94418  5.55911  5.00979  3.43379  5.10040  5.48464  1.97404  4.87813  0.66619  3.18835  5.21861  5.21530  4.88979  4.91923  4.49019  3.92911  1.94132  5.61510  4.59438    264 L - - -
          2.68618  4.42225  2.77519  2.73123  3.46354  2.40513  3.72494  3.29354  2.67741  2.69355  4.24690  2.90347  2.73739  3.18146  2.89801  2.37887  2.77519  2.98518  4.58477  3.61503
          0.01578  4.55259  5.27494  0.61958  0.77255  0.58667  0.81233
    265   2.90287  5.17608  3.27730  2.68044  4.53029  3.65871  3.77547  3.93796  1.41740  3.45843  4.26345  3.17433  4.04457  2.90091  2.06318  2.23900  3.11946  2.86363  5.60366  4.30407    265 k - - -
          2.68618  4.42225  2.77519  2.73123  3.46354  2.40513  3.72494  3.29354  2.67741  2.69355  4.24690  2.90347  2.73739  3.18146  2.89801  2.37887  2.77519  2.98518  4.58477  3.61503
          0.01578  4.55259  5.27494  0.61958  0.77255  0.58667  0.81233
    266   2.46429  5.16478  3.03211  2.47067  4.48500  3.52580  3.03508  3.94299  1.88286  3.45224  4.21501  3.00736  3.91634  2.22347  2.55377  2.40402  2.97401  3.54295  5.60523  3.21158    266 k - - -
          2.68618  4.42225  2.77519  2.73123  3.46354  2.40513  3.72494  3.29354  2.67741  2.69355  4.24690  2.90347  2.73739  3.18146  2.89801  2.37887  2.77519  2.98518  4.58477  3.61503
          0.01578  4.55259  5.27494  0.61958  0.77255  0.58667  0.81233
    267   2.96060  4.32838  4.76768  4.17719  2.07853  4.16395  4.50629  1.82916  4.01379  1.74465  3.27947  4.26662  4.49483  4.16425  4.08768  3.48026  2.20842  1.95179  5.00252  3.83579    267 l - - -
          2.68618  4.42225  2.77519  2.73123  3.46354  2.40513  3.72494  3.29354  2.67741  2.69355  4.24690  2.90347  2.73739  3.18146  2.89801  2.37887  2.77519  2.98518  4.58477  3.61503
          0.01578  4.55259  5.27494  0.61958  0.77255  0.58667  0.81233
    268   2.72139  3.45265  3.18836  2.62737  4.04166  3.57299  3.78053  3.44260  1.75901  2.72241  3.18786  3.13202  3.15663  2.59802  3.03754  2.48781  2.95240  3.14493  5.34497  4.03401    268 k - - -
          2.68618  4.42225  2.77519  2.73123  3.46354  2.40513  3.72494  3.29354  2.67741  2.69355  4.24690  2.90347  2.73739  3.18146  2.89801  2.37887  2.77519  2.98518  4.58477  3.61503
          0.01578  4.55259  5.27494  0.61958  0.77255  0.58667  0.81233
    269   3.36249  6.08517  0.91668  1.98950  5.35094  3.51523  4.12039  4.92253  3.22644  4.36825  5.23968  1.88850  4.17775  3.29288  3.89479  3.20199  3.66515  4.45132  6.51423  4.92896    269 d - - -
          2.68618  4.42225  2.77519  2.73123  3.46354  2.40513  3.72494  3.29354  2.67741  2.69355  4.24690  2.90347  2.73739  3.18146  2.89801  2.37887  2.77519  2.98518  4.58477  3.61503
          0.01578  4.55259  5.27494  0.61958  0.77255  0.58667  0.81233
    270   2.80301  4.21487  4.48787  3.89610  3.30686  3.95937  4.29028  1.76523  3.74423  1.68836  2.68633  4.02224  4.31736  3.92972  3.85775  2.65145  2.59329  2.07228  4.87070  3.69015    270 l - - -
          2.68618  4.42225  2.77519  2.73123  3.46354  2.40513  3.72494  3.29354  2.67741  2.69355  4.24690  2.90347  2.73739  3.18146  2.89801  2.37887  2.77519  2.98518  4.58477  3.61503
          0.01578  4.55259  5.27494  0.61958  0.77255  0.58667  0.81233
    271   2.81721  5.30036  1.71219  1.94305  4.62129  3.50138  3.76025  4.09946  2.22258  3.59636  4.35803  2.97149  3.94263  2.87345  3.04596  2.39577  3.05651  2.92069  5.74551  4.33037    271 d - - -
          2.68618  4.42225  2.77519  2.73123  3.46354  2.40513  3.72494  3.29354  2.67741  2.69355  4.24690  2.90347  2.73739  3.18146  2.89801  2.37887  2.77519  2.98518  4.58477  3.61503
          0.01578  4.55259  5.27494  0.61958  0.77255  0.58667  0.81233
    272   2.85859  5.25544  3.14262  2.56968  4.61618  2.91353  2.58844  4.05730  1.61542  3.53760  4.31248  3.08813  3.99278  2.84454  2.11973  2.42124  3.07636  3.65965  5.65586  4.31503    272 k - - -
          2.68618  4.42225  2.77519  2.73123  3.46354  2.40513  3.72494  3.29354  2.67741  2.69355  4.24690  2.90347  2.73739  3.18146  2.89801  2.37887  2.77519  2.98518  4.58477  3.61503
          0.01578  4.55259  5.27494  0.61958  0.77255  0.58667  0.81233
    273   3.26702  4.56485  5.12741  4.57967  3.66030  4.61798  5.07197  1.14625  4.45353  1.55198  3.49493  4.72119  4.90118  4.63343  4.56860  3.97131  2.72099  1.69363  5.51827  4.35743    273 i - - -
          2.68618  4.42225  2.77519  2.73123  3.46354  2.40513  3.72494  3.29354  2.67741  2.69355  4.24690  2.90347  2.73739  3.18146  2.89801  2.37887  2.77519  2.98518  4.58477  3.61503
          0.01578  4.55259  5.27494  0.61958  0.77255  0.58667  0.81233
    274   3.51540  4.78055  5.43705  4.86402  2.58828  4.85677  5.20129  1.54012  4.72211  1.00165  3.17689  4.99303  5.03320  4.73522  4.73474  4.21670  3.73790  1.94921  5.42048  4.35087    274 l - - -
          2.68618  4.42225  2.77519  2.73123  3.46354  2.40513  3.72494  3.29354  2.67741  2.69355  4.24690  2.90347  2.73739  3.18146  2.89801  2.37887  2.77519  2.98518  4.58477  3.61503
          0.01578  4.55259  5.27494  0.61958  0.77255  0.58667  0.81233
    275   2.71132  3.37891  3.52200  2.95644  3.01295  2.96070  3.92055  2.62195  2.51963  2.39591  3.57949  2.79052  4.05358  3.22676  3.28756  2.08333  2.94360  2.75568  5.05433  3.81149    275 s - - -
          2.68618  4.42225  2.77519  2.73123  3.46354  2.40513  3.72494  3.29354  2.67741  2.69355  4.24690  2.90347  2.73739  3.18146  2.89801  2.37887  2.77519  2.98518  4.58477  3.61503
          0.01578  4.55259  5.27494  0.61958  0.77255  0.58667  0.81233
    276   2.71521  4.83845  3.16522  2.60715  3.17015  2.91950  3.11736  3.46136  2.30765  2.42386  3.91582  3.11616  3.95253  2.57693  3.04447  2.27769  2.57923  3.15912  5.35553  4.03843    276 s - - -
          2.68618  4.42225  2.77519  2.73123  3.46354  2.40513  3.72494  3.29354  2.67741  2.69355  4.24690  2.90347  2.73739  3.18146  2.89801  2.37887  2.77519  2.98518  4.58477  3.61503
          0.01578  4.55259  5.27494  0.61958  0.77255  0.58667  0.81233
    277   2.82576  3.17037  4.69129  4.08628  1.85071  3.99977  4.32959  2.17800  3.89800  1.74503  2.62946  4.12845  4.34755  4.03611  3.94016  3.31098  2.63533  2.34628  4.82597  3.65859    277 l - - -
          2.68618  4.42225  2.77519  2.73123  3.46354  2.40513  3.72494  3.29354  2.67741  2.69355  4.24690  2.90347  2.73739  3.18146  2.89801  2.37887  2.77519  2.98518  4.58477  3.61503
          0.09785  4.55259  2.49281  0.61958  0.77255  0.58667  0.81233
    278   2.38609  3.28458  3.71566  3.14455  3.44693  3.69930  3.97095  2.43671  3.08180  2.24071  3.42978  2.84559  4.07755  2.77166  3.39396  2.56528  2.91611  2.10997  4.91603  3.69712    278 v - - -
          2.68618  4.42225  2.77519  2.73123  3.46354  2.40513  3.72494  3.29354  2.67741  2.69355  4.24690  2.90347  2.73739  3.18146  2.89801  2.37887  2.77519  2.98518  4.58477  3.61503
          0.01712  4.47186  5.19421  0.61958  0.77255  0.70569  0.68076
    279   2.71524  5.09047  2.99224  2.02390  3.36656  3.49660  3.68989  3.83905  2.43189  3.37310  4.14791  2.98756  3.89329  2.06298  2.51731  2.16971  2.94592  3.45729  5.54860  4.17462    279 e - - -
          2.68618  4.42225  2.77519  2.73123  3.46354  2.40513  3.72494  3.29354  2.67741  2.69355  4.24690  2.90347  2.73739  3.18146  2.89801  2.37887  2.77519  2.98518  4.58477  3.61503
          0.01712  4.47186  5.19421  0.61958  0.77255  0.70569  0.68076
    280   2.69456  4.90260  3.08779  2.53096  4.14544  3.52126  3.08714  3.03793  2.27491  3.16265  3.97389  3.05050  2.67272  2.53748  2.97104  2.18951  2.92563  2.76498  5.40236  4.06693    280 s - - -
          2.68618  4.42225  2.77519  2.73123  3.46354  2.40513  3.72494  3.29354  2.67741  2.69355  4.24690  2.90347  2.73739  3.18146  2.89801  2.37887  2.77519  2.98518  4.58477  3.61503
          0.01712  4.47186  5.19421  0.61958  0.77255  0.70569  0.68076
    281   2.71126  5.17828  2.94992  2.19728  4.50945  3.47902  2.98392  3.98167  2.39871  3.47457  4.22486  2.34497  2.78341  2.45203  2.52598  2.68004  2.55276  3.56194  5.61617  4.21939    281 e - - -
          2.68618  4.42225  2.77519  2.73123  3.46354  2.40513  3.72494  3.29354  2.67741  2.69355  4.24690  2.90347  2.73739  3.18146  2.89801  2.37887  2.77519  2.98518  4.58477  3.61503
          0.01712  4.47186  5.19421  0.61958  0.77255  0.70569  0.68076
    282   2.12315  4.85955  3.13676  2.59477  4.17037  2.87169  3.77441  2.95778  1.74231  3.18918  4.00583  3.09701  3.92915  2.93006  3.00187  2.37797  2.94440  3.24591  5.43240  4.10862    282 k - - -
          2.68618  4.42225  2.77519  2.73123  3.46354  2.40513  3.72494  3.29354  2.67741  2.69355  4.24690  2.90347  2.73739  3.18146  2.89801  2.37887  2.77519  2.98518  4.58477  3.61503
          0.01712  4.47186  5.19421  0.61958  0.77255  0.70569  0.68076
    283   2.85013  5.10918  3.22197  2.62796  4.42133  3.62054  3.73352  3.83148  2.10132  2.36127  4.17482  3.12724  3.99948  2.20188  1.89249  2.42680  3.06354  3.48604  5.53093  4.22718    283 r - - -
          2.68618  4.42225  2.77519  2.73123  3.46354  2.40513  3.72494  3.29354  2.67741  2.69355  4.24690  2.90347  2.73739  3.18146  2.89801  2.37887  2.77519  2.98518  4.58477  3.61503
          0.01712  4.47186  5.19421  0.61958  0.77255  0.70569  0.68076
    284   2.69029  3.40828  2.67869  2.12958  4.08541  3.52632  3.73661  3.49416  2.54828  2.68160  3.93106  2.68732  3.09721  2.89522  3.00774  2.73463  2.92237  2.45516  5.36707  4.03982    284 e - - -
          2.68618  4.42225  2.77519  2.73123  3.46354  2.40513  3.72494  3.29354  2.67741  2.69355  4.24690  2.90347  2.73739  3.18146  2.89801  2.37887  2.77519  2.98518  4.58477  3.61503
          0.29505  4.47186  1.41026  0.61958  0.77255  0.50091  0.93135
    285   2.06593  5.07042  2.44679  2.10672  4.41375  2.86131  3.68984  3.87244  2.48169  3.40651  4.18311  2.92315  3.85328  2.81304  2.97466  2.35119  2.51799  3.47482  5.58501  4.19601    285 a - - -
          2.68618  4.42225  2.77519  2.73123  3.46354  2.40513  3.72494  3.29354  2.67741  2.69355  4.24690  2.90347  2.73739  3.18146  2.89801  2.37887  2.77519  2.98518  4.58477  3.61503
          0.02028  4.30409  5.02644  0.61958  0.77255  0.89310  0.52659
    286   2.34250  4.74523  2.57990  2.56292  3.99852  2.74959  3.76684  2.15114  2.62988  3.03621  3.87872  2.60550  3.90391  2.95340  3.08103  2.73726  2.91785  3.08159  5.32173  4.00996    286 i - - -
          2.68618  4.42225  2.77519  2.73123  3.46354  2.40513  3.72494  3.29354  2.67741  2.69355  4.24690  2.90347  2.73739  3.18146  2.89801  2.37887  2.77519  2.98518  4.58477  3.61503
          0.02028  4.30409  5.02644  0.61958  0.77255  0.89310  0.52659
    287   2.42277  5.18412  3.13955  2.63496  4.58609  3.59603  3.72759  3.98221  1.24910  3.47837  4.30271  3.11919  4.01216  2.34825  2.52348  2.91410  3.14159  3.62264  5.59626  4.31789    287 k - - -
          2.68618  4.42225  2.77519  2.73123  3.46354  2.40513  3.72494  3.29354  2.67741  2.69355  4.24690  2.90347  2.73739  3.18146  2.89801  2.37887  2.77519  2.98518  4.58477  3.61503
          0.02028  4.30409  5.02644  0.61958  0.77255  0.89310  0.52659
    288   2.63722  4.39043  3.47535  2.90860  3.53995  3.59946  3.85778  2.88547  2.85023  2.31057  2.89792  3.32414  3.98494  3.16950  2.72257  2.16410  2.47402  2.37563  4.97726  3.73820    288 s - - -
          2.68618  4.42225  2.77519  2.73123  3.46354  2.40513  3.72494  3.29354  2.67741  2.69355  4.24690  2.90347  2.73739  3.18146  2.89801  2.37887  2.77519  2.98518  4.58477  3.61503
          0.02028  4.30409  5.02644  0.61958  0.77255  0.89310  0.52659
    289   2.34107  4.40660  3.43200  2.86775  2.97843  2.95359  3.83894  2.52953  2.82667  2.62531  3.51113  2.70362  3.97144  3.14007  2.72454  2.82781  2.86521  2.35012  4.98558  3.74103    289 a - - -
          2.68618  4.42225  2.77519  2.73123  3.46354  2.40513  3.72494  3.29354  2.67741  2.69355  4.24690  2.90347  2.73739  3.18146  2.89801  2.37887  2.77519  2.98518  4.58477  3.61503
          0.02028  4.30409  5.02644  0.61958  0.77255  0.89310  0.52659
    290   2.70883  5.06667  2.42495  1.77722  4.33891  3.43355  3.68483  3.80088  2.48019  3.34979  4.13874  2.92836  3.86483  2.81520  2.96716  2.12206  2.94745  3.42824  3.33224  4.15122    290 e - - -
          2.68618  4.42225  2.77519  2.73123  3.46354  2.40513  3.72494  3.29354  2.67741  2.69355  4.24690  2.90347  2.73739  3.18146  2.89801  2.37887  2.77519  2.98518  4.58477  3.61503
          0.02028  4.30409  5.02644  0.61958  0.77255  0.89310  0.52659
    291   2.36477  4.76552  3.14259  2.58368  4.00195  3.50957  3.71961  2.79433  2.49587  3.02079  3.85972  3.08035  3.90444  2.00076  2.56363  2.73455  2.51724  3.08984  5.29305  3.98995    291 q - - -
          2.68618  4.42225  2.77519  2.73123  3.46354  2.40513  3.72494  3.29354  2.67741  2.69355  4.24690  2.90347  2.73739  3.18146  2.89801  2.37887  2.77519  2.98518  4.58477  3.61503
          0.02028  4.30409  5.02644  0.61958  0.77255  0.89310  0.52659
    292   2.73326  4.95547  3.11589  2.54301  4.23762  3.52610  3.68066  3.64722  1.90522  3.21705  4.02998  3.04831  3.91285  2.45696  2.39230  2.39666  2.95554  2.35740  5.41822  4.10438    292 k - - -
          2.68618  4.42225  2.77519  2.73123  3.46354  2.40513  3.72494  3.29354  2.67741  2.69355  4.24690  2.90347  2.73739  3.18146  2.89801  2.37887  2.77519  2.98518  4.58477  3.61503
          0.02028  4.30409  5.02644  0.61958  0.77255  0.39554  1.11876
    293   2.72879  4.40741  3.67337  3.10645  3.54557  3.72354  3.98627  1.72094  2.56801  2.33544  3.51644  2.84717  4.10352  3.34346  3.36424  2.54562  2.96171  2.35849  5.00421  3.77735    293 i - - -
          2.68618  4.42225  2.77519  2.73123  3.46354  2.40513  3.72494  3.29354  2.67741  2.69355  4.24690  2.90347  2.73739  3.18146  2.89801  2.37887  2.77519  2.98518  4.58477  3.61503
          0.01578  4.55259  5.27494  0.61958  0.77255  0.58667  0.81233
    294   2.48373  5.24318  2.25089  2.41917  4.57918  3.49680  3.71050  4.05888  2.22335  3.54563  4.29398  2.08877  3.90844  2.81448  2.57221  2.21065  2.98963  3.63057  5.68397  4.27608    294 n - - -
          2.68618  4.42225  2.77519  2.73123  3.46354  2.40513  3.72494  3.29354  2.67741  2.69355  4.24690  2.90347  2.73739  3.18146  2.89801  2.37887  2.77519  2.98518  4.58477  3.61503
          0.01578  4.55259  5.27494  0.61958  0.77255  0.58667  0.81233
    295   2.71657  3.47932  3.22171  2.41707  3.96386  3.58355  3.79850  3.35946  2.64309  2.58315  3.84800  2.41165  3.97143  2.37632  3.08160  2.49430  2.94798  3.07525  2.89710  3.99406    295 q - - -
          2.68618  4.42225  2.77519  2.73123  3.46354  2.40513  3.72494  3.29354  2.67741  2.69355  4.24690  2.90347  2.73739  3.18146  2.89801  2.37887  2.77519  2.98518  4.58477  3.61503
          0.01578  4.55259  5.27494  0.61958  0.77255  0.58667  0.81233
    296   2.75825  4.18341  4.40523  3.81203  2.38380  3.89980  4.22018  1.84493  2.89152  2.32478  2.76975  3.94900  4.26213  3.85450  3.78533  3.19822  2.52465  1.87558  4.81946  3.63541    296 i - - -
          2.68618  4.42225  2.77519  2.73123  3.46354  2.40513  3.72494  3.29354  2.67741  2.69355  4.24690  2.90347  2.73739  3.18146  2.89801  2.37887  2.77519  2.98518  4.58477  3.61503
          0.01578  4.55259  5.27494  0.61958  0.77255  0.58667  0.81233
    297   2.54040  4.56034  5.10846  4.55675  3.62034  4.58910  5.03197  1.33175  4.42880  1.35396  3.45876  4.69463  4.87438  4.59804  4.53733  3.93946  3.49859  1.71298  5.47413  4.32004    297 i - - -
          2.68618  4.42225  2.77519  2.73123  3.46354  2.40513  3.72494  3.29354  2.67741  2.69355  4.24690  2.90347  2.73739  3.18146  2.89801  2.37887  2.77519  2.98518  4.58477  3.61503
          0.01578  4.55259  5.27494  0.61958  0.77255  0.58667  0.81233
    298   2.75543  4.33034  3.07452  3.32898  2.15742  3.79701  4.06253  2.42236  3.25904  1.64362  3.41421  2.98666  4.17057  3.52246  3.53424  3.06799  2.98790  2.55632  4.89022  3.64947    298 l - - -
          2.68618  4.42225  2.77519  2.73123  3.46354  2.40513  3.72494  3.29354  2.67741  2.69355  4.24690  2.90347  2.73739  3.18146  2.89801  2.37887  2.77519  2.98518  4.58477  3.61503
          0.01578  4.55259  5.27494  0.61958  0.77255  0.58667  0.81233
    299   3.92225  5.15231  5.57177  5.07574  1.96886  5.13635  5.03781  2.62433  4.91933  0.59789  3.13740  5.17894  5.23251  4.82568  4.89477  4.54488  4.13124  2.88151  5.10032  3.73333    299 L - - -
          2.68618  4.42225  2.77519  2.73123  3.46354  2.40513  3.72494  3.29354  2.67741  2.69355  4.24690  2.90347  2.73739  3.18146  2.89801  2.37887  2.77519  2.98518  4.58477  3.61503
          0.01578  4.55259  5.27494  0.61958  0.77255  0.58667  0.81233
    300   3.13483  5.41245  3.49862  2.84599  4.85472  3.81560  3.80445  4.22923  1.06108  3.65911  4.47839  3.30363  4.17784  2.38551  2.13124  3.10897  2.64709  3.86585  5.71385  4.48173    300 k - - -
          2.68618  4.42225  2.77519  2.73123  3.46354  2.40513  3.72494  3.29354  2.67741  2.69355  4.24690  2.90347  2.73739  3.18146  2.89801  2.37887  2.77519  2.98518  4.58477  3.61503
          0.01578  4.55259  5.27494  0.61958  0.77255  0.58667  0.81233
    301   2.75762  5.13687  2.99426  2.48211  4.45658  3.51927  3.11757  3.91000  2.22095  3.43950  4.21370  2.10608  3.92977  2.85331  2.94592  2.14641  2.12072  3.52076  5.61098  4.23488    301 n - - -
          2.68618  4.42225  2.77519  2.73123  3.46354  2.40513  3.72494  3.29354  2.67741  2.69355  4.24690  2.90347  2.73739  3.18146  2.89801  2.37887  2.77519  2.98518  4.58477  3.61503
          0.01578  4.55259  5.27494  0.61958  0.77255  0.58667  0.81233
    302   2.15740  4.30212  4.54270  3.96608  3.46370  4.07944  4.44680  1.64439  3.83577  2.40708  2.71654  4.12626  4.43740  4.04398  3.98331  3.38976  2.32320  1.67497  5.05685  3.86685    302 i - - -
          2.68618  4.42225  2.77519  2.73123  3.46354  2.40513  3.72494  3.29354  2.67741  2.69355  4.24690  2.90347  2.73739  3.18146  2.89801  2.37887  2.77519  2.98518  4.58477  3.61503
          0.01578  4.55259  5.27494  0.61958  0.77255  0.58667  0.81233
    303   2.74767  4.14456  4.55372  3.94965  2.70391  3.90261  4.22469  2.28067  3.76916  1.67533  2.34142  4.01113  4.26240  3.92521  3.83179  2.65562  2.97935  2.13051  4.75704  2.85186    303 l - - -
          2.68618  4.42225  2.77519  2.73123  3.46354  2.40513  3.72494  3.29354  2.67741  2.69355  4.24690  2.90347  2.73739  3.18146  2.89801  2.37887  2.77519  2.98518  4.58477  3.61503
          0.01578  4.55259  5.27494  0.61958  0.77255  0.58667  0.81233
    304   2.20747  5.21137  2.60962  2.04321  4.54102  2.93295  3.01240  4.01842  2.44144  3.51004  4.25718  2.62799  3.89508  2.47749  2.93414  2.69745  2.96352  3.59394  5.65223  3.23058    304 e - - -
          2.68618  4.42225  2.77519  2.73123  3.46354  2.40513  3.72494  3.29354  2.67741  2.69355  4.24690  2.90347  2.73739  3.18146  2.89801  2.37887  2.77519  2.98518  4.58477  3.61503
          0.01578  4.55259  5.27494  0.61958  0.77255  0.58667  0.81233
    305   2.16242  4.58254  3.42133  2.86460  3.74034  3.65243  3.89196  3.10451  2.81305  1.82672  3.03276  2.78659  4.03969  2.40170  3.20109  2.88991  2.96443  2.86417  5.14772  3.88985    305 l - - -
          2.68618  4.42225  2.77519  2.73123  3.46354  2.40513  3.72494  3.29354  2.67741  2.69355  4.24690  2.90347  2.73739  3.18146  2.89801  2.37887  2.77519  2.98518  4.58477  3.61503
          0.01578  4.55259  5.27494  0.61958  0.77255  0.58667  0.81233
    306   2.84655  4.27460  4.44687  3.86831  3.41348  4.00015  4.35756  2.11928  3.73574  1.70806  3.38686  4.03729  4.36644  3.94807  3.88977  2.65414  2.57315  1.48561  4.98590  3.79688    306 v - - -
          2.68618  4.42225  2.77519  2.73123  3.46354  2.40513  3.72494  3.29354  2.67741  2.69355  4.24690  2.90347  2.73739  3.18146  2.89801  2.37887  2.77519  2.98518  4.58477  3.61503
          0.01578  4.55259  5.27494  0.61958  0.77255  0.58667  0.81233
    307   2.75817  5.04337  3.08408  2.53703  3.26918  3.55329  2.60590  3.74692  2.20293  3.31085  4.10870  3.06172  2.22346  2.27987  2.92432  2.76609  2.98706  3.39707  5.50098  4.14507    307 k - - -
          2.68618  4.42225  2.77519  2.73123  3.46354  2.40513  3.72494  3.29354  2.67741  2.69355  4.24690  2.90347  2.73739  3.18146  2.89801  2.37887  2.77519  2.98518  4.58477  3.61503
          0.09472  4.55259  2.52784  0.61958  0.77255  0.58667  0.81233
    308   2.37640  4.46715  3.52192  2.95390  3.61251  3.66869  3.91185  2.58988  2.26083  2.14323  3.56284  3.37611  4.04822  2.67312  3.24674  2.91111  2.93849  2.11189  5.04925  3.80864    308 v - - -
          2.68618  4.42225  2.77519  2.73123  3.46354  2.40513  3.72494  3.29354  2.67741  2.69355  4.24690  2.90347  2.73739  3.18146  2.89801  2.37887  2.77519  2.98518  4.58477  3.61503
          0.01707  4.47494  5.19729  0.61958  0.77255  0.50360  0.92722
    309   3.59127  4.81947  5.54321  5.01110  3.58793  5.05291  5.51959  1.23169  4.89903  1.08628  3.34563  5.18547  5.21069  4.97015  4.96388  4.44646  3.82672  1.75798  5.71678  4.64542    309 l - - -
          2.68618  4.42225  2.77519  2.73123  3.46354  2.40513  3.72494  3.29354  2.67741  2.69355  4.24690  2.90347  2.73739  3.18146  2.89801  2.37887  2.77519  2.98518  4.58477  3.61503
          0.01578  4.55259  5.27494  0.61958  0.77255  0.58667  0.81233
    310   2.76312  4.94229  3.18123  2.61474  4.19539  3.58276  3.76986  3.60336  2.50640  2.72435  4.02259  3.12240  3.97300  2.29377  2.05089  2.01233  2.99214  2.81334  5.43819  4.11930    310 s - - -
          2.68618  4.42225  2.77519  2.73123  3.46354  2.40513  3.72494  3.29354  2.67741  2.69355  4.24690  2.90347  2.73739  3.18146  2.89801  2.37887  2.77519  2.98518  4.58477  3.61503
          0.01578  4.55259  5.27494  0.61958  0.77255  0.58667  0.81233
    311   2.74327  5.21806  2.57004  2.00347  4.54568  3.49748  3.70315  4.02114  2.03142  2.88956  4.26567  2.37730  3.90307  2.80774  2.94219  2.70953  2.33383  3.59964  5.65945  4.25569    311 e - - -
          2.68618  4.42225  2.77519  2.73123  3.46354  2.40513  3.72494  3.29354  2.67741  2.69355  4.24690  2.90347  2.73739  3.18146  2.89801  2.37887  2.77519  2.98518  4.58477  3.61503
          0.01578  4.55259  5.27494  0.61958  0.77255  0.58667  0.81233
    312   1.19141  4.51342  3.70152  3.24232  4.23972  2.53898  4.27431  3.62223  3.22900  2.59114  4.16336  3.52237  4.02215  3.53483  3.58900  1.91448  2.99613  3.23022  5.61331  4.37654    312 a - - -
          2.68618  4.42225  2.77519  2.73123  3.46354  2.40513  3.72494  3.29354  2.67741  2.69355  4.24690  2.90347  2.73739  3.18146  2.89801  2.37887  2.77519  2.98518  4.58477  3.61503
          0.01578  4.55259  5.27494  0.61958  0.77255  0.58667  0.81233
    313   3.61118  4.87244  5.49058  4.91222  2.49483  4.93878  5.24053  2.00933  4.77197  0.76631  3.10825  5.06508  5.07826  4.74482  4.77229  4.30033  3.82647  2.08296  5.40724  4.35615    313 l - - -
          2.68618  4.42225  2.77519  2.73123  3.46354  2.40513  3.72494  3.29354  2.67741  2.69355  4.24690  2.90347  2.73739  3.18146  2.89801  2.37887  2.77519  2.98518  4.58477  3.61503
          0.01578  4.55259  5.27494  0.61958  0.77255  0.58667  0.81233
    314   2.47682  3.55127  3.01885  2.46110  4.46257  3.51488  3.70003  3.92100  2.01490  3.43670  4.19946  2.38431  3.90752  2.26616  2.53322  2.38968  2.96150  3.52233  5.59677  4.21513    314 k - - -
          2.68618  4.42225  2.77519  2.73123  3.46354  2.40513  3.72494  3.29354  2.67741  2.69355  4.24690  2.90347  2.73739  3.18146  2.89801  2.37887  2.77519  2.98518  4.58477  3.61503
          0.01578  4.55259  5.27494  0.61958  0.77255  0.58667  0.81233
    315   2.41690  5.24906  2.60168  1.95698  4.58580  2.96090  3.70590  4.06880  2.45755  3.55175  4.29685  2.32867  3.90346  2.80839  2.32808  2.41961  2.98456  3.63624  5.68750  4.27570    315 e - - -
          2.68618  4.42225  2.77519  2.73123  3.46354  2.40513  3.72494  3.29354  2.67741  2.69355  4.24690  2.90347  2.73739  3.18146  2.89801  2.37887  2.77519  2.98518  4.58477  3.61503
          0.01578  4.55259  5.27494  0.61958  0.77255  0.58667  0.81233
    316   2.10672  2.69259  3.99285  3.42917  2.77216  2.54980  4.12261  2.80420  3.34271  2.54524  3.45467  3.68517  4.13151  3.59482  3.59178  2.51385  2.47037  2.25791  4.94530  3.74391    316 a - - -
          2.68618  4.42225  2.77519  2.73123  3.46354  2.40513  3.72494  3.29354  2.67741  2.69355  4.24690  2.90347  2.73739  3.18146  2.89801  2.37887  2.77519  2.98518  4.58477  3.61503
          0.01578  4.55259  5.27494  0.61958  0.77255  0.58667  0.81233
    317   2.75248  5.26465  2.28330  1.98406  4.60710  3.49436  3.70130  4.09315  2.21990  3.56726  4.30858  2.56335  3.90303  2.52196  2.32131  2.40432  2.98545  3.65439  5.69533  4.28217    317 e - - -
          2.68618  4.42225  2.77519  2.73123  3.46354  2.40513  3.72494  3.29354  2.67741  2.69355  4.24690  2.90347  2.73739  3.18146  2.89801  2.37887  2.77519  2.98518  4.58477  3.61503
          0.01578  4.55259  5.27494  0.61958  0.77255  0.58667  0.81233
    318   2.75051  4.70621  3.32433  2.89388  4.02818  3.54649  4.01393  3.44422  2.89935  1.88365  3.99652  2.35408  4.05364  3.24994  3.29006  1.54175  3.05259  3.14539  5.40699  4.10658    318 s - - -
          2.68618  4.42225  2.77519  2.73123  3.46354  2.40513  3.72494  3.29354  2.67741  2.69355  4.24690  2.90347  2.73739  3.18146  2.89801  2.37887  2.77519  2.98518  4.58477  3.61503
          0.01578  4.55259  5.27494  0.61958  0.77255  0.58667  0.81233
    319   2.39990  5.14086  2.60752  2.44105  3.44109  2.99007  3.05317  3.91498  2.44306  3.43180  4.19111  2.98310  2.75524  2.51779  2.56308  2.45423  2.94656  3.51340  5.59464  4.20506    319 a - - -
          2.68618  4.42225  2.77519  2.73123  3.46354  2.40513  3.72494  3.29354  2.67741  2.69355  4.24690  2.90347  2.73739  3.18146  2.89801  2.37887  2.77519  2.98518  4.58477  3.61503
          0.01578  4.55259  5.27494  0.61958  0.77255  0.58667  0.81233
    320   3.81528  5.03961  5.68060  5.10492  3.32408  5.19671  5.50021  1.69565  4.96684  0.70371  2.43305  5.32161  5.24323  4.88458  4.95140  4.58208  4.02190  2.57318  5.54317  4.57881    320 l - - -
          2.68618  4.42225  2.77519  2.73123  3.46354  2.40513  3.72494  3.29354  2.67741  2.69355  4.24690  2.90347  2.73739  3.18146  2.89801  2.37887  2.77519  2.98518  4.58477  3.61503
          0.01578  4.55259  5.27494  0.61958  0.77255  0.58667  0.81233
    321   3.68366  4.93576  5.53934  4.96905  1.78660  4.99217  5.18405  1.74826  4.82125  0.93309  3.09255  5.10373  5.11200  4.76192  4.80272  4.35796  3.89445  2.61077  5.30941  4.16134    321 l - - -
          2.68618  4.42225  2.77519  2.73123  3.46354  2.40513  3.72494  3.29354  2.67741  2.69355  4.24690  2.90347  2.73739  3.18146  2.89801  2.37887  2.77519  2.98518  4.58477  3.61503
          0.01578  4.55259  5.27494  0.61958  0.77255  0.58667  0.81233
    322   2.21499  5.07523  3.03086  2.22462  4.36322  3.51592  3.70918  3.80943  2.26901  3.35512  4.13216  2.65141  3.90806  2.82873  2.37233  2.40435  2.94921  2.90329  5.54322  3.21174    322 a - - -
          2.68618  4.42225  2.77519  2.73123  3.46354  2.40513  3.72494  3.29354  2.67741  2.69355  4.24690  2.90347  2.73739  3.18146  2.89801  2.37887  2.77519  2.98518  4.58477  3.61503
          0.01578  4.55259  5.27494  0.61958  0.77255  0.58667  0.81233
    323   2.47143  5.11393  3.01039  2.21144  4.41479  3.50906  3.70143  3.19350  2.20789  2.90700  4.16717  2.35017  3.90226  2.27498  2.93359  2.41537  2.95036  3.48065  5.57338  4.19248    323 k - - -
          2.68618  4.42225  2.77519  2.73123  3.46354  2.40513  3.72494  3.29354  2.67741  2.69355  4.24690  2.90347  2.73739  3.18146  2.89801  2.37887  2.77519  2.98518  4.58477  3.61503
          0.01578  4.55259  5.27494  0.61958  0.77255  0.58667  0.81233
    324   2.36178  4.17050  4.33138  3.73923  2.38192  3.85731  4.16692  1.87244  3.59602  2.33631  3.27615  3.89068  4.22315  2.94312  3.73086  3.15204  2.96315  1.93784  4.78212  2.99221    324 i - - -
          2.68618  4.42225  2.77519  2.73123  3.46354  2.40513  3.72494  3.29354  2.67741  2.69355  4.24690  2.90347  2.73739  3.18146  2.89801  2.37887  2.77519  2.98518  4.58477  3.61503
          0.01578  4.55259  5.27494  0.61958  0.77255  0.58667  0.81233
    325   2.40163  3.58409  3.09601  2.26195  4.19906  2.92696  3.74371  3.62107  1.92991  3.21387  4.01990  3.06413  3.93099  2.88725  2.99767  2.43714  2.94907  3.28797  5.44695  2.87180    325 k - - -
          2.68618  4.42225  2.77519  2.73123  3.46354  2.40513  3.72494  3.29354  2.67741  2.69355  4.24690  2.90347  2.73739  3.18146  2.89801  2.37887  2.77519  2.98518  4.58477  3.61503
          0.01578  4.55259  5.27494  0.61958  0.77255  0.58667  0.81233
    326   2.72335  5.09964  2.66127  2.46476  4.39476  2.96775  3.71039  3.84568  2.24906  2.48502  4.15702  3.00293  3.90759  2.29405  2.95061  2.40131  2.34889  3.46377  5.56573  4.18831    326 k - - -
          2.68618  4.42225  2.77519  2.73123  3.46354  2.40513  3.72494  3.29354  2.67741  2.69355  4.24690  2.90347  2.73739  3.18146  2.89801  2.37887  2.77519  2.98518  4.58477  3.61503
          0.01578  4.55259  5.27494  0.61958  0.77255  0.58667  0.81233
    327   2.71200  2.75786  2.93226  2.91123  3.66509  3.65885  3.90417  2.61623  2.52953  2.73209  2.57313  3.34764  4.04217  3.19135  3.25847  2.29957  2.58722  2.79291  5.08621  3.83681    327 s - - -
          2.68618  4.42225  2.77519  2.73123  3.46354  2.40513  3.72494  3.29354  2.67741  2.69355  4.24690  2.90347  2.73739  3.18146  2.89801  2.37887  2.77519  2.98518  4.58477  3.61503
          0.01578  4.55259  5.27494  0.61958  0.77255  0.58667  0.81233
    328   3.63378  4.88794  5.51394  4.94526  2.11435  4.95944  5.20297  1.34818  4.79986  1.06594  3.12593  5.07927  5.09675  4.76596  4.79304  4.32521  3.84928  2.49616  5.35358  4.22481    328 l - - -
          2.68618  4.42225  2.77519  2.73123  3.46354  2.40513  3.72494  3.29354  2.67741  2.69355  4.24690  2.90347  2.73739  3.18146  2.89801  2.37887  2.77519  2.98518  4.58477  3.61503
          0.18049  4.55259  1.86694  0.61958  0.77255  0.58667  0.81233
    329   2.40660  5.10780  2.59031  1.82523  3.23467  3.45390  3.66238  3.87551  2.42217  3.39667  4.16167  2.57157  3.85859  2.77507  2.53582  2.66697  2.92196  3.47807  5.56358  4.17342    329 e - - -
          2.68618  4.42225  2.77519  2.73123  3.46354  2.40513  3.72494  3.29354  2.67741  2.69355  4.24690  2.90347  2.73739  3.18146  2.89801  2.37887  2.77519  2.98518  4.58477  3.61503
          0.01858  4.39069  5.11304  0.61958  0.77255  0.44144  1.03033
    330   2.91009  5.41624  2.11015  2.40734  4.74591  2.75636  2.93621  4.23873  2.66831  3.72906  4.50229  1.59014  3.98978  2.95854  3.19125  2.39583  3.16186  3.80859  5.87669  4.43983    330 n - - -
          2.68618  4.42225  2.77519  2.73123  3.46354  2.40513  3.72494  3.29354  2.67741  2.69355  4.24690  2.90347  2.73739  3.18146  2.89801  2.37887  2.77519  2.98518  4.58477  3.61503
          0.01578  4.55259  5.27494  0.61958  0.77255  0.58667  0.81233
    331   2.81796  5.16102  2.88139  1.46665  4.58085  3.49151  3.85310  4.03714  2.65861  3.57755  4.36377  3.04820  2.20671  2.98560  3.14302  2.45752  2.54719  3.62735  5.75666  4.37120    331 e - - -
          2.68618  4.42225  2.77519  2.73123  3.46354  2.40513  3.72494  3.29354  2.67741  2.69355  4.24690  2.90347  2.73739  3.18146  2.89801  2.37887  2.77519  2.98518  4.58477  3.61503
          0.01578  4.55259  5.27494  0.61958  0.77255  0.58667  0.81233
    332   2.71789  5.20399  2.59183  2.18287  4.53927  3.49272  3.09577  4.01788  2.21333  2.90923  4.24758  2.60557  3.88698  2.78151  2.37792  2.40347  2.61255  3.58943  5.64196  4.23764    332 e - - -
          2.68618  4.42225  2.77519  2.73123  3.46354  2.40513  3.72494  3.29354  2.67741  2.69355  4.24690  2.90347  2.73739  3.18146  2.89801  2.37887  2.77519  2.98518  4.58477  3.61503
          0.01578  4.55259  5.27494  0.61958  0.77255  0.58667  0.81233
    333   2.71796  4.22875  4.06061  2.81211  2.85014  3.79997  4.09048  2.33106  3.37692  1.78559  3.33829  3.01615  4.17061  3.61568  3.59549  3.07870  2.94993  2.20185  4.82954  2.59167    333 l - - -
          2.68618  4.42225  2.77519  2.73123  3.46354  2.40513  3.72494  3.29354  2.67741  2.69355  4.24690  2.90347  2.73739  3.18146  2.89801  2.37887  2.77519  2.98518  4.58477  3.61503
          0.01578  4.55259  5.27494  0.61958  0.77255  0.58667  0.81233
    334   2.47437  5.21319  2.57915  2.21140  4.54903  3.49113  3.68474  4.02937  2.17951  3.51453  4.25698  2.37344  3.11735  2.47439  2.91812  2.40302  2.95376  3.03933  5.65105  4.24423    334 k - - -
          2.68618  4.42225  2.77519  2.73123  3.46354  2.40513  3.72494  3.29354  2.67741  2.69355  4.24690  2.90347  2.73739  3.18146  2.89801  2.37887  2.77519  2.98518  4.58477  3.61503
          0.01578  4.55259  5.27494  0.61958  0.77255  0.58667  0.81233
    335   2.71666  4.80810  3.18451  2.13531  4.01383  3.57180  3.07406  2.57823  2.61653  2.61674  3.88773  2.45029  3.96075  2.96151  3.06388  2.48560  2.94806  3.12378  5.32849  3.14861    335 e - - -
          2.68618  4.42225  2.77519  2.73123  3.46354  2.40513  3.72494  3.29354  2.67741  2.69355  4.24690  2.90347  2.73739  3.18146  2.89801  2.37887  2.77519  2.98518  4.58477  3.61503
          0.01578  4.55259  5.27494  0.61958  0.77255  0.58667  0.81233
    336   3.13941  4.46896  4.98618  4.40977  3.46339  4.41028  4.78830  1.39976  4.26034  1.51859  2.64192  4.51748  4.70839  4.40501  4.33871  3.74159  2.62629  1.83167  5.23947  4.09199    336 i - - -
          2.68618  4.42225  2.77519  2.73123  3.46354  2.40513  3.72494  3.29354  2.67741  2.69355  4.24690  2.90347  2.73739  3.18146  2.89801  2.37887  2.77519  2.98518  4.58477  3.61503
          0.01578  4.55259  5.27494  0.61958  0.77255  0.58667  0.81233
    337   2.40723  4.21472  4.10880  3.52441  2.76341  3.80825  4.10282  2.09232  3.41098  1.77698  3.32142  3.75997  4.17790  2.99607  2.96957  3.09003  2.95003  2.46611  4.81869  2.89932    337 l - - -
          2.68618  4.42225  2.77519  2.73123  3.46354  2.40513  3.72494  3.29354  2.67741  2.69355  4.24690  2.90347  2.73739  3.18146  2.89801  2.37887  2.77519  2.98518  4.58477  3.61503
          0.01578  4.55259  5.27494  0.61958  0.77255  0.58667  0.81233
    338   2.17866  5.24320  2.92586  1.85854  4.57767  3.50237  3.71088  4.05500  2.03203  3.54224  4.29226  2.58688  3.91221  2.50651  2.93690  2.38261  2.99315  3.62929  5.68037  4.27597    338 e - - -
          2.68618  4.42225  2.77519  2.73123  3.46354  2.40513  3.72494  3.29354  2.67741  2.69355  4.24690  2.90347  2.73739  3.18146  2.89801  2.37887  2.77519  2.98518  4.58477  3.61503
          0.01578  4.55259  5.27494  0.61958  0.77255  0.58667  0.81233
    339   2.73520  4.58118  3.43877  2.52103  3.73596  3.66006  3.88294  2.66223  2.78733  1.81968  3.67325  3.31849  4.04129  2.75241  2.43197  2.89473  2.96473  2.86698  5.13636  3.02998    339 l - - -
          2.68618  4.42225  2.77519  2.73123  3.46354  2.40513  3.72494  3.29354  2.67741  2.69355  4.24690  2.90347  2.73739  3.18146  2.89801  2.37887  2.77519  2.98518  4.58477  3.61503
          0.01578  4.55259  5.27494  0.61958  0.77255  0.58667  0.81233
    340   2.39822  4.37217  4.60475  4.06072  3.63107  4.10424  4.61099  1.42867  3.94251  2.52489  3.56468  4.21312  4.51185  4.17023  4.11036  2.73867  3.21272  1.33235  5.25416  4.05650    340 v - - -
          2.68618  4.42225  2.77519  2.73123  3.46354  2.40513  3.72494  3.29354  2.67741  2.69355  4.24690  2.90347  2.73739  3.18146  2.89801  2.37887  2.77519  2.98518  4.58477  3.61503
          0.01578  4.55259  5.27494  0.61958  0.77255  0.58667  0.81233
    341   2.72628  5.13230  2.99320  2.19571  4.43929  2.97721  3.70545  3.10972  2.07817  3.42194  4.18759  2.13823  3.90455  2.81798  2.94011  2.42781  2.59371  3.50312  5.59158  4.20702    341 k - - -
          2.68618  4.42225  2.77519  2.73123  3.46354  2.40513  3.72494  3.29354  2.67741  2.69355  4.24690  2.90347  2.73739  3.18146  2.89801  2.37887  2.77519  2.98518  4.58477  3.61503
          0.01578  4.55259  5.27494  0.61958  0.77255  0.58667  0.81233
    342   2.45726  5.21615  2.95400  2.01956  4.55184  2.90898  3.68953  4.03092  2.01229  3.51714  4.26142  2.62972  3.09141  2.47596  2.91918  2.69408  2.65183  3.60219  5.65436  4.24896    342 k - - -
          2.68618  4.42225  2.77519  2.73123  3.46354  2.40513  3.72494  3.29354  2.67741  2.69355  4.24690  2.90347  2.73739  3.18146  2.89801  2.37887  2.77519  2.98518  4.58477  3.61503
          0.01578  4.55259  5.27494  0.61958  0.77255  0.58667  0.81233
    343   2.82860  4.26797  4.36107  3.78816  3.36197  3.96639  4.28285  1.71866  3.65424  2.40953  3.38607  3.08658  4.33089  3.87808  3.81892  3.26726  3.06517  1.39878  4.91918  2.90443    343 v - - -
          2.68618  4.42225  2.77519  2.73123  3.46354  2.40513  3.72494  3.29354  2.67741  2.69355  4.24690  2.90347  2.73739  3.18146  2.89801  2.37887  2.77519  2.98518  4.58477  3.61503
          0.01578  4.55259  5.27494  0.61958  0.77255  0.58667  0.81233
    344   3.29009  4.61225  5.05062  4.51574  3.65453  4.59883  5.06786  0.95309  4.37110  1.70505  3.48545  4.68842  4.89773  4.58376  4.51114  3.95897  2.63344  1.98466  5.54111  4.37971    344 i - - -
          2.68618  4.42225  2.77519  2.73123  3.46354  2.40513  3.72494  3.29354  2.67741  2.69355  4.24690  2.90347  2.73739  3.18146  2.89801  2.37887  2.77519  2.98518  4.58477  3.61503
          0.01578  4.55259  5.27494  0.61958  0.77255  0.58667  0.81233
    345   2.77888  5.28158  1.84882  2.41284  4.61604  3.49816  3.10557  4.10002  2.47888  3.58123  4.33002  2.32621  3.91909  2.50420  2.57339  2.38105  3.01393  3.66774  5.71586  4.30207    345 d - - -
          2.68618  4.42225  2.77519  2.73123  3.46354  2.40513  3.72494  3.29354  2.67741  2.69355  4.24690  2.90347  2.73739  3.18146  2.89801  2.37887  2.77519  2.98518  4.58477  3.61503
          0.09478  4.55259  2.52719  0.61958  0.77255  0.58667  0.81233
    346   2.95001  5.52258  1.92863  1.48240  4.83901  3.46562  3.83579  4.34724  2.69972  3.81647  4.59286  2.41728  3.98215  2.46647  3.24195  2.38819  3.20446  3.90198  5.95354  4.48983    346 e - - -
          2.68618  4.42225  2.77519  2.73123  3.46354  2.40513  3.72494  3.29354  2.67741  2.69355  4.24690  2.90347  2.73739  3.18146  2.89801  2.37887  2.77519  2.98518  4.58477  3.61503
          0.01707  4.47489  5.19723  0.61958  0.77255  0.70164  0.68473
    347   3.18982  5.84792  1.17844  1.52196  5.13075  3.46898  3.99086  4.67248  2.99394  4.12859  4.96026  2.91324  4.08276  2.40877  3.59880  3.05967  3.47181  4.21607  6.27100  4.73993    347 d - - -
          2.68618  4.42225  2.77519  2.73123  3.46354  2.40513  3.72494  3.29354  2.67741  2.69355  4.24690  2.90347  2.73739  3.18146  2.89801  2.37887  2.77519  2.98518  4.58477  3.61503
          0.01707  4.47489  5.19723  0.61958  0.77255  0.70164  0.68473
    348   2.37526  3.33681  3.25386  2.70005  3.94129  3.53312  3.82058  3.33258  2.68258  2.98741  3.83273  2.65044  3.95130  2.60951  3.11470  1.97719  2.55954  2.63422  5.28324  3.99195    348 s - - -
          2.68618  4.42225  2.77519  2.73123  3.46354  2.40513  3.72494  3.29354  2.67741  2.69355  4.24690  2.90347  2.73739  3.18146  2.89801  2.37887  2.77519  2.98518  4.58477  3.61503
          0.10619  4.47489  2.41510  0.61958  0.77255  0.70164  0.68473
    349   2.67408  4.79960  3.12389  2.56263  4.02077  3.51907  3.06403  2.83057  2.52356  2.65581  3.87648  3.07007  3.10225  2.26211  2.62947  2.72945  2.56271  3.12215  5.31209  3.99711    349 q - - -
          2.68618  4.42225  2.77519  2.73123  3.46354  2.40513  3.72494  3.29354  2.67741  2.69355  4.24690  2.90347  2.73739  3.18146  2.89801  2.37887  2.77519  2.98518  4.58477  3.61503
          0.01864  4.38734  5.10968  0.61958  0.77255  0.80839  0.58982
    350   2.68114  4.28269  3.77262  3.20196  2.76538  3.70838  2.62779  2.75789  3.13097  2.48165  3.39277  3.53451  3.16200  3.40244  3.42208  2.53023  2.91285  2.22268  3.30113  2.92930    350 v - - -
          2.68618  4.42225  2.77519  2.73123  3.46354  2.40513  3.72494  3.29354  2.67741  2.69355  4.24690  2.90347  2.73739  3.18146  2.89801  2.37887  2.77519  2.98518  4.58477  3.61503
          0.01864  4.38734  5.10968  0.61958  0.77255  0.80839  0.58982
    351   1.90217  5.19763  2.78137  2.13276  4.52145  3.46029  3.74021  3.98036  2.51409  3.50340  4.28841  2.48326  3.91633  1.92776  2.98738  2.76352  3.03790  3.58566  5.67125  4.28038    351 a - - -
          2.68618  4.42225  2.77519  2.73123  3.46354  2.40513  3.72494  3.29354  2.67741  2.69355  4.24690  2.90347  2.73739  3.18146  2.89801  2.37887  2.77519  2.98518  4.58477  3.61503
          0.01864  4.38734  5.10968  0.61958  0.77255  0.80839  0.58982
    352   3.00514  5.34215  3.30523  2.69011  4.77378  3.69030  3.71250  4.16950  1.54744  3.59453  4.39860  2.55154  4.06085  2.03177  1.84419  2.97075  3.19486  3.78784  5.65048  4.38860    352 k - - -
          2.68618  4.42225  2.77519  2.73123  3.46354  2.40513  3.72494  3.29354  2.67741  2.69355  4.24690  2.90347  2.73739  3.18146  2.89801  2.37887  2.77519  2.98518  4.58477  3.61503
          0.11273  4.38734  2.36258  0.61958  0.77255  0.80839  0.58982
    353   2.64650  4.81419  3.04259  2.53497  4.14085  2.20965  3.73220  3.55062  2.22434  3.16024  3.97772  2.55572  3.87659  2.88929  2.96575  2.69238  2.47189  2.69848  5.40147  4.07587    353 g - - -
          2.68618  4.42225  2.77519  2.73123  3.46354  2.40513  3.72494  3.29354  2.67741  2.69355  4.24690  2.90347  2.73739  3.18146  2.89801  2.37887  2.77519  2.98518  4.58477  3.61503
          0.02047  4.29507  5.01742  0.61958  0.77255  0.90147  0.52083
    354   2.33039  4.78878  3.04129  2.23153  4.14245  2.42038  3.73978  3.56002  2.55498  3.16737  3.98034  3.03371  3.03442  2.89642  3.01378  2.31210  2.88472  2.70381  5.40950  4.07964    354 e - - -
          2.68618  4.42225  2.77519  2.73123  3.46354  2.40513  3.72494  3.29354  2.67741  2.69355  4.24690  2.90347  2.73739  3.18146  2.89801  2.37887  2.77519  2.98518  4.58477  3.61503
          0.02047  4.29507  5.01742  0.61958  0.77255  0.70338  0.68301
    355   2.66143  4.29400  2.95650  3.12491  2.85002  3.68080  3.94913  2.42975  3.06288  2.24413  2.84442  3.48471  4.05637  2.79725  3.37422  2.93784  2.49252  2.23140  4.88877  3.67076    355 v - - -
          2.68618  4.42225  2.77519  2.73123  3.46354  2.40513  3.72494  3.29354  2.67741  2.69355  4.24690  2.90347  2.73739  3.18146  2.89801  2.37887  2.77519  2.98518  4.58477  3.61503
          0.01864  4.38740  5.10975  0.61958  0.77255  0.80833  0.58987
    356   2.68448  5.09055  2.93626  2.16338  4.39757  2.58250  3.65869  3.85490  2.16748  3.37880  4.14565  2.61960  3.85876  2.45688  2.88683  2.66598  2.52351  2.92193  5.54741  4.16362    356 e - - -
          2.68618  4.42225  2.77519  2.73123  3.46354  2.40513  3.72494  3.29354  2.67741  2.69355  4.24690  2.90347  2.73739  3.18146  2.89801  2.37887  2.77519  2.98518  4.58477  3.61503
          0.09816  4.38740  2.51256  0.61958  0.77255  0.80833  0.58987
    357   2.11561  4.41046  3.46934  2.90002  3.54706  3.61180  3.85364  2.49148  2.82876  2.27847  2.93762  3.32088  3.99098  2.68040  2.65112  2.85417  2.88201  2.67307  4.98563  3.74664    357 a - - -
          2.68618  4.42225  2.77519  2.73123  3.46354  2.40513  3.72494  3.29354  2.67741  2.69355  4.24690  2.90347  2.73739  3.18146  2.89801  2.37887  2.77519  2.98518  4.58477  3.61503
          0.02017  4.30941  5.03176  0.61958  0.77255  0.71722  0.66964
    358   2.36950  4.98417  3.02860  2.47702  4.27857  3.48464  3.68594  3.71122  2.42789  3.27291  4.06466  2.62089  3.88298  2.47755  2.07121  2.35882  2.92206  2.85022  5.47279  4.12154    358 r - - -
          2.68618  4.42225  2.77519  2.73123  3.46354  2.40513  3.72494  3.29354  2.67741  2.69355  4.24690  2.90347  2.73739  3.18146  2.89801  2.37887  2.77519  2.98518  4.58477  3.61503
          0.01864  4.38740  5.10975  0.61958  0.77255  0.80833  0.58987
    359   2.71496  4.94867  3.05766  2.51691  4.21210  3.51291  3.70486  3.62996  2.16187  2.40130  4.02210  2.31933  3.90878  2.48875  2.87104  2.73548  2.31573  3.29590  5.43174  4.09852    359 k - - -
          2.68618  4.42225  2.77519  2.73123  3.46354  2.40513  3.72494  3.29354  2.67741  2.69355  4.24690  2.90347  2.73739  3.18146  2.89801  2.37887  2.77519  2.98518  4.58477  3.61503
          0.01864  4.38740  5.10975  0.61958  0.77255  0.80833  0.58987
    360   2.42910  5.28004  2.72819  1.82002  4.61847  3.47620  3.79020  4.07118  2.54955  3.58966  4.39271  2.97078  3.96205  1.52629  2.99866  2.83957  3.12847  3.67824  5.75204  4.36312    360 q - - -
          2.68618  4.42225  2.77519  2.73123  3.46354  2.40513  3.72494  3.29354  2.67741  2.69355  4.24690  2.90347  2.73739  3.18146  2.89801  2.37887  2.77519  2.98518  4.58477  3.61503
          0.01864  4.38740  5.10975  0.61958  0.77255  0.80833  0.58987
    361   2.99559  5.29712  3.29984  2.69797  4.71260  2.79780  3.72303  4.10580  1.92554  3.55490  4.36599  3.17411  4.06122  2.07820  1.48563  2.97069  3.18959  3.73642  5.63038  4.36990    361 r - - -
          2.68618  4.42225  2.77519  2.73123  3.46354  2.40513  3.72494  3.29354  2.67741  2.69355  4.24690  2.90347  2.73739  3.18146  2.89801  2.37887  2.77519  2.98518  4.58477  3.61503
          0.01864  4.38740  5.10975  0.61958  0.77255  0.43941  1.03399
    362   2.15411  2.87078  3.52879  2.96147  3.62390  3.67647  3.92150  2.60337  2.50239  2.42830  3.58023  3.38445  4.05698  2.71644  2.74633  2.91650  2.94697  2.45412  5.05503  3.81319    362 a - - -
          2.68618  4.42225  2.77519  2.73123  3.46354  2.40513  3.72494  3.29354  2.67741  2.69355  4.24690  2.90347  2.73739  3.18146  2.89801  2.37887  2.77519  2.98518  4.58477  3.61503
          0.01578  4.55259  5.27494  0.61958  0.77255  0.58667  0.81233
    363   2.74392  4.21932  4.19283  3.61002  1.95183  3.84098  4.10785  2.65984  3.48905  2.10451  2.77952  2.99949  4.20896  3.70738  3.66957  3.12772  2.52065  2.46969  4.75833  2.49729    363 f - - -
          2.68618  4.42225  2.77519  2.73123  3.46354  2.40513  3.72494  3.29354  2.67741  2.69355  4.24690  2.90347  2.73739  3.18146  2.89801  2.37887  2.77519  2.98518  4.58477  3.61503
          0.01578  4.55259  5.27494  0.61958  0.77255  0.58667  0.81233
    364   1.55592  4.40370  3.70147  3.13153  3.52656  3.72668  3.99316  2.86835  3.04655  2.27847  3.50942  3.50795  4.10928  3.35926  2.75729  2.98452  2.96664  2.31986  4.99191  3.03400    364 a - - -
          2.68618  4.42225  2.77519  2.73123  3.46354  2.40513  3.72494  3.29354  2.67741  2.69355  4.24690  2.90347  2.73739  3.18146  2.89801  2.37887  2.77519  2.98518  4.58477  3.61503
          0.01578  4.55259  5.27494  0.61958  0.77255  0.58667  0.81233
    365   3.48461  4.70885  5.48878  5.03295  4.04638  5.02808  5.78412  1.41946  4.95680  2.48223  3.79449  5.19651  5.28926  5.22303  5.13197  4.46541  3.75359  0.69044  6.14407  4.91854    365 V - - -
          2.68618  4.42225  2.77519  2.73123  3.46354  2.40513  3.72494  3.29354  2.67741  2.69355  4.24690  2.90347  2.73739  3.18146  2.89801  2.37887  2.77519  2.98518  4.58477  3.61503
          0.01578  4.55259  5.27494  0.61958  0.77255  0.58667  0.81233
    366   3.19558  5.30470  3.69826  2.99855  4.67862  3.89183  3.85308  2.83721  0.94180  3.51248  4.38316  3.41757  4.24595  2.99113  2.07486  3.21036  3.37095  3.69972  5.63655  4.43869    366 k - - -
          2.68618  4.42225  2.77519  2.73123  3.46354  2.40513  3.72494  3.29354  2.67741  2.69355  4.24690  2.90347  2.73739  3.18146  2.89801  2.37887  2.77519  2.98518  4.58477  3.61503
          0.01578  4.55259  5.27494  0.61958  0.77255  0.58667  0.81233
    367   1.99252  5.25566  2.50394  2.15173  4.58941  3.49550  3.74722  4.06668  2.52444  3.56587  4.32450  2.52901  2.73933  2.85863  3.02517  2.15437  3.02725  3.64548  5.71628  4.30605    367 a - - -
          2.68618  4.42225  2.77519  2.73123  3.46354  2.40513  3.72494  3.29354  2.67741  2.69355  4.24690  2.90347  2.73739  3.18146  2.89801  2.37887  2.77519  2.98518  4.58477  3.61503
          0.01578  4.55259  5.27494  0.61958  0.77255  0.58667  0.81233
    368   2.36363  5.28761  2.27333  2.52192  4.84387  1.32034  4.02408  4.32868  2.94800  3.86214  4.66736  2.17125  4.05411  3.17877  3.47883  2.92645  3.26573  3.87126  6.03722  4.61515    368 g - - -
          2.68618  4.42225  2.77519  2.73123  3.46354  2.40513  3.72494  3.29354  2.67741  2.69355  4.24690  2.90347  2.73739  3.18146  2.89801  2.37887  2.77519  2.98518  4.58477  3.61503
          0.01578  4.55259  5.27494  0.61958  0.77255  0.58667  0.81233
    369   2.75768  4.23960  4.18168  3.59637  2.72871  3.85912  4.15742  1.86964  3.46323  2.37271  3.32977  3.82192  4.22500  3.00635  2.92744  3.14564  2.98985  1.62684  4.85686  3.66121    369 v - - -
          2.68618  4.42225  2.77519  2.73123  3.46354  2.40513  3.72494  3.29354  2.67741  2.69355  4.24690  2.90347  2.73739  3.18146  2.89801  2.37887  2.77519  2.98518  4.58477  3.61503
          0.01578  4.55259  5.27494  0.61958  0.77255  0.58667  0.81233
    370   2.87942  3.14989  1.78775  2.54600  4.60406  3.49435  3.94113  4.06860  2.80622  3.64022  4.44777  1.42248  4.02450  3.09219  3.30481  2.87609  3.16956  3.66552  5.82212  4.42883    370 n - - -
          2.68618  4.42225  2.77519  2.73123  3.46354  2.40513  3.72494  3.29354  2.67741  2.69355  4.24690  2.90347  2.73739  3.18146  2.89801  2.37887  2.77519  2.98518  4.58477  3.61503
          0.01578  4.55259  5.27494  0.61958  0.77255  0.58667  0.81233
    371   2.42424  5.30653  2.41241  2.15024  4.63437  1.86572  3.76204  4.11582  2.54563  3.60840  4.36832  2.52465  3.94272  2.87463  2.63492  2.77372  3.05863  3.69126  5.75458  4.33750    371 g - - -
          2.68618  4.42225  2.77519  2.73123  3.46354  2.40513  3.72494  3.29354  2.67741  2.69355  4.24690  2.90347  2.73739  3.18146  2.89801  2.37887  2.77519  2.98518  4.58477  3.61503
          0.01578  4.55259  5.27494  0.61958  0.77255  0.42747  1.05600
    372   2.84201  4.45485  3.88122  2.72054  3.51097  3.86199  4.14300  2.77788  3.23238  1.30631  2.89877  3.68001  4.23524  3.53391  3.52607  3.13493  2.23465  2.61968  5.05519  3.85147    372 l - - -
          2.68618  4.42225  2.77519  2.73123  3.46354  2.40513  3.72494  3.29354  2.67741  2.69355  4.24690  2.90347  2.73739  3.18146  2.89801  2.37887  2.77519  2.98518  4.58477  3.61503
          0.01490  4.60982  5.33217  0.61958  0.77255  0.48576  0.95510
    373   4.10557  5.37988  5.37690  5.07308  3.60477  4.91861  5.51900  2.88738  4.85014  0.31407  3.48750  5.29207  5.26236  5.02329  4.88337  4.67419  4.38193  3.10387  5.68404  4.56183    373 L - - -
          2.68618  4.42225  2.77519  2.73123  3.46354  2.40513  3.72494  3.29354  2.67741  2.69355  4.24690  2.90347  2.73739  3.18146  2.89801  2.37887  2.77519  2.98518  4.58477  3.61503
          0.01490  4.60982  5.33217  0.61958  0.77255  0.48576  0.95510
    374   3.98642  6.04392  0.26836  3.10883  5.56918  3.96324  4.82661  5.37098  4.07740  4.85109  5.89942  3.68406  4.66350  4.10278  4.64961  3.90172  4.35506  4.94478  6.55706  5.39217    374 D - - -
          2.68618  4.42225  2.77519  2.73123  3.46354  2.40513  3.72494  3.29354  2.67741  2.69355  4.24690  2.90347  2.73739  3.18146  2.89801  2.37887  2.77519  2.98518  4.58477  3.61503
          0.01490  4.60982  5.33217  0.61958  0.77255  0.48576  0.95510
    375   3.02185  4.54335  4.16651  2.04532  3.71649  4.14072  4.46384  2.07138  3.55012  2.19275  3.61306  3.97290  4.49322  3.84653  3.85115  3.42693  3.26075  1.25032  5.34626  4.12842    375 v - - -
          2.68618  4.42225  2.77519  2.73123  3.46354  2.40513  3.72494  3.29354  2.67741  2.69355  4.24690  2.90347  2.73739  3.18146  2.89801  2.37887  2.77519  2.98518  4.58477  3.61503
          0.01490  4.60982  5.33217  0.61958  0.77255  0.48576  0.95510
    376   1.67776  3.21476  4.09102  3.51953  3.42187  3.77788  4.15695  2.73726  3.41854  1.94823  2.77790  3.76146  4.18839  3.66265  3.64378  2.28508  2.98337  2.53372  4.92436  3.72681    376 a - - -
          2.68618  4.42225  2.77519  2.73123  3.46354  2.40513  3.72494  3.29354  2.67741  2.69355  4.24690  2.90347  2.73739  3.18146  2.89801  2.37887  2.77519  2.98518  4.58477  3.61503
          0.01490  4.60982  5.33217  0.61958  0.77255  0.48576  0.95510
    377   3.69069  5.70040  4.30924  3.41160  5.32281  4.19599  3.96149  4.58410  1.54464  3.91179  4.81452  3.71897  4.51925  3.09013  0.73239  3.66574  3.78895  4.28324  5.84824  4.79326    377 r - - -
          2.68618  4.42225  2.77519  2.73123  3.46354  2.40513  3.72494  3.29354  2.67741  2.69355  4.24690  2.90347  2.73739  3.18146  2.89801  2.37887  2.77519  2.98518  4.58477  3.61503
          0.01490  4.60982  5.33217  0.61958  0.77255  0.48576  0.95510
    378   2.99221  5.32567  3.33094  2.37988  4.70426  3.72382  3.78714  3.02056  1.83750  3.58439  4.38086  3.20832  4.09549  2.45111  1.43786  2.97043  3.19419  3.73917  5.68483  4.39300    378 r - - -
          2.68618  4.42225  2.77519  2.73123  3.46354  2.40513  3.72494  3.29354  2.67741  2.69355  4.24690  2.90347  2.73739  3.18146  2.89801  2.37887  2.77519  2.98518  4.58477  3.61503
          0.01490  4.60982  5.33217  0.61958  0.77255  0.48576  0.95510
    379   2.80918  4.40573  3.91488  3.34660  3.50823  3.84234  4.13217  1.90202  3.24284  2.49071  2.80774  3.68354  4.21947  2.82457  3.52749  3.11513  1.63859  2.55438  5.02671  3.81866    379 t - - -
          2.68618  4.42225  2.77519  2.73123  3.46354  2.40513  3.72494  3.29354  2.67741  2.69355  4.24690  2.90347  2.73739  3.18146  2.89801  2.37887  2.77519  2.98518  4.58477  3.61503
          0.01490  4.60982  5.33217  0.61958  0.77255  0.48576  0.95510
    380   3.27343  4.78319  4.30552  3.78558  2.25199  4.21230  2.94694  3.29578  3.64567  2.35527  3.90504  3.96593  4.56286  3.87879  2.80846  3.50008  3.49872  3.11180  4.29843  1.08467    380 y - - -
          2.68618  4.42225  2.77519  2.73123  3.46354  2.40513  3.72494  3.29354  2.67741  2.69355  4.24690  2.90347  2.73739  3.18146  2.89801  2.37887  2.77519  2.98518  4.58477  3.61503
          0.01490  4.60982  5.33217  0.61958  0.77255  0.48576  0.95510
    381   2.74114  3.11307  3.02919  2.04132  4.44383  3.52891  3.72037  3.89941  2.07470  2.97445  4.19331  2.61083  3.92236  2.49632  2.94645  2.22823  2.97205  3.50860  5.59770  4.21647    381 e - - -
          2.68618  4.42225  2.77519  2.73123  3.46354  2.40513  3.72494  3.29354  2.67741  2.69355  4.24690  2.90347  2.73739  3.18146  2.89801  2.37887  2.77519  2.98518  4.58477  3.61503
          0.01490  4.60982  5.33217  0.61958  0.77255  0.48576  0.95510
    382   3.01269  5.57447  2.04557  1.28941  4.89514  2.74268  3.90453  4.40125  2.77257  3.87514  4.65326  2.44365  4.04751  3.03187  3.31606  2.93427  2.64278  3.95805  6.01574  4.55370    382 e - - -
          2.68618  4.42225  2.77519  2.73123  3.46354  2.40513  3.72494  3.29354  2.67741  2.69355  4.24690  2.90347  2.73739  3.18146  2.89801  2.37887  2.77519  2.98518  4.58477  3.61503
          0.01490  4.60982  5.33217  0.61958  0.77255  0.48576  0.95510
    383   2.81434  4.31822  4.16440  3.59027  3.43006  3.90609  4.22555  2.28138  3.48342  1.45929  3.40898  3.06741  4.27874  3.73199  3.70606  3.19355  2.08227  2.17476  4.96969  3.77297    383 l - - -
          2.68618  4.42225  2.77519  2.73123  3.46354  2.40513  3.72494  3.29354  2.67741  2.69355  4.24690  2.90347  2.73739  3.18146  2.89801  2.37887  2.77519  2.98518  4.58477  3.61503
          0.01490  4.60982  5.33217  0.61958  0.77255  0.48576  0.95510
    384   2.73911  4.43270  3.66101  2.62004  3.57093  3.72923  3.99257  1.92604  3.04407  2.34015  3.54049  3.48775  2.66714  3.34234  3.38598  2.60814  2.59343  2.41861  5.02611  3.79650    384 i - - -
          2.68618  4.42225  2.77519  2.73123  3.46354  2.40513  3.72494  3.29354  2.67741  2.69355  4.24690  2.90347  2.73739  3.18146  2.89801  2.37887  2.77519  2.98518  4.58477  3.61503
          0.01490  4.60982  5.33217  0.61958  0.77255  0.48576  0.95510
    385   3.35076  6.04047  1.22440  1.19308  5.32981  2.69680  4.13323  4.88976  3.20687  4.34016  5.19493  2.99796  4.19805  3.29979  3.85583  3.20372  3.64813  4.42056  6.48376  4.92068    385 e - - -
          2.68618  4.42225  2.77519  2.73123  3.46354  2.40513  3.72494  3.29354  2.67741  2.69355  4.24690  2.90347  2.73739  3.18146  2.89801  2.37887  2.77519  2.98518  4.58477  3.61503
          0.01490  4.60982  5.33217  0.61958  0.77255  0.48576  0.95510
    386   2.46274  5.06239  2.07066  2.26423  3.30765  3.53756  3.73521  3.77866  2.30037  2.82932  4.12200  3.03850  3.93024  2.53349  2.98269  2.73589  2.96611  2.85950  5.53838  4.17288    386 d - - -
          2.68618  4.42225  2.77519  2.73123  3.46354  2.40513  3.72494  3.29354  2.67741  2.69355  4.24690  2.90347  2.73739  3.18146  2.89801  2.37887  2.77519  2.98518  4.58477  3.61503
          0.01490  4.60982  5.33217  0.61958  0.77255  0.48576  0.95510
    387   3.55543  4.79819  5.51601  4.96733  3.57643  4.97802  5.41097  1.00711  4.84635  1.48240  2.56066  5.11428  5.15657  4.90909  4.89465  4.35470  3.78746  1.83645  5.64489  4.57163    387 i - - -
          2.68618  4.42225  2.77519  2.73123  3.46354  2.40513  3.72494  3.29354  2.67741  2.69355  4.24690  2.90347  2.73739  3.18146  2.89801  2.37887  2.77519  2.98518  4.58477  3.61503
          0.01490  4.60982  5.33217  0.61958  0.77255  0.48576  0.95510
    388   2.75042  5.10257  3.04405  2.50126  4.38504  3.53999  2.44882  3.83708  2.49416  3.38305  4.16271  2.66646  3.93619  2.06252  2.96668  2.44081  2.36870  3.46397  5.56760  3.33973    388 q - - -
          2.68618  4.42225  2.77519  2.73123  3.46354  2.40513  3.72494  3.29354  2.67741  2.69355  4.24690  2.90347  2.73739  3.18146  2.89801  2.37887  2.77519  2.98518  4.58477  3.61503
          0.01490  4.60982  5.33217  0.61958  0.77255  0.48576  0.95510
    389   2.85794  5.35651  2.91205  1.54762  4.70193  3.55042  3.00531  4.18031  2.02304  3.65026  4.40638  2.28872  3.97700  2.52450  2.94597  2.81059  3.09016  3.74957  5.77251  4.37068    389 e - - -
          2.68618  4.42225  2.77519  2.73123  3.46354  2.40513  3.72494  3.29354  2.67741  2.69355  4.24690  2.90347  2.73739  3.18146  2.89801  2.37887  2.77519  2.98518  4.58477  3.61503
          0.01490  4.60982  5.33217  0.61958  0.77255  0.48576  0.95510
    390   3.06469  4.41252  4.94519  4.34937  3.33461  4.28326  4.62177  1.85134  4.17257  1.37632  2.71602  4.41205  4.59404  4.28930  4.21246  3.60513  3.29474  1.62757  5.06060  2.93642    390 l - - -
          2.68618  4.42225  2.77519  2.73123  3.46354  2.40513  3.72494  3.29354  2.67741  2.69355  4.24690  2.90347  2.73739  3.18146  2.89801  2.37887  2.77519  2.98518  4.58477  3.61503
          0.01490  4.60982  5.33217  0.61958  0.77255  0.48576  0.95510
    391   2.15415  4.30847  3.91723  3.34334  2.84678  3.77831  4.07499  2.47536  3.26466  2.51594  3.42739  3.01558  4.15938  3.52810  3.53499  2.59298  2.26216  1.91025  4.91990  3.71215    391 v - - -
          2.68618  4.42225  2.77519  2.73123  3.46354  2.40513  3.72494  3.29354  2.67741  2.69355  4.24690  2.90347  2.73739  3.18146  2.89801  2.37887  2.77519  2.98518  4.58477  3.61503
          0.01490  4.60982  5.33217  0.61958  0.77255  0.48576  0.95510
    392   2.20763  5.21044  3.02173  2.25035  4.54127  3.52993  2.78526  4.00970  2.21400  2.92151  4.25681  2.65871  3.92197  2.49657  2.30427  2.72528  2.98311  3.59384  5.64705  4.25612    392 a - - -
          2.68618  4.42225  2.77519  2.73123  3.46354  2.40513  3.72494  3.29354  2.67741  2.69355  4.24690  2.90347  2.73739  3.18146  2.89801  2.37887  2.77519  2.98518  4.58477  3.61503
          0.01490  4.60982  5.33217  0.61958  0.77255  0.48576  0.95510
    393   2.41509  4.79468  3.23377  2.67378  3.99726  3.60010  3.81321  2.82981  2.16592  3.03634  3.09630  3.17262  3.98754  2.41158  3.09370  2.09551  2.96641  3.10618  5.32314  3.22599    393 s - - -
          2.68618  4.42225  2.77519  2.73123  3.46354  2.40513  3.72494  3.29354  2.67741  2.69355  4.24690  2.90347  2.73739  3.18146  2.89801  2.37887  2.77519  2.98518  4.58477  3.61503
          0.01490  4.60982  5.33217  0.61958  0.77255  0.48576  0.95510
    394   2.82755  4.45214  3.83222  2.12780  3.44551  3.84074  4.08104  2.41119  3.20041  1.67514  3.48723  3.63581  4.21158  3.49343  3.50484  3.10606  3.05871  2.64916  4.97459  2.31394    394 l - - -
          2.68618  4.42225  2.77519  2.73123  3.46354  2.40513  3.72494  3.29354  2.67741  2.69355  4.24690  2.90347  2.73739  3.18146  2.89801  2.37887  2.77519  2.98518  4.58477  3.61503
          0.01490  4.60982  5.33217  0.61958  0.77255  0.48576  0.95510
    395   2.22547  4.99306  3.11978  2.55934  4.24928  3.56343  3.75743  3.67274  2.11640  2.76999  3.18456  3.08222  3.95311  2.55225  2.63825  2.06647  2.97588  3.33531  5.48147  4.13898    395 s - - -
          2.68618  4.42225  2.77519  2.73123  3.46354  2.40513  3.72494  3.29354  2.67741  2.69355  4.24690  2.90347  2.73739  3.18146  2.89801  2.37887  2.77519  2.98518  4.58477  3.61503
          0.01490  4.60982  5.33217  0.61958  0.77255  0.48576  0.95510
    396   2.43963  5.38011  2.41261  1.41534  4.70837  3.51998  3.79356  4.19814  2.58555  3.67932  4.43603  2.55396  3.97183  2.53660  3.09654  2.80874  2.69757  3.76375  5.81771  4.38968    396 e - - -
          2.68618  4.42225  2.77519  2.73123  3.46354  2.40513  3.72494  3.29354  2.67741  2.69355  4.24690  2.90347  2.73739  3.18146  2.89801  2.37887  2.77519  2.98518  4.58477  3.61503
          0.01490  4.60982  5.33217  0.61958  0.77255  0.48576  0.95510
    397   2.74499  5.18598  3.00059  2.05252  4.50415  3.52131  3.71482  3.19179  2.21451  3.47881  4.23530  2.14891  3.91766  2.51916  2.94258  2.47418  2.39620  3.56235  5.63426  4.24162    397 e - - -
          2.68618  4.42225  2.77519  2.73123  3.46354  2.40513  3.72494  3.29354  2.67741  2.69355  4.24690  2.90347  2.73739  3.18146  2.89801  2.37887  2.77519  2.98518  4.58477  3.61503
          0.01490  4.60982  5.33217  0.61958  0.77255  0.48576  0.95510
    398   2.39368  4.41757  3.66882  2.64111  2.28356  3.72668  3.20134  2.90746  3.04839  2.33184  3.52262  3.48882  3.19081  3.34311  3.38642  2.97601  2.63157  2.42243  5.00342  3.09550    398 f - - -
          2.68618  4.42225  2.77519  2.73123  3.46354  2.40513  3.72494  3.29354  2.67741  2.69355  4.24690  2.90347  2.73739  3.18146  2.89801  2.37887  2.77519  2.98518  4.58477  3.61503
          0.01490  4.60982  5.33217  0.61958  0.77255  0.48576  0.95510
    399   2.81011  5.29679  2.29605  1.97401  4.62386  2.34198  3.75610  4.10284  1.87242  2.89843  4.34852  2.99192  3.94813  2.86452  3.01312  2.76916  3.04607  3.67881  5.73614  4.32528    399 k - - -
          2.68618  4.42225  2.77519  2.73123  3.46354  2.40513  3.72494  3.29354  2.67741  2.69355  4.24690  2.90347  2.73739  3.18146  2.89801  2.37887  2.77519  2.98518  4.58477  3.61503
          0.01490  4.60982  5.33217  0.61958  0.77255  0.48576  0.95510
    400   3.05353  4.45259  4.68463  4.09595  2.67278  4.21855  4.51625  1.73841  2.88514  1.16698  3.24776  4.25681  4.53565  4.10895  4.04719  3.52716  3.28177  2.45757  5.03562  3.86896    400 l - - -
          2.68618  4.42225  2.77519  2.73123  3.46354  2.40513  3.72494  3.29354  2.67741  2.69355  4.24690  2.90347  2.73739  3.18146  2.89801  2.37887  2.77519  2.98518  4.58477  3.61503
          0.01490  4.60982  5.33217  0.61958  0.77255  0.48576  0.95510
    401   2.75839  4.99754  2.63773  2.06083  3.26950  3.55855  3.77785  3.66579  2.57813  3.25747  3.30958  3.07952  1.89708  2.92295  3.04853  2.77971  2.99208  3.33336  5.49200  4.14371    401 p - - -
          2.68618  4.42225  2.77519  2.73123  3.46354  2.40513  3.72494  3.29354  2.67741  2.69355  4.24690  2.90347  2.73739  3.18146  2.89801  2.37887  2.77519  2.98518  4.58477  3.61503
          0.01490  4.60982  5.33217  0.61958  0.77255  0.48576  0.95510
    402   2.40521  3.11196  4.56490  3.96125  2.67022  3.91855  4.24463  2.29717  3.78218  1.49705  2.71641  4.02581  3.15089  3.94110  3.84784  3.22370  2.99628  2.38147  4.78327  3.60651    402 l - - -
          2.68618  4.42225  2.77519  2.73123  3.46354  2.40513  3.72494  3.29354  2.67741  2.69355  4.24690  2.90347  2.73739  3.18146  2.89801  2.37887  2.77519  2.98518  4.58477  3.61503
          0.01490  4.60982  5.33217  0.61958  0.77255  0.48576  0.95510
    403   2.74388  3.53025  3.02516  2.23574  4.48522  3.52727  3.71491  3.94676  2.05986  3.46025  4.22014  2.32908  3.92031  2.82337  2.38405  2.43179  2.41582  3.54456  5.61912  4.23291    403 k - - -
          2.68618  4.42225  2.77519  2.73123  3.46354  2.40513  3.72494  3.29354  2.67741  2.69355  4.24690  2.90347  2.73739  3.18146  2.89801  2.37887  2.77519  2.98518  4.58477  3.61503
          0.01490  4.60982  5.33217  0.61958  0.77255  0.48576  0.95510
    404   2.77573  4.21423  4.37371  3.78223  3.29575  3.90482  4.21996  2.25775  3.63949  1.39880  3.29884  3.93778  3.31061  3.83734  3.77615  3.20052  2.53263  2.12805  4.83555  2.93124    404 l - - -
          2.68618  4.42225  2.77519  2.73123  3.46354  2.40513  3.72494  3.29354  2.67741  2.69355  4.24690  2.90347  2.73739  3.18146  2.89801  2.37887  2.77519  2.98518  4.58477  3.61503
          0.01490  4.60982  5.33217  0.61958  0.77255  0.48576  0.95510
    405   2.43716  4.93687  3.14805  2.59996  4.18774  3.57282  3.78576  3.60048  2.57247  3.20570  4.02170  2.25588  3.20818  2.58791  2.62653  2.78777  2.98429  2.00432  5.44939  4.12023    405 v - - -
          2.68618  4.42225  2.77519  2.73123  3.46354  2.40513  3.72494  3.29354  2.67741  2.69355  4.24690  2.90347  2.73739  3.18146  2.89801  2.37887  2.77519  2.98518  4.58477  3.61503
          0.01490  4.60982  5.33217  0.61958  0.77255  0.48576  0.95510
    406   3.83399  5.21324  4.67012  4.26180  1.68995  4.61022  2.70362  3.80493  4.13017  3.21776  4.36814  4.24805  4.93347  2.85274  4.29143  3.93230  4.05090  3.65450  4.04084  0.85888    406 y - - -
          2.68618  4.42225  2.77519  2.73123  3.46354  2.40513  3.72494  3.29354  2.67741  2.69355  4.24690  2.90347  2.73739  3.18146  2.89801  2.37887  2.77519  2.98518  4.58477  3.61503
          0.07301  4.60982  2.80586  0.61958  0.77255  0.48576  0.95510
    407   2.71332  3.41338  3.36814  2.46932  3.01883  3.62920  3.86182  2.34727  2.78182  2.82629  3.69517  2.28240  4.01404  2.71229  3.18951  2.50515  2.94521  2.89096  5.15911  3.89211    407 n - - -
          2.68618  4.42225  2.77519  2.73123  3.46354  2.40513  3.72494  3.29354  2.67741  2.69355  4.24690  2.90347  2.73739  3.18146  2.89801  2.37887  2.77519  2.98518  4.58477  3.61503
          0.01578  4.55259  5.27494  0.61958  0.77255  0.58667  0.81233
    408   2.72549  5.07814  2.66243  2.47526  4.36487  3.51506  3.71844  3.09539  2.48498  3.35911  4.13865  2.41605  2.66181  2.05855  2.96479  2.71995  2.95798  2.93766  5.55063  4.17832    408 q - - -
          2.68618  4.42225  2.77519  2.73123  3.46354  2.40513  3.72494  3.29354  2.67741  2.69355  4.24690  2.90347  2.73739  3.18146  2.89801  2.37887  2.77519  2.98518  4.58477  3.61503
          0.01578  4.55259  5.27494  0.61958  0.77255  0.42747  1.05600
    409   2.46377  4.98037  3.12246  2.56557  4.24630  3.55791  3.76522  3.66935  2.54128  3.25663  3.26966  3.08666  3.95302  2.04905  2.64744  2.21641  2.19858  3.33092  5.48333  4.14137    409 q - - -
          2.68618  4.42225  2.77519  2.73123  3.46354  2.40513  3.72494  3.29354  2.67741  2.69355  4.24690  2.90347  2.73739  3.18146  2.89801  2.37887  2.77519  2.98518  4.58477  3.61503
          0.01490  4.60982  5.33217  0.61958  0.77255  0.48576  0.95510
    410   2.82773  4.94219  3.29576  2.71024  4.18206  3.65457  3.81091  2.49560  2.04714  2.66373  4.01799  3.20238  4.03484  2.59633  1.89721  2.87995  2.65425  3.27352  5.42752  4.13428    410 r - - -
          2.68618  4.42225  2.77519  2.73123  3.46354  2.40513  3.72494  3.29354  2.67741  2.69355  4.24690  2.90347  2.73739  3.18146  2.89801  2.37887  2.77519  2.98518  4.58477  3.61503
          0.01490  4.60982  5.33217  0.61958  0.77255  0.48576  0.95510
    411   3.81477  5.45715  4.62623  4.63567  5.65360  0.15646  5.64340  5.49424  4.90759  5.02061  6.04297  4.79407  4.85904  5.17493  5.00552  4.01526  4.34592  4.88218  6.49616  5.79929    411 G - - -
          2.68618  4.42225  2.77519  2.73123  3.46354  2.40513  3.72494  3.29354  2.67741  2.69355  4.24690  2.90347  2.73739  3.18146  2.89801  2.37887  2.77519  2.98518  4.58477  3.61503
          0.01490  4.60982  5.33217  0.61958  0.77255  0.48576  0.95510
    412   4.62335  5.58576  5.46693  5.37974  0.87517  5.13024  3.81756  4.18621  5.16677  3.34949  4.71870  4.68799  5.39223  4.85138  4.98972  4.54260  4.82258  4.14750  3.89534  0.95514    412 f - - -
          2.68618  4.42225  2.77519  2.73123  3.46354  2.40513  3.72494  3.29354  2.67741  2.69355  4.24690  2.90347  2.73739  3.18146  2.89801  2.37887  2.77519  2.98518  4.58477  3.61503
          0.01490  4.60982  5.33217  0.61958  0.77255  0.48576  0.95510
    413   3.01306  4.45307  4.42933  3.87846  2.41041  4.07552  1.97960  2.88482  3.74728  1.66843  3.53554  4.00593  4.43019  3.92491  3.90036  3.37190  3.24251  2.33778  4.49132  2.17721    413 l - - -
          2.68618  4.42225  2.77519  2.73123  3.46354  2.40513  3.72494  3.29354  2.67741  2.69355  4.24690  2.90347  2.73739  3.18146  2.89801  2.37887  2.77519  2.98518  4.58477  3.61503
          0.01490  4.60982  5.33217  0.61958  0.77255  0.48576  0.95510
    414   2.93107  4.29209  4.84250  4.23829  2.36278  4.12312  4.44982  1.61208  4.04507  1.92948  2.62768  4.26521  4.45724  4.16496  4.06986  3.43957  3.16158  1.82493  4.90846  2.93979    414 i - - -
          2.68618  4.42225  2.77519  2.73123  3.46354  2.40513  3.72494  3.29354  2.67741  2.69355  4.24690  2.90347  2.73739  3.18146  2.89801  2.37887  2.77519  2.98518  4.58477  3.61503
          0.01490  4.60982  5.33217  0.61958  0.77255  0.48576  0.95510
    415   2.14225  3.27482  3.39773  2.84451  3.95090  3.57892  3.92834  3.32924  2.17784  3.00390  3.85907  3.29482  4.02014  3.15034  3.23048  1.82120  2.61739  2.63333  5.31562  4.04056    415 s - - -
          2.68618  4.42225  2.77519  2.73123  3.46354  2.40513  3.72494  3.29354  2.67741  2.69355  4.24690  2.90347  2.73739  3.18146  2.89801  2.37887  2.77519  2.98518  4.58477  3.61503
          0.01490  4.60982  5.33217  0.61958  0.77255  0.48576  0.95510
    416   3.06965  4.44958  4.75354  4.16799  3.43594  4.27214  4.61116  1.64303  3.99124  1.32413  3.34264  4.32337  4.59238  4.19409  2.93864  3.58818  3.30262  1.78213  5.14797  3.98961    416 l - - -
          2.68618  4.42225  2.77519  2.73123  3.46354  2.40513  3.72494  3.29354  2.67741  2.69355  4.24690  2.90347  2.73739  3.18146  2.89801  2.37887  2.77519  2.98518  4.58477  3.61503
          0.01490  4.60982  5.33217  0.61958  0.77255  0.48576  0.95510
    417   2.74564  4.95701  3.12183  2.28746  3.23403  3.56686  3.77123  3.00034  2.11386  3.21654  4.02812  2.74557  2.07083  2.91940  3.02035  2.77584  2.97695  3.29112  5.45511  4.11809    417 p - - -
          2.68618  4.42225  2.77519  2.73123  3.46354  2.40513  3.72494  3.29354  2.67741  2.69355  4.24690  2.90347  2.73739  3.18146  2.89801  2.37887  2.77519  2.98518  4.58477  3.61503
          0.08460  4.60982  2.64272  0.61958  0.77255  0.48576  0.95510
    418   2.39467  5.04666  3.04731  2.49596  4.32935  2.94075  3.71958  3.76759  1.91117  2.52371  4.11093  2.69368  3.91738  2.53304  2.94243  2.72646  2.56760  3.40453  5.52293  4.16174    418 k - - -
          2.68618  4.42225  2.77519  2.73123  3.46354  2.40513  3.72494  3.29354  2.67741  2.69355  4.24690  2.90347  2.73739  3.18146  2.89801  2.37887  2.77519  2.98518  4.58477  3.61503
          0.01596  4.54119  5.26353  0.61958  0.77255  0.60499  0.78984
    419   2.82118  5.26023  1.94610  2.43554  4.56820  3.50858  3.76827  4.03568  2.26965  3.55125  3.15820  1.74383  3.95049  2.88781  3.04059  2.78599  3.06051  3.63365  5.71363  4.31119    419 n - - -
          2.68618  4.42225  2.77519  2.73123  3.46354  2.40513  3.72494  3.29354  2.67741  2.69355  4.24690  2.90347  2.73739  3.18146  2.89801  2.37887  2.77519  2.98518  4.58477  3.61503
          0.07841  4.54119  2.73723  0.61958  0.77255  0.60499  0.78984
    420   2.71149  5.19934  2.59780  2.15713  4.53688  3.47567  3.66709  4.01524  2.18098  3.49904  4.24361  2.35002  3.87381  2.47934  2.28236  2.67627  2.94253  2.92740  5.63365  4.23028    420 e - - -
          2.68618  4.42225  2.77519  2.73123  3.46354  2.40513  3.72494  3.29354  2.67741  2.69355  4.24690  2.90347  2.73739  3.18146  2.89801  2.37887  2.77519  2.98518  4.58477  3.61503
          0.01698  4.47976  5.20211  0.61958  0.77255  0.69504  0.69125
    421   2.38428  4.40891  3.57824  3.00937  3.54346  3.67333  3.92574  2.53987  2.95157  2.13609  2.85673  3.41262  4.05219  2.70404  2.80845  2.91943  2.23302  2.67587  4.99156  3.75900    421 l - - -
          2.68618  4.42225  2.77519  2.73123  3.46354  2.40513  3.72494  3.29354  2.67741  2.69355  4.24690  2.90347  2.73739  3.18146  2.89801  2.37887  2.77519  2.98518  4.58477  3.61503
          0.01698  4.47976  5.20211  0.61958  0.77255  0.37414  1.16438
    422   2.73257  3.51332  2.83663  2.52697  3.77583  3.65231  3.88509  2.42880  2.81017  2.24140  3.70579  3.29740  4.03628  2.73006  3.21628  2.24426  2.96425  2.59504  5.17132  3.90617    422 l - - -
          2.68618  4.42225  2.77519  2.73123  3.46354  2.40513  3.72494  3.29354  2.67741  2.69355  4.24690  2.90347  2.73739  3.18146  2.89801  2.37887  2.77519  2.98518  4.58477  3.61503
          0.01490  4.60982  5.33217  0.61958  0.77255  0.48576  0.95510
    423   2.75998  5.14288  2.66470  2.25445  2.83833  2.63755  3.74447  3.89274  2.51527  3.42998  4.20407  2.15060  3.93552  2.86315  3.00194  2.43687  2.58048  3.50868  5.61158  4.22946    423 n - - -
          2.68618  4.42225  2.77519  2.73123  3.46354  2.40513  3.72494  3.29354  2.67741  2.69355  4.24690  2.90347  2.73739  3.18146  2.89801  2.37887  2.77519  2.98518  4.58477  3.61503
          0.01490  4.60982  5.33217  0.61958  0.77255  0.48576  0.95510
    424   2.24508  5.21303  2.42975  2.23651  3.36500  3.51113  3.09607  4.02170  2.23471  3.51252  4.25732  2.98370  3.90505  2.49601  2.57099  2.42108  2.96532  3.59662  5.65338  4.25054    424 k - - -
          2.68618  4.42225  2.77519  2.73123  3.46354  2.40513  3.72494  3.29354  2.67741  2.69355  4.24690  2.90347  2.73739  3.18146  2.89801  2.37887  2.77519  2.98518  4.58477  3.61503
          0.01490  4.60982  5.33217  0.61958  0.77255  0.48576  0.95510
    425   3.94650  5.15660  5.79874  5.21950  3.33200  5.33409  5.60967  2.04912  5.07931  0.56746  2.36758  5.45999  5.33359  4.95587  5.04503  4.72849  4.14599  2.71759  5.59143  4.65366    425 L - - -
          2.68618  4.42225  2.77519  2.73123  3.46354  2.40513  3.72494  3.29354  2.67741  2.69355  4.24690  2.90347  2.73739  3.18146  2.89801  2.37887  2.77519  2.98518  4.58477  3.61503
          0.01490  4.60982  5.33217  0.61958  0.77255  0.48576  0.95510
    426   2.60660  4.55990  3.83073  3.53745  4.73941  3.32716  4.61376  4.15932  3.57970  3.83825  4.65649  3.68938  0.97109  3.87736  3.89240  2.24453  1.91402  3.59019  6.06916  4.85957    426 p - - -
          2.68618  4.42225  2.77519  2.73123  3.46354  2.40513  3.72494  3.29354  2.67741  2.69355  4.24690  2.90347  2.73739  3.18146  2.89801  2.37887  2.77519  2.98518  4.58477  3.61503
          0.01490  4.60982  5.33217  0.61958  0.77255  0.48576  0.95510
    427   2.51098  5.32365  2.49375  1.81086  4.66090  2.86921  3.76128  4.14833  2.53462  3.62960  4.37951  2.27639  3.16381  2.86815  3.03938  2.23565  3.05325  3.71280  5.76602  4.34523    427 e - - -
          2.68618  4.42225  2.77519  2.73123  3.46354  2.40513  3.72494  3.29354  2.67741  2.69355  4.24690  2.90347  2.73739  3.18146  2.89801  2.37887  2.77519  2.98518  4.58477  3.61503
          0.01490  4.60982  5.33217  0.61958  0.77255  0.48576  0.95510
    428   2.73423  4.42109  3.66586  2.62542  2.28309  3.07393  3.24455  2.28728  2.65502  2.62948  3.52610  3.48781  4.10572  3.34161  3.38180  2.97707  2.96597  2.15373  5.00665  3.77806    428 v - - -
          2.68618  4.42225  2.77519  2.73123  3.46354  2.40513  3.72494  3.29354  2.67741  2.69355  4.24690  2.90347  2.73739  3.18146  2.89801  2.37887  2.77519  2.98518  4.58477  3.61503
          0.01490  4.60982  5.33217  0.61958  0.77255  0.48576  0.95510
    429   3.91162  5.11967  5.30824  4.94947  0.81820  4.83724  4.05102  3.30686  4.74618  1.73481  3.85027  4.63762  5.09791  4.64104  4.68704  4.19889  4.12483  3.34353  2.68613  2.48762    429 f - - -
          2.68618  4.42225  2.77519  2.73123  3.46354  2.40513  3.72494  3.29354  2.67741  2.69355  4.24690  2.90347  2.73739  3.18146  2.89801  2.37887  2.77519  2.98518  4.58477  3.61503
          0.01490  4.60982  5.33217  0.61958  0.77255  0.48576  0.95510
    430   2.80924  4.27914  4.26149  3.68042  3.38478  3.92348  4.23741  1.59428  3.55405  1.94086  3.37241  3.89906  4.28905  2.92990  3.74250  2.66151  3.04355  1.90259  4.92566  3.73370    430 i - - -
          2.68618  4.42225  2.77519  2.73123  3.46354  2.40513  3.72494  3.29354  2.67741  2.69355  4.24690  2.90347  2.73739  3.18146  2.89801  2.37887  2.77519  2.98518  4.58477  3.61503
          0.08921  4.60982  2.58507  0.61958  0.77255  0.48576  0.95510
    431   2.76626  5.27654  2.51289  1.98458  4.62070  3.49714  3.70574  4.10514  2.23047  3.57729  4.32155  2.31728  3.90954  2.25121  2.28591  2.72290  2.99891  3.66753  5.70314  4.29267    431 e - - -
          2.68618  4.42225  2.77519  2.73123  3.46354  2.40513  3.72494  3.29354  2.67741  2.69355  4.24690  2.90347  2.73739  3.18146  2.89801  2.37887  2.77519  2.98518  4.58477  3.61503
          0.01604  4.53665  5.25900  0.61958  0.77255  0.61211  0.78133
    432   2.74199  4.31571  3.91454  3.33562  3.43295  3.78733  4.07011  2.71422  3.21322  2.19941  2.78281  3.65012  4.16263  3.51029  2.51129  2.62104  2.97568  1.57193  4.92870  3.72167    432 v - - -
          2.68618  4.42225  2.77519  2.73123  3.46354  2.40513  3.72494  3.29354  2.67741  2.69355  4.24690  2.90347  2.73739  3.18146  2.89801  2.37887  2.77519  2.98518  4.58477  3.61503
          0.01604  4.53665  5.25900  0.61958  0.77255  0.61211  0.78133
    433   2.39044  4.49172  2.86508  2.92367  2.92517  3.65923  3.15583  3.00511  2.88793  2.41492  3.59233  3.35530  4.04140  3.20041  3.26617  2.54241  2.58739  2.04930  5.06564  3.81882    433 v - - -
          2.68618  4.42225  2.77519  2.73123  3.46354  2.40513  3.72494  3.29354  2.67741  2.69355  4.24690  2.90347  2.73739  3.18146  2.89801  2.37887  2.77519  2.98518  4.58477  3.61503
          0.01604  4.53665  5.25900  0.61958  0.77255  0.61211  0.78133
    434   2.46820  5.16560  2.99539  2.43972  4.48848  2.91284  3.68766  3.95412  2.01913  3.45853  4.21405  2.64051  3.89557  2.47755  2.31011  2.43311  2.95319  3.54469  5.60946  3.31815    434 k - - -
          2.68618  4.42225  2.77519  2.73123  3.46354  2.40513  3.72494  3.29354  2.67741  2.69355  4.24690  2.90347  2.73739  3.18146  2.89801  2.37887  2.77519  2.98518  4.58477  3.61503
          0.01604  4.53665  5.25900  0.61958  0.77255  0.41416  1.08145
    435   2.49928  5.22121  3.00752  2.21127  4.55449  3.52639  3.10000  4.02595  2.03717  3.51742  4.26731  2.38010  3.92080  2.81333  2.57940  2.72417  2.13682  3.60600  5.65726  4.26249    435 k - - -
          2.68618  4.42225  2.77519  2.73123  3.46354  2.40513  3.72494  3.29354  2.67741  2.69355  4.24690  2.90347  2.73739  3.18146  2.89801  2.37887  2.77519  2.98518  4.58477  3.61503
          0.01490  4.60982  5.33217  0.61958  0.77255  0.48576  0.95510
    436   2.44851  5.21011  3.00425  2.45135  4.54331  2.66039  3.70728  4.01589  1.93842  3.50955  4.25830  2.64567  3.91398  2.48005  2.57479  2.40050  2.59581  3.59531  5.65181  4.25478    436 k - - -
          2.68618  4.42225  2.77519  2.73123  3.46354  2.40513  3.72494  3.29354  2.67741  2.69355  4.24690  2.90347  2.73739  3.18146  2.89801  2.37887  2.77519  2.98518  4.58477  3.61503
          0.01490  4.60982  5.33217  0.61958  0.77255  0.48576  0.95510
    437   2.47134  5.20671  2.99234  2.44556  4.53595  3.00541  3.03726  4.00916  2.22047  3.50554  4.25454  2.38061  3.91129  2.25909  2.93561  2.27174  2.58352  3.58946  5.65085  4.25152    437 k - - -
          2.68618  4.42225  2.77519  2.73123  3.46354  2.40513  3.72494  3.29354  2.67741  2.69355  4.24690  2.90347  2.73739  3.18146  2.89801  2.37887  2.77519  2.98518  4.58477  3.61503
          0.01490  4.60982  5.33217  0.61958  0.77255  0.48576  0.95510
    438   2.73918  4.96303  3.12616  2.56772  4.21198  3.56297  3.76348  3.01386  2.12049  3.22607  4.03382  2.39392  3.95356  2.90804  2.61044  2.23114  2.60365  2.59700  5.46039  4.12157    438 k - - -
          2.68618  4.42225  2.77519  2.73123  3.46354  2.40513  3.72494  3.29354  2.67741  2.69355  4.24690  2.90347  2.73739  3.18146  2.89801  2.37887  2.77519  2.98518  4.58477  3.61503
          0.01490  4.60982  5.33217  0.61958  0.77255  0.48576  0.95510
    439   3.06447  4.41726  4.86953  4.30002  2.16534  4.24073  4.39326  1.28232  4.12278  2.25537  3.37788  4.32232  4.56981  4.24102  4.16861  3.56131  3.29596  2.09838  4.77747  2.34350    439 i - - -
          2.68618  4.42225  2.77519  2.73123  3.46354  2.40513  3.72494  3.29354  2.67741  2.69355  4.24690  2.90347  2.73739  3.18146  2.89801  2.37887  2.77519  2.98518  4.58477  3.61503
          0.01490  4.60982  5.33217  0.61958  0.77255  0.48576  0.95510
    440   2.73284  3.47817  3.48936  2.55320  2.98198  3.67906  2.69605  3.05615  2.88913  2.75481  3.03764  3.36294  4.06083  3.20542  2.78178  2.34447  2.96444  2.81870  5.10515  2.65211    440 s - - -
          2.68618  4.42225  2.77519  2.73123  3.46354  2.40513  3.72494  3.29354  2.67741  2.69355  4.24690  2.90347  2.73739  3.18146  2.89801  2.37887  2.77519  2.98518  4.58477  3.61503
          0.01490  4.60982  5.33217  0.61958  0.77255  0.48576  0.95510
    441   2.88008  2.09286  4.67341  4.08577  2.26287  4.02349  4.22231  2.63632  3.90106  2.04804  2.74873  4.11355  4.37625  4.03592  3.95104  3.33325  3.11099  2.48301  4.66583  2.01010    441 y - - -
          2.68618  4.42225  2.77519  2.73123  3.46354  2.40513  3.72494  3.29354  2.67741  2.69355  4.24690  2.90347  2.73739  3.18146  2.89801  2.37887  2.77519  2.98518  4.58477  3.61503
          0.01490  4.60982  5.33217  0.61958  0.77255  0.48576  0.95510
    442   2.74677  4.93091  3.15177  2.59935  3.28356  3.57315  3.04591  3.59128  2.06543  3.19644  4.01298  3.11407  3.96783  2.93664  3.02412  1.93383  2.14821  3.27027  5.43651  4.10426    442 s - - -
          2.68618  4.42225  2.77519  2.73123  3.46354  2.40513  3.72494  3.29354  2.67741  2.69355  4.24690  2.90347  2.73739  3.18146  2.89801  2.37887  2.77519  2.98518  4.58477  3.61503
          0.01490  4.60982  5.33217  0.61958  0.77255  0.48576  0.95510
    443   2.54971  2.89085  4.33029  3.94497  4.48830  3.32110  4.74853  3.83890  3.85739  3.59259  4.44336  3.87513  4.08554  4.11013  4.08421  1.83228  0.87079  3.35564  5.89914  4.73270    443 t - - -
          2.68618  4.42225  2.77519  2.73123  3.46354  2.40513  3.72494  3.29354  2.67741  2.69355  4.24690  2.90347  2.73739  3.18146  2.89801  2.37887  2.77519  2.98518  4.58477  3.61503
          0.01490  4.60982  5.33217  0.61958  0.77255  0.48576  0.95510
    444   2.73358  5.11531  2.62793  1.94913  4.41076  3.52799  3.72084  3.14620  2.27946  2.92805  3.34891  3.01805  2.71129  2.83629  2.60654  2.72239  2.96469  3.47891  5.57861  4.20038    444 e - - -
          2.68618  4.42225  2.77519  2.73123  3.46354  2.40513  3.72494  3.29354  2.67741  2.69355  4.24690  2.90347  2.73739  3.18146  2.89801  2.37887  2.77519  2.98518  4.58477  3.61503
          0.01490  4.60982  5.33217  0.61958  0.77255  0.48576  0.95510
    445   2.80381  5.29407  2.60304  1.47653  4.62993  3.52792  3.74444  4.10856  2.21216  3.59166  4.34334  2.99680  3.94514  2.84996  2.55642  2.76315  2.37365  3.68092  5.72650  4.32027    445 e - - -
          2.68618  4.42225  2.77519  2.73123  3.46354  2.40513  3.72494  3.29354  2.67741  2.69355  4.24690  2.90347  2.73739  3.18146  2.89801  2.37887  2.77519  2.98518  4.58477  3.61503
          0.01490  4.60982  5.33217  0.61958  0.77255  0.48576  0.95510
    446   3.16983  4.60391  4.75652  4.21761  3.52861  4.30546  4.78795  2.41465  4.06757  0.94015  3.39021  4.40274  4.67726  4.28282  4.22658  3.65541  2.20218  1.99061  5.34722  4.20301    446 l - - -
          2.68618  4.42225  2.77519  2.73123  3.46354  2.40513  3.72494  3.29354  2.67741  2.69355  4.24690  2.90347  2.73739  3.18146  2.89801  2.37887  2.77519  2.98518  4.58477  3.61503
          0.01490  4.60982  5.33217  0.61958  0.77255  0.48576  0.95510
    447   2.43876  4.49430  3.54947  2.98294  3.63773  3.69583  3.94234  2.66323  2.59443  2.70856  2.95983  2.85669  4.07631  3.25084  2.42765  2.93554  2.59651  2.25477  3.40896  3.82866    447 v - - -
          2.68618  4.42225  2.77519  2.73123  3.46354  2.40513  3.72494  3.29354  2.67741  2.69355  4.24690  2.90347  2.73739  3.18146  2.89801  2.37887  2.77519  2.98518  4.58477  3.61503
          0.01490  4.60982  5.33217  0.61958  0.77255  0.48576  0.95510
    448   2.75704  5.21170  2.99140  2.00964  4.53883  2.95267  3.71908  4.00826  1.91231  3.50814  4.26203  3.00068  3.92328  2.47212  2.93612  2.06599  2.98864  3.03528  5.65586  4.26086    448 k - - -
          2.68618  4.42225  2.77519  2.73123  3.46354  2.40513  3.72494  3.29354  2.67741  2.69355  4.24690  2.90347  2.73739  3.18146  2.89801  2.37887  2.77519  2.98518  4.58477  3.61503
          0.01490  4.60982  5.33217  0.61958  0.77255  0.48576  0.95510
    449   3.39542  4.82359  4.74209  4.17048  3.34531  4.51976  4.77044  2.65392  3.93506  0.79027  2.15485  4.45350  4.77437  2.93640  4.10167  3.84062  3.61422  2.78444  5.28550  4.18882    449 l - - -
          2.68618  4.42225  2.77519  2.73123  3.46354  2.40513  3.72494  3.29354  2.67741  2.69355  4.24690  2.90347  2.73739  3.18146  2.89801  2.37887  2.77519  2.98518  4.58477  3.61503
          0.01490  4.60982  5.33217  0.61958  0.77255  0.48576  0.95510
    450   3.17006  5.70784  1.40956  2.44253  5.09998  3.53073  4.06548  4.63243  3.04706  4.11407  4.93344  1.48282  4.13722  3.22023  3.63222  2.09011  3.46641  4.16999  6.26058  4.76186    450 d - - -
          2.68618  4.42225  2.77519  2.73123  3.46354  2.40513  3.72494  3.29354  2.67741  2.69355  4.24690  2.90347  2.73739  3.18146  2.89801  2.37887  2.77519  2.98518  4.58477  3.61503
          0.01490  4.60982  5.33217  0.61958  0.77255  0.48576  0.95510
    451   2.46676  5.04099  3.07219  2.25170  4.31176  3.54162  3.73881  3.08598  2.51115  3.31393  4.10262  2.64455  3.93312  2.29848  2.63916  2.44391  2.66145  2.62417  5.52126  4.16102    451 e - - -
          2.68618  4.42225  2.77519  2.73123  3.46354  2.40513  3.72494  3.29354  2.67741  2.69355  4.24690  2.90347  2.73739  3.18146  2.89801  2.37887  2.77519  2.98518  4.58477  3.61503
          0.01490  4.60982  5.33217  0.61958  0.77255  0.48576  0.95510
    452   3.03901  5.32659  3.36039  2.34407  4.69286  3.75489  3.81338  4.09409  2.28871  2.79898  4.38720  3.24668  4.13071  2.16216  1.29739  3.02337  3.23830  3.73690  5.68329  4.40671    452 r - - -
          2.68618  4.42225  2.77519  2.73123  3.46354  2.40513  3.72494  3.29354  2.67741  2.69355  4.24690  2.90347  2.73739  3.18146  2.89801  2.37887  2.77519  2.98518  4.58477  3.61503
          0.01490  4.60982  5.33217  0.61958  0.77255  0.48576  0.95510
    453   2.42261  3.21752  4.01531  3.43993  3.38599  3.79338  4.09972  2.73806  3.34438  1.57878  3.39376  3.02944  4.17534  3.59579  3.58282  2.64540  2.96960  2.53545  4.88139  2.52123    453 l - - -
          2.68618  4.42225  2.77519  2.73123  3.46354  2.40513  3.72494  3.29354  2.67741  2.69355  4.24690  2.90347  2.73739  3.18146  2.89801  2.37887  2.77519  2.98518  4.58477  3.61503
          0.01490  4.60982  5.33217  0.61958  0.77255  0.48576  0.95510
    454   2.81289  5.29753  2.61958  2.46320  4.64172  2.21356  3.74528  4.11758  1.88041  3.59644  4.34912  2.35292  3.95291  2.85037  2.28673  2.77290  3.04489  3.69005  5.72587  4.32663    454 k - - -
          2.68618  4.42225  2.77519  2.73123  3.46354  2.40513  3.72494  3.29354  2.67741  2.69355  4.24690  2.90347  2.73739  3.18146  2.89801  2.37887  2.77519  2.98518  4.58477  3.61503
          0.01490  4.60982  5.33217  0.61958  0.77255  0.48576  0.95510
    455   3.30228  5.96691  1.19605  1.27430  5.26196  3.54644  4.10289  4.81088  3.14481  4.26849  5.11064  2.99514  4.17803  3.26432  3.77403  2.51905  3.59393  4.34767  6.41456  4.86724    455 d - - -
          2.68618  4.42225  2.77519  2.73123  3.46354  2.40513  3.72494  3.29354  2.67741  2.69355  4.24690  2.90347  2.73739  3.18146  2.89801  2.37887  2.77519  2.98518  4.58477  3.61503
          0.01490  4.60982  5.33217  0.61958  0.77255  0.48576  0.95510
    456   1.94011  4.33343  4.12752  3.57320  3.55666  3.79027  4.26233  1.61919  3.48397  2.59509  3.53619  3.81367  4.23651  3.73714  3.72613  2.32921  2.54815  2.17067  5.07095  3.86953    456 i - - -
          2.68618  4.42225  2.77519  2.73123  3.46354  2.40513  3.72494  3.29354  2.67741  2.69355  4.24690  2.90347  2.73739  3.18146  2.89801  2.37887  2.77519  2.98518  4.58477  3.61503
          0.01490  4.60982  5.33217  0.61958  0.77255  0.48576  0.95510
    457   2.43813  4.22493  4.33939  3.75299  2.70946  3.89373  3.10098  2.65690  3.61347  1.53616  3.32797  3.90770  4.25909  3.81080  3.75571  3.18732  3.01161  2.18848  4.74502  2.40350    457 l - - -
          2.68618  4.42225  2.77519  2.73123  3.46354  2.40513  3.72494  3.29354  2.67741  2.69355  4.24690  2.90347  2.73739  3.18146  2.89801  2.37887  2.77519  2.98518  4.58477  3.61503
          0.01490  4.60982  5.33217  0.61958  0.77255  0.48576  0.95510
    458   2.47341  5.24907  2.61621  2.05378  4.58264  2.91606  3.02470  4.06307  2.46932  3.55032  4.29616  2.36229  3.91794  2.82156  2.96430  2.42313  2.35875  3.63422  5.68931  4.28049    458 e - - -
          2.68618  4.42225  2.77519  2.73123  3.46354  2.40513  3.72494  3.29354  2.67741  2.69355  4.24690  2.90347  2.73739  3.18146  2.89801  2.37887  2.77519  2.98518  4.58477  3.61503
          0.01490  4.60982  5.33217  0.61958  0.77255  0.48576  0.95510
    459   2.53998  5.44160  2.08559  1.39067  4.76867  3.52437  3.82933  4.26270  2.27992  3.74125  4.50431  2.98640  3.99747  2.94575  3.15927  2.40784  3.15627  3.82578  5.87952  4.44239    459 e - - -
          2.68618  4.42225  2.77519  2.73123  3.46354  2.40513  3.72494  3.29354  2.67741  2.69355  4.24690  2.90347  2.73739  3.18146  2.89801  2.37887  2.77519  2.98518  4.58477  3.61503
          0.01490  4.60982  5.33217  0.61958  0.77255  0.48576  0.95510
    460   3.16194  3.11745  5.06678  4.53250  3.79346  4.45425  5.01577  0.88160  4.40176  2.53695  3.66899  4.62433  4.81826  4.61265  4.52274  3.81851  2.73523  1.70332  5.53758  4.33997    460 i - - -
          2.68618  4.42225  2.77519  2.73123  3.46354  2.40513  3.72494  3.29354  2.67741  2.69355  4.24690  2.90347  2.73739  3.18146  2.89801  2.37887  2.77519  2.98518  4.58477  3.61503
          0.01490  4.60982  5.33217  0.61958  0.77255  0.48576  0.95510
    461   2.74096  4.33624  3.85460  3.28207  3.44627  3.77589  4.04793  1.98482  3.20050  2.04509  3.44385  2.89982  4.15095  2.92120  3.48544  3.04051  2.56759  2.59312  4.92805  2.40652    461 i - - -
          2.68618  4.42225  2.77519  2.73123  3.46354  2.40513  3.72494  3.29354  2.67741  2.69355  4.24690  2.90347  2.73739  3.18146  2.89801  2.37887  2.77519  2.98518  4.58477  3.61503
          0.01490  4.60982  5.33217  0.61958  0.77255  0.48576  0.95510
    462   2.73503  4.84330  2.16534  2.63719  3.32019  3.58740  3.79729  2.60286  2.38858  2.71756  3.92108  3.14412  3.97583  2.96967  2.40994  2.79674  2.59806  3.15877  5.36335  4.04951    462 d - - -
          2.68618  4.42225  2.77519  2.73123  3.46354  2.40513  3.72494  3.29354  2.67741  2.69355  4.24690  2.90347  2.73739  3.18146  2.89801  2.37887  2.77519  2.98518  4.58477  3.61503
          0.01490  4.60982  5.33217  0.61958  0.77255  0.48576  0.95510
    463   3.07412  4.54298  4.44848  3.85311  3.37480  4.18346  4.45314  2.25823  3.64357  1.27714  2.27431  4.11516  4.50037  3.92281  2.09768  3.47858  3.29889  2.60509  5.10584  3.96215    463 l - - -
          2.68618  4.42225  2.77519  2.73123  3.46354  2.40513  3.72494  3.29354  2.67741  2.69355  4.24690  2.90347  2.73739  3.18146  2.89801  2.37887  2.77519  2.98518  4.58477  3.61503
          0.01490  4.60982  5.33217  0.61958  0.77255  0.48576  0.95510
    464   2.84298  5.23633  2.88059  1.74436  4.62106  3.51912  3.84263  4.08735  2.64060  3.61067  4.38760  2.57032  3.98935  2.96769  3.13276  1.68135  2.30324  3.67331  5.77814  4.38105    464 s - - -
          2.68618  4.42225  2.77519  2.73123  3.46354  2.40513  3.72494  3.29354  2.67741  2.69355  4.24690  2.90347  2.73739  3.18146  2.89801  2.37887  2.77519  2.98518  4.58477  3.61503
          0.01490  4.60982  5.33217  0.61958  0.77255  0.48576  0.95510
    465   2.45900  5.17258  2.66827  2.24478  4.48765  3.51845  3.71299  3.13555  2.46237  3.46538  4.22275  2.05328  3.91395  2.82069  2.58021  2.42683  2.59402  3.54726  5.62467  4.23243    465 n - - -
          2.68618  4.42225  2.77519  2.73123  3.46354  2.40513  3.72494  3.29354  2.67741  2.69355  4.24690  2.90347  2.73739  3.18146  2.89801  2.37887  2.77519  2.98518  4.58477  3.61503
          0.01490  4.60982  5.33217  0.61958  0.77255  0.48576  0.95510
    466   2.42628  5.10538  2.41325  2.22873  4.39745  3.52868  3.72249  3.19043  2.27092  3.38768  3.39107  3.02051  3.92089  2.29210  2.96382  2.72317  2.60884  2.97041  5.57119  4.19477    466 e - - -
          2.68618  4.42225  2.77519  2.73123  3.46354  2.40513  3.72494  3.29354  2.67741  2.69355  4.24690  2.90347  2.73739  3.18146  2.89801  2.37887  2.77519  2.98518  4.58477  3.61503
          0.01490  4.60982  5.33217  0.61958  0.77255  0.48576  0.95510
    467   2.80528  3.22154  4.30549  2.95178  3.40846  3.92600  4.26631  1.48484  3.60709  2.44840  3.40002  3.92844  4.30049  3.83231  3.78654  2.71037  3.04466  1.76499  4.94291  3.74917    467 i - - -
          2.68618  4.42225  2.77519  2.73123  3.46354  2.40513  3.72494  3.29354  2.67741  2.69355  4.24690  2.90347  2.73739  3.18146  2.89801  2.37887  2.77519  2.98518  4.58477  3.61503
          0.01490  4.60982  5.33217  0.61958  0.77255  0.48576  0.95510
    468   3.56453  4.80585  5.52107  4.97370  3.58066  4.99116  5.42623  0.95913  4.85414  1.52583  2.56030  5.12536  5.16664  4.91776  4.90507  4.36920  3.79668  1.87989  5.65659  4.58447    468 i - - -
          2.68618  4.42225  2.77519  2.73123  3.46354  2.40513  3.72494  3.29354  2.67741  2.69355  4.24690  2.90347  2.73739  3.18146  2.89801  2.37887  2.77519  2.98518  4.58477  3.61503
          0.01490  4.60982  5.33217  0.61958  0.77255  0.48576  0.95510
    469   2.74777  5.23729  2.64104  2.04837  4.57284  3.03301  3.06014  4.05258  2.44637  3.53767  4.28144  2.98345  3.91171  1.92595  2.56696  2.71264  2.97941  3.62315  5.67383  3.27898    469 q - - -
          2.68618  4.42225  2.77519  2.73123  3.46354  2.40513  3.72494  3.29354  2.67741  2.69355  4.24690  2.90347  2.73739  3.18146  2.89801  2.37887  2.77519  2.98518  4.58477  3.61503
          0.01490  4.60982  5.33217  0.61958  0.77255  0.48576  0.95510
    470   2.25687  5.21422  2.15142  2.25018  4.54228  2.93182  3.70859  4.01724  2.23609  3.51230  3.31862  2.98661  3.91082  2.54294  2.94450  2.39850  2.97415  3.59589  5.65702  4.25493    470 d - - -
          2.68618  4.42225  2.77519  2.73123  3.46354  2.40513  3.72494  3.29354  2.67741  2.69355  4.24690  2.90347  2.73739  3.18146  2.89801  2.37887  2.77519  2.98518  4.58477  3.61503
          0.01490  4.60982  5.33217  0.61958  0.77255  0.48576  0.95510
    471   3.99329  5.22113  5.73257  5.17327  3.31137  5.31502  5.57517  2.55479  4.97935  0.54566  1.97600  5.42988  5.33285  4.91613  4.96920  4.72691  4.19617  2.84367  5.57206  4.60509    471 L - - -
          2.68618  4.42225  2.77519  2.73123  3.46354  2.40513  3.72494  3.29354  2.67741  2.69355  4.24690  2.90347  2.73739  3.18146  2.89801  2.37887  2.77519  2.98518  4.58477  3.61503
          0.01490  4.60982  5.33217  0.61958  0.77255  0.48576  0.95510
    472   2.45511  4.26114  4.26097  3.67364  3.31336  3.89931  4.19903  2.33395  3.54626  1.35209  2.82504  3.88177  4.26049  2.95166  3.72227  3.18745  3.02290  2.48223  4.86307  2.94205    472 l - - -
          2.68618  4.42225  2.77519  2.73123  3.46354  2.40513  3.72494  3.29354  2.67741  2.69355  4.24690  2.90347  2.73739  3.18146  2.89801  2.37887  2.77519  2.98518  4.58477  3.61503
          0.01490  4.60982  5.33217  0.61958  0.77255  0.48576  0.95510
    473   2.21612  5.25044  2.63772  2.21358  4.58578  3.51208  3.71774  4.06657  1.90564  3.55223  4.29733  2.36035  3.91760  2.81975  2.95892  2.40773  2.61592  3.63659  5.68971  4.28104    473 k - - -
          2.68618  4.42225  2.77519  2.73123  3.46354  2.40513  3.72494  3.29354  2.67741  2.69355  4.24690  2.90347  2.73739  3.18146  2.89801  2.37887  2.77519  2.98518  4.58477  3.61503
          0.01490  4.60982  5.33217  0.61958  0.77255  0.48576  0.95510
    474   2.74070  5.23643  2.64538  2.01568  3.47133  3.50933  3.03600  4.05579  2.04316  3.53841  4.27955  2.67413  3.90639  2.52058  2.93404  2.21607  2.97236  3.62326  5.67280  4.26499    474 e - - -
          2.68618  4.42225  2.77519  2.73123  3.46354  2.40513  3.72494  3.29354  2.67741  2.69355  4.24690  2.90347  2.73739  3.18146  2.89801  2.37887  2.77519  2.98518  4.58477  3.61503
          0.01490  4.60982  5.33217  0.61958  0.77255  0.48576  0.95510
    475   2.95116  4.32091  4.74031  4.15612  3.43846  4.16404  4.52085  1.30387  3.99782  2.09416  3.40146  4.25591  4.50720  4.17669  4.09191  3.48033  2.59811  1.68198  5.05619  2.98964    475 i - - -
          2.68618  4.42225  2.77519  2.73123  3.46354  2.40513  3.72494  3.29354  2.67741  2.69355  4.24690  2.90347  2.73739  3.18146  2.89801  2.37887  2.77519  2.98518  4.58477  3.61503
          0.01490  4.60982  5.33217  0.61958  0.77255  0.48576  0.95510
    476   2.42800  4.78103  3.27910  2.71891  3.99922  3.61122  3.83805  3.38653  2.66392  2.30829  3.88277  2.73704  4.00647  3.03025  1.87781  2.46048  2.98408  2.70835  5.32711  4.03366    476 r - - -
          2.68618  4.42225  2.77519  2.73123  3.46354  2.40513  3.72494  3.29354  2.67741  2.69355  4.24690  2.90347  2.73739  3.18146  2.89801  2.37887  2.77519  2.98518  4.58477  3.61503
          0.01490  4.60982  5.33217  0.61958  0.77255  0.48576  0.95510
    477   2.74756  5.22567  2.66486  1.86670  4.55574  3.51342  3.11296  4.03234  2.21134  2.93362  4.27142  2.98576  2.83261  2.81337  2.94606  2.20988  2.97960  3.60847  5.66641  4.26267    477 e - - -
          2.68618  4.42225  2.77519  2.73123  3.46354  2.40513  3.72494  3.29354  2.67741  2.69355  4.24690  2.90347  2.73739  3.18146  2.89801  2.37887  2.77519  2.98518  4.58477  3.61503
          0.01490  4.60982  5.33217  0.61958  0.77255  0.48576  0.95510
    478   2.74152  5.05909  2.70279  2.51562  2.77812  3.54492  2.73218  3.77208  2.51006  3.33176  4.11982  2.66114  3.93715  2.58642  2.37323  2.74432  2.97259  3.41203  5.51385  2.83551    478 r - - -
          2.68618  4.42225  2.77519  2.73123  3.46354  2.40513  3.72494  3.29354  2.67741  2.69355  4.24690  2.90347  2.73739  3.18146  2.89801  2.37887  2.77519  2.98518  4.58477  3.61503
          0.01490  4.60982  5.33217  0.61958  0.77255  0.48576  0.95510
    479   2.21029  4.34657  3.82588  3.25432  3.47572  3.76023  4.04615  2.25166  3.18609  2.55526  2.52736  2.89006  4.14152  3.46233  3.48289  2.58099  2.26334  2.33250  4.95241  3.73807    479 a - - -
          2.68618  4.42225  2.77519  2.73123  3.46354  2.40513  3.72494  3.29354  2.67741  2.69355  4.24690  2.90347  2.73739  3.18146  2.89801  2.37887  2.77519  2.98518  4.58477  3.61503
          0.01490  4.60982  5.33217  0.61958  0.77255  0.48576  0.95510
    480   2.36432  4.86764  3.21175  2.66240  4.22949  2.60784  3.84432  3.64780  2.65246  3.25522  4.06652  3.15635  3.10669  3.00036  2.63063  1.85956  2.53293  2.77211  5.49779  4.17248    480 s - - -
          2.68618  4.42225  2.77519  2.73123  3.46354  2.40513  3.72494  3.29354  2.67741  2.69355  4.24690  2.90347  2.73739  3.18146  2.89801  2.37887  2.77519  2.98518  4.58477  3.61503
          0.01490  4.60982  5.33217  0.61958  0.77255  0.48576  0.95510
    481   2.21878  3.49636  3.46113  2.55260  3.71770  3.66784  3.08803  2.66248  2.86593  2.78270  3.66016  3.34279  4.05255  3.18472  3.25743  2.06915  2.63463  2.46909  5.12997  3.87524    481 s - - -
          2.68618  4.42225  2.77519  2.73123  3.46354  2.40513  3.72494  3.29354  2.67741  2.69355  4.24690  2.90347  2.73739  3.18146  2.89801  2.37887  2.77519  2.98518  4.58477  3.61503
          0.01490  4.60982  5.33217  0.61958  0.77255  0.48576  0.95510
    482   3.73937  4.97771  5.63328  5.05939  3.39264  5.11484  5.45057  1.98222  4.92872  0.70063  2.55645  5.24568  5.21109  4.88042  4.92644  4.49039  3.95302  2.06799  5.55923  4.56920    482 l - - -
          2.68618  4.42225  2.77519  2.73123  3.46354  2.40513  3.72494  3.29354  2.67741  2.69355  4.24690  2.90347  2.73739  3.18146  2.89801  2.37887  2.77519  2.98518  4.58477  3.61503
          0.01490  4.60982  5.33217  0.61958  0.77255  0.48576  0.95510
    483   2.38753  4.28758  3.98775  3.41032  3.37786  3.80504  2.74298  2.37481  3.31547  1.98542  3.39711  3.69774  4.17794  3.57296  3.56296  3.07828  2.59383  2.54102  4.87539  2.13530    483 l - - -
          2.68618  4.42225  2.77519  2.73123  3.46354  2.40513  3.72494  3.29354  2.67741  2.69355  4.24690  2.90347  2.73739  3.18146  2.89801  2.37887  2.77519  2.98518  4.58477  3.61503
          0.01490  4.60982  5.33217  0.61958  0.77255  0.48576  0.95510
    484   2.48124  3.48657  3.18637  2.62531  4.10585  3.58639  3.78947  3.51088  1.69056  2.73716  3.16471  2.72893  3.97484  2.55666  3.03545  2.79559  2.97408  3.20489  5.39287  4.07492    484 k - - -
          2.68618  4.42225  2.77519  2.73123  3.46354  2.40513  3.72494  3.29354  2.67741  2.69355  4.24690  2.90347  2.73739  3.18146  2.89801  2.37887  2.77519  2.98518  4.58477  3.61503
          0.01490  4.60982  5.33217  0.61958  0.77255  0.48576  0.95510
    485   2.19683  4.44435  4.94324  4.36377  3.47674  4.35703  4.73057  1.75513  4.21109  1.45312  2.77261  4.46392  4.66986  4.36349  4.29062  3.68388  3.33911  1.66188  5.20550  4.04805    485 l - - -
          2.68618  4.42225  2.77519  2.73123  3.46354  2.40513  3.72494  3.29354  2.67741  2.69355  4.24690  2.90347  2.73739  3.18146  2.89801  2.37887  2.77519  2.98518  4.58477  3.61503
          0.01490  4.60982  5.33217  0.61958  0.77255  0.48576  0.95510
    486   2.14128  2.67779  4.01721  3.45638  3.50388  2.87284  4.15817  2.84232  3.37066  2.58964  2.79647  3.71013  4.15470  3.62458  3.62237  2.02823  2.97723  2.05740  4.99072  3.78910    486 s - - -
          2.68618  4.42225  2.77519  2.73123  3.46354  2.40513  3.72494  3.29354  2.67741  2.69355  4.24690  2.90347  2.73739  3.18146  2.89801  2.37887  2.77519  2.98518  4.58477  3.61503
          0.01490  4.60982  5.33217  0.61958  0.77255  0.48576  0.95510
    487   3.34569  6.04843  1.72706  0.89371  5.32326  3.54996  4.12197  4.88448  3.18644  4.33148  5.18340  2.34671  4.19303  3.28671  3.83058  3.19697  3.63967  4.41594  6.47416  4.90908    487 e - - -
          2.68618  4.42225  2.77519  2.73123  3.46354  2.40513  3.72494  3.29354  2.67741  2.69355  4.24690  2.90347  2.73739  3.18146  2.89801  2.37887  2.77519  2.98518  4.58477  3.61503
          0.01490  4.60982  5.33217  0.61958  0.77255  0.48576  0.95510
    488   1.77621  3.34877  3.95964  3.38467  2.80560  3.77902  4.08698  2.75975  3.30015  2.21164  3.41425  3.02039  4.16344  3.55737  3.55744  2.37015  2.96753  2.28711  4.90589  3.70088    488 a - - -
          2.68618  4.42225  2.77519  2.73123  3.46354  2.40513  3.72494  3.29354  2.67741  2.69355  4.24690  2.90347  2.73739  3.18146  2.89801  2.37887  2.77519  2.98518  4.58477  3.61503
          0.01490  4.60982  5.33217  0.61958  0.77255  0.48576  0.95510
    489   2.56955  4.61272  5.29989  4.78073  3.91124  4.79651  5.34912  1.14261  4.67958  2.14974  3.72154  4.91881  5.07635  4.89977  4.81757  4.17306  3.60356  1.16057  5.79875  4.59904    489 i - - -
          2.68618  4.42225  2.77519  2.73123  3.46354  2.40513  3.72494  3.29354  2.67741  2.69355  4.24690  2.90347  2.73739  3.18146  2.89801  2.37887  2.77519  2.98518  4.58477  3.61503
          0.01490  4.60982  5.33217  0.61958  0.77255  0.48576  0.95510
    490   1.28577  2.98188  4.10730  3.63184  4.16040  2.13900  4.48069  3.52870  3.57087  3.25276  4.11838  3.74702  4.07980  3.83328  3.85442  2.00160  3.01569  2.41618  5.58685  4.39246    490 a - - -
          2.68618  4.42225  2.77519  2.73123  3.46354  2.40513  3.72494  3.29354  2.67741  2.69355  4.24690  2.90347  2.73739  3.18146  2.89801  2.37887  2.77519  2.98518  4.58477  3.61503
          0.01490  4.60982  5.33217  0.61958  0.77255  0.48576  0.95510
    491   2.80824  4.58152  3.56672  2.03909  3.71391  3.75893  4.01747  2.52101  2.97757  1.80875  3.64140  3.45623  4.14337  3.30386  3.34966  3.00958  2.08444  2.71831  5.18300  3.93960    491 l - - -
          2.68618  4.42225  2.77519  2.73123  3.46354  2.40513  3.72494  3.29354  2.67741  2.69355  4.24690  2.90347  2.73739  3.18146  2.89801  2.37887  2.77519  2.98518  4.58477  3.61503
          0.01490  4.60982  5.33217  0.61958  0.77255  0.48576  0.95510
    492   3.78938  5.01871  5.65888  5.10886  3.45120  5.19533  5.57147  1.99696  4.97639  0.60924  3.19995  5.32213  5.28577  4.95991  5.00135  4.59153  4.01121  2.05506  5.65907  4.65506    492 L - - -
          2.68618  4.42225  2.77519  2.73123  3.46354  2.40513  3.72494  3.29354  2.67741  2.69355  4.24690  2.90347  2.73739  3.18146  2.89801  2.37887  2.77519  2.98518  4.58477  3.61503
          0.01490  4.60982  5.33217  0.61958  0.77255  0.48576  0.95510
    493   3.98642  6.04392  0.26836  3.10883  5.56918  3.96324  4.82661  5.37098  4.07740  4.85109  5.89942  3.68406  4.66350  4.10278  4.64961  3.90172  4.35506  4.94478  6.55706  5.39217    493 D - - -
          2.68618  4.42225  2.77519  2.73123  3.46354  2.40513  3.72494  3.29354  2.67741  2.69355  4.24690  2.90347  2.73739  3.18146  2.89801  2.37887  2.77519  2.98518  4.58477  3.61503
          0.01490  4.60982  5.33217  0.61958  0.77255  0.48576  0.95510
    494   2.82848  2.24373  4.74138  4.13131  2.69542  3.99998  4.32224  2.25870  3.92976  1.79497  2.14921  4.14503  4.34926  4.05595  3.95135  3.31190  3.05913  2.40747  3.24934  3.62764    494 l - - -
          2.68618  4.42225  2.77519  2.73123  3.46354  2.40513  3.72494  3.29354  2.67741  2.69355  4.24690  2.90347  2.73739  3.18146  2.89801  2.37887  2.77519  2.98518  4.58477  3.61503
          0.01490  4.60982  5.33217  0.61958  0.77255  0.48576  0.95510
    495   3.35492  4.75830  4.78815  4.22395  3.37356  4.50993  4.78618  1.88597  4.00441  0.82756  3.21513  4.47762  4.77499  2.91702  4.15766  3.83611  3.57841  2.61462  5.28526  4.17018    495 l - - -
          2.68618  4.42225  2.77519  2.73123  3.46354  2.40513  3.72494  3.29354  2.67741  2.69355  4.24690  2.90347  2.73739  3.18146  2.89801  2.37887  2.77519  2.98518  4.58477  3.61503
          0.01490  4.60982  5.33217  0.61958  0.77255  0.48576  0.95510
    496   2.41021  2.60513  4.65301  4.04737  3.25294  3.94796  4.28315  2.22814  3.85532  1.72921  3.26446  4.07992  4.30846  4.00457  3.89860  3.25783  3.01135  1.73344  3.40961  3.62215    496 l - - -
          2.68618  4.42225  2.77519  2.73123  3.46354  2.40513  3.72494  3.29354  2.67741  2.69355  4.24690  2.90347  2.73739  3.18146  2.89801  2.37887  2.77519  2.98518  4.58477  3.61503
          0.01490  4.60982  5.33217  0.61958  0.77255  0.48576  0.95510
    497   2.09832  4.50889  4.00747  3.66650  4.84060  2.47535  4.69378  4.28722  3.69274  3.94785  4.73489  3.73861  4.05303  3.95525  4.00445  0.81748  2.31033  3.63893  6.15704  4.96850    497 s - - -
          2.68618  4.42225  2.77519  2.73123  3.46354  2.40513  3.72494  3.29354  2.67741  2.69355  4.24690  2.90347  2.73739  3.18146  2.89801  2.37887  2.77519  2.98518  4.58477  3.61503
          0.01490  4.60982  5.33217  0.61958  0.77255  0.48576  0.95510
    498   2.61951  4.68954  4.93485  4.39824  1.34090  4.44301  4.63429  2.62038  4.24642  1.23783  3.28482  4.50863  4.75317  4.35888  4.33208  3.78489  3.55069  2.64529  4.98534  3.64827    498 l - - -
          2.68618  4.42225  2.77519  2.73123  3.46354  2.40513  3.72494  3.29354  2.67741  2.69355  4.24690  2.90347  2.73739  3.18146  2.89801  2.37887  2.77519  2.98518  4.58477  3.61503
          0.01490  4.60982  5.33217  0.61958  0.77255  0.48576  0.95510
    499   1.37074  4.42704  3.93329  3.40823  3.77755  3.63403  4.25580  2.96045  3.34276  2.39094  3.74090  3.68346  4.15809  3.62935  3.64505  2.09005  3.03539  2.05874  5.25640  4.04106    499 a - - -
          2.68618  4.42225  2.77519  2.73123  3.46354  2.40513  3.72494  3.29354  2.67741  2.69355  4.24690  2.90347  2.73739  3.18146  2.89801  2.37887  2.77519  2.98518  4.58477  3.61503
          0.01490  4.60982  5.33217  0.61958  0.77255  0.48576  0.95510
    500   2.74038  3.47675  3.10336  2.27483  4.23087  3.55749  2.45004  3.65898  2.54578  3.24742  4.05151  2.73288  3.94986  2.58467  3.01143  2.45635  2.97173  3.32322  5.47412  2.51418    500 e - - -
          2.68618  4.42225  2.77519  2.73123  3.46354  2.40513  3.72494  3.29354  2.67741  2.69355  4.24690  2.90347  2.73739  3.18146  2.89801  2.37887  2.77519  2.98518  4.58477  3.61503
          0.01490  4.60982  5.33217  0.61958  0.77255  0.48576  0.95510
    501   2.20777  4.28887  3.95787  3.38272  2.83086  2.99071  4.08317  2.75809  3.29831  2.49742  3.40900  3.67670  4.16295  3.55506  3.55494  2.63798  2.31917  1.86130  4.89982  2.98247    501 v - - -
          2.68618  4.42225  2.77519  2.73123  3.46354  2.40513  3.72494  3.29354  2.67741  2.69355  4.24690  2.90347  2.73739  3.18146  2.89801  2.37887  2.77519  2.98518  4.58477  3.61503
          0.01490  4.60982  5.33217  0.61958  0.77255  0.48576  0.95510
    502   2.10699  3.30511  4.18865  3.60793  3.36498  3.83512  4.17112  2.34356  3.49511  2.18535  3.36899  3.82361  4.21913  3.72207  3.68891  2.10180  2.55650  1.99292  4.87633  3.68250    502 v - - -
          2.68618  4.42225  2.77519  2.73123  3.46354  2.40513  3.72494  3.29354  2.67741  2.69355  4.24690  2.90347  2.73739  3.18146  2.89801  2.37887  2.77519  2.98518  4.58477  3.61503
          0.01490  4.60982  5.33217  0.61958  0.77255  0.48576  0.95510
    503   2.21842  4.79746  3.22895  2.67005  4.00308  3.59671  3.06649  2.91778  2.65371  3.04196  3.18296  3.16956  3.98549  2.33199  3.09651  2.05990  2.65150  3.11111  5.32775  4.02383    503 s - - -
          2.68618  4.42225  2.77519  2.73123  3.46354  2.40513  3.72494  3.29354  2.67741  2.69355  4.24690  2.90347  2.73739  3.18146  2.89801  2.37887  2.77519  2.98518  4.58477  3.61503
          0.01490  4.60982  5.33217  0.61958  0.77255  0.48576  0.95510
    504   2.74933  4.27207  4.05392  3.47292  2.76300  3.82523  4.11523  2.40407  2.80693  1.56274  3.36818  3.74185  4.19509  2.90924  3.60122  3.10185  2.59545  2.25657  4.87831  3.68015    504 l - - -
          2.68618  4.42225  2.77519  2.73123  3.46354  2.40513  3.72494  3.29354  2.67741  2.69355  4.24690  2.90347  2.73739  3.18146  2.89801  2.37887  2.77519  2.98518  4.58477  3.61503
          0.01490  4.60982  5.33217  0.61958  0.77255  0.48576  0.95510
    505   2.75470  5.25364  2.61886  2.43453  4.59423  2.60199  3.71006  4.07634  2.06006  3.55588  4.29782  2.59525  3.91462  2.49100  2.55120  2.07100  2.98656  3.64236  5.68757  4.27966    505 k - - -
          2.68618  4.42225  2.77519  2.73123  3.46354  2.40513  3.72494  3.29354  2.67741  2.69355  4.24690  2.90347  2.73739  3.18146  2.89801  2.37887  2.77519  2.98518  4.58477  3.61503
          0.01490  4.60982  5.33217  0.61958  0.77255  0.48576  0.95510
    506   2.75744  5.21309  2.98569  2.21988  4.53741  3.52301  3.71928  4.00712  2.22263  2.91661  4.26171  1.97903  2.81945  2.51599  2.94115  2.45470  2.98894  3.59305  5.65621  4.26031    506 n - - -
          2.68618  4.42225  2.77519  2.73123  3.46354  2.40513  3.72494  3.29354  2.67741  2.69355  4.24690  2.90347  2.73739  3.18146  2.89801  2.37887  2.77519  2.98518  4.58477  3.61503
          0.01490  4.60982  5.33217  0.61958  0.77255  0.48576  0.95510
    507   3.31424  4.84604  4.30702  3.87845  2.72433  4.18680  3.98646  3.35438  3.72019  2.34899  4.00336  4.02563  4.60415  3.98260  3.92374  2.66968  3.57778  3.17916  4.36161  0.84041    507 y - - -
          2.68618  4.42225  2.77519  2.73123  3.46354  2.40513  3.72494  3.29354  2.67741  2.69355  4.24690  2.90347  2.73739  3.18146  2.89801  2.37887  2.77519  2.98518  4.58477  3.61503
          0.01490  4.60982  5.33217  0.61958  0.77255  0.48576  0.95510
    508   2.45110  4.43879  4.65886  4.11191  3.70653  4.20952  4.70225  1.60765  4.00322  2.55719  3.62078  4.28974  4.60030  4.23894  4.18809  3.54594  1.78825  1.44865  5.35527  4.15482    508 v - - -
          2.68618  4.42225  2.77519  2.73123  3.46354  2.40513  3.72494  3.29354  2.67741  2.69355  4.24690  2.90347  2.73739  3.18146  2.89801  2.37887  2.77519  2.98518  4.58477  3.61503
          0.01490  4.60982  5.33217  0.61958  0.77255  0.48576  0.95510
    509   2.77792  2.79016  3.63943  3.06083  2.89733  3.73975  3.96791  3.00639  2.91840  2.37369  3.60606  3.46463  4.11815  2.73611  1.71611  2.99096  3.00774  2.78555  5.06716  3.82157    509 r - - -
          2.68618  4.42225  2.77519  2.73123  3.46354  2.40513  3.72494  3.29354  2.67741  2.69355  4.24690  2.90347  2.73739  3.18146  2.89801  2.37887  2.77519  2.98518  4.58477  3.61503
          0.01490  4.60982  5.33217  0.61958  0.77255  0.48576  0.95510
    510   4.00237  5.56967  4.68608  4.66022  5.50815  4.21973  5.61532  5.32423  4.79542  4.82707  5.94219  4.87424  0.15856  5.15238  4.90180  4.20382  4.50302  4.86876  6.42094  5.65445    510 P - - -
          2.68618  4.42225  2.77519  2.73123  3.46354  2.40513  3.72494  3.29354  2.67741  2.69355  4.24690  2.90347  2.73739  3.18146  2.89801  2.37887  2.77519  2.98518  4.58477  3.61503
          0.01490  4.60982  5.33217  0.61958  0.77255  0.48576  0.95510
    511   2.74925  3.37064  3.21894  1.60579  4.06493  3.59726  3.82422  3.42954  2.35480  3.09237  3.93153  3.17136  3.99446  3.00117  3.08415  2.81876  2.65074  2.36084  5.37666  4.06850    511 e - - -
          2.68618  4.42225  2.77519  2.73123  3.46354  2.40513  3.72494  3.29354  2.67741  2.69355  4.24690  2.90347  2.73739  3.18146  2.89801  2.37887  2.77519  2.98518  4.58477  3.61503
          0.01490  4.60982  5.33217  0.61958  0.77255  0.48576  0.95510
    512   3.38559  4.68850  5.28870  4.69782  1.41530  4.65326  4.96996  1.78815  4.53337  1.58970  2.49851  4.79002  4.88061  4.56849  4.54189  3.99295  3.60742  2.15343  5.26309  4.16821    512 f - - -
          2.68618  4.42225  2.77519  2.73123  3.46354  2.40513  3.72494  3.29354  2.67741  2.69355  4.24690  2.90347  2.73739  3.18146  2.89801  2.37887  2.77519  2.98518  4.58477  3.61503
          0.01490  4.60982  5.33217  0.61958  0.77255  0.48576  0.95510
    513   2.35603  4.70532  3.35922  2.82789  4.05023  3.55059  3.94284  3.43631  2.81333  3.09898  3.01366  2.41433  4.01446  3.14965  3.23507  2.43488  1.56850  3.12938  5.39512  4.11110    513 t - - -
          2.68618  4.42225  2.77519  2.73123  3.46354  2.40513  3.72494  3.29354  2.67741  2.69355  4.24690  2.90347  2.73739  3.18146  2.89801  2.37887  2.77519  2.98518  4.58477  3.61503
          0.29544  4.60982  1.40306  0.61958  0.77255  0.48576  0.95510
    514   2.67806  5.03167  2.47688  1.96521  4.32315  2.87033  3.67007  2.97833  2.45006  3.31933  4.10162  2.94186  3.85549  2.79452  2.93472  2.37300  2.52129  3.39481  5.51218  4.13637    514 e - - -
          2.68618  4.42225  2.77519  2.73123  3.46354  2.40513  3.72494  3.29354  2.67741  2.69355  4.24690  2.90347  2.73739  3.18146  2.89801  2.37887  2.77519  2.98518  4.58477  3.61503
          0.01967  4.33406  5.05640  0.61958  0.77255  0.86423  0.54710
    515   2.72792  5.17782  2.86681  1.88889  4.50704  3.45398  3.01496  3.97284  1.91926  3.46789  4.23134  2.53862  3.86862  2.77054  2.83838  2.69380  2.49407  3.56202  5.60990  4.22095    515 e - - -
          2.68618  4.42225  2.77519  2.73123  3.46354  2.40513  3.72494  3.29354  2.67741  2.69355  4.24690  2.90347  2.73739  3.18146  2.89801  2.37887  2.77519  2.98518  4.58477  3.61503
          0.01967  4.33406  5.05640  0.61958  0.77255  0.30590  1.33356
    516   2.89348  5.37322  2.45325  2.44865  4.72458  1.80631  3.83994  4.20940  2.30226  3.70410  4.47316  2.18047  3.99833  2.96010  3.16092  2.15596  3.14499  3.78026  5.85317  4.42933    516 g - - -
          2.68618  4.42225  2.77519  2.73123  3.46354  2.40513  3.72494  3.29354  2.67741  2.69355  4.24690  2.90347  2.73739  3.18146  2.89801  2.37887  2.77519  2.98518  4.58477  3.61503
          0.01490  4.60982  5.33217  0.61958  0.77255  0.48576  0.95510
    517   2.73494  4.84397  3.19072  2.12109  4.05855  3.58568  3.79809  3.46048  2.62537  2.66271  3.92322  2.77521  2.47383  2.97064  3.07597  2.79637  2.39808  2.70793  5.36488  3.26691    517 e - - -
          2.68618  4.42225  2.77519  2.73123  3.46354  2.40513  3.72494  3.29354  2.67741  2.69355  4.24690  2.90347  2.73739  3.18146  2.89801  2.37887  2.77519  2.98518  4.58477  3.61503
          0.01490  4.60982  5.33217  0.61958  0.77255  0.48576  0.95510
    518   3.77106  5.00047  5.65099  5.10151  3.46322  5.18188  5.56511  1.95769  4.97171  0.63321  3.21258  5.30966  5.27888  4.96096  4.99885  4.57679  3.99390  2.00168  5.66296  4.65434    518 L - - -
          2.68618  4.42225  2.77519  2.73123  3.46354  2.40513  3.72494  3.29354  2.67741  2.69355  4.24690  2.90347  2.73739  3.18146  2.89801  2.37887  2.77519  2.98518  4.58477  3.61503
          0.01490  4.60982  5.33217  0.61958  0.77255  0.48576  0.95510
    519   1.73913  5.14490  2.26049  2.02192  4.45668  3.52947  3.77696  3.89587  2.56094  3.44968  4.23107  3.03395  3.95387  2.90073  3.04862  2.77071  2.60938  2.98524  5.63963  4.25876    519 a - - -
          2.68618  4.42225  2.77519  2.73123  3.46354  2.40513  3.72494  3.29354  2.67741  2.69355  4.24690  2.90347  2.73739  3.18146  2.89801  2.37887  2.77519  2.98518  4.58477  3.61503
          0.01490  4.60982  5.33217  0.61958  0.77255  0.48576  0.95510
    520   3.64994  4.88129  5.52115  5.05359  3.74965  5.10032  5.64691  0.63100  4.89460  1.87964  3.54657  5.24073  5.31050  5.09374  5.01215  4.54337  3.90544  1.99349  5.88400  4.70274    520 I - - -
          2.68618  4.42225  2.77519  2.73123  3.46354  2.40513  3.72494  3.29354  2.67741  2.69355  4.24690  2.90347  2.73739  3.18146  2.89801  2.37887  2.77519  2.98518  4.58477  3.61503
          0.01490  4.60982  5.33217  0.61958  0.77255  0.48576  0.95510
    521   2.74903  5.09511  2.70106  2.50992  4.38422  3.54586  3.73355  3.82502  1.68499  3.37281  3.26139  3.04263  3.93697  2.85441  2.33195  2.74491  2.59282  2.87392  5.56111  4.19574    521 k - - -
          2.68618  4.42225  2.77519  2.73123  3.46354  2.40513  3.72494  3.29354  2.67741  2.69355  4.24690  2.90347  2.73739  3.18146  2.89801  2.37887  2.77519  2.98518  4.58477  3.61503
          0.01490  4.60982  5.33217  0.61958  0.77255  0.48576  0.95510
    522   2.47309  5.22297  2.99706  2.45410  4.55904  2.92769  3.71344  4.03206  2.24552  3.52335  4.27261  2.14643  3.92024  2.26943  2.56959  2.23260  2.98589  3.61020  5.66344  4.26634    522 n - - -
          2.68618  4.42225  2.77519  2.73123  3.46354  2.40513  3.72494  3.29354  2.67741  2.69355  4.24690  2.90347  2.73739  3.18146  2.89801  2.37887  2.77519  2.98518  4.58477  3.61503
          0.01490  4.60982  5.33217  0.61958  0.77255  0.48576  0.95510
    523   2.64248  4.59121  3.87504  3.76790  5.07730  0.76279  4.90824  4.60253  4.00081  4.26126  5.05426  3.81901  4.13038  4.21498  4.26319  1.56338  3.18753  3.84947  6.37926  5.21087    523 g - - -
          2.68618  4.42225  2.77519  2.73123  3.46354  2.40513  3.72494  3.29354  2.67741  2.69355  4.24690  2.90347  2.73739  3.18146  2.89801  2.37887  2.77519  2.98518  4.58477  3.61503
          0.01490  4.60982  5.33217  0.61958  0.77255  0.48576  0.95510
    524   2.92291  4.70483  3.71186  3.10853  3.67994  3.83296  3.97403  3.15051  2.76241  2.39844  3.75739  3.51183  4.20439  3.27189  1.28739  3.10000  3.14485  2.53328  5.12719  2.99411    524 r - - -
          2.68618  4.42225  2.77519  2.73123  3.46354  2.40513  3.72494  3.29354  2.67741  2.69355  4.24690  2.90347  2.73739  3.18146  2.89801  2.37887  2.77519  2.98518  4.58477  3.61503
          0.01490  4.60982  5.33217  0.61958  0.77255  0.48576  0.95510
    525   4.16366  5.73032  4.20328  4.08595  4.12434  4.32061  0.25455  5.00500  3.93115  4.36754  5.51398  4.44314  4.93196  4.47927  4.12120  4.24806  4.51580  4.72280  5.55023  4.06648    525 H - - -
          2.68618  4.42225  2.77519  2.73123  3.46354  2.40513  3.72494  3.29354  2.67741  2.69355  4.24690  2.90347  2.73739  3.18146  2.89801  2.37887  2.77519  2.98518  4.58477  3.61503
          0.01490  4.60982  5.33217  0.61958  0.77255  0.48576  0.95510
    526   2.87770  4.70829  4.13159  3.88282  4.43655  3.59380  4.82226  3.55542  3.82822  3.40300  4.47953  3.99654  0.65781  4.17920  4.06240  3.09900  3.35161  2.35275  5.93607  4.71009    526 P - - -
          2.68618  4.42225  2.77519  2.73123  3.46354  2.40513  3.72494  3.29354  2.67741  2.69355  4.24690  2.90347  2.73739  3.18146  2.89801  2.37887  2.77519  2.98518  4.58477  3.61503
          0.01490  4.60982  5.33217  0.61958  0.77255  0.48576  0.95510
    527   3.71576  4.93898  5.64884  5.10635  3.52610  5.15933  5.57935  1.49743  4.98635  0.80856  3.27606  5.29547  5.27525  4.99807  5.02079  4.55530  3.94333  1.96515  5.70371  4.67516    527 l - - -
          2.68618  4.42225  2.77519  2.73123  3.46354  2.40513  3.72494  3.29354  2.67741  2.69355  4.24690  2.90347  2.73739  3.18146  2.89801  2.37887  2.77519  2.98518  4.58477  3.61503
          0.01490  4.60982  5.33217  0.61958  0.77255  0.48576  0.95510
    528   3.08021  4.64766  4.15861  3.60840  3.51097  4.11445  4.39265  2.68632  3.42322  1.21012  3.40650  3.95237  4.46443  2.07331  3.68229  3.41283  3.31517  1.98697  5.22114  4.03588    528 l - - -
          2.68618  4.42225  2.77519  2.73123  3.46354  2.40513  3.72494  3.29354  2.67741  2.69355  4.24690  2.90347  2.73739  3.18146  2.89801  2.37887  2.77519  2.98518  4.58477  3.61503
          0.01490  4.60982  5.33217  0.61958  0.77255  0.48576  0.95510
    529   2.89597  5.40343  2.18859  1.34414  4.72111  2.84582  3.82111  4.20784  2.62888  2.96035  4.46396  2.99118  3.99240  2.56549  3.14236  2.84140  3.13960  3.78172  5.84381  4.41514    529 e - - -
          2.68618  4.42225  2.77519  2.73123  3.46354  2.40513  3.72494  3.29354  2.67741  2.69355  4.24690  2.90347  2.73739  3.18146  2.89801  2.37887  2.77519  2.98518  4.58477  3.61503
          0.01490  4.60982  5.33217  0.61958  0.77255  0.48576  0.95510
    530   2.73668  4.84134  3.20196  2.64175  4.05545  2.98385  3.79792  3.45724  2.14246  2.66025  3.11895  3.14749  3.97759  2.97104  2.46845  2.50299  2.33057  3.15965  5.36096  3.26583    530 k - - -
          2.68618  4.42225  2.77519  2.73123  3.46354  2.40513  3.72494  3.29354  2.67741  2.69355  4.24690  2.90347  2.73739  3.18146  2.89801  2.37887  2.77519  2.98518  4.58477  3.61503
          0.01490  4.60982  5.33217  0.61958  0.77255  0.48576  0.95510
    531   2.38804  3.22382  3.83122  3.25755  2.82526  3.76493  4.03870  2.48423  2.73288  2.53897  2.94434  2.58509  4.14018  2.87364  3.48049  3.02650  2.96411  2.13703  4.93311  3.71983    531 v - - -
          2.68618  4.42225  2.77519  2.73123  3.46354  2.40513  3.72494  3.29354  2.67741  2.69355  4.24690  2.90347  2.73739  3.18146  2.89801  2.37887  2.77519  2.98518  4.58477  3.61503
          0.01490  4.60982  5.33217  0.61958  0.77255  0.48576  0.95510
    532   2.73527  4.66693  3.34480  2.78442  3.84141  3.63647  3.15543  2.75752  2.75753  2.59038  3.75851  2.77836  4.02213  2.70936  3.17396  1.92134  2.96696  2.28405  5.21749  3.94150    532 s - - -
          2.68618  4.42225  2.77519  2.73123  3.46354  2.40513  3.72494  3.29354  2.67741  2.69355  4.24690  2.90347  2.73739  3.18146  2.89801  2.37887  2.77519  2.98518  4.58477  3.61503
          0.01490  4.60982  5.33217  0.61958  0.77255  0.48576  0.95510
    533   2.48410  5.27464  2.26428  2.43291  4.61052  3.51456  3.09329  4.09310  1.90180  3.57634  4.32275  2.31978  3.92747  2.83330  2.97608  2.22638  3.01128  3.66142  5.71228  4.30084    533 k - - -
          2.68618  4.42225  2.77519  2.73123  3.46354  2.40513  3.72494  3.29354  2.67741  2.69355  4.24690  2.90347  2.73739  3.18146  2.89801  2.37887  2.77519  2.98518  4.58477  3.61503
          0.01490  4.60982  5.33217  0.61958  0.77255  0.48576  0.95510
    534   2.46465  4.98405  2.47570  2.54558  4.23738  3.55259  3.75405  3.66143  2.30389  2.86111  3.16973  2.39641  3.94366  2.89339  3.01061  2.75348  2.31238  2.87860  5.47709  4.13007    534 k - - -
          2.68618  4.42225  2.77519  2.73123  3.46354  2.40513  3.72494  3.29354  2.67741  2.69355  4.24690  2.90347  2.73739  3.18146  2.89801  2.37887  2.77519  2.98518  4.58477  3.61503
          0.01490  4.60982  5.33217  0.61958  0.77255  0.48576  0.95510
    535   2.88277  4.29907  4.50443  3.92828  1.45986  3.99996  4.17478  2.36623  3.77515  2.38034  3.37231  4.02835  3.20785  3.94391  3.88443  3.30236  3.11470  2.22179  4.66142  2.37618    535 f - - -
          2.68618  4.42225  2.77519  2.73123  3.46354  2.40513  3.72494  3.29354  2.67741  2.69355  4.24690  2.90347  2.73739  3.18146  2.89801  2.37887  2.77519  2.98518  4.58477  3.61503
          0.01490  4.60982  5.33217  0.61958  0.77255  0.48576  0.95510
    536   3.54005  4.74742  5.59024  5.13851  4.11385  5.13096  5.91125  1.18008  5.07592  2.53402  3.84820  5.30130  5.37163  5.34250  5.25145  4.57483  3.80677  0.79228  6.24017  5.01303    536 v - - -
          2.68618  4.42225  2.77519  2.73123  3.46354  2.40513  3.72494  3.29354  2.67741  2.69355  4.24690  2.90347  2.73739  3.18146  2.89801  2.37887  2.77519  2.98518  4.58477  3.61503
          0.01490  4.60982  5.33217  0.61958  0.77255  0.48576  0.95510
    537   1.76513  4.62850  3.98999  3.82301  4.90516  3.39151  4.87975  4.27859  3.91230  4.00905  4.88537  3.88148  0.70900  4.19597  4.15882  2.90262  3.23619  3.70188  6.23795  5.08119    537 p - - -
          2.68618  4.42225  2.77519  2.73123  3.46354  2.40513  3.72494  3.29354  2.67741  2.69355  4.24690  2.90347  2.73739  3.18146  2.89801  2.37887  2.77519  2.98518  4.58477  3.61503
          0.01490  4.60982  5.33217  0.61958  0.77255  0.48576  0.95510
    538   3.02919  5.30582  2.84080  2.63512  4.59476  3.56742  2.88883  4.25997  2.86336  3.79306  4.62621  0.98587  4.13003  3.20920  3.30270  2.51742  3.32944  3.84981  5.85000  4.41575    538 n - - -
          2.68618  4.42225  2.77519  2.73123  3.46354  2.40513  3.72494  3.29354  2.67741  2.69355  4.24690  2.90347  2.73739  3.18146  2.89801  2.37887  2.77519  2.98518  4.58477  3.61503
          0.01490  4.60982  5.33217  0.61958  0.77255  0.48576  0.95510
    539   3.45403  6.08337  0.69762  2.45255  5.40110  3.57144  4.24265  5.03167  3.39920  4.49478  5.39879  1.97873  4.26123  3.43255  4.07808  3.30318  3.78310  4.55145  6.59607  5.01833    539 d - - -
          2.68618  4.42225  2.77519  2.73123  3.46354  2.40513  3.72494  3.29354  2.67741  2.69355  4.24690  2.90347  2.73739  3.18146  2.89801  2.37887  2.77519  2.98518  4.58477  3.61503
          0.01490  4.60982  5.33217  0.61958  0.77255  0.48576  0.95510
    540   2.80739  4.24476  4.39135  3.80435  2.77818  3.93817  4.24277  2.05035  3.66642  2.35260  3.32957  3.96424  4.30092  3.86563  3.80893  3.23516  1.52904  2.15932  4.85028  2.91022    540 t - - -
          2.68618  4.42225  2.77519  2.73123  3.46354  2.40513  3.72494  3.29354  2.67741  2.69355  4.24690  2.90347  2.73739  3.18146  2.89801  2.37887  2.77519  2.98518  4.58477  3.61503
          0.01490  4.60982  5.33217  0.61958  0.77255  0.48576  0.95510
    541   2.73368  4.61657  2.83276  2.47537  2.42771  3.65131  3.88292  2.67744  2.80749  2.51565  3.71044  2.83757  4.03559  3.13240  3.21472  2.52537  2.96532  2.90616  5.17165  2.79626    541 f - - -
          2.68618  4.42225  2.77519  2.73123  3.46354  2.40513  3.72494  3.29354  2.67741  2.69355  4.24690  2.90347  2.73739  3.18146  2.89801  2.37887  2.77519  2.98518  4.58477  3.61503
          0.01490  4.60982  5.33217  0.61958  0.77255  0.48576  0.95510
    542   2.22103  2.65670  4.70875  4.10805  2.36248  4.02713  4.36666  1.93800  3.92384  1.64785  3.27496  4.15450  4.37973  4.07093  3.97386  3.33989  3.08282  2.30889  4.87346  3.69892    542 l - - -
          2.68618  4.42225  2.77519  2.73123  3.46354  2.40513  3.72494  3.29354  2.67741  2.69355  4.24690  2.90347  2.73739  3.18146  2.89801  2.37887  2.77519  2.98518  4.58477  3.61503
          0.01490  4.60982  5.33217  0.61958  0.77255  0.48576  0.95510
    543   3.09091  5.58150  1.70136  2.46109  5.00112  3.52307  4.02777  4.51966  2.96736  4.01139  4.81705  1.81573  4.10685  3.17598  3.52839  1.47984  3.38389  4.06182  6.16017  4.68773    543 s - - -
          2.68618  4.42225  2.77519  2.73123  3.46354  2.40513  3.72494  3.29354  2.67741  2.69355  4.24690  2.90347  2.73739  3.18146  2.89801  2.37887  2.77519  2.98518  4.58477  3.61503
          0.01490  4.60982  5.33217  0.61958  0.77255  0.48576  0.95510
    544   2.22768  5.31170  2.26465  1.83332  4.64449  3.51523  3.75570  4.12957  2.52582  3.61364  4.36423  2.98319  2.76480  2.48013  3.02844  2.40073  3.04562  3.69746  5.75202  4.33404    544 e - - -
          2.68618  4.42225  2.77519  2.73123  3.46354  2.40513  3.72494  3.29354  2.67741  2.69355  4.24690  2.90347  2.73739  3.18146  2.89801  2.37887  2.77519  2.98518  4.58477  3.61503
          0.01490  4.60982  5.33217  0.61958  0.77255  0.48576  0.95510
    545   2.21736  4.89950  3.15297  2.11824  4.13789  3.56868  3.78537  3.54712  2.59599  2.47051  3.98262  2.67713  3.96337  2.94361  3.05488  2.23431  2.61624  2.84024  5.41818  4.09098    545 e - - -
          2.68618  4.42225  2.77519  2.73123  3.46354  2.40513  3.72494  3.29354  2.67741  2.69355  4.24690  2.90347  2.73739  3.18146  2.89801  2.37887  2.77519  2.98518  4.58477  3.61503
          0.01490  4.60982  5.33217  0.61958  0.77255  0.48576  0.95510
    546   2.43493  4.98710  3.06950  2.26583  4.30373  2.47452  3.82718  3.73268  2.63476  3.32374  4.13096  3.10628  3.97561  2.97527  3.10240  1.59221  3.01678  3.38333  5.55146  3.26021    546 s - - -
          2.68618  4.42225  2.77519  2.73123  3.46354  2.40513  3.72494  3.29354  2.67741  2.69355  4.24690  2.90347  2.73739  3.18146  2.89801  2.37887  2.77519  2.98518  4.58477  3.61503
          0.01490  4.60982  5.33217  0.61958  0.77255  0.48576  0.95510
    547   2.76250  5.20013  3.02686  2.47848  4.53735  3.53362  3.72352  4.00203  2.18622  3.50299  4.25985  2.20788  3.12082  2.83001  2.28071  2.03828  2.66791  3.59023  5.64966  4.26346    547 s - - -
          2.68618  4.42225  2.77519  2.73123  3.46354  2.40513  3.72494  3.29354  2.67741  2.69355  4.24690  2.90347  2.73739  3.18146  2.89801  2.37887  2.77519  2.98518  4.58477  3.61503
          0.01490  4.60982  5.33217  0.61958  0.77255  0.48576  0.95510
    548   3.32731  4.63343  5.22176  4.64231  1.45016  4.60530  4.93521  1.54290  4.48372  1.93295  2.62281  4.73282  4.85753  4.55848  4.51636  3.94567  3.55542  1.97958  5.26995  4.12839    548 f - - -
          2.68618  4.42225  2.77519  2.73123  3.46354  2.40513  3.72494  3.29354  2.67741  2.69355  4.24690  2.90347  2.73739  3.18146  2.89801  2.37887  2.77519  2.98518  4.58477  3.61503
          0.01490  4.60982  5.33217  0.61958  0.77255  0.48576  0.95510
    549   2.73578  4.48402  3.57032  3.00347  3.62097  3.70319  2.15246  2.65046  2.95623  2.69377  2.90562  3.42072  4.08319  2.48724  3.31921  2.94473  2.60983  2.45612  5.05903  3.07068    549 h - - -
          2.68618  4.42225  2.77519  2.73123  3.46354  2.40513  3.72494  3.29354  2.67741  2.69355  4.24690  2.90347  2.73739  3.18146  2.89801  2.37887  2.77519  2.98518  4.58477  3.61503
          0.01490  4.60982  5.33217  0.61958  0.77255  0.48576  0.95510
    550   3.56810  4.78375  5.58314  5.07406  3.79619  5.09343  5.65070  1.01720  4.98144  1.49810  3.55095  5.23459  5.27936  5.11846  5.07979  4.49857  3.81331  1.45429  5.89920  4.77488    550 i - - -
          2.68618  4.42225  2.77519  2.73123  3.46354  2.40513  3.72494  3.29354  2.67741  2.69355  4.24690  2.90347  2.73739  3.18146  2.89801  2.37887  2.77519  2.98518  4.58477  3.61503
          0.01490  4.60982  5.33217  0.61958  0.77255  0.48576  0.95510
    551   3.54668  4.75337  5.59649  5.14453  4.09947  5.13715  5.91324  0.86426  5.08085  2.51258  3.83352  5.30806  5.37438  5.34185  5.25322  4.58162  3.81294  1.08758  6.23212  5.01072    551 i - - -
          2.68618  4.42225  2.77519  2.73123  3.46354  2.40513  3.72494  3.29354  2.67741  2.69355  4.24690  2.90347  2.73739  3.18146  2.89801  2.37887  2.77519  2.98518  4.58477  3.61503
          0.01490  4.60982  5.33217  0.61958  0.77255  0.48576  0.95510
    552   2.75472  4.80602  3.25005  2.70277  4.02446  3.60639  3.10834  3.42247  2.65817  3.06426  3.15888  3.19513  4.00514  2.65173  3.08259  2.48709  1.53097  3.13375  5.34610  4.04655    552 t - - -
          2.68618  4.42225  2.77519  2.73123  3.46354  2.40513  3.72494  3.29354  2.67741  2.69355  4.24690  2.90347  2.73739  3.18146  2.89801  2.37887  2.77519  2.98518  4.58477  3.61503
          0.01490  4.60982  5.33217  0.61958  0.77255  0.48576  0.95510
    553   3.81477  5.45715  4.62623  4.63567  5.65360  0.15646  5.64340  5.49424  4.90759  5.02061  6.04297  4.79407  4.85904  5.17493  5.00552  4.01526  4.34592  4.88218  6.49616  5.79929    553 G - - -
          2.68618  4.42225  2.77519  2.73123  3.46354  2.40513  3.72494  3.29354  2.67741  2.69355  4.24690  2.90347  2.73739  3.18146  2.89801  2.37887  2.77519  2.98518  4.58477  3.61503
          0.01490  4.60982  5.33217  0.61958  0.77255  0.48576  0.95510
    554   1.71893  2.86411  4.22197  3.81982  4.53009  3.31228  4.69119  3.92538  3.76193  3.63564  4.46907  3.81620  1.11347  4.01872  4.02504  2.19371  3.03939  3.41446  5.91837  4.74414    554 p - - -
          2.68618  4.42225  2.77519  2.73123  3.46354  2.40513  3.72494  3.29354  2.67741  2.69355  4.24690  2.90347  2.73739  3.18146  2.89801  2.37887  2.77519  2.98518  4.58477  3.61503
          0.01490  4.60982  5.33217  0.61958  0.77255  0.48576  0.95510
    555   3.57796  5.49116  3.44327  3.42849  5.00241  3.88755  4.82484  4.95070  3.84043  4.51104  5.50742  0.33014  4.59306  4.15050  4.17809  3.64660  4.01104  4.48520  6.20339  4.93731    555 N - - -
          2.68618  4.42225  2.77519  2.73123  3.46354  2.40513  3.72494  3.29354  2.67741  2.69355  4.24690  2.90347  2.73739  3.18146  2.89801  2.37887  2.77519  2.98518  4.58477  3.61503
          0.01490  4.60982  5.33217  0.61958  0.77255  0.48576  0.95510
    556   2.39362  3.26923  4.43427  3.84129  3.27694  3.91484  4.23593  2.58702  3.68540  2.04219  1.52633  3.97187  4.28072  3.87524  3.80367  3.21550  3.01787  2.41714  4.82573  2.88547    556 m - - -
          2.68618  4.42225  2.77519  2.73123  3.46354  2.40513  3.72494  3.29354  2.67741  2.69355  4.24690  2.90347  2.73739  3.18146  2.89801  2.37887  2.77519  2.98518  4.58477  3.61503
          0.01490  4.60982  5.33217  0.61958  0.77255  0.48576  0.95510
    557   2.10963  4.50837  4.01777  3.80341  4.99194  2.45974  4.85014  4.45738  3.91170  4.12643  4.90706  3.80322  4.07400  4.14023  4.18162  0.64465  3.09519  3.73173  6.31028  5.14633    557 S - - -
          2.68618  4.42225  2.77519  2.73123  3.46354  2.40513  3.72494  3.29354  2.67741  2.69355  4.24690  2.90347  2.73739  3.18146  2.89801  2.37887  2.77519  2.98518  4.58477  3.61503
          0.01490  4.60982  5.33217  0.61958  0.77255  0.48576  0.95510
    558   3.81477  5.45715  4.62623  4.63567  5.65360  0.15646  5.64340  5.49424  4.90759  5.02061  6.04297  4.79407  4.85904  5.17493  5.00552  4.01526  4.34592  4.88218  6.49616  5.79929    558 G - - -
          2.68618  4.42225  2.77519  2.73123  3.46354  2.40513  3.72494  3.29354  2.67741  2.69355  4.24690  2.90347  2.73739  3.18146  2.89801  2.37887  2.77519  2.98518  4.58477  3.61503
          0.01490  4.60982  5.33217  0.61958  0.77255  0.48576  0.95510
    559   3.87070  5.71847  4.09097  3.63860  5.29100  4.19904  4.43554  4.79487  0.34853  4.21680  5.19069  4.00642  4.68939  3.62234  2.89445  3.89656  4.09146  4.48025  6.06836  5.02971    559 K - - -
          2.68618  4.42225  2.77519  2.73123  3.46354  2.40513  3.72494  3.29354  2.67741  2.69355  4.24690  2.90347  2.73739  3.18146  2.89801  2.37887  2.77519  2.98518  4.58477  3.61503
          0.01490  4.60982  5.33217  0.61958  0.77255  0.48576  0.95510
    560   2.59477  4.53319  4.01501  3.80767  4.89806  3.30015  4.83207  4.32254  3.85413  4.03902  4.86142  3.81957  4.10200  4.13387  4.10568  0.57719  2.34232  3.67543  6.24117  5.05385    560 S - - -
          2.68618  4.42225  2.77519  2.73123  3.46354  2.40513  3.72494  3.29354  2.67741  2.69355  4.24690  2.90347  2.73739  3.18146  2.89801  2.37887  2.77519  2.98518  4.58477  3.61503
          0.01490  4.60982  5.33217  0.61958  0.77255  0.48576  0.95510
    561   3.15980  4.53896  4.85153  4.32415  3.82584  4.40388  4.95591  1.60945  4.21502  2.54099  3.69014  4.50343  4.78083  4.46456  4.40375  3.76045  1.47376  1.36926  5.57658  4.37370    561 v - - -
          2.68618  4.42225  2.77519  2.73123  3.46354  2.40513  3.72494  3.29354  2.67741  2.69355  4.24690  2.90347  2.73739  3.18146  2.89801  2.37887  2.77519  2.98518  4.58477  3.61503
          0.01490  4.60982  5.33217  0.61958  0.77255  0.48576  0.95510
    562   4.57415  5.57704  5.39309  5.27996  1.82320  5.08890  3.83115  4.16018  5.07731  3.33761  4.70525  4.66817  5.36666  4.82045  4.94156  4.50895  4.78258  4.11943  3.91511  0.45311    562 Y - - -
          2.68618  4.42225  2.77519  2.73123  3.46354  2.40513  3.72494  3.29354  2.67741  2.69355  4.24690  2.90347  2.73739  3.18146  2.89801  2.37887  2.77519  2.98518  4.58477  3.61503
          0.01490  4.60982  5.33217  0.61958  0.77255  0.48576  0.95510
    563   3.69143  4.93325  5.60756  5.03523  3.41039  5.06768  5.41684  1.76882  4.90290  0.79938  2.49101  5.20448  5.18420  4.87027  4.90317  4.44092  3.90819  2.03268  5.55121  4.54609    563 l - - -
          2.68618  4.42225  2.77519  2.73123  3.46354  2.40513  3.72494  3.29354  2.67741  2.69355  4.24690  2.90347  2.73739  3.18146  2.89801  2.37887  2.77519  2.98518  4.58477  3.61503
          0.01490  4.60982  5.33217  0.61958  0.77255  0.48576  0.95510
    564   3.20171  5.50835  3.54853  2.88646  4.98104  3.86527  3.83137  4.35210  1.38129  3.74847  4.56447  2.61537  4.22266  2.15069  1.56032  3.16422  3.37608  3.97725  5.77506  4.55041    564 k - - -
          2.68618  4.42225  2.77519  2.73123  3.46354  2.40513  3.72494  3.29354  2.67741  2.69355  4.24690  2.90347  2.73739  3.18146  2.89801  2.37887  2.77519  2.98518  4.58477  3.61503
          0.01490  4.60982  5.33217  0.61958  0.77255  0.48576  0.95510
    565   2.04864  5.05025  3.24186  2.94983  4.66578  3.58525  4.17475  4.09328  2.87766  3.68101  4.56860  3.38982  4.17591  0.91585  3.21633  3.02563  3.30636  3.70052  5.89104  4.58586    565 q - - -
          2.68618  4.42225  2.77519  2.73123  3.46354  2.40513  3.72494  3.29354  2.67741  2.69355  4.24690  2.90347  2.73739  3.18146  2.89801  2.37887  2.77519  2.98518  4.58477  3.61503
          0.01490  4.60982  5.33217  0.61958  0.77255  0.48576  0.95510
    566   3.13180  4.46933  4.93358  4.38057  3.69116  4.41948  4.86367  1.25360  4.24785  2.17428  3.58836  4.51403  4.75279  4.45971  4.37911  2.78788  3.37987  1.27046  5.40311  4.20743    566 i - - -
          2.68618  4.42225  2.77519  2.73123  3.46354  2.40513  3.72494  3.29354  2.67741  2.69355  4.24690  2.90347  2.73739  3.18146  2.89801  2.37887  2.77519  2.98518  4.58477  3.61503
          0.01490  4.60982  5.33217  0.61958  0.77255  0.48576  0.95510
    567   0.61962  2.81008  4.54116  4.24513  4.70092  2.46892  4.96644  4.05969  4.15819  3.82267  4.65617  3.98073  4.09070  4.36178  4.31675  2.75280  3.06510  3.48545  6.10297  4.97745    567 A - - -
          2.68618  4.42225  2.77519  2.73123  3.46354  2.40513  3.72494  3.29354  2.67741  2.69355  4.24690  2.90347  2.73739  3.18146  2.89801  2.37887  2.77519  2.98518  4.58477  3.61503
          0.01490  4.60982  5.33217  0.61958  0.77255  0.48576  0.95510
    568   2.84304  4.26396  4.49240  3.89869  3.26602  3.98217  4.28810  2.28904  3.74291  1.20790  2.67417  4.03339  4.33428  3.92404  3.85731  2.71300  3.07405  2.44899  4.85570  2.91134    568 l - - -
          2.68618  4.42225  2.77519  2.73123  3.46354  2.40513  3.72494  3.29354  2.67741  2.69355  4.24690  2.90347  2.73739  3.18146  2.89801  2.37887  2.77519  2.98518  4.58477  3.61503
          0.01490  4.60982  5.33217  0.61958  0.77255  0.48576  0.95510
    569   3.74153  4.96972  5.65578  5.09417  3.44322  5.14999  5.51153  1.06222  4.96040  1.11761  2.54715  5.28209  5.24739  4.93622  4.97003  4.53540  3.95996  2.38570  5.61821  4.61172    569 i - - -
          2.68618  4.42225  2.77519  2.73123  3.46354  2.40513  3.72494  3.29354  2.67741  2.69355  4.24690  2.90347  2.73739  3.18146  2.89801  2.37887  2.77519  2.98518  4.58477  3.61503
          0.01490  4.60982  5.33217  0.61958  0.77255  0.48576  0.95510
    570   2.73907  3.28816  3.67147  3.10590  3.58441  3.72010  3.18337  2.93298  3.03443  2.65863  3.55601  3.49264  4.10959  2.48431  3.36893  2.97712  2.32320  1.64928  5.03570  3.80655    570 v - - -
          2.68618  4.42225  2.77519  2.73123  3.46354  2.40513  3.72494  3.29354  2.67741  2.69355  4.24690  2.90347  2.73739  3.18146  2.89801  2.37887  2.77519  2.98518  4.58477  3.61503
          0.01490  4.60982  5.33217  0.61958  0.77255  0.48576  0.95510
    571   3.38517  4.64622  5.35765  4.82510  2.24407  4.79248  5.23777  1.20201  4.70241  2.26397  3.54749  4.92751  5.04950  4.84996  4.78401  4.16317  3.62930  1.22549  5.59021  4.38376    571 i - - -
          2.68618  4.42225  2.77519  2.73123  3.46354  2.40513  3.72494  3.29354  2.67741  2.69355  4.24690  2.90347  2.73739  3.18146  2.89801  2.37887  2.77519  2.98518  4.58477  3.61503
          0.01490  4.60982  5.33217  0.61958  0.77255  0.48576  0.95510
    572   3.74573  5.01004  5.54317  4.96617  3.34568  5.06166  5.37171  2.47249  4.81471  0.92789  1.42414  5.17144  5.17102  4.79251  4.83146  4.43116  3.95852  2.20390  5.50607  4.51191    572 l - - -
          2.68618  4.42225  2.77519  2.73123  3.46354  2.40513  3.72494  3.29354  2.67741  2.69355  4.24690  2.90347  2.73739  3.18146  2.89801  2.37887  2.77519  2.98518  4.58477  3.61503
          0.01490  4.60982  5.33217  0.61958  0.77255  0.48576  0.95510
    573   0.53464  4.48290  4.20269  4.02319  4.91225  3.27826  4.95933  4.30352  4.07043  4.05411  4.87631  3.90426  4.10053  4.30195  4.27302  2.12272  3.11165  3.64631  6.27817  5.12690    573 A - - -
          2.68618  4.42225  2.77519  2.73123  3.46354  2.40513  3.72494  3.29354  2.67741  2.69355  4.24690  2.90347  2.73739  3.18146  2.89801  2.37887  2.77519  2.98518  4.58477  3.61503
          0.01490  4.60982  5.33217  0.61958  0.77255  0.48576  0.95510
    574   2.93091  5.10210  3.26273  2.73370  4.19237  3.69269  2.21335  3.77000  2.49748  3.31357  3.18052  3.22693  4.09187  1.41219  2.85338  2.95585  3.15390  3.46281  5.45634  4.09311    574 q - - -
          2.68618  4.42225  2.77519  2.73123  3.46354  2.40513  3.72494  3.29354  2.67741  2.69355  4.24690  2.90347  2.73739  3.18146  2.89801  2.37887  2.77519  2.98518  4.58477  3.61503
          0.01490  4.60982  5.33217  0.61958  0.77255  0.48576  0.95510
    575   2.48966  2.68727  4.85150  4.27020  3.48301  4.20761  4.59746  1.33149  4.10507  2.38724  2.39799  4.33585  4.55369  4.27394  4.17747  3.53307  3.21443  1.83155  5.10950  3.92769    575 i - - -
          2.68618  4.42225  2.77519  2.73123  3.46354  2.40513  3.72494  3.29354  2.67741  2.69355  4.24690  2.90347  2.73739  3.18146  2.89801  2.37887  2.77519  2.98518  4.58477  3.61503
          0.01490  4.60982  5.33217  0.61958  0.77255  0.48576  0.95510
    576   3.81477  5.45715  4.62623  4.63567  5.65360  0.15646  5.64340  5.49424  4.90759  5.02061  6.04297  4.79407  4.85904  5.17493  5.00552  4.01526  4.34592  4.88218  6.49616  5.79929    576 G - - -
          2.68618  4.42225  2.77519  2.73123  3.46354  2.40513  3.72494  3.29354  2.67741  2.69355  4.24690  2.90347  2.73739  3.18146  2.89801  2.37887  2.77519  2.98518  4.58477  3.61503
          0.01490  4.60982  5.33217  0.61958  0.77255  0.48576  0.95510
    577   2.70925  1.31536  4.12395  3.64769  3.64433  3.58705  4.32464  3.19687  3.53668  2.93328  3.85036  3.79944  4.17815  3.81705  3.77535  1.80274  3.07595  2.92284  5.15390  2.84609    577 c - - -
          2.68618  4.42225  2.77519  2.73123  3.46354  2.40513  3.72494  3.29354  2.67741  2.69355  4.24690  2.90347  2.73739  3.18146  2.89801  2.37887  2.77519  2.98518  4.58477  3.61503
          0.01490  4.60982  5.33217  0.61958  0.77255  0.48576  0.95510
    578   2.54755  4.92643  4.83726  4.43312  0.83648  4.48305  3.95077  3.37680  4.28958  2.88654  4.02302  4.32579  4.83898  4.34387  4.36123  3.82946  3.81633  3.24436  4.15674  1.80733    578 f - - -
          2.68618  4.42225  2.77519  2.73123  3.46354  2.40513  3.72494  3.29354  2.67741  2.69355  4.24690  2.90347  2.73739  3.18146  2.89801  2.37887  2.77519  2.98518  4.58477  3.61503
          0.01490  4.60982  5.33217  0.61958  0.77255  0.48576  0.95510
    579   3.52902  4.75090  5.52463  5.02405  3.88123  5.05683  5.64723  1.68937  4.93374  1.75191  3.64215  5.18918  5.26907  5.11988  5.06243  4.46288  3.77973  0.77395  5.95460  4.79231    579 v - - -
          2.68618  4.42225  2.77519  2.73123  3.46354  2.40513  3.72494  3.29354  2.67741  2.69355  4.24690  2.90347  2.73739  3.18146  2.89801  2.37887  2.77519  2.98518  4.58477  3.61503
          0.01490  4.60982  5.33217  0.61958  0.77255  0.48576  0.95510
    580   4.00237  5.56967  4.68608  4.66022  5.50815  4.21973  5.61532  5.32423  4.79542  4.82707  5.94219  4.87424  0.15856  5.15238  4.90180  4.20382  4.50302  4.86876  6.42094  5.65445    580 P - - -
          2.68618  4.42225  2.77519  2.73123  3.46354  2.40513  3.72494  3.29354  2.67741  2.69355  4.24690  2.90347  2.73739  3.18146  2.89801  2.37887  2.77519  2.98518  4.58477  3.61503
          0.01490  4.60982  5.33217  0.61958  0.77255  0.48576  0.95510
    581   0.33157  4.75012  4.40673  4.30246  4.98218  3.54494  5.20340  4.24353  4.34408  4.07983  5.06359  4.20495  4.35376  4.61415  4.49310  3.11376  3.44342  3.74580  6.31339  5.23437    581 A - - -
          2.68618  4.42225  2.77519  2.73123  3.46354  2.40513  3.72494  3.29354  2.67741  2.69355  4.24690  2.90347  2.73739  3.18146  2.89801  2.37887  2.77519  2.98518  4.58477  3.61503
          0.01490  4.60982  5.33217  0.61958  0.77255  0.48576  0.95510
    582   2.84714  5.35141  2.17203  1.41264  4.68277  3.52169  3.78463  4.16823  2.56576  3.65314  4.41008  2.98944  3.96651  2.89569  2.64660  2.48620  2.66278  3.73747  5.79305  4.37185    582 e - - -
          2.68618  4.42225  2.77519  2.73123  3.46354  2.40513  3.72494  3.29354  2.67741  2.69355  4.24690  2.90347  2.73739  3.18146  2.89801  2.37887  2.77519  2.98518  4.58477  3.61503
          0.01490  4.60982  5.33217  0.61958  0.77255  0.48576  0.95510
    583   2.41426  4.73358  3.29012  2.46957  2.42557  3.62571  3.84248  3.30813  2.71468  2.96714  3.82167  2.43565  4.01386  3.05617  2.68085  2.84798  2.97780  3.03731  5.25206  2.47685    583 a - - -
          2.68618  4.42225  2.77519  2.73123  3.46354  2.40513  3.72494  3.29354  2.67741  2.69355  4.24690  2.90347  2.73739  3.18146  2.89801  2.37887  2.77519  2.98518  4.58477  3.61503
          0.01490  4.60982  5.33217  0.61958  0.77255  0.48576  0.95510
    584   0.51960  4.48420  4.20427  4.03111  4.91331  3.27973  4.96612  4.30010  4.07944  4.05581  4.88061  3.90852  4.10305  4.31126  4.27866  2.19150  3.11479  3.64519  6.28105  5.12971    584 A - - -
          2.68618  4.42225  2.77519  2.73123  3.46354  2.40513  3.72494  3.29354  2.67741  2.69355  4.24690  2.90347  2.73739  3.18146  2.89801  2.37887  2.77519  2.98518  4.58477  3.61503
          0.01490  4.60982  5.33217  0.61958  0.77255  0.48576  0.95510
    585   2.71238  4.62393  3.51143  2.97142  3.97894  3.57213  4.01542  3.33232  2.90050  3.03145  3.89691  3.38327  4.05291  3.25598  2.69491  1.97706  1.63545  2.23949  5.35430  4.09543    585 t - - -
          2.68618  4.42225  2.77519  2.73123  3.46354  2.40513  3.72494  3.29354  2.67741  2.69355  4.24690  2.90347  2.73739  3.18146  2.89801  2.37887  2.77519  2.98518  4.58477  3.61503
          0.01490  4.60982  5.33217  0.61958  0.77255  0.48576  0.95510
    586   3.34667  4.64679  5.28843  4.69817  2.31550  4.62588  4.96844  1.84600  4.53014  1.30840  2.54781  4.77530  4.86463  4.57574  4.53586  3.96675  3.57122  1.59004  5.27731  4.18789    586 l - - -
          2.68618  4.42225  2.77519  2.73123  3.46354  2.40513  3.72494  3.29354  2.67741  2.69355  4.24690  2.90347  2.73739  3.18146  2.89801  2.37887  2.77519  2.98518  4.58477  3.61503
          0.01490  4.60982  5.33217  0.61958  0.77255  0.48576  0.95510
    587   2.78492  3.42859  3.20210  2.63936  4.33567  2.19822  3.80384  3.75482  2.26341  3.32996  4.13576  3.14362  2.74290  2.94414  1.91334  2.81246  3.02666  3.40612  5.53784  4.21290    587 r - - -
          2.68618  4.42225  2.77519  2.73123  3.46354  2.40513  3.72494  3.29354  2.67741  2.69355  4.24690  2.90347  2.73739  3.18146  2.89801  2.37887  2.77519  2.98518  4.58477  3.61503
          0.01490  4.60982  5.33217  0.61958  0.77255  0.48576  0.95510
    588   3.27701  3.01033  5.23875  4.68362  3.63889  4.62883  5.07480  1.21248  4.54101  1.40803  3.48669  4.77182  4.91122  4.68841  4.61069  3.98331  3.51888  1.75955  5.47941  4.32314    588 i - - -
          2.68618  4.42225  2.77519  2.73123  3.46354  2.40513  3.72494  3.29354  2.67741  2.69355  4.24690  2.90347  2.73739  3.18146  2.89801  2.37887  2.77519  2.98518  4.58477  3.61503
          0.01490  4.60982  5.33217  0.61958  0.77255  0.48576  0.95510
    589   2.73368  4.29341  3.94080  3.36365  2.83504  3.78856  3.22133  2.41800  3.27753  2.49343  3.40513  3.66613  4.16250  3.53875  2.98729  2.65892  2.30610  1.71106  4.89574  3.68960    589 v - - -
          2.68618  4.42225  2.77519  2.73123  3.46354  2.40513  3.72494  3.29354  2.67741  2.69355  4.24690  2.90347  2.73739  3.18146  2.89801  2.37887  2.77519  2.98518  4.58477  3.61503
          0.01490  4.60982  5.33217  0.61958  0.77255  0.48576  0.95510
    590   3.43835  6.07046  0.79686  2.44792  5.38636  3.56891  4.22885  5.00898  3.37241  4.47130  5.36802  1.71483  4.25310  3.41577  4.04490  3.28936  3.76356  4.53039  6.57713  5.00269    590 d - - -
          2.68618  4.42225  2.77519  2.73123  3.46354  2.40513  3.72494  3.29354  2.67741  2.69355  4.24690  2.90347  2.73739  3.18146  2.89801  2.37887  2.77519  2.98518  4.58477  3.61503
          0.01490  4.60982  5.33217  0.61958  0.77255  0.48576  0.95510
    591   2.53249  5.22336  3.30564  2.74321  4.64179  3.68380  3.83842  4.05385  2.37443  3.55893  4.36528  3.22830  4.09474  2.24428  1.27641  2.49282  3.18744  3.68040  5.68769  4.39548    591 r - - -
          2.68618  4.42225  2.77519  2.73123  3.46354  2.40513  3.72494  3.29354  2.67741  2.69355  4.24690  2.90347  2.73739  3.18146  2.89801  2.37887  2.77519  2.98518  4.58477  3.61503
          0.01490  4.60982  5.33217  0.61958  0.77255  0.48576  0.95510
    592   3.68458  4.90817  5.58096  5.08700  3.66389  5.14473  5.63841  0.73443  4.94083  1.54780  3.44114  5.27855  5.31217  5.07177  5.02989  4.57196  3.92913  2.07184  5.82272  4.69757    592 i - - -
          2.68618  4.42225  2.77519  2.73123  3.46354  2.40513  3.72494  3.29354  2.67741  2.69355  4.24690  2.90347  2.73739  3.18146  2.89801  2.37887  2.77519  2.98518  4.58477  3.61503
          0.01490  4.60982  5.33217  0.61958  0.77255  0.48576  0.95510
    593   2.81187  3.24929  4.59372  3.99635  1.72798  3.96157  3.14620  2.03120  3.81682  1.84106  3.27475  4.05727  4.31928  3.97214  3.88328  3.26790  3.04358  2.41799  4.75113  3.51488    593 f - - -
          2.68618  4.42225  2.77519  2.73123  3.46354  2.40513  3.72494  3.29354  2.67741  2.69355  4.24690  2.90347  2.73739  3.18146  2.89801  2.37887  2.77519  2.98518  4.58477  3.61503
          0.01490  4.60982  5.33217  0.61958  0.77255  0.48576  0.95510
    594   2.63752  2.93264  4.15036  3.64836  3.88253  3.51755  4.40587  3.14783  3.56544  2.95580  3.85819  3.78686  4.13172  3.82218  3.81906  1.80792  1.45758  2.06465  5.35355  4.15888    594 t - - -
          2.68618  4.42225  2.77519  2.73123  3.46354  2.40513  3.72494  3.29354  2.67741  2.69355  4.24690  2.90347  2.73739  3.18146  2.89801  2.37887  2.77519  2.98518  4.58477  3.61503
          0.01490  4.60982  5.33217  0.61958  0.77255  0.48576  0.95510
    595   2.40722  5.15813  3.94118  3.37271  4.86965  3.81841  4.17230  4.22226  2.50516  3.76462  4.67245  3.68454  4.34930  3.34271  0.68902  3.27660  3.49600  3.85481  5.86635  4.70723    595 R - - -
          2.68618  4.42225  2.77519  2.73123  3.46354  2.40513  3.72494  3.29354  2.67741  2.69355  4.24690  2.90347  2.73739  3.18146  2.89801  2.37887  2.77519  2.98518  4.58477  3.61503
          0.01490  4.60982  5.33217  0.61958  0.77255  0.48576  0.95510
    596   3.12381  4.47035  4.97713  4.38246  2.74499  4.34364  4.67848  1.36480  4.21268  1.61064  2.23283  4.46404  4.64111  4.32072  4.25730  3.66644  2.67319  2.37219  5.10209  3.97118    596 i - - -
          2.68618  4.42225  2.77519  2.73123  3.46354  2.40513  3.72494  3.29354  2.67741  2.69355  4.24690  2.90347  2.73739  3.18146  2.89801  2.37887  2.77519  2.98518  4.58477  3.61503
          0.08492  4.60982  2.63859  0.61958  0.77255  0.48576  0.95510
    597   2.68685  4.78295  3.23288  2.82102  4.41968  1.45986  2.87672  3.85978  2.87443  3.46950  4.28255  3.25851  3.99138  3.21268  3.30223  2.00122  2.47144  3.44327  5.69164  4.38039    597 g - - -
          2.68618  4.42225  2.77519  2.73123  3.46354  2.40513  3.72494  3.29354  2.67741  2.69355  4.24690  2.90347  2.73739  3.18146  2.89801  2.37887  2.77519  2.98518  4.58477  3.61503
          0.01597  4.54087  5.26322  0.61958  0.77255  0.41758  1.07482
    598   2.70578  4.67048  3.41427  2.91049  3.09717  3.53700  4.00885  3.45208  2.90854  3.12146  3.97476  2.76737  4.03454  3.23589  3.31880  1.56851  1.79320  3.13923  5.40536  4.11725    598 s - - -
          2.68618  4.42225  2.77519  2.73123  3.46354  2.40513  3.72494  3.29354  2.67741  2.69355  4.24690  2.90347  2.73739  3.18146  2.89801  2.37887  2.77519  2.98518  4.58477  3.61503
          0.01490  4.60982  5.33217  0.61958  0.77255  0.48576  0.95510
    599   2.74970  5.21924  2.41792  2.44690  4.55030  3.51780  3.71235  4.02418  2.20681  3.51809  4.26723  2.37695  3.91628  2.81558  2.28658  2.05250  2.98142  3.04135  5.66117  4.26136    599 s - - -
          2.68618  4.42225  2.77519  2.73123  3.46354  2.40513  3.72494  3.29354  2.67741  2.69355  4.24690  2.90347  2.73739  3.18146  2.89801  2.37887  2.77519  2.98518  4.58477  3.61503
          0.08926  4.60982  2.58442  0.61958  0.77255  0.48576  0.95510
    600   3.42761  6.13847  0.78464  1.61131  5.40902  3.52449  4.16849  4.99302  3.31677  4.44507  5.34609  2.97461  4.20631  3.35154  4.00390  3.25777  3.74110  4.52395  6.57520  4.99004    600 d - - -
          2.68618  4.42225  2.77519  2.73123  3.46354  2.40513  3.72494  3.29354  2.67741  2.69355  4.24690  2.90347  2.73739  3.18146  2.89801  2.37887  2.77519  2.98518  4.58477  3.61503
          0.01604  4.53660  5.25895  0.61958  0.77255  0.41411  1.08153
    601   2.83565  5.20346  2.07260  2.49570  3.20860  3.53168  3.82257  3.97950  2.63549  3.52220  4.31016  2.06717  3.98511  2.95531  3.13157  1.76317  3.08456  3.59341  5.69188  4.29290    601 s - - -
          2.68618  4.42225  2.77519  2.73123  3.46354  2.40513  3.72494  3.29354  2.67741  2.69355  4.24690  2.90347  2.73739  3.18146  2.89801  2.37887  2.77519  2.98518  4.58477  3.61503
          0.01490  4.60982  5.33217  0.61958  0.77255  0.48576  0.95510
    602   2.44553  4.25146  4.59662  4.00370  3.33880  4.02715  4.36356  1.97326  3.84472  1.84201  2.39006  4.10883  3.25234  4.01952  3.94068  3.33420  3.08911  1.66358  4.91867  3.74114    602 v - - -
          2.68618  4.42225  2.77519  2.73123  3.46354  2.40513  3.72494  3.29354  2.67741  2.69355  4.24690  2.90347  2.73739  3.18146  2.89801  2.37887  2.77519  2.98518  4.58477  3.61503
          0.01490  4.60982  5.33217  0.61958  0.77255  0.48576  0.95510
    603   2.91156  5.44147  2.07302  1.40277  4.76694  3.52395  3.83059  4.26094  2.64520  3.74060  4.50423  2.98599  3.99785  2.52468  3.16477  2.42108  2.60904  3.82480  5.88003  4.44250    603 e - - -
          2.68618  4.42225  2.77519  2.73123  3.46354  2.40513  3.72494  3.29354  2.67741  2.69355  4.24690  2.90347  2.73739  3.18146  2.89801  2.37887  2.77519  2.98518  4.58477  3.61503
          0.01490  4.60982  5.33217  0.61958  0.77255  0.48576  0.95510
    604   2.41702  4.85832  3.18355  2.16958  4.07760  3.58222  3.79191  2.92427  2.13008  2.72899  3.93604  3.13458  3.97121  2.95997  3.06572  2.26565  2.65457  2.71899  5.37674  4.05911    604 k - - -
          2.68618  4.42225  2.77519  2.73123  3.46354  2.40513  3.72494  3.29354  2.67741  2.69355  4.24690  2.90347  2.73739  3.18146  2.89801  2.37887  2.77519  2.98518  4.58477  3.61503
          0.01490  4.60982  5.33217  0.61958  0.77255  0.48576  0.95510
    605   2.45097  5.34878  2.81128  2.15375  4.68298  3.53445  3.83395  4.15773  2.62961  3.66241  4.43765  1.44645  4.00163  2.47690  3.12537  2.47896  3.14025  3.74310  5.81824  4.40659    605 n - - -
          2.68618  4.42225  2.77519  2.73123  3.46354  2.40513  3.72494  3.29354  2.67741  2.69355  4.24690  2.90347  2.73739  3.18146  2.89801  2.37887  2.77519  2.98518  4.58477  3.61503
          0.01490  4.60982  5.33217  0.61958  0.77255  0.48576  0.95510
    606   1.86930  2.93358  3.32492  2.76392  3.92117  3.61871  3.85957  3.30584  2.71998  2.61562  3.82309  3.24090  4.01530  2.31349  2.67078  2.52230  2.97572  3.03284  5.27545  3.99304    606 a - - -
          2.68618  4.42225  2.77519  2.73123  3.46354  2.40513  3.72494  3.29354  2.67741  2.69355  4.24690  2.90347  2.73739  3.18146  2.89801  2.37887  2.77519  2.98518  4.58477  3.61503
          0.01490  4.60982  5.33217  0.61958  0.77255  0.48576  0.95510
    607   2.86255  4.76376  4.06612  3.97879  4.95205  3.49007  5.02455  4.61302  4.11167  4.28773  5.17860  4.02219  4.29636  4.39839  4.32260  0.36945  3.40491  3.96248  6.26194  5.06188    607 S - - -
          2.68618  4.42225  2.77519  2.73123  3.46354  2.40513  3.72494  3.29354  2.67741  2.69355  4.24690  2.90347  2.73739  3.18146  2.89801  2.37887  2.77519  2.98518  4.58477  3.61503
          0.01490  4.60982  5.33217  0.61958  0.77255  0.48576  0.95510
    608   2.59303  4.52305  4.01551  3.75299  4.77509  3.31395  4.75586  4.16997  3.76689  3.89431  4.72546  3.79558  4.09565  4.05452  4.03274  1.58286  0.83232  3.58600  6.12981  4.93889    608 t - - -
          2.68618  4.42225  2.77519  2.73123  3.46354  2.40513  3.72494  3.29354  2.67741  2.69355  4.24690  2.90347  2.73739  3.18146  2.89801  2.37887  2.77519  2.98518  4.58477  3.61503
          0.01490  4.60982  5.33217  0.61958  0.77255  0.48576  0.95510
    609   4.36361  5.55537  5.27891  5.17443  0.30589  4.76678  4.43448  3.87499  5.08498  3.08963  4.51408  4.94392  5.24220  5.06012  5.02090  4.55585  4.68128  3.91008  4.55634  2.86967    609 F - - -
          2.68618  4.42225  2.77519  2.73123  3.46354  2.40513  3.72494  3.29354  2.67741  2.69355  4.24690  2.90347  2.73739  3.18146  2.89801  2.37887  2.77519  2.98518  4.58477  3.61503
          0.01490  4.60982  5.33217  0.61958  0.77255  0.48576  0.95510
    610   1.97396  4.49510  3.59301  3.03429  3.67638  3.68139  3.98533  3.02043  2.62563  2.74121  2.03809  3.44029  4.08824  3.29646  3.33613  2.25367  2.98057  2.46217  5.11094  3.87261    610 a - - -
          2.68618  4.42225  2.77519  2.73123  3.46354  2.40513  3.72494  3.29354  2.67741  2.69355  4.24690  2.90347  2.73739  3.18146  2.89801  2.37887  2.77519  2.98518  4.58477  3.61503
          0.01490  4.60982  5.33217  0.61958  0.77255  0.48576  0.95510
    611   2.74131  4.34188  3.84491  3.27127  2.91302  3.77636  4.05101  1.94070  2.38888  2.30350  3.45049  2.99873  4.15111  3.47404  3.48873  3.03895  2.31864  2.33276  4.94376  3.73044    611 i - - -
          2.68618  4.42225  2.77519  2.73123  3.46354  2.40513  3.72494  3.29354  2.67741  2.69355  4.24690  2.90347  2.73739  3.18146  2.89801  2.37887  2.77519  2.98518  4.58477  3.61503
          0.01490  4.60982  5.33217  0.61958  0.77255  0.48576  0.95510
    612   3.43857  6.14244  1.43620  0.85891  5.41812  3.57117  4.19163  4.99571  3.30898  4.44516  5.32893  3.02015  4.23993  3.36853  3.97841  3.27636  3.74521  4.52641  6.57484  5.00083    612 e - - -
          2.68618  4.42225  2.77519  2.73123  3.46354  2.40513  3.72494  3.29354  2.67741  2.69355  4.24690  2.90347  2.73739  3.18146  2.89801  2.37887  2.77519  2.98518  4.58477  3.61503
          0.07210  4.60982  2.81996  0.61958  0.77255  0.48576  0.95510
    613   3.58501  4.88206  5.32234  4.75249  3.35035  4.87055  5.20430  2.39691  4.59723  1.30108  1.15390  4.95666  5.04169  4.65299  4.66018  4.22959  3.80744  2.05257  5.44358  4.40398    613 m - - -
          2.68618  4.42225  2.77519  2.73123  3.46354  2.40513  3.72494  3.29354  2.67741  2.69355  4.24690  2.90347  2.73739  3.18146  2.89801  2.37887  2.77519  2.98518  4.58477  3.61503
          0.01577  4.55349  5.27584  0.61958  0.77255  0.58521  0.81417
    614   2.73475  5.14797  3.02108  2.46317  4.46150  3.51799  3.01407  3.91963  1.88634  3.43560  4.19920  2.60253  3.90975  2.81050  2.54857  2.20947  2.64770  3.52237  5.59551  3.21725    614 k - - -
          2.68618  4.42225  2.77519  2.73123  3.46354  2.40513  3.72494  3.29354  2.67741  2.69355  4.24690  2.90347  2.73739  3.18146  2.89801  2.37887  2.77519  2.98518  4.58477  3.61503
          0.01577  4.55349  5.27584  0.61958  0.77255  0.58521  0.81417
    615   2.83211  3.46150  2.97601  1.42900  4.47748  3.54848  3.80171  3.91606  2.54327  3.46581  4.26539  3.06573  3.98575  1.92729  2.98707  2.82398  3.07443  3.54521  5.65003  4.28604    615 e - - -
          2.68618  4.42225  2.77519  2.73123  3.46354  2.40513  3.72494  3.29354  2.67741  2.69355  4.24690  2.90347  2.73739  3.18146  2.89801  2.37887  2.77519  2.98518  4.58477  3.61503
          0.01577  4.55349  5.27584  0.61958  0.77255  0.58521  0.81417
    616   2.77458  4.23137  4.28349  3.69919  3.34482  3.89849  4.21909  2.22600  3.57583  2.08625  2.79400  3.89639  4.26452  3.79360  3.74868  2.70980  1.85893  1.84706  4.88245  3.69220    616 v - - -
          2.68618  4.42225  2.77519  2.73123  3.46354  2.40513  3.72494  3.29354  2.67741  2.69355  4.24690  2.90347  2.73739  3.18146  2.89801  2.37887  2.77519  2.98518  4.58477  3.61503
          0.01577  4.55349  5.27584  0.61958  0.77255  0.58521  0.81417
    617   1.53651  4.69992  3.34042  2.82652  4.16304  2.74655  3.96430  3.56402  2.82212  3.20963  4.04215  3.26636  3.98260  2.64782  3.24810  2.06566  2.97508  2.61398  5.48350  4.19338    617 a - - -
          2.68618  4.42225  2.77519  2.73123  3.46354  2.40513  3.72494  3.29354  2.67741  2.69355  4.24690  2.90347  2.73739  3.18146  2.89801  2.37887  2.77519  2.98518  4.58477  3.61503
          0.01577  4.55349  5.27584  0.61958  0.77255  0.58521  0.81417
    618   2.71282  4.24483  3.99443  3.41459  2.51218  3.78274  3.19919  2.70293  2.73239  2.16430  2.45088  3.69044  4.15481  3.56878  3.55771  2.61453  2.94473  2.22389  4.84499  2.97552    618 l - - -
          2.68618  4.42225  2.77519  2.73123  3.46354  2.40513  3.72494  3.29354  2.67741  2.69355  4.24690  2.90347  2.73739  3.18146  2.89801  2.37887  2.77519  2.98518  4.58477  3.61503
          0.01577  4.55349  5.27584  0.61958  0.77255  0.58521  0.81417
    619   2.45004  2.99608  4.83882  4.26326  3.50325  4.22387  4.62515  1.21225  4.10717  2.38340  2.69655  4.34450  4.56789  4.28471  4.19308  3.55177  3.22161  1.78472  5.14449  3.96020    619 i - - -
          2.68618  4.42225  2.77519  2.73123  3.46354  2.40513  3.72494  3.29354  2.67741  2.69355  4.24690  2.90347  2.73739  3.18146  2.89801  2.37887  2.77519  2.98518  4.58477  3.61503
          0.01577  4.55349  5.27584  0.61958  0.77255  0.58521  0.81417
    620   3.87486  5.09455  5.70950  5.13200  3.30437  5.25275  5.53507  1.99495  4.99084  0.59447  2.43019  5.36966  5.27292  4.89318  4.97206  4.64207  4.07709  2.65176  5.54810  4.59792    620 L - - -
          2.68618  4.42225  2.77519  2.73123  3.46354  2.40513  3.72494  3.29354  2.67741  2.69355  4.24690  2.90347  2.73739  3.18146  2.89801  2.37887  2.77519  2.98518  4.58477  3.61503
          0.01577  4.55349  5.27584  0.61958  0.77255  0.58521  0.81417
    621   2.75811  5.24455  2.97584  2.04436  4.58953  2.97494  3.69825  4.06532  2.19455  3.54264  4.28938  2.59818  3.91253  2.49389  2.03602  2.38641  2.98742  3.63604  5.67011  4.27307    621 r - - -
          2.68618  4.42225  2.77519  2.73123  3.46354  2.40513  3.72494  3.29354  2.67741  2.69355  4.24690  2.90347  2.73739  3.18146  2.89801  2.37887  2.77519  2.98518  4.58477  3.61503
          0.01577  4.55349  5.27584  0.61958  0.77255  0.58521  0.81417
    622   2.71971  4.98945  2.66221  2.51634  3.25231  2.99474  3.73470  3.67701  2.51951  2.47246  4.05567  2.40426  3.92449  2.26372  2.99159  2.73488  2.63840  3.33298  5.47849  4.12635    622 q - - -
          2.68618  4.42225  2.77519  2.73123  3.46354  2.40513  3.72494  3.29354  2.67741  2.69355  4.24690  2.90347  2.73739  3.18146  2.89801  2.37887  2.77519  2.98518  4.58477  3.61503
          0.01577  4.55349  5.27584  0.61958  0.77255  0.58521  0.81417
    623   1.70392  3.34267  3.67656  3.11665  3.60772  3.65092  4.01322  2.95775  3.06560  2.37140  3.57694  2.84293  4.07688  3.36106  3.40455  2.50808  2.54534  2.39714  5.05784  3.83031    623 a - - -
          2.68618  4.42225  2.77519  2.73123  3.46354  2.40513  3.72494  3.29354  2.67741  2.69355  4.24690  2.90347  2.73739  3.18146  2.89801  2.37887  2.77519  2.98518  4.58477  3.61503
          0.01577  4.55349  5.27584  0.61958  0.77255  0.58521  0.81417
    624   2.81663  5.12581  2.47165  2.52689  4.49669  3.50900  3.84214  3.93989  2.29237  3.49871  4.29520  3.05841  3.98105  2.98023  3.11729  2.43844  1.38687  3.55585  5.69416  4.32228    624 t - - -
          2.68618  4.42225  2.77519  2.73123  3.46354  2.40513  3.72494  3.29354  2.67741  2.69355  4.24690  2.90347  2.73739  3.18146  2.89801  2.37887  2.77519  2.98518  4.58477  3.61503
          0.01577  4.55349  5.27584  0.61958  0.77255  0.58521  0.81417
    625   2.41882  5.25894  2.46791  2.17953  4.58833  2.88580  3.73619  4.06697  2.50730  3.56210  4.31763  2.97021  2.18730  2.50847  3.00713  2.39173  3.01809  3.64401  5.70908  4.29801    625 e - - -
          2.68618  4.42225  2.77519  2.73123  3.46354  2.40513  3.72494  3.29354  2.67741  2.69355  4.24690  2.90347  2.73739  3.18146  2.89801  2.37887  2.77519  2.98518  4.58477  3.61503
          0.01577  4.55349  5.27584  0.61958  0.77255  0.58521  0.81417
    626   2.74107  5.11119  2.61353  2.47817  4.41507  3.51789  3.72434  3.10738  2.47582  3.40257  4.17822  2.65367  3.92058  2.84308  1.90290  2.03302  2.97474  3.48253  5.58183  4.20717    626 r - - -
          2.68618  4.42225  2.77519  2.73123  3.46354  2.40513  3.72494  3.29354  2.67741  2.69355  4.24690  2.90347  2.73739  3.18146  2.89801  2.37887  2.77519  2.98518  4.58477  3.61503
          0.01577  4.55349  5.27584  0.61958  0.77255  0.58521  0.81417
    627   2.70678  4.55884  3.89096  3.53174  4.16194  3.48273  4.48744  2.51580  3.47551  3.22218  4.21088  3.73227  4.15869  3.81502  3.76605  0.78136  3.13796  3.05785  5.65173  4.36651    627 s - - -
          2.68618  4.42225  2.77519  2.73123  3.46354  2.40513  3.72494  3.29354  2.67741  2.69355  4.24690  2.90347  2.73739  3.18146  2.89801  2.37887  2.77519  2.98518  4.58477  3.61503
          0.01577  4.55349  5.27584  0.61958  0.77255  0.58521  0.81417
    628   4.02480  5.31194  5.28677  4.97625  3.55565  4.84653  5.43523  2.83154  4.75010  0.33992  3.44496  5.19730  5.19510  4.93987  4.79514  4.58175  4.30201  3.03540  5.62428  4.49082    628 L - - -
          2.68618  4.42225  2.77519  2.73123  3.46354  2.40513  3.72494  3.29354  2.67741  2.69355  4.24690  2.90347  2.73739  3.18146  2.89801  2.37887  2.77519  2.98518  4.58477  3.61503
          0.01577  4.55349  5.27584  0.61958  0.77255  0.58521  0.81417
    629   3.30368  2.95512  5.30488  4.79830  3.92575  4.73118  5.35815  1.49318  4.69285  2.53202  3.73938  4.90403  5.04288  4.91983  4.82456  4.12120  3.56755  0.81897  5.80827  4.59624    629 v - - -
          2.68618  4.42225  2.77519  2.73123  3.46354  2.40513  3.72494  3.29354  2.67741  2.69355  4.24690  2.90347  2.73739  3.18146  2.89801  2.37887  2.77519  2.98518  4.58477  3.61503
          0.01577  4.55349  5.27584  0.61958  0.77255  0.58521  0.81417
    630   3.43516  4.70452  5.37767  4.81114  2.67989  4.78707  5.16424  1.48375  4.67023  1.19154  3.25382  4.92554  4.99528  4.72429  4.69986  4.14563  3.66380  1.64021  5.43544  4.33998    630 l - - -
          2.68618  4.42225  2.77519  2.73123  3.46354  2.40513  3.72494  3.29354  2.67741  2.69355  4.24690  2.90347  2.73739  3.18146  2.89801  2.37887  2.77519  2.98518  4.58477  3.61503
          0.01577  4.55349  5.27584  0.61958  0.77255  0.58521  0.81417
    631   3.35852  4.64565  5.28927  4.71314  2.63218  4.67601  5.04337  1.12316  4.56234  1.64861  2.58916  4.81403  4.90702  4.62661  4.59079  4.02440  3.58659  1.89129  5.35250  4.25524    631 i - - -
          2.68618  4.42225  2.77519  2.73123  3.46354  2.40513  3.72494  3.29354  2.67741  2.69355  4.24690  2.90347  2.73739  3.18146  2.89801  2.37887  2.77519  2.98518  4.58477  3.61503
          0.01577  4.55349  5.27584  0.61958  0.77255  0.58521  0.81417
    632   3.89690  5.97055  0.29628  3.03021  5.48103  3.89215  4.74320  5.26349  3.98078  4.75454  5.79501  3.60486  4.58993  4.01485  4.55190  3.81372  4.26300  4.84175  6.48618  5.30374    632 D - - -
          2.68618  4.42225  2.77519  2.73123  3.46354  2.40513  3.72494  3.29354  2.67741  2.69355  4.24690  2.90347  2.73739  3.18146  2.89801  2.37887  2.77519  2.98518  4.58477  3.61503
          0.01577  4.55349  5.27584  0.61958  0.77255  0.58521  0.81417
    633   3.76951  5.85718  3.03554  0.35058  5.32768  3.88862  4.60683  4.94678  3.59974  4.46471  5.46779  3.58345  4.54053  3.84493  4.04329  3.70951  4.09715  4.57657  6.34979  5.15850    633 E - - -
          2.68618  4.42225  2.77519  2.73123  3.46354  2.40513  3.72494  3.29354  2.67741  2.69355  4.24690  2.90347  2.73739  3.18146  2.89801  2.37887  2.77519  2.98518  4.58477  3.61503
          0.01577  4.55349  5.27584  0.61958  0.77255  0.58521  0.81417
    634   3.90434  5.13641  5.53877  5.05262  1.61436  5.09518  4.92640  2.65325  4.89293  0.71982  3.17080  5.11819  5.21066  4.80279  4.86717  4.49837  4.11458  2.89679  5.00313  3.58304    634 l - - -
          2.68618  4.42225  2.77519  2.73123  3.46354  2.40513  3.72494  3.29354  2.67741  2.69355  4.24690  2.90347  2.73739  3.18146  2.89801  2.37887  2.77519  2.98518  4.58477  3.61503
          0.01577  4.55349  5.27584  0.61958  0.77255  0.58521  0.81417
    635   1.97515  2.76483  4.45837  4.19502  4.75343  0.74127  4.95397  4.11945  4.12625  3.88104  4.70622  3.93503  4.04882  4.33567  4.28756  2.70871  3.03377  3.50559  6.14003  5.01940    635 g - - -
          2.68618  4.42225  2.77519  2.73123  3.46354  2.40513  3.72494  3.29354  2.67741  2.69355  4.24690  2.90347  2.73739  3.18146  2.89801  2.37887  2.77519  2.98518  4.58477  3.61503
          0.01577  4.55349  5.27584  0.61958  0.77255  0.58521  0.81417
    636   3.61572  5.65386  4.21873  3.33195  5.26634  4.13889  3.90979  4.53001  1.29428  3.86083  4.75583  3.65219  4.46022  3.03628  0.91721  3.58825  3.71803  4.22379  5.80411  4.73807    636 r - - -
          2.68618  4.42225  2.77519  2.73123  3.46354  2.40513  3.72494  3.29354  2.67741  2.69355  4.24690  2.90347  2.73739  3.18146  2.89801  2.37887  2.77519  2.98518  4.58477  3.61503
          0.01577  4.55349  5.27584  0.61958  0.77255  0.58521  0.81417
    637   1.67832  4.52913  4.00084  3.88184  5.00330  0.69840  4.93705  4.43105  4.05096  4.15144  4.97060  3.85754  4.10508  4.26791  4.27643  2.79917  3.15182  3.73716  6.31592  5.18945    637 g - - -
          2.68618  4.42225  2.77519  2.73123  3.46354  2.40513  3.72494  3.29354  2.67741  2.69355  4.24690  2.90347  2.73739  3.18146  2.89801  2.37887  2.77519  2.98518  4.58477  3.61503
          0.01577  4.55349  5.27584  0.61958  0.77255  0.58521  0.81417
    638   2.55892  4.48641  3.95257  3.69030  4.70548  3.28020  4.69699  4.08992  3.70247  3.82162  4.65950  3.74653  4.05737  3.99609  3.96972  1.74634  0.80615  3.52413  6.06463  4.86939    638 t - - -
          2.68618  4.42225  2.77519  2.73123  3.46354  2.40513  3.72494  3.29354  2.67741  2.69355  4.24690  2.90347  2.73739  3.18146  2.89801  2.37887  2.77519  2.98518  4.58477  3.61503
          0.01577  4.55349  5.27584  0.61958  0.77255  0.58521  0.81417
    639   2.41334  4.86871  2.60358  2.64206  4.23362  3.50674  3.85087  3.63777  2.67398  2.68947  4.07742  3.13899  3.96210  3.01147  3.13166  1.49444  2.58165  3.29414  5.50887  4.18133    639 s - - -
          2.68618  4.42225  2.77519  2.73123  3.46354  2.40513  3.72494  3.29354  2.67741  2.69355  4.24690  2.90347  2.73739  3.18146  2.89801  2.37887  2.77519  2.98518  4.58477  3.61503
          0.01577  4.55349  5.27584  0.61958  0.77255  0.58521  0.81417
    640   2.38717  4.77216  3.21445  2.66139  3.99043  3.57185  3.80469  3.38738  2.64922  2.62611  3.87056  2.46131  2.39796  2.99093  3.09146  2.48472  2.55218  3.09694  5.31665  3.22417    640 a - - -
          2.68618  4.42225  2.77519  2.73123  3.46354  2.40513  3.72494  3.29354  2.67741  2.69355  4.24690  2.90347  2.73739  3.18146  2.89801  2.37887  2.77519  2.98518  4.58477  3.61503
          0.01577  4.55349  5.27584  0.61958  0.77255  0.58521  0.81417
    641   2.19471  4.94695  2.74034  2.08759  4.19412  3.53882  3.74216  2.95297  2.30440  3.20909  2.77263  3.06201  3.93014  2.88583  3.00148  2.74191  2.58472  3.28196  5.44402  4.10174    641 e - - -
          2.68618  4.42225  2.77519  2.73123  3.46354  2.40513  3.72494  3.29354  2.67741  2.69355  4.24690  2.90347  2.73739  3.18146  2.89801  2.37887  2.77519  2.98518  4.58477  3.61503
          0.01577  4.55349  5.27584  0.61958  0.77255  0.58521  0.81417
    642   3.41719  6.13106  0.95068  1.32150  5.40155  3.53214  4.16330  4.98220  3.29649  4.43145  5.32258  2.98012  4.20728  3.34274  3.97650  3.25040  3.72682  4.51200  6.56351  4.98069    642 d - - -
          2.68618  4.42225  2.77519  2.73123  3.46354  2.40513  3.72494  3.29354  2.67741  2.69355  4.24690  2.90347  2.73739  3.18146  2.89801  2.37887  2.77519  2.98518  4.58477  3.61503
          0.01577  4.55349  5.27584  0.61958  0.77255  0.58521  0.81417
    643   2.63198  4.57581  3.78849  3.71171  5.03182  0.61232  4.87582  4.56851  3.97484  4.23312  5.03890  3.78116  4.10767  4.19203  4.23079  2.08380  3.17773  3.82743  6.33353  5.16169    643 G - - -
          2.68618  4.42225  2.77519  2.73123  3.46354  2.40513  3.72494  3.29354  2.67741  2.69355  4.24690  2.90347  2.73739  3.18146  2.89801  2.37887  2.77519  2.98518  4.58477  3.61503
          0.01577  4.55349  5.27584  0.61958  0.77255  0.58521  0.81417
    644   2.43107  4.16292  4.39895  3.80497  2.12995  3.87453  4.19871  2.21809  3.65374  2.07212  3.27771  3.93254  4.24118  3.84214  3.77074  2.68853  2.50368  1.92800  4.79531  3.61044    644 v - - -
          2.68618  4.42225  2.77519  2.73123  3.46354  2.40513  3.72494  3.29354  2.67741  2.69355  4.24690  2.90347  2.73739  3.18146  2.89801  2.37887  2.77519  2.98518  4.58477  3.61503
          0.01577  4.55349  5.27584  0.61958  0.77255  0.58521  0.81417
    645   1.47362  4.46833  3.95906  3.66242  4.85584  1.94946  4.70236  4.31207  3.72235  3.97258  4.75596  3.71476  4.01720  3.97118  4.02434  1.11551  3.02975  3.63429  6.17128  4.98907    645 s - - -
          2.68618  4.42225  2.77519  2.73123  3.46354  2.40513  3.72494  3.29354  2.67741  2.69355  4.24690  2.90347  2.73739  3.18146  2.89801  2.37887  2.77519  2.98518  4.58477  3.61503
          0.01577  4.55349  5.27584  0.61958  0.77255  0.58521  0.81417
    646   3.63813  4.87866  5.53347  4.97652  3.44731  5.03929  5.41860  0.96591  4.84197  1.34903  2.44308  5.15983  5.17123  4.86470  4.87794  4.41907  3.86184  2.26882  5.58446  4.54926    646 i - - -
          2.68618  4.42225  2.77519  2.73123  3.46354  2.40513  3.72494  3.29354  2.67741  2.69355  4.24690  2.90347  2.73739  3.18146  2.89801  2.37887  2.77519  2.98518  4.58477  3.61503
          0.01577  4.55349  5.27584  0.61958  0.77255  0.58521  0.81417
    647   1.61824  3.13345  4.20843  3.63259  2.70358  3.78443  4.16694  2.66071  3.51218  1.90031  3.35381  3.82001  4.19044  3.73258  3.69209  2.64182  2.96276  2.46324  4.85594  3.66079    647 a - - -
          2.68618  4.42225  2.77519  2.73123  3.46354  2.40513  3.72494  3.29354  2.67741  2.69355  4.24690  2.90347  2.73739  3.18146  2.89801  2.37887  2.77519  2.98518  4.58477  3.61503
          0.01577  4.55349  5.27584  0.61958  0.77255  0.58521  0.81417
    648   2.76070  4.37214  3.82391  3.25751  2.75360  2.49569  3.14456  2.85310  3.18475  2.26270  3.48410  3.59282  4.15345  3.46106  3.48011  2.56369  2.99324  2.64359  2.23409  3.50647    648 w - - -
          2.68618  4.42225  2.77519  2.73123  3.46354  2.40513  3.72494  3.29354  2.67741  2.69355  4.24690  2.90347  2.73739  3.18146  2.89801  2.37887  2.77519  2.98518  4.58477  3.61503
          0.01577  4.55349  5.27584  0.61958  0.77255  0.58521  0.81417
    649   1.08520  4.45950  3.98850  3.69360  4.84248  1.87321  4.71801  4.29514  3.74879  3.96069  4.74702  3.72889  4.01847  3.99410  4.04289  1.56144  3.02839  3.62292  6.16473  4.98736    649 a - - -
          2.68618  4.42225  2.77519  2.73123  3.46354  2.40513  3.72494  3.29354  2.67741  2.69355  4.24690  2.90347  2.73739  3.18146  2.89801  2.37887  2.77519  2.98518  4.58477  3.61503
          0.01577  4.55349  5.27584  0.61958  0.77255  0.58521  0.81417
    650   3.04517  3.10864  4.89057  4.33638  3.65179  4.30425  4.78437  1.25285  4.19971  2.48418  3.56427  4.43787  4.66442  4.40222  4.31711  3.64808  2.17722  1.51498  5.32790  4.13314    650 i - - -
          2.68618  4.42225  2.77519  2.73123  3.46354  2.40513  3.72494  3.29354  2.67741  2.69355  4.24690  2.90347  2.73739  3.18146  2.89801  2.37887  2.77519  2.98518  4.58477  3.61503
          0.01577  4.55349  5.27584  0.61958  0.77255  0.58521  0.81417
    651   2.13312  2.72697  4.26232  3.67641  3.29736  3.10070  4.15867  2.27326  3.54547  1.89574  3.30876  3.84802  4.20081  3.75432  3.70283  2.65406  2.95354  2.13061  4.81208  3.62329    651 l - - -
          2.68618  4.42225  2.77519  2.73123  3.46354  2.40513  3.72494  3.29354  2.67741  2.69355  4.24690  2.90347  2.73739  3.18146  2.89801  2.37887  2.77519  2.98518  4.58477  3.61503
          0.01577  4.55349  5.27584  0.61958  0.77255  0.58521  0.81417
    652   3.04277  5.39327  2.68458  1.05583  4.89030  3.50989  4.05298  4.38300  2.94799  3.91933  4.74712  3.08729  4.10435  3.21390  3.44589  1.69836  3.35534  3.94350  6.07093  4.64910    652 e - - -
          2.68618  4.42225  2.77519  2.73123  3.46354  2.40513  3.72494  3.29354  2.67741  2.69355  4.24690  2.90347  2.73739  3.18146  2.89801  2.37887  2.77519  2.98518  4.58477  3.61503
          0.01577  4.55349  5.27584  0.61958  0.77255  0.58521  0.81417
    653   2.46303  5.21770  2.55154  1.85982  4.53637  3.49981  2.35918  4.01117  2.47156  3.51194  4.26742  2.97366  3.91068  2.48364  2.96389  2.72126  2.98773  3.59567  5.66146  3.20413    653 e - - -
          2.68618  4.42225  2.77519  2.73123  3.46354  2.40513  3.72494  3.29354  2.67741  2.69355  4.24690  2.90347  2.73739  3.18146  2.89801  2.37887  2.77519  2.98518  4.58477  3.61503
          0.01577  4.55349  5.27584  0.61958  0.77255  0.58521  0.81417
    654   3.79986  5.03662  5.61880  5.05233  1.99900  5.11371  5.25768  2.13026  4.90948  0.69505  3.06392  5.21251  5.18778  4.81295  4.88106  4.48871  4.00438  2.71619  5.32856  4.18092    654 l - - -
          2.68618  4.42225  2.77519  2.73123  3.46354  2.40513  3.72494  3.29354  2.67741  2.69355  4.24690  2.90347  2.73739  3.18146  2.89801  2.37887  2.77519  2.98518  4.58477  3.61503
          0.01577  4.55349  5.27584  0.61958  0.77255  0.58521  0.81417
    655   2.80554  4.28865  4.19719  3.61899  3.42547  3.91693  4.23088  1.66830  2.77493  2.17611  3.40604  3.86462  4.28334  3.74978  3.70375  2.69016  3.04085  1.65753  4.96166  3.76336    655 v - - -
          2.68618  4.42225  2.77519  2.73123  3.46354  2.40513  3.72494  3.29354  2.67741  2.69355  4.24690  2.90347  2.73739  3.18146  2.89801  2.37887  2.77519  2.98518  4.58477  3.61503
          0.01577  4.55349  5.27584  0.61958  0.77255  0.58521  0.81417
    656   2.41302  3.45703  3.18685  2.37397  4.01714  3.57041  3.78217  3.41751  2.31367  2.68403  3.15797  3.13232  3.95863  2.63982  3.06232  2.22502  2.55950  3.12278  5.33005  4.01960    656 s - - -
          2.68618  4.42225  2.77519  2.73123  3.46354  2.40513  3.72494  3.29354  2.67741  2.69355  4.24690  2.90347  2.73739  3.18146  2.89801  2.37887  2.77519  2.98518  4.58477  3.61503
          0.01577  4.55349  5.27584  0.61958  0.77255  0.58521  0.81417
    657   2.43563  3.34869  3.31963  2.75578  3.85091  3.61552  3.83817  2.77391  2.14249  2.56221  3.76095  3.23142  4.00149  3.05953  2.40909  2.25765  2.95226  2.96728  5.21730  3.93980    657 k - - -
          2.68618  4.42225  2.77519  2.73123  3.46354  2.40513  3.72494  3.29354  2.67741  2.69355  4.24690  2.90347  2.73739  3.18146  2.89801  2.37887  2.77519  2.98518  4.58477  3.61503
          0.01577  4.55349  5.27584  0.61958  0.77255  0.58521  0.81417
    658   2.74769  5.23171  2.58442  2.18067  4.56492  2.32368  3.70758  4.04396  2.05244  3.53392  4.28238  2.96669  3.12658  2.81168  2.95495  2.37939  2.57793  3.61739  5.67523  4.26735    658 k - - -
          2.68618  4.42225  2.77519  2.73123  3.46354  2.40513  3.72494  3.29354  2.67741  2.69355  4.24690  2.90347  2.73739  3.18146  2.89801  2.37887  2.77519  2.98518  4.58477  3.61503
          0.01577  4.55349  5.27584  0.61958  0.77255  0.58521  0.81417
    659   1.32630  2.84997  4.12146  3.69661  4.42000  3.29046  4.58509  3.81136  3.64162  3.52021  4.35893  3.74249  1.52768  3.90580  3.92119  2.24235  2.99488  3.33051  5.81118  4.62705    659 a - - -
          2.68618  4.42225  2.77519  2.73123  3.46354  2.40513  3.72494  3.29354  2.67741  2.69355  4.24690  2.90347  2.73739  3.18146  2.89801  2.37887  2.77519  2.98518  4.58477  3.61503
          0.01577  4.55349  5.27584  0.61958  0.77255  0.58521  0.81417
    660   2.76999  4.65623  3.42560  2.85394  3.05225  3.67122  3.86315  3.20467  2.37210  2.87565  3.75065  3.30695  4.05262  3.11867  2.28431  2.90739  2.57583  2.95381  5.14046  1.95559    660 y - - -
          2.68618  4.42225  2.77519  2.73123  3.46354  2.40513  3.72494  3.29354  2.67741  2.69355  4.24690  2.90347  2.73739  3.18146  2.89801  2.37887  2.77519  2.98518  4.58477  3.61503
          0.01577  4.55349  5.27584  0.61958  0.77255  0.58521  0.81417
    661   2.63517  2.37590  4.23353  3.72150  3.70881  3.56000  4.37503  2.92909  3.61864  2.77635  3.69535  3.82880  4.14189  3.85612  3.82980  2.12715  1.83302  1.71122  5.20472  4.01589    661 v - - -
          2.68618  4.42225  2.77519  2.73123  3.46354  2.40513  3.72494  3.29354  2.67741  2.69355  4.24690  2.90347  2.73739  3.18146  2.89801  2.37887  2.77519  2.98518  4.58477  3.61503
          0.01577  4.55349  5.27584  0.61958  0.77255  0.58521  0.81417
    662   3.03711  3.18833  4.97071  4.37887  2.33827  4.27670  4.63305  1.59045  4.19894  1.49299  3.27451  4.42155  4.59116  4.31841  4.23044  3.60354  3.26991  1.90866  5.06827  3.91266    662 l - - -
          2.68618  4.42225  2.77519  2.73123  3.46354  2.40513  3.72494  3.29354  2.67741  2.69355  4.24690  2.90347  2.73739  3.18146  2.89801  2.37887  2.77519  2.98518  4.58477  3.61503
          0.01577  4.55349  5.27584  0.61958  0.77255  0.58521  0.81417
    663   3.02241  4.40666  4.73573  4.16569  1.33836  4.21040  4.55489  2.01815  4.02056  2.20010  3.35334  4.29072  4.55234  4.19276  4.13241  3.53387  2.61923  1.92848  5.06183  3.84205    663 f - - -
          2.68618  4.42225  2.77519  2.73123  3.46354  2.40513  3.72494  3.29354  2.67741  2.69355  4.24690  2.90347  2.73739  3.18146  2.89801  2.37887  2.77519  2.98518  4.58477  3.61503
          0.01577  4.55349  5.27584  0.61958  0.77255  0.58521  0.81417
    664   1.71532  2.90770  3.99778  3.49167  3.93197  3.44498  4.32992  3.26519  3.42780  3.01456  3.89768  3.67577  4.06435  3.69720  3.71886  1.69033  2.06854  2.41231  5.37713  4.17421    664 s - - -
          2.68618  4.42225  2.77519  2.73123  3.46354  2.40513  3.72494  3.29354  2.67741  2.69355  4.24690  2.90347  2.73739  3.18146  2.89801  2.37887  2.77519  2.98518  4.58477  3.61503
          0.01577  4.55349  5.27584  0.61958  0.77255  0.58521  0.81417
    665   2.96357  4.79388  4.24093  4.09028  4.78149  3.59594  5.02720  4.01479  4.05086  3.84650  4.88450  4.13294  4.36647  4.41381  4.23569  3.17636  0.40128  3.61667  6.13653  5.01140    665 T - - -
          2.68618  4.42225  2.77519  2.73123  3.46354  2.40513  3.72494  3.29354  2.67741  2.69355  4.24690  2.90347  2.73739  3.18146  2.89801  2.37887  2.77519  2.98518  4.58477  3.61503
          0.01577  4.55349  5.27584  0.61958  0.77255  0.58521  0.81417
    666   4.05315  5.64638  4.09837  3.97004  4.03692  4.23893  0.28767  4.88110  3.81248  4.25642  5.39279  4.33217  4.84586  4.36026  4.01013  4.13499  4.40049  4.60095  5.46888  3.97896    666 H - - -
          2.68618  4.42225  2.77519  2.73123  3.46354  2.40513  3.72494  3.29354  2.67741  2.69355  4.24690  2.90347  2.73739  3.18146  2.89801  2.37887  2.77519  2.98518  4.58477  3.61503
          0.01577  4.55349  5.27584  0.61958  0.77255  0.58521  0.81417
    667   3.40364  4.72388  4.97627  4.48150  1.12267  4.46726  4.14235  2.92629  4.30769  1.90712  2.67368  4.40726  4.76384  4.34162  4.33370  3.79600  3.62547  2.90176  4.36591  1.97522    667 f - - -
          2.68618  4.42225  2.77519  2.73123  3.46354  2.40513  3.72494  3.29354  2.67741  2.69355  4.24690  2.90347  2.73739  3.18146  2.89801  2.37887  2.77519  2.98518  4.58477  3.61503
          0.01577  4.55349  5.27584  0.61958  0.77255  0.58521  0.81417
    668   2.73153  5.09904  3.03682  2.25633  4.39451  3.52328  2.68694  3.84191  2.45123  2.52390  4.15474  3.01532  3.20588  2.26559  2.56285  2.72227  2.57490  3.46316  5.55923  4.18861    668 e - - -
          2.68618  4.42225  2.77519  2.73123  3.46354  2.40513  3.72494  3.29354  2.67741  2.69355  4.24690  2.90347  2.73739  3.18146  2.89801  2.37887  2.77519  2.98518  4.58477  3.61503
          0.01577  4.55349  5.27584  0.61958  0.77255  0.58521  0.81417
    669   2.77970  5.29231  2.20995  1.80613  4.62805  3.49510  3.72407  4.11503  2.20668  3.59284  4.33946  2.59352  3.91787  2.26533  2.98234  2.73468  3.01525  3.67881  5.72542  3.32050    669 e - - -
          2.68618  4.42225  2.77519  2.73123  3.46354  2.40513  3.72494  3.29354  2.67741  2.69355  4.24690  2.90347  2.73739  3.18146  2.89801  2.37887  2.77519  2.98518  4.58477  3.61503
          0.01577  4.55349  5.27584  0.61958  0.77255  0.58521  0.81417
    670   3.87922  5.09907  5.71037  5.13227  3.30111  5.25522  5.53478  2.03128  4.99059  0.59109  2.38739  5.37136  5.27354  4.89140  4.97126  4.64441  4.08091  2.66307  5.54607  4.59719    670 L - - -
          2.68618  4.42225  2.77519  2.73123  3.46354  2.40513  3.72494  3.29354  2.67741  2.69355  4.24690  2.90347  2.73739  3.18146  2.89801  2.37887  2.77519  2.98518  4.58477  3.61503
          0.01577  4.55349  5.27584  0.61958  0.77255  0.58521  0.81417
    671   1.97708  4.91541  3.12569  2.58025  4.20002  3.53377  3.77479  3.61744  2.26618  2.76265  4.02874  2.72076  3.94287  2.92430  3.02376  1.99163  2.60459  3.28330  5.45627  4.12246    671 a - - -
          2.68618  4.42225  2.77519  2.73123  3.46354  2.40513  3.72494  3.29354  2.67741  2.69355  4.24690  2.90347  2.73739  3.18146  2.89801  2.37887  2.77519  2.98518  4.58477  3.61503
          0.01577  4.55349  5.27584  0.61958  0.77255  0.58521  0.81417
    672   2.72876  5.19779  2.98169  1.84769  4.52928  2.91578  3.68904  4.00224  2.21290  2.93849  4.24341  2.62586  3.89669  2.47671  2.60454  2.69795  2.62917  3.58141  5.63619  4.23861    672 e - - -
          2.68618  4.42225  2.77519  2.73123  3.46354  2.40513  3.72494  3.29354  2.67741  2.69355  4.24690  2.90347  2.73739  3.18146  2.89801  2.37887  2.77519  2.98518  4.58477  3.61503
          0.01577  4.55349  5.27584  0.61958  0.77255  0.58521  0.81417
    673   2.78551  4.26426  4.21540  3.63186  2.34356  3.88787  4.18805  2.60554  2.80669  1.46185  3.31187  3.85560  4.25094  3.73593  3.69190  3.17628  2.59787  2.15765  4.87262  3.67991    673 l - - -
          2.68618  4.42225  2.77519  2.73123  3.46354  2.40513  3.72494  3.29354  2.67741  2.69355  4.24690  2.90347  2.73739  3.18146  2.89801  2.37887  2.77519  2.98518  4.58477  3.61503
          0.01577  4.55349  5.27584  0.61958  0.77255  0.58521  0.81417
    674   1.99916  3.18996  3.73651  2.69017  3.48737  3.73216  4.00156  2.44519  3.10091  1.87327  3.46713  3.53074  4.11003  2.86467  3.41537  2.98958  2.95152  2.61263  4.95712  3.73743    674 l - - -
          2.68618  4.42225  2.77519  2.73123  3.46354  2.40513  3.72494  3.29354  2.67741  2.69355  4.24690  2.90347  2.73739  3.18146  2.89801  2.37887  2.77519  2.98518  4.58477  3.61503
          0.01577  4.55349  5.27584  0.61958  0.77255  0.58521  0.81417
    675   2.42803  5.20191  2.60892  2.42046  4.53567  3.49439  3.09477  4.01289  1.99429  3.50193  4.24663  2.57589  3.88958  2.78550  2.61600  2.43028  2.36706  3.58669  5.64120  4.23815    675 k - - -
          2.68618  4.42225  2.77519  2.73123  3.46354  2.40513  3.72494  3.29354  2.67741  2.69355  4.24690  2.90347  2.73739  3.18146  2.89801  2.37887  2.77519  2.98518  4.58477  3.61503
          0.01577  4.55349  5.27584  0.61958  0.77255  0.58521  0.81417
    676   2.74252  4.21132  4.22320  3.63517  2.10611  3.84940  4.14804  2.32764  3.50584  1.75929  2.69665  3.01458  4.21453  3.72481  2.99928  3.13746  2.97409  2.44702  4.81213  3.61808    676 l - - -
          2.68618  4.42225  2.77519  2.73123  3.46354  2.40513  3.72494  3.29354  2.67741  2.69355  4.24690  2.90347  2.73739  3.18146  2.89801  2.37887  2.77519  2.98518  4.58477  3.61503
          0.01577  4.55349  5.27584  0.61958  0.77255  0.58521  0.81417
    677   2.99920  4.70845  3.80151  3.23889  2.51540  3.90737  3.88910  3.23492  2.47510  2.87027  3.81528  3.59426  4.27707  3.41339  2.69014  3.17754  3.22288  3.01894  4.65990  1.29472    677 y - - -
          2.68618  4.42225  2.77519  2.73123  3.46354  2.40513  3.72494  3.29354  2.67741  2.69355  4.24690  2.90347  2.73739  3.18146  2.89801  2.37887  2.77519  2.98518  4.58477  3.61503
          0.01577  4.55349  5.27584  0.61958  0.77255  0.58521  0.81417
    678   2.39094  3.32787  3.32553  2.76793  3.85826  3.59678  3.85438  3.24154  2.74511  2.91202  3.77055  3.23841  2.23022  2.61186  3.16457  2.47656  2.54050  2.97321  5.22838  3.17805    678 p - - -
          2.68618  4.42225  2.77519  2.73123  3.46354  2.40513  3.72494  3.29354  2.67741  2.69355  4.24690  2.90347  2.73739  3.18146  2.89801  2.37887  2.77519  2.98518  4.58477  3.61503
          0.09469  4.55349  2.52809  0.61958  0.77255  0.58521  0.81417
    679   2.66892  2.63060  3.26832  2.74667  4.17839  3.47130  3.88811  3.58967  2.68789  3.21652  4.04391  1.82190  3.95585  3.06666  2.63733  2.06451  2.96346  3.24243  5.46701  4.16788    679 n - - -
          2.68618  4.42225  2.77519  2.73123  3.46354  2.40513  3.72494  3.29354  2.67741  2.69355  4.24690  2.90347  2.73739  3.18146  2.89801  2.37887  2.77519  2.98518  4.58477  3.61503
          0.01705  4.47586  5.19820  0.61958  0.77255  0.70033  0.68601
    680   2.35604  3.17779  4.38089  3.81290  3.42662  3.89018  4.32627  2.09933  3.68710  2.43015  3.40503  3.97058  3.00661  3.90340  3.85029  3.21001  3.03495  1.32301  4.98258  3.79109    680 v - - -
          2.68618  4.42225  2.77519  2.73123  3.46354  2.40513  3.72494  3.29354  2.67741  2.69355  4.24690  2.90347  2.73739  3.18146  2.89801  2.37887  2.77519  2.98518  4.58477  3.61503
          0.01705  4.47586  5.19820  0.61958  0.77255  0.70033  0.68601
    681   2.88243  5.08935  3.27687  2.68318  4.40153  3.64907  3.75804  3.79338  1.82047  3.34677  4.16819  2.60103  4.03023  2.89569  1.88072  2.89820  3.09505  2.15087  5.51980  4.23328    681 k - - -
          2.68618  4.42225  2.77519  2.73123  3.46354  2.40513  3.72494  3.29354  2.67741  2.69355  4.24690  2.90347  2.73739  3.18146  2.89801  2.37887  2.77519  2.98518  4.58477  3.61503
          0.01705  4.47586  5.19820  0.61958  0.77255  0.70033  0.68601
    682   2.67709  3.30807  3.73982  3.17488  3.49313  3.67537  4.00663  2.14972  3.11249  2.56773  3.47261  2.52755  4.08056  3.39668  3.42448  2.20659  2.50525  2.29055  4.96257  3.74391    682 i - - -
          2.68618  4.42225  2.77519  2.73123  3.46354  2.40513  3.72494  3.29354  2.67741  2.69355  4.24690  2.90347  2.73739  3.18146  2.89801  2.37887  2.77519  2.98518  4.58477  3.61503
          0.01705  4.47586  5.19820  0.61958  0.77255  0.70033  0.68601
    683   2.37542  4.56161  3.36145  2.43748  3.01557  3.60970  3.84122  3.09900  2.40348  2.47604  3.65586  3.25721  3.99313  3.09366  2.73945  2.83755  2.91978  2.51760  5.12043  2.72515    683 a - - -
          2.68618  4.42225  2.77519  2.73123  3.46354  2.40513  3.72494  3.29354  2.67741  2.69355  4.24690  2.90347  2.73739  3.18146  2.89801  2.37887  2.77519  2.98518  4.58477  3.61503
          0.01705  4.47586  5.19820  0.61958  0.77255  0.70033  0.68601
    684   3.07708  4.76429  3.82937  3.31008  2.88154  3.95943  1.28109  3.27154  3.13572  2.83999  2.74280  3.64208  4.33392  3.49928  3.43164  3.24211  3.30598  3.07855  4.47840  2.35324    684 h - - -
          2.68618  4.42225  2.77519  2.73123  3.46354  2.40513  3.72494  3.29354  2.67741  2.69355  4.24690  2.90347  2.73739  3.18146  2.89801  2.37887  2.77519  2.98518  4.58477  3.61503
          0.01705  4.47586  5.19820  0.61958  0.77255  0.50225  0.92929
    685   3.03143  4.43032  4.68502  4.09582  2.28485  4.19059  4.49261  2.53905  3.94652  1.58510  1.72847  4.24513  4.50672  4.09530  4.05132  3.49998  2.25245  2.50355  4.98803  3.82899    685 l - - -
          2.68618  4.42225  2.77519  2.73123  3.46354  2.40513  3.72494  3.29354  2.67741  2.69355  4.24690  2.90347  2.73739  3.18146  2.89801  2.37887  2.77519  2.98518  4.58477  3.61503
          0.01577  4.55349  5.27584  0.61958  0.77255  0.58521  0.81417
    686   2.73809  5.14417  2.97892  2.45866  4.46792  2.99550  3.07811  3.92815  2.47509  3.45010  4.21580  2.58787  3.91297  2.25188  2.95654  1.97410  2.33878  3.52893  5.61667  4.23064    686 s - - -
          2.68618  4.42225  2.77519  2.73123  3.46354  2.40513  3.72494  3.29354  2.67741  2.69355  4.24690  2.90347  2.73739  3.18146  2.89801  2.37887  2.77519  2.98518  4.58477  3.61503
          0.01577  4.55349  5.27584  0.61958  0.77255  0.58521  0.81417
    687   2.66676  4.39763  4.13081  3.68000  3.95404  3.53990  4.47947  2.95872  3.60217  2.96459  3.91018  3.82034  4.16778  3.87967  3.85490  2.36360  1.54990  1.33736  5.45409  4.25351    687 v - - -
          2.68618  4.42225  2.77519  2.73123  3.46354  2.40513  3.72494  3.29354  2.67741  2.69355  4.24690  2.90347  2.73739  3.18146  2.89801  2.37887  2.77519  2.98518  4.58477  3.61503
          0.01577  4.55349  5.27584  0.61958  0.77255  0.58521  0.81417
    688   2.71491  5.06340  2.67634  2.21832  4.34696  3.02550  3.71067  3.07063  2.25945  2.82657  4.12098  3.01176  3.90735  2.53809  2.95498  2.20680  2.94621  2.89677  5.53475  4.16433    688 s - - -
          2.68618  4.42225  2.77519  2.73123  3.46354  2.40513  3.72494  3.29354  2.67741  2.69355  4.24690  2.90347  2.73739  3.18146  2.89801  2.37887  2.77519  2.98518  4.58477  3.61503
          0.01577  4.55349  5.27584  0.61958  0.77255  0.58521  0.81417
    689   2.71741  5.07480  2.62612  2.06186  3.34585  3.51477  3.70950  2.69391  2.24619  3.35450  4.13153  3.00953  3.24579  2.82917  2.33849  2.71154  2.94857  3.43379  5.54337  4.17116    689 e - - -
          2.68618  4.42225  2.77519  2.73123  3.46354  2.40513  3.72494  3.29354  2.67741  2.69355  4.24690  2.90347  2.73739  3.18146  2.89801  2.37887  2.77519  2.98518  4.58477  3.61503
          0.01577  4.55349  5.27584  0.61958  0.77255  0.58521  0.81417
    690   2.41142  5.15572  2.62950  2.22803  4.46937  3.50083  3.69736  3.93402  2.23390  2.86980  4.20610  2.66460  3.11713  2.80572  2.93578  2.69943  2.14103  3.52959  5.60804  4.21595    690 t - - -
          2.68618  4.42225  2.77519  2.73123  3.46354  2.40513  3.72494  3.29354  2.67741  2.69355  4.24690  2.90347  2.73739  3.18146  2.89801  2.37887  2.77519  2.98518  4.58477  3.61503
          0.32259  4.55349  1.32728  0.61958  0.77255  0.58521  0.81417
    691   2.65292  4.93024  2.99624  2.20212  4.20497  3.45448  3.64702  3.63189  2.14054  3.20260  3.99992  2.96792  3.84806  2.78028  2.50174  2.32742  2.46623  2.72748  5.41126  4.06480    691 k - - -
          2.68618  4.42225  2.77519  2.73123  3.46354  2.40513  3.72494  3.29354  2.67741  2.69355  4.24690  2.90347  2.73739  3.18146  2.89801  2.37887  2.77519  2.98518  4.58477  3.61503
          0.02137  4.25227  4.97462  0.61958  0.77255  0.93927  0.49580
    692   2.04489  4.84711  2.54647  2.46839  4.10923  3.44463  3.68508  3.51733  2.48956  2.67784  3.94250  2.98800  3.85651  2.48630  2.95198  2.67635  2.45112  3.19025  5.37170  4.03394    692 a - - -
          2.68618  4.42225  2.77519  2.73123  3.46354  2.40513  3.72494  3.29354  2.67741  2.69355  4.24690  2.90347  2.73739  3.18146  2.89801  2.37887  2.77519  2.98518  4.58477  3.61503
          0.02137  4.25227  4.97462  0.61958  0.77255  0.93927  0.49580
    693   2.68878  5.13948  2.44809  2.35322  4.46865  3.42098  3.63236  3.93590  2.08938  3.43408  4.19555  2.19565  3.83557  2.74231  2.42414  2.65601  2.53931  3.52387  5.57970  4.18712    693 k - - -
          2.68618  4.42225  2.77519  2.73123  3.46354  2.40513  3.72494  3.29354  2.67741  2.69355  4.24690  2.90347  2.73739  3.18146  2.89801  2.37887  2.77519  2.98518  4.58477  3.61503
          0.02137  4.25227  4.97462  0.61958  0.77255  0.37240  1.16823
    694   2.71381  4.66235  3.30929  2.74900  3.84206  3.60999  3.14075  3.22411  2.72565  2.50390  3.01748  2.21406  3.99682  3.05977  3.14678  2.26779  2.55062  2.63282  5.21238  3.93300    694 n - - -
          2.68618  4.42225  2.77519  2.73123  3.46354  2.40513  3.72494  3.29354  2.67741  2.69355  4.24690  2.90347  2.73739  3.18146  2.89801  2.37887  2.77519  2.98518  4.58477  3.61503
          0.01577  4.55349  5.27584  0.61958  0.77255  0.58521  0.81417
    695   2.74493  5.21856  2.53047  2.17186  3.44956  2.91945  3.70663  4.01981  2.23845  3.51582  4.26712  2.13939  3.90398  2.81203  2.95556  2.18689  2.97852  3.59919  5.66218  4.25716    695 n - - -
          2.68618  4.42225  2.77519  2.73123  3.46354  2.40513  3.72494  3.29354  2.67741  2.69355  4.24690  2.90347  2.73739  3.18146  2.89801  2.37887  2.77519  2.98518  4.58477  3.61503
          0.01577  4.55349  5.27584  0.61958  0.77255  0.58521  0.81417
    696   2.74599  5.25448  2.53880  2.16410  4.59486  2.33219  3.69870  4.08015  2.22477  3.55704  4.29851  2.55455  3.89974  2.47201  2.59674  2.44761  2.97901  3.64302  5.68749  4.27471    696 e - - -
          2.68618  4.42225  2.77519  2.73123  3.46354  2.40513  3.72494  3.29354  2.67741  2.69355  4.24690  2.90347  2.73739  3.18146  2.89801  2.37887  2.77519  2.98518  4.58477  3.61503
          0.01577  4.55349  5.27584  0.61958  0.77255  0.58521  0.81417
    697   2.46823  4.23100  4.46443  3.87423  3.30971  3.96208  4.29171  2.15637  3.72776  1.41012  2.75575  4.01441  4.31974  3.91682  3.85130  2.69376  3.04591  2.02650  4.88121  3.70212    697 l - - -
          2.68618  4.42225  2.77519  2.73123  3.46354  2.40513  3.72494  3.29354  2.67741  2.69355  4.24690  2.90347  2.73739  3.18146  2.89801  2.37887  2.77519  2.98518  4.58477  3.61503
          0.01577  4.55349  5.27584  0.61958  0.77255  0.58521  0.81417
    698   2.45001  5.07220  2.67400  2.23617  4.35876  3.51360  3.14008  3.15784  2.24761  3.35205  4.12890  3.00853  3.90593  2.50716  2.95135  2.70942  2.56075  2.52593  5.54147  4.16900    698 e - - -
          2.68618  4.42225  2.77519  2.73123  3.46354  2.40513  3.72494  3.29354  2.67741  2.69355  4.24690  2.90347  2.73739  3.18146  2.89801  2.37887  2.77519  2.98518  4.58477  3.61503
          0.01577  4.55349  5.27584  0.61958  0.77255  0.58521  0.81417
    699   3.20051  4.62438  4.49117  3.98445  1.33257  4.20132  3.93954  3.09025  3.85715  2.70625  2.74307  2.85669  4.55074  4.00809  4.00648  3.50595  3.42897  2.92153  4.26910  1.66622    699 f - - -
          2.68618  4.42225  2.77519  2.73123  3.46354  2.40513  3.72494  3.29354  2.67741  2.69355  4.24690  2.90347  2.73739  3.18146  2.89801  2.37887  2.77519  2.98518  4.58477  3.61503
          0.01577  4.55349  5.27584  0.61958  0.77255  0.58521  0.81417
    700   2.44316  5.10455  3.09223  2.28572  4.40124  3.56014  3.73014  3.83587  2.00031  2.17621  4.16419  2.65616  3.94999  2.85289  2.30256  2.77116  3.00087  3.46992  5.55651  4.20633    700 k - - -
          2.68618  4.42225  2.77519  2.73123  3.46354  2.40513  3.72494  3.29354  2.67741  2.69355  4.24690  2.90347  2.73739  3.18146  2.89801  2.37887  2.77519  2.98518  4.58477  3.61503
          0.01577  4.55349  5.27584  0.61958  0.77255  0.58521  0.81417
    701   4.34741  5.46027  5.13313  4.89782  1.81740  4.93594  2.05043  4.11750  4.72476  3.35190  4.64768  4.49797  5.21782  4.60314  4.70674  4.30962  4.55056  4.02402  3.86641  0.68725    701 Y - - -
          2.68618  4.42225  2.77519  2.73123  3.46354  2.40513  3.72494  3.29354  2.67741  2.69355  4.24690  2.90347  2.73739  3.18146  2.89801  2.37887  2.77519  2.98518  4.58477  3.61503
          0.01577  4.55349  5.27584  0.61958  0.77255  0.58521  0.81417
    702   2.80762  5.11413  3.15448  2.57552  4.41618  3.59184  3.73882  3.84194  1.79900  2.84404  4.17455  2.64396  3.97566  2.51933  2.15788  2.80668  3.02877  2.55490  5.55461  4.22081    702 k - - -
          2.68618  4.42225  2.77519  2.73123  3.46354  2.40513  3.72494  3.29354  2.67741  2.69355  4.24690  2.90347  2.73739  3.18146  2.89801  2.37887  2.77519  2.98518  4.58477  3.61503
          0.01577  4.55349  5.27584  0.61958  0.77255  0.58521  0.81417
    703   3.46343  4.73484  5.38879  4.81711  2.63934  4.80179  5.15899  1.73738  4.67408  1.03391  3.20811  4.93767  4.99837  4.70951  4.69589  4.15875  3.68881  1.65992  5.41109  4.32805    703 l - - -
          2.68618  4.42225  2.77519  2.73123  3.46354  2.40513  3.72494  3.29354  2.67741  2.69355  4.24690  2.90347  2.73739  3.18146  2.89801  2.37887  2.77519  2.98518  4.58477  3.61503
          0.01577  4.55349  5.27584  0.61958  0.77255  0.58521  0.81417
    704   2.71810  4.71825  3.26395  2.20472  3.90942  3.59921  3.81852  2.76749  2.16522  2.60996  3.80519  3.19254  3.98585  3.02213  3.11106  2.49736  2.57506  2.31837  5.25982  3.96968    704 k - - -
          2.68618  4.42225  2.77519  2.73123  3.46354  2.40513  3.72494  3.29354  2.67741  2.69355  4.24690  2.90347  2.73739  3.18146  2.89801  2.37887  2.77519  2.98518  4.58477  3.61503
          0.01577  4.55349  5.27584  0.61958  0.77255  0.58521  0.81417
    705   2.73969  5.16147  2.17293  2.21690  4.47054  3.50535  3.71248  3.93238  2.46950  2.57162  4.21553  2.98772  2.64753  2.82441  2.58425  2.39737  2.97268  3.53332  5.61694  4.22670    705 d - - -
          2.68618  4.42225  2.77519  2.73123  3.46354  2.40513  3.72494  3.29354  2.67741  2.69355  4.24690  2.90347  2.73739  3.18146  2.89801  2.37887  2.77519  2.98518  4.58477  3.61503
          0.01577  4.55349  5.27584  0.61958  0.77255  0.58521  0.81417
    706   3.71585  5.37169  4.51889  4.52051  5.55347  0.17533  5.54133  5.37257  4.78716  4.91170  5.92834  4.68660  4.77424  5.05865  4.89859  3.91393  4.24434  4.77018  6.41776  5.69501    706 G - - -
          2.68618  4.42225  2.77519  2.73123  3.46354  2.40513  3.72494  3.29354  2.67741  2.69355  4.24690  2.90347  2.73739  3.18146  2.89801  2.37887  2.77519  2.98518  4.58477  3.61503
          0.01577  4.55349  5.27584  0.61958  0.77255  0.58521  0.81417
    707   2.71525  4.44065  3.58588  3.01818  2.93732  3.69182  3.94408  2.93683  2.96626  2.31868  3.54270  3.42550  2.79587  2.74036  2.79129  2.93664  2.53631  2.00020  5.02197  3.78697    707 v - - -
          2.68618  4.42225  2.77519  2.73123  3.46354  2.40513  3.72494  3.29354  2.67741  2.69355  4.24690  2.90347  2.73739  3.18146  2.89801  2.37887  2.77519  2.98518  4.58477  3.61503
          0.07741  4.55349  2.74953  0.61958  0.77255  0.58521  0.81417
    708   2.09996  4.78020  3.18549  2.63234  4.03390  3.53451  3.78620  2.85780  2.61353  3.06847  3.90073  2.67360  3.94198  2.96234  2.65815  2.20978  2.27523  3.12956  5.34219  4.03326    708 a - - -
          2.68618  4.42225  2.77519  2.73123  3.46354  2.40513  3.72494  3.29354  2.67741  2.69355  4.24690  2.90347  2.73739  3.18146  2.89801  2.37887  2.77519  2.98518  4.58477  3.61503
          0.01676  4.49284  5.21519  0.61958  0.77255  0.67698  0.70958
    709   2.70423  5.17084  2.34471  2.40630  4.49746  3.47745  3.06961  3.97077  2.18619  2.89062  4.21715  2.61783  3.87402  2.44487  2.90265  2.40120  2.54648  3.55170  5.61395  4.21395    709 k - - -
          2.68618  4.42225  2.77519  2.73123  3.46354  2.40513  3.72494  3.29354  2.67741  2.69355  4.24690  2.90347  2.73739  3.18146  2.89801  2.37887  2.77519  2.98518  4.58477  3.61503
          0.01676  4.49284  5.21519  0.61958  0.77255  0.51778  0.90594
    710   2.71470  4.57450  3.40241  2.49155  3.73510  3.64044  3.87372  2.17044  2.43803  2.44306  3.66963  3.29450  4.02361  2.72642  3.20399  2.49416  2.94609  2.53196  5.13605  3.19095    710 i - - -
          2.68618  4.42225  2.77519  2.73123  3.46354  2.40513  3.72494  3.29354  2.67741  2.69355  4.24690  2.90347  2.73739  3.18146  2.89801  2.37887  2.77519  2.98518  4.58477  3.61503
          0.01577  4.55349  5.27584  0.61958  0.77255  0.58521  0.81417
    711   2.73431  5.16730  2.60820  2.44130  4.48940  3.50056  3.70957  3.95503  2.04317  3.46757  4.22691  2.63809  2.79531  2.81904  2.95044  1.95244  2.96870  2.95243  5.62675  4.23352    711 s - - -
          2.68618  4.42225  2.77519  2.73123  3.46354  2.40513  3.72494  3.29354  2.67741  2.69355  4.24690  2.90347  2.73739  3.18146  2.89801  2.37887  2.77519  2.98518  4.58477  3.61503
          0.27770  4.55349  1.46124  0.61958  0.77255  0.58521  0.81417
    712   2.70930  5.00968  2.82319  2.44028  4.39290  2.69617  2.46419  3.86264  2.55043  3.41472  4.21025  2.15312  3.88033  2.89105  3.02026  2.06366  2.97849  3.46983  5.59430  4.21823    712 s - - -
          2.68618  4.42225  2.77519  2.73123  3.46354  2.40513  3.72494  3.29354  2.67741  2.69355  4.24690  2.90347  2.73739  3.18146  2.89801  2.37887  2.77519  2.98518  4.58477  3.61503
          0.02044  4.29623  5.01858  0.61958  0.77255  0.39044  1.12936
    713   4.52755  5.52124  5.37354  5.26056  1.44345  5.05409  3.77795  4.10867  5.05568  3.28816  4.64953  4.62472  5.32351  4.77840  4.90706  4.46523  4.73109  4.06567  3.86032  0.59549    713 Y - - -
          2.68618  4.42225  2.77519  2.73123  3.46354  2.40513  3.72494  3.29354  2.67741  2.69355  4.24690  2.90347  2.73739  3.18146  2.89801  2.37887  2.77519  2.98518  4.58477  3.61503
          0.01577  4.55349  5.27584  0.61958  0.77255  0.58521  0.81417
    714   3.71585  5.37169  4.51889  4.52051  5.55347  0.17533  5.54133  5.37257  4.78716  4.91170  5.92834  4.68660  4.77424  5.05865  4.89859  3.91393  4.24434  4.77018  6.41776  5.69501    714 G - - -
          2.68618  4.42225  2.77519  2.73123  3.46354  2.40513  3.72494  3.29354  2.67741  2.69355  4.24690  2.90347  2.73739  3.18146  2.89801  2.37887  2.77519  2.98518  4.58477  3.61503
          0.01577  4.55349  5.27584  0.61958  0.77255  0.58521  0.81417
    715   3.22679  2.98322  5.17105  4.61251  3.58787  4.56415  5.00028  1.30379  4.46798  1.38022  3.44205  4.70254  4.85115  4.61604  4.53917  3.91494  3.46804  1.73960  5.41463  4.25836    715 i - - -
          2.68618  4.42225  2.77519  2.73123  3.46354  2.40513  3.72494  3.29354  2.67741  2.69355  4.24690  2.90347  2.73739  3.18146  2.89801  2.37887  2.77519  2.98518  4.58477  3.61503
          0.01577  4.55349  5.27584  0.61958  0.77255  0.58521  0.81417
    716   2.21746  5.07876  3.04993  2.07810  4.36707  3.52773  3.01965  3.81043  2.25449  2.88364  4.13616  3.02373  3.91854  2.83494  2.28886  2.72681  2.96091  3.43917  5.54269  3.20157    716 e - - -
          2.68618  4.42225  2.77519  2.73123  3.46354  2.40513  3.72494  3.29354  2.67741  2.69355  4.24690  2.90347  2.73739  3.18146  2.89801  2.37887  2.77519  2.98518  4.58477  3.61503
          0.01577  4.55349  5.27584  0.61958  0.77255  0.58521  0.81417
    717   2.81091  2.53768  4.58465  3.98818  2.69291  3.97423  4.30958  2.15031  3.81934  1.68156  3.26204  4.07265  4.33080  3.98377  3.89936  3.28261  2.04035  2.30759  4.84888  3.67117    717 l - - -
          2.68618  4.42225  2.77519  2.73123  3.46354  2.40513  3.72494  3.29354  2.67741  2.69355  4.24690  2.90347  2.73739  3.18146  2.89801  2.37887  2.77519  2.98518  4.58477  3.61503
          0.01577  4.55349  5.27584  0.61958  0.77255  0.58521  0.81417
    718   0.36270  4.69412  4.32109  4.20550  4.89752  3.49145  5.11861  4.14542  4.24478  3.98666  4.97345  4.13064  4.29577  4.52138  4.40480  3.05600  3.38200  3.66200  6.23895  5.14723    718 A - - -
          2.68618  4.42225  2.77519  2.73123  3.46354  2.40513  3.72494  3.29354  2.67741  2.69355  4.24690  2.90347  2.73739  3.18146  2.89801  2.37887  2.77519  2.98518  4.58477  3.61503
          0.01577  4.55349  5.27584  0.61958  0.77255  0.58521  0.81417
    719   2.25364  5.15306  3.01679  1.88626  4.46800  2.91217  3.70635  3.92442  1.98891  2.86766  4.20636  3.00502  3.91527  2.81734  2.57573  2.72329  2.97258  3.52820  5.60156  4.22218    719 e - - -
          2.68618  4.42225  2.77519  2.73123  3.46354  2.40513  3.72494  3.29354  2.67741  2.69355  4.24690  2.90347  2.73739  3.18146  2.89801  2.37887  2.77519  2.98518  4.58477  3.61503
          0.01577  4.55349  5.27584  0.61958  0.77255  0.58521  0.81417
    720   2.81059  4.50171  3.67273  2.63113  3.62304  3.78043  4.02939  2.86308  2.57635  1.42594  3.57085  3.52376  4.16120  3.36000  3.29931  3.05133  3.04155  2.08931  5.09652  3.87233    720 l - - -
          2.68618  4.42225  2.77519  2.73123  3.46354  2.40513  3.72494  3.29354  2.67741  2.69355  4.24690  2.90347  2.73739  3.18146  2.89801  2.37887  2.77519  2.98518  4.58477  3.61503
          0.01577  4.55349  5.27584  0.61958  0.77255  0.58521  0.81417
    721   0.98682  2.70046  4.26295  3.85050  4.40265  3.28283  4.66382  3.77337  3.77799  3.50591  4.35204  3.81021  4.03620  4.02090  4.02013  1.85334  2.35589  3.29820  5.81223  4.64408    721 a - - -
          2.68618  4.42225  2.77519  2.73123  3.46354  2.40513  3.72494  3.29354  2.67741  2.69355  4.24690  2.90347  2.73739  3.18146  2.89801  2.37887  2.77519  2.98518  4.58477  3.61503
          0.01577  4.55349  5.27584  0.61958  0.77255  0.58521  0.81417
    722   3.14168  5.55600  2.12443  2.48281  5.08786  1.07846  4.12959  4.61973  3.15735  4.13090  4.97137  2.01936  4.13611  3.30310  3.73949  3.07829  3.47608  4.14348  6.28371  4.80597    722 g - - -
          2.68618  4.42225  2.77519  2.73123  3.46354  2.40513  3.72494  3.29354  2.67741  2.69355  4.24690  2.90347  2.73739  3.18146  2.89801  2.37887  2.77519  2.98518  4.58477  3.61503
          0.01577  4.55349  5.27584  0.61958  0.77255  0.58521  0.81417
    723   3.45250  4.72452  5.38220  4.81087  2.61355  4.79123  5.15133  1.67951  4.66724  1.07126  3.21566  4.92822  4.99181  4.70660  4.68979  4.14787  3.67850  1.66214  5.40925  4.32286    723 l - - -
          2.68618  4.42225  2.77519  2.73123  3.46354  2.40513  3.72494  3.29354  2.67741  2.69355  4.24690  2.90347  2.73739  3.18146  2.89801  2.37887  2.77519  2.98518  4.58477  3.61503
          0.01577  4.55349  5.27584  0.61958  0.77255  0.58521  0.81417
    724   3.32398  5.42375  2.22484  2.93566  5.10479  3.67177  4.49680  4.68701  3.55377  4.25839  5.16708  3.45319  0.61301  3.72855  4.04164  3.34072  3.71100  4.23116  6.26331  4.98841    724 P - - -
          2.68618  4.42225  2.77519  2.73123  3.46354  2.40513  3.72494  3.29354  2.67741  2.69355  4.24690  2.90347  2.73739  3.18146  2.89801  2.37887  2.77519  2.98518  4.58477  3.61503
          0.01577  4.55349  5.27584  0.61958  0.77255  0.58521  0.81417
    725   2.46954  5.10868  2.99577  1.85341  4.40937  3.51177  3.72051  3.86038  2.48165  2.84175  4.17268  3.00633  3.19498  2.50088  2.96178  2.01925  2.96731  3.47737  5.57985  4.20198    725 e - - -
          2.68618  4.42225  2.77519  2.73123  3.46354  2.40513  3.72494  3.29354  2.67741  2.69355  4.24690  2.90347  2.73739  3.18146  2.89801  2.37887  2.77519  2.98518  4.58477  3.61503
          0.01577  4.55349  5.27584  0.61958  0.77255  0.58521  0.81417
    726   2.42615  5.32915  2.23264  1.78776  4.66324  3.49515  3.74639  4.15309  2.00634  3.63003  4.38014  2.54755  3.93254  2.85358  3.02699  2.43521  3.04702  3.71532  5.76354  4.33928    726 e - - -
          2.68618  4.42225  2.77519  2.73123  3.46354  2.40513  3.72494  3.29354  2.67741  2.69355  4.24690  2.90347  2.73739  3.18146  2.89801  2.37887  2.77519  2.98518  4.58477  3.61503
          0.01577  4.55349  5.27584  0.61958  0.77255  0.58521  0.81417
    727   3.20085  4.57206  4.92325  4.42092  3.83175  4.44816  5.06581  2.05835  4.28579  2.08455  3.67563  4.58655  4.83442  4.55529  4.46653  3.82801  2.71503  0.78615  5.65614  4.45271    727 v - - -
          2.68618  4.42225  2.77519  2.73123  3.46354  2.40513  3.72494  3.29354  2.67741  2.69355  4.24690  2.90347  2.73739  3.18146  2.89801  2.37887  2.77519  2.98518  4.58477  3.61503
          0.01577  4.55349  5.27584  0.61958  0.77255  0.58521  0.81417
    728   3.50714  4.71683  5.53443  5.04576  3.92238  5.07601  5.71370  0.94099  4.96875  2.01426  3.67128  5.21295  5.28361  5.17393  5.10993  4.49238  3.76034  1.20979  6.01665  4.83968    728 i - - -
          2.68618  4.42225  2.77519  2.73123  3.46354  2.40513  3.72494  3.29354  2.67741  2.69355  4.24690  2.90347  2.73739  3.18146  2.89801  2.37887  2.77519  2.98518  4.58477  3.61503
          0.01577  4.55349  5.27584  0.61958  0.77255  0.58521  0.81417
    729   2.41583  5.20639  2.97225  2.02601  4.53958  3.50100  3.12298  4.01420  2.01414  3.50445  4.25217  2.97387  3.89761  2.22677  2.90549  2.40819  2.62975  3.59105  5.64418  4.24459    729 k - - -
          2.68618  4.42225  2.77519  2.73123  3.46354  2.40513  3.72494  3.29354  2.67741  2.69355  4.24690  2.90347  2.73739  3.18146  2.89801  2.37887  2.77519  2.98518  4.58477  3.61503
          0.01577  4.55349  5.27584  0.61958  0.77255  0.58521  0.81417
    730   2.72325  5.06203  2.64675  2.09704  4.34391  3.52110  3.71661  3.78561  2.47752  2.53984  3.29376  3.01954  3.91436  2.83959  2.07237  2.43796  2.95428  3.41812  5.53357  4.16671    730 r - - -
          2.68618  4.42225  2.77519  2.73123  3.46354  2.40513  3.72494  3.29354  2.67741  2.69355  4.24690  2.90347  2.73739  3.18146  2.89801  2.37887  2.77519  2.98518  4.58477  3.61503
          0.01577  4.55349  5.27584  0.61958  0.77255  0.58521  0.81417
    731   0.69847  4.43986  4.06038  3.81946  4.85895  2.32883  4.80936  4.30289  3.88851  3.98819  4.78138  3.78481  4.02928  4.11556  4.14409  2.10668  3.03839  3.62294  6.19856  5.04121    731 a - - -
          2.68618  4.42225  2.77519  2.73123  3.46354  2.40513  3.72494  3.29354  2.67741  2.69355  4.24690  2.90347  2.73739  3.18146  2.89801  2.37887  2.77519  2.98518  4.58477  3.61503
          0.01577  4.55349  5.27584  0.61958  0.77255  0.58521  0.81417
    732   2.40945  5.02890  3.06777  1.90483  3.37133  3.53288  3.72463  3.73441  1.90476  3.29955  3.19056  3.03884  3.92364  2.85356  2.60956  2.73345  2.95693  3.37957  5.50551  4.14958    732 k - - -
          2.68618  4.42225  2.77519  2.73123  3.46354  2.40513  3.72494  3.29354  2.67741  2.69355  4.24690  2.90347  2.73739  3.18146  2.89801  2.37887  2.77519  2.98518  4.58477  3.61503
          0.01577  4.55349  5.27584  0.61958  0.77255  0.58521  0.81417
    733   2.71612  4.87421  3.14360  2.34033  4.10142  3.55642  3.76182  2.91093  2.57004  3.12715  3.94848  3.09862  3.94545  2.28806  2.42369  2.47345  2.59944  2.74969  5.38425  3.15278    733 q - - -
          2.68618  4.42225  2.77519  2.73123  3.46354  2.40513  3.72494  3.29354  2.67741  2.69355  4.24690  2.90347  2.73739  3.18146  2.89801  2.37887  2.77519  2.98518  4.58477  3.61503
          0.01577  4.55349  5.27584  0.61958  0.77255  0.58521  0.81417
    734   3.49560  4.71285  5.51379  5.01176  3.84584  5.03287  5.62151  1.19835  4.92521  1.70540  3.60405  5.16986  5.23937  5.10152  5.04549  4.43840  3.74481  1.10740  5.91825  4.76196    734 v - - -
          2.68618  4.42225  2.77519  2.73123  3.46354  2.40513  3.72494  3.29354  2.67741  2.69355  4.24690  2.90347  2.73739  3.18146  2.89801  2.37887  2.77519  2.98518  4.58477  3.61503
          0.01577  4.55349  5.27584  0.61958  0.77255  0.58521  0.81417
    735   1.79523  4.40741  3.65214  3.08353  3.54399  3.70651  3.97193  2.89133  3.02212  2.30006  3.51616  3.47190  4.08865  3.32499  2.83083  2.95857  2.27367  2.35685  4.99902  3.11271    735 a - - -
          2.68618  4.42225  2.77519  2.73123  3.46354  2.40513  3.72494  3.29354  2.67741  2.69355  4.24690  2.90347  2.73739  3.18146  2.89801  2.37887  2.77519  2.98518  4.58477  3.61503
          0.01577  4.55349  5.27584  0.61958  0.77255  0.58521  0.81417
    736   2.99655  5.57741  1.70872  1.69972  4.89381  3.50226  3.87864  4.40480  2.74789  3.87116  4.64801  2.13171  4.02289  2.43951  3.29350  2.45808  3.25195  3.95681  6.00677  4.53901    736 e - - -
          2.68618  4.42225  2.77519  2.73123  3.46354  2.40513  3.72494  3.29354  2.67741  2.69355  4.24690  2.90347  2.73739  3.18146  2.89801  2.37887  2.77519  2.98518  4.58477  3.61503
          0.01577  4.55349  5.27584  0.61958  0.77255  0.58521  0.81417
    737   2.38777  4.60025  3.38422  2.82025  3.76504  3.63715  3.86575  2.69008  2.25421  2.03587  2.96032  2.78108  4.02051  2.71357  3.17804  2.86532  2.95067  2.88779  5.15780  3.89354    737 l - - -
          2.68618  4.42225  2.77519  2.73123  3.46354  2.40513  3.72494  3.29354  2.67741  2.69355  4.24690  2.90347  2.73739  3.18146  2.89801  2.37887  2.77519  2.98518  4.58477  3.61503
          0.01577  4.55349  5.27584  0.61958  0.77255  0.58521  0.81417
    738   2.95368  4.34786  4.66112  4.06715  2.22268  4.10814  3.05614  2.24405  3.90466  1.24781  2.65004  4.17708  4.43536  4.04764  3.98840  3.41524  3.18136  2.50644  4.86517  3.66126    738 l - - -
          2.68618  4.42225  2.77519  2.73123  3.46354  2.40513  3.72494  3.29354  2.67741  2.69355  4.24690  2.90347  2.73739  3.18146  2.89801  2.37887  2.77519  2.98518  4.58477  3.61503
          0.01577  4.55349  5.27584  0.61958  0.77255  0.58521  0.81417
    739   2.41297  5.19394  2.55096  2.00377  4.52136  3.49793  3.70475  3.99285  2.45487  3.49447  4.24806  2.97614  3.90265  2.81101  2.34788  2.43487  2.14546  3.57682  5.64465  4.24535    739 e - - -
          2.68618  4.42225  2.77519  2.73123  3.46354  2.40513  3.72494  3.29354  2.67741  2.69355  4.24690  2.90347  2.73739  3.18146  2.89801  2.37887  2.77519  2.98518  4.58477  3.61503
          0.01577  4.55349  5.27584  0.61958  0.77255  0.58521  0.81417
    740   2.73746  5.08548  3.03256  2.25938  4.37444  3.52622  3.72063  2.74811  2.46953  3.36418  4.14509  2.59778  3.92172  2.50560  2.55226  1.86435  2.96814  3.44631  5.55202  4.18508    740 s - - -
          2.68618  4.42225  2.77519  2.73123  3.46354  2.40513  3.72494  3.29354  2.67741  2.69355  4.24690  2.90347  2.73739  3.18146  2.89801  2.37887  2.77519  2.98518  4.58477  3.61503
          0.08190  4.55349  2.68665  0.61958  0.77255  0.58521  0.81417
    741   2.74826  5.24788  2.31203  2.40007  4.58828  2.46526  3.69071  4.06977  2.00318  3.54758  4.29452  2.53829  3.89378  2.45085  2.53071  2.70712  2.98101  3.63700  5.67795  4.27009    741 k - - -
          2.68618  4.42225  2.77519  2.73123  3.46354  2.40513  3.72494  3.29354  2.67741  2.69355  4.24690  2.90347  2.73739  3.18146  2.89801  2.37887  2.77519  2.98518  4.58477  3.61503
          0.01684  4.48842  5.21077  0.61958  0.77255  0.68315  0.70325
    742   2.70514  5.19476  2.27547  2.19079  4.53068  3.47319  3.66611  3.19220  2.17748  3.49545  4.23864  2.56260  3.87058  2.47769  2.59619  2.39752  2.93668  3.58064  5.63176  4.22605    742 k - - -
          2.68618  4.42225  2.77519  2.73123  3.46354  2.40513  3.72494  3.29354  2.67741  2.69355  4.24690  2.90347  2.73739  3.18146  2.89801  2.37887  2.77519  2.98518  4.58477  3.61503
          0.28943  4.48842  1.42682  0.61958  0.77255  0.68315  0.70325
    743   2.63708  4.33561  4.01354  3.58415  3.83115  3.53053  4.44314  2.49623  3.48308  2.66488  3.74604  3.76652  4.13895  3.80586  3.74594  2.94087  1.41777  1.60286  5.43446  4.21549    743 t - - -
          2.68618  4.42225  2.77519  2.73123  3.46354  2.40513  3.72494  3.29354  2.67741  2.69355  4.24690  2.90347  2.73739  3.18146  2.89801  2.37887  2.77519  2.98518  4.58477  3.61503
          0.02206  4.22105  4.94340  0.61958  0.77255  0.96500  0.47962
    744   2.02592  4.95711  2.91779  2.45110  4.33471  3.40999  3.69153  3.76916  1.89497  3.32436  4.12018  2.50106  2.98669  2.82575  2.86126  2.68190  2.92798  3.39108  5.51209  4.16245    744 k - - -
          2.68618  4.42225  2.77519  2.73123  3.46354  2.40513  3.72494  3.29354  2.67741  2.69355  4.24690  2.90347  2.73739  3.18146  2.89801  2.37887  2.77519  2.98518  4.58477  3.61503
          0.02206  4.22105  4.94340  0.61958  0.77255  0.96500  0.47962
    745   2.72554  5.19851  2.29435  1.86010  4.50340  3.38677  3.66173  3.98428  2.45910  3.48753  4.25750  2.43625  3.83922  2.39578  2.96354  2.68071  2.96628  3.57166  5.64147  3.00278    745 e - - -
          2.68618  4.42225  2.77519  2.73123  3.46354  2.40513  3.72494  3.29354  2.67741  2.69355  4.24690  2.90347  2.73739  3.18146  2.89801  2.37887  2.77519  2.98518  4.58477  3.61503
          0.02206  4.22105  4.94340  0.61958  0.77255  0.96500  0.47962
    746   2.69251  5.07691  2.78434  2.05306  4.39051  3.40367  3.66019  3.84513  2.43450  3.37793  4.15979  2.51893  3.84041  2.40240  2.91262  2.30738  2.22004  3.45744  5.55507  4.17058    746 e - - -
          2.68618  4.42225  2.77519  2.73123  3.46354  2.40513  3.72494  3.29354  2.67741  2.69355  4.24690  2.90347  2.73739  3.18146  2.89801  2.37887  2.77519  2.98518  4.58477  3.61503
          0.02206  4.22105  4.94340  0.61958  0.77255  0.96500  0.47962
    747   2.60033  3.22388  3.32429  2.40737  3.69307  3.49449  3.82582  3.03760  2.74902  2.31821  3.63017  3.22422  3.92476  3.08582  3.13478  1.89547  2.85962  2.78137  5.09569  3.83559    747 s - - -
          2.68618  4.42225  2.77519  2.73123  3.46354  2.40513  3.72494  3.29354  2.67741  2.69355  4.24690  2.90347  2.73739  3.18146  2.89801  2.37887  2.77519  2.98518  4.58477  3.61503
          0.02206  4.22105  4.94340  0.61958  0.77255  0.79548  0.60032
    748   2.36119  4.27350  4.39144  3.82362  3.42800  4.02978  4.40479  1.71059  3.71177  1.78811  3.35751  4.03567  4.38475  3.94141  3.90064  3.33931  2.45762  1.77393  5.05950  3.86868    748 i - - -
          2.68618  4.42225  2.77519  2.73123  3.46354  2.40513  3.72494  3.29354  2.67741  2.69355  4.24690  2.90347  2.73739  3.18146  2.89801  2.37887  2.77519  2.98518  4.58477  3.61503
          0.02026  4.30524  5.02759  0.61958  0.77255  0.89202  0.52734
    749   2.73436  5.22753  2.42946  2.33642  4.55890  3.42179  3.66592  4.03935  1.91502  3.52401  4.28217  2.20433  3.04249  2.38978  2.91165  2.68879  2.97121  3.61304  5.66168  4.24996    749 k - - -
          2.68618  4.42225  2.77519  2.73123  3.46354  2.40513  3.72494  3.29354  2.67741  2.69355  4.24690  2.90347  2.73739  3.18146  2.89801  2.37887  2.77519  2.98518  4.58477  3.61503
          0.02026  4.30524  5.02759  0.61958  0.77255  0.89202  0.52734
    750   2.65382  3.39377  3.15938  2.29952  3.89990  3.51408  3.73589  3.28044  2.56566  2.49393  3.78287  3.10009  3.90739  2.07822  2.99076  2.73828  2.53054  2.99915  5.23004  3.93407    750 q - - -
          2.68618  4.42225  2.77519  2.73123  3.46354  2.40513  3.72494  3.29354  2.67741  2.69355  4.24690  2.90347  2.73739  3.18146  2.89801  2.37887  2.77519  2.98518  4.58477  3.61503
          0.02026  4.30524  5.02759  0.61958  0.77255  0.89202  0.52734
    751   2.39639  4.92938  3.01637  2.20046  4.19666  3.47603  3.67445  3.62306  2.42133  3.20097  4.00536  2.99683  3.87373  2.81372  2.04193  2.33335  2.90949  3.28222  5.41456  3.16402    751 r - - -
          2.68618  4.42225  2.77519  2.73123  3.46354  2.40513  3.72494  3.29354  2.67741  2.69355  4.24690  2.90347  2.73739  3.18146  2.89801  2.37887  2.77519  2.98518  4.58477  3.61503
          0.10035  4.30524  2.50128  0.61958  0.77255  0.89202  0.52734
    752   2.78423  5.22926  2.70619  2.01002  4.53978  3.42122  2.42137  4.01487  2.41591  3.51110  4.29441  2.44625  3.87644  2.06556  2.86676  2.73876  3.02062  3.61176  5.65024  4.25553    752 e - - -
          2.68618  4.42225  2.77519  2.73123  3.46354  2.40513  3.72494  3.29354  2.67741  2.69355  4.24690  2.90347  2.73739  3.18146  2.89801  2.37887  2.77519  2.98518  4.58477  3.61503
          0.24633  4.22682  1.59092  0.61958  0.77255  0.48378  0.95828
    753   2.68343  4.84804  2.90593  2.13318  4.39307  3.36120  3.88400  3.80962  2.71870  3.41850  4.23890  3.06763  3.90990  3.05067  3.16366  1.37921  2.41024  3.41351  5.64053  4.30309    753 s - - -
          2.68618  4.42225  2.77519  2.73123  3.46354  2.40513  3.72494  3.29354  2.67741  2.69355  4.24690  2.90347  2.73739  3.18146  2.89801  2.37887  2.77519  2.98518  4.58477  3.61503
          0.02006  4.31481  5.03715  0.61958  0.77255  0.88297  0.53367
    754   2.67048  4.80624  3.09249  2.27862  4.05075  3.49594  3.71142  3.45186  2.49192  2.58880  3.89934  3.05396  3.89501  2.87549  2.53254  2.40552  2.01632  3.14299  5.32750  4.01291    754 t - - -
          2.68618  4.42225  2.77519  2.73123  3.46354  2.40513  3.72494  3.29354  2.67741  2.69355  4.24690  2.90347  2.73739  3.18146  2.89801  2.37887  2.77519  2.98518  4.58477  3.61503
          0.02006  4.31481  5.03715  0.61958  0.77255  0.88297  0.53367
    755   2.95505  5.46908  1.74215  1.91333  4.80341  3.38475  3.84715  4.30463  2.77853  3.80532  4.61566  2.86174  3.95254  2.99445  3.33685  1.54277  3.23061  3.87464  5.96630  4.49802    755 s - - -
          2.68618  4.42225  2.77519  2.73123  3.46354  2.40513  3.72494  3.29354  2.67741  2.69355  4.24690  2.90347  2.73739  3.18146  2.89801  2.37887  2.77519  2.98518  4.58477  3.61503
          0.02006  4.31481  5.03715  0.61958  0.77255  0.88297  0.53367
    756   2.76933  5.01802  2.87749  2.52815  4.48967  3.42291  3.81246  3.93989  2.12248  3.48973  4.29961  2.44456  3.93184  2.96011  2.95147  1.41950  3.05315  3.54072  5.65768  4.31126    756 s - - -
          2.68618  4.42225  2.77519  2.73123  3.46354  2.40513  3.72494  3.29354  2.67741  2.69355  4.24690  2.90347  2.73739  3.18146  2.89801  2.37887  2.77519  2.98518  4.58477  3.61503
          0.20350  4.31481  1.76749  0.61958  0.77255  0.52252  0.89900
    757   2.39835  5.02678  2.96635  2.42684  4.34859  3.45045  3.66154  3.79602  1.95140  3.33387  4.11024  2.95850  3.11197  2.40290  2.86711  2.33158  2.49993  3.41243  5.51262  4.14357    757 k - - -
          2.68618  4.42225  2.77519  2.73123  3.46354  2.40513  3.72494  3.29354  2.67741  2.69355  4.24690  2.90347  2.73739  3.18146  2.89801  2.37887  2.77519  2.98518  4.58477  3.61503
          0.01959  4.33813  5.06048  0.61958  0.77255  0.69064  0.69566
    758   2.69913  5.02163  3.02977  2.46875  4.30679  3.49643  3.67856  3.74314  2.19130  2.78508  4.08193  2.56341  3.88644  2.21645  2.48514  2.43231  2.92757  2.83711  5.48693  4.13091    758 k - - -
          2.68618  4.42225  2.77519  2.73123  3.46354  2.40513  3.72494  3.29354  2.67741  2.69355  4.24690  2.90347  2.73739  3.18146  2.89801  2.37887  2.77519  2.98518  4.58477  3.61503
          0.01816  4.41336  5.13571  0.61958  0.77255  0.77878  0.61427
    759   2.66717  4.43245  2.83680  2.91055  3.57528  3.62806  3.87453  2.30306  2.86951  2.33215  3.53300  3.33496  4.00890  3.18076  2.70580  2.54290  2.89891  2.37680  5.00795  2.95859    759 i - - -
          2.68618  4.42225  2.77519  2.73123  3.46354  2.40513  3.72494  3.29354  2.67741  2.69355  4.24690  2.90347  2.73739  3.18146  2.89801  2.37887  2.77519  2.98518  4.58477  3.61503
          0.01816  4.41336  5.13571  0.61958  0.77255  0.77878  0.61427
    760   2.11107  4.96377  3.03026  2.50754  4.30775  3.47169  3.72807  3.74082  2.22651  3.30732  4.10085  3.02547  3.89585  2.45238  2.93746  1.88902  2.58151  3.37320  5.51009  4.16047    760 s - - -
          2.68618  4.42225  2.77519  2.73123  3.46354  2.40513  3.72494  3.29354  2.67741  2.69355  4.24690  2.90347  2.73739  3.18146  2.89801  2.37887  2.77519  2.98518  4.58477  3.61503
          0.01816  4.41336  5.13571  0.61958  0.77255  0.77878  0.61427
    761   2.09646  4.60281  2.76660  2.71662  3.78070  3.56916  3.79832  2.75253  2.69392  2.83330  3.04911  3.19099  3.95557  3.02562  2.66318  2.47626  2.90052  2.48741  5.15670  3.88017    761 a - - -
          2.68618  4.42225  2.77519  2.73123  3.46354  2.40513  3.72494  3.29354  2.67741  2.69355  4.24690  2.90347  2.73739  3.18146  2.89801  2.37887  2.77519  2.98518  4.58477  3.61503
          0.01816  4.41336  5.13571  0.61958  0.77255  0.77878  0.61427
    762   2.34670  4.88000  3.07492  2.52158  3.16164  3.50447  2.98465  3.54396  2.50091  3.14470  3.95767  2.68162  3.89791  2.86154  2.31581  2.17974  2.91222  3.21908  5.38153  4.04568    762 s - - -
          2.68618  4.42225  2.77519  2.73123  3.46354  2.40513  3.72494  3.29354  2.67741  2.69355  4.24690  2.90347  2.73739  3.18146  2.89801  2.37887  2.77519  2.98518  4.58477  3.61503
          0.01816  4.41336  5.13571  0.61958  0.77255  0.77878  0.61427
    763   3.22822  5.43393  3.59270  2.92118  4.92902  3.84723  3.77438  4.27123  1.52167  3.66882  4.51467  2.61825  4.20533  2.89621  1.19551  3.19982  3.38872  3.92530  5.68387  4.50652    763 r - - -
          2.68618  4.42225  2.77519  2.73123  3.46354  2.40513  3.72494  3.29354  2.67741  2.69355  4.24690  2.90347  2.73739  3.18146  2.89801  2.37887  2.77519  2.98518  4.58477  3.61503
          0.01816  4.41336  5.13571  0.61958  0.77255  0.45420  1.00774
    764   2.75104  5.26100  2.52821  1.99015  4.60073  3.49240  3.70277  4.08660  2.03027  3.56349  4.30555  2.63471  3.90228  2.25633  2.94603  2.40509  2.56754  3.64926  5.69426  4.28020    764 e - - -
          2.68618  4.42225  2.77519  2.73123  3.46354  2.40513  3.72494  3.29354  2.67741  2.69355  4.24690  2.90347  2.73739  3.18146  2.89801  2.37887  2.77519  2.98518  4.58477  3.61503
          0.01577  4.55349  5.27584  0.61958  0.77255  0.58521  0.81417
    765   2.53438  4.54345  5.08023  4.52494  3.60184  4.55503  4.98830  1.62639  4.39457  1.25069  3.44799  4.65937  4.84478  4.56255  4.50082  3.90184  3.47535  1.54595  5.43773  4.28273    765 l - - -
          2.68618  4.42225  2.77519  2.73123  3.46354  2.40513  3.72494  3.29354  2.67741  2.69355  4.24690  2.90347  2.73739  3.18146  2.89801  2.37887  2.77519  2.98518  4.58477  3.61503
          0.01577  4.55349  5.27584  0.61958  0.77255  0.58521  0.81417
    766   3.48660  4.76816  5.31804  4.82133  3.66008  4.84362  5.38040  2.09793  4.67508  1.29218  3.46310  4.98885  5.10719  4.85568  4.79159  4.24965  3.74478  0.93906  5.70833  4.55524    766 v - - -
          2.68618  4.42225  2.77519  2.73123  3.46354  2.40513  3.72494  3.29354  2.67741  2.69355  4.24690  2.90347  2.73739  3.18146  2.89801  2.37887  2.77519  2.98518  4.58477  3.61503
          0.01577  4.55349  5.27584  0.61958  0.77255  0.58521  0.81417
    767   2.71392  4.75171  2.73903  2.66922  3.15032  3.58502  3.16933  3.34188  2.65489  2.35499  3.83518  3.16487  3.97238  2.62723  3.09473  2.45520  2.30493  3.06014  5.28209  3.21429    767 t - - -
          2.68618  4.42225  2.77519  2.73123  3.46354  2.40513  3.72494  3.29354  2.67741  2.69355  4.24690  2.90347  2.73739  3.18146  2.89801  2.37887  2.77519  2.98518  4.58477  3.61503
          0.01577  4.55349  5.27584  0.61958  0.77255  0.58521  0.81417
    768   2.77564  3.45277  3.07536  2.24642  4.48072  3.55238  3.10637  3.92749  1.54700  3.44253  4.21544  3.03917  3.94131  2.82927  2.50964  2.46015  3.00090  3.53958  5.59792  4.23620    768 k - - -
          2.68618  4.42225  2.77519  2.73123  3.46354  2.40513  3.72494  3.29354  2.67741  2.69355  4.24690  2.90347  2.73739  3.18146  2.89801  2.37887  2.77519  2.98518  4.58477  3.61503
          0.01577  4.55349  5.27584  0.61958  0.77255  0.58521  0.81417
    769   3.56156  4.84665  5.40173  4.81169  1.75629  4.83245  5.09153  2.49716  4.65853  0.94339  2.47263  4.95041  4.99172  4.63306  4.65494  4.18069  3.77332  2.22928  5.28680  4.21319    769 l - - -
          2.68618  4.42225  2.77519  2.73123  3.46354  2.40513  3.72494  3.29354  2.67741  2.69355  4.24690  2.90347  2.73739  3.18146  2.89801  2.37887  2.77519  2.98518  4.58477  3.61503
          0.01577  4.55349  5.27584  0.61958  0.77255  0.58521  0.81417
    770   2.42410  4.45097  3.61514  3.04046  3.58536  3.70703  3.94776  2.94644  2.57458  1.89629  2.88314  3.44182  4.08454  3.27742  2.44798  2.95559  2.96216  2.72372  5.02639  2.66355    770 l - - -
          2.68618  4.42225  2.77519  2.73123  3.46354  2.40513  3.72494  3.29354  2.67741  2.69355  4.24690  2.90347  2.73739  3.18146  2.89801  2.37887  2.77519  2.98518  4.58477  3.61503
          0.01577  4.55349  5.27584  0.61958  0.77255  0.58521  0.81417
    771   2.71604  4.88417  3.13275  2.07146  3.23093  3.55312  3.75992  3.52375  2.56837  2.71151  3.95778  2.70010  3.94321  2.30515  3.02699  2.75949  2.36387  2.81857  5.39300  4.06531    771 e - - -
          2.68618  4.42225  2.77519  2.73123  3.46354  2.40513  3.72494  3.29354  2.67741  2.69355  4.24690  2.90347  2.73739  3.18146  2.89801  2.37887  2.77519  2.98518  4.58477  3.61503
          0.25875  4.55349  1.52577  0.61958  0.77255  0.58521  0.81417
    772   3.58852  4.86182  5.26101  4.73071  3.24623  4.89615  5.22942  1.80728  4.55181  0.71022  3.03354  4.97109  5.03771  4.63599  4.62910  4.29278  3.81540  2.31853  5.40952  4.33804    772 l - - -
          2.68618  4.42225  2.77519  2.73123  3.46354  2.40513  3.72494  3.29354  2.67741  2.69355  4.24690  2.90347  2.73739  3.18146  2.89801  2.37887  2.77519  2.98518  4.58477  3.61503
          0.02006  4.31480  5.03715  0.61958  0.77255  0.88297  0.53367
    773   2.84112  5.25965  2.93991  2.11018  4.62477  3.52056  3.68264  4.06853  1.81124  3.53597  4.31825  1.92209  3.93589  2.79667  2.32601  2.80132  3.06086  3.66644  5.64425  4.29813    773 k - - -
          2.68618  4.42225  2.77519  2.73123  3.46354  2.40513  3.72494  3.29354  2.67741  2.69355  4.24690  2.90347  2.73739  3.18146  2.89801  2.37887  2.77519  2.98518  4.58477  3.61503
          0.02006  4.31480  5.03715  0.61958  0.77255  0.88297  0.53367
    774   2.33155  4.47310  3.44305  2.50141  2.34830  3.63245  3.01067  2.99212  2.86219  2.67764  3.57549  3.31981  4.01565  3.17430  3.23311  2.87851  2.92783  2.76049  4.84231  2.45477    774 a - - -
          2.68618  4.42225  2.77519  2.73123  3.46354  2.40513  3.72494  3.29354  2.67741  2.69355  4.24690  2.90347  2.73739  3.18146  2.89801  2.37887  2.77519  2.98518  4.58477  3.61503
          0.02006  4.31480  5.03715  0.61958  0.77255  0.39887  1.11193
    775   2.03989  3.11095  3.65776  3.11655  2.87824  3.56428  4.06056  3.12960  3.07519  2.84000  3.72211  2.82963  4.05261  3.37638  3.42860  1.58806  2.95957  2.86379  5.19040  3.95369    775 s - - -
          2.68618  4.42225  2.77519  2.73123  3.46354  2.40513  3.72494  3.29354  2.67741  2.69355  4.24690  2.90347  2.73739  3.18146  2.89801  2.37887  2.77519  2.98518  4.58477  3.61503
          0.01577  4.55349  5.27584  0.61958  0.77255  0.58521  0.81417
    776   2.89221  5.43721  1.86275  1.86776  4.76515  3.49968  3.80513  4.26322  2.02833  3.73512  4.49595  2.53320  3.97408  2.92050  3.13586  2.17863  3.13736  3.82123  5.86857  4.42742    776 d - - -
          2.68618  4.42225  2.77519  2.73123  3.46354  2.40513  3.72494  3.29354  2.67741  2.69355  4.24690  2.90347  2.73739  3.18146  2.89801  2.37887  2.77519  2.98518  4.58477  3.61503
          0.01577  4.55349  5.27584  0.61958  0.77255  0.58521  0.81417
    777   3.34407  4.76777  4.69319  4.13572  3.34636  4.47499  4.73871  2.13222  3.90268  0.76837  3.18947  4.41336  4.74268  2.97346  4.07247  3.80201  3.56760  2.63893  5.26695  4.14497    777 l - - -
          2.68618  4.42225  2.77519  2.73123  3.46354  2.40513  3.72494  3.29354  2.67741  2.69355  4.24690  2.90347  2.73739  3.18146  2.89801  2.37887  2.77519  2.98518  4.58477  3.61503
          0.01577  4.55349  5.27584  0.61958  0.77255  0.58521  0.81417
    778   2.39227  5.10605  2.37628  2.47444  4.45662  2.87738  3.73697  3.91513  2.50326  3.44495  4.21252  2.60735  3.17413  2.85307  2.98890  1.97962  2.96969  2.91685  5.61785  4.23465    778 s - - -
          2.68618  4.42225  2.77519  2.73123  3.46354  2.40513  3.72494  3.29354  2.67741  2.69355  4.24690  2.90347  2.73739  3.18146  2.89801  2.37887  2.77519  2.98518  4.58477  3.61503
          0.01577  4.55349  5.27584  0.61958  0.77255  0.58521  0.81417
    779   2.80386  5.31183  1.85009  2.17039  4.64091  2.84492  3.74433  4.12697  2.00487  3.60994  4.36259  2.51830  3.93166  2.85249  3.02111  2.75701  3.04154  3.69511  5.74787  3.34798    779 d - - -
          2.68618  4.42225  2.77519  2.73123  3.46354  2.40513  3.72494  3.29354  2.67741  2.69355  4.24690  2.90347  2.73739  3.18146  2.89801  2.37887  2.77519  2.98518  4.58477  3.61503
          0.01577  4.55349  5.27584  0.61958  0.77255  0.58521  0.81417
    780   2.71884  5.12214  2.15845  2.03863  4.42546  2.92018  3.70113  3.88232  2.45593  3.40966  3.27229  2.99184  3.90045  2.81362  2.58630  2.70255  2.64312  2.96157  5.58155  4.19733    780 e - - -
          2.68618  4.42225  2.77519  2.73123  3.46354  2.40513  3.72494  3.29354  2.67741  2.69355  4.24690  2.90347  2.73739  3.18146  2.89801  2.37887  2.77519  2.98518  4.58477  3.61503
          0.01577  4.55349  5.27584  0.61958  0.77255  0.58521  0.81417
    781   2.91453  5.42613  1.84318  2.40686  4.76645  2.86891  3.84065  4.26015  2.67589  3.74695  4.51903  2.48903  3.99197  2.50662  3.20064  1.67812  3.16817  3.82509  5.89278  4.45343    781 s - - -
          2.68618  4.42225  2.77519  2.73123  3.46354  2.40513  3.72494  3.29354  2.67741  2.69355  4.24690  2.90347  2.73739  3.18146  2.89801  2.37887  2.77519  2.98518  4.58477  3.61503
          0.01577  4.55349  5.27584  0.61958  0.77255  0.58521  0.81417
    782   3.29785  4.62978  5.04682  4.47565  3.24970  4.52134  4.75466  1.40237  4.30327  1.11077  3.21854  4.59295  4.78248  4.41223  4.36788  3.85458  3.52375  2.42122  5.10488  2.82204    782 l - - -
          2.68618  4.42225  2.77519  2.73123  3.46354  2.40513  3.72494  3.29354  2.67741  2.69355  4.24690  2.90347  2.73739  3.18146  2.89801  2.37887  2.77519  2.98518  4.58477  3.61503
          0.01577  4.55349  5.27584  0.61958  0.77255  0.58521  0.81417
    783   2.98910  5.24660  3.37813  2.75259  4.61260  3.72560  3.78667  4.00935  1.63168  2.84787  4.32081  3.23116  4.09843  2.91136  1.61430  2.18988  3.19139  3.65781  5.62646  4.35417    783 r - - -
          2.68618  4.42225  2.77519  2.73123  3.46354  2.40513  3.72494  3.29354  2.67741  2.69355  4.24690  2.90347  2.73739  3.18146  2.89801  2.37887  2.77519  2.98518  4.58477  3.61503
          0.09776  4.55349  2.49370  0.61958  0.77255  0.58521  0.81417
    784   2.39404  5.20314  2.94077  2.19139  4.54133  2.87554  3.67216  4.01632  2.16073  3.50088  4.24914  2.33740  3.88168  2.21947  2.56501  2.68871  2.95399  3.59083  5.63523  4.23669    784 k - - -
          2.68618  4.42225  2.77519  2.73123  3.46354  2.40513  3.72494  3.29354  2.67741  2.69355  4.24690  2.90347  2.73739  3.18146  2.89801  2.37887  2.77519  2.98518  4.58477  3.61503
          0.01710  4.47283  5.19518  0.61958  0.77255  0.49961  0.93335
    785   2.41628  4.42526  3.60634  2.61780  2.89376  3.69775  3.95137  2.91957  2.99125  2.08867  3.52814  3.44115  4.07708  2.84329  3.33965  2.94460  2.58671  2.69690  5.00398  2.33089    785 l - - -
          2.68618  4.42225  2.77519  2.73123  3.46354  2.40513  3.72494  3.29354  2.67741  2.69355  4.24690  2.90347  2.73739  3.18146  2.89801  2.37887  2.77519  2.98518  4.58477  3.61503
          0.01577  4.55349  5.27584  0.61958  0.77255  0.58521  0.81417
    786   3.78272  5.02206  5.65258  5.06087  2.46641  5.11124  5.36451  2.11109  4.91989  0.68710  2.33461  5.24424  5.17268  4.80618  4.87751  4.48112  3.98361  2.74892  5.42490  4.43699    786 L - - -
          2.68618  4.42225  2.77519  2.73123  3.46354  2.40513  3.72494  3.29354  2.67741  2.69355  4.24690  2.90347  2.73739  3.18146  2.89801  2.37887  2.77519  2.98518  4.58477  3.61503
          0.01577  4.55349  5.27584  0.61958  0.77255  0.58521  0.81417
    787   2.16879  5.10272  3.02459  2.48813  4.40325  2.90526  3.72469  3.84924  2.24415  2.87868  4.16803  2.65628  3.92459  1.90350  2.93352  2.73589  2.97631  3.47174  5.57136  4.20212    787 q - - -
          2.68618  4.42225  2.77519  2.73123  3.46354  2.40513  3.72494  3.29354  2.67741  2.69355  4.24690  2.90347  2.73739  3.18146  2.89801  2.37887  2.77519  2.98518  4.58477  3.61503
          0.01577  4.55349  5.27584  0.61958  0.77255  0.58521  0.81417
    788   2.72799  5.23160  2.29829  2.20614  4.57299  3.49172  3.12333  4.05666  2.00294  3.53459  4.27421  2.62381  3.89033  2.78426  2.59669  2.40309  2.59684  3.62046  5.66512  4.25562    788 k - - -
          2.68618  4.42225  2.77519  2.73123  3.46354  2.40513  3.72494  3.29354  2.67741  2.69355  4.24690  2.90347  2.73739  3.18146  2.89801  2.37887  2.77519  2.98518  4.58477  3.61503
          0.01577  4.55349  5.27584  0.61958  0.77255  0.58521  0.81417
    789   3.49841  4.77294  5.40709  4.82749  2.14514  4.81291  5.13198  1.74143  4.67809  1.00471  3.14551  4.94778  4.99510  4.68463  4.68362  4.16711  3.71872  2.01549  5.35666  4.27749    789 l - - -
          2.68618  4.42225  2.77519  2.73123  3.46354  2.40513  3.72494  3.29354  2.67741  2.69355  4.24690  2.90347  2.73739  3.18146  2.89801  2.37887  2.77519  2.98518  4.58477  3.61503
          0.09469  4.55349  2.52809  0.61958  0.77255  0.58521  0.81417
    790   2.39402  5.20550  2.54458  2.40322  4.54762  3.47892  3.06316  4.02600  1.99671  3.50540  4.24914  2.60732  3.87542  2.44607  2.29940  2.67872  2.94491  3.59504  5.63560  4.23407    790 k - - -
          2.68618  4.42225  2.77519  2.73123  3.46354  2.40513  3.72494  3.29354  2.67741  2.69355  4.24690  2.90347  2.73739  3.18146  2.89801  2.37887  2.77519  2.98518  4.58477  3.61503
          0.01705  4.47586  5.19820  0.61958  0.77255  0.70033  0.68601
    791   2.75487  5.20331  2.89629  1.66005  4.53754  3.48423  3.70857  4.00641  2.45282  3.50729  4.26854  2.30663  3.90411  2.81932  2.51049  2.38678  2.60758  3.59268  5.65590  4.26020    791 e - - -
          2.68618  4.42225  2.77519  2.73123  3.46354  2.40513  3.72494  3.29354  2.67741  2.69355  4.24690  2.90347  2.73739  3.18146  2.89801  2.37887  2.77519  2.98518  4.58477  3.61503
          0.01705  4.47586  5.19820  0.61958  0.77255  0.70033  0.68601
    792   2.70057  5.13721  2.61622  2.03535  4.45505  3.48127  3.66979  3.09391  2.17931  2.86534  4.18601  2.96069  3.87493  2.23993  2.59028  2.67673  2.93115  3.51325  5.58455  4.19447    792 e - - -
          2.68618  4.42225  2.77519  2.73123  3.46354  2.40513  3.72494  3.29354  2.67741  2.69355  4.24690  2.90347  2.73739  3.18146  2.89801  2.37887  2.77519  2.98518  4.58477  3.61503
          0.01705  4.47586  5.19820  0.61958  0.77255  0.70033  0.68601
    793   2.36124  4.18490  4.53049  3.93288  1.82561  3.93582  4.23472  2.22396  3.76462  1.94556  2.63789  4.02066  4.28696  3.92219  3.84436  3.24059  3.01518  2.37562  4.75805  2.87175    793 f - - -
          2.68618  4.42225  2.77519  2.73123  3.46354  2.40513  3.72494  3.29354  2.67741  2.69355  4.24690  2.90347  2.73739  3.18146  2.89801  2.37887  2.77519  2.98518  4.58477  3.61503
          0.01705  4.47586  5.19820  0.61958  0.77255  0.70033  0.68601
    794   2.39090  4.31479  3.74659  3.17495  2.83417  3.71529  3.98565  2.44399  3.10903  2.02448  3.41780  2.54562  4.09097  2.76508  3.41424  2.97431  2.92385  2.26720  4.91059  3.69331    794 l - - -
          2.68618  4.42225  2.77519  2.73123  3.46354  2.40513  3.72494  3.29354  2.67741  2.69355  4.24690  2.90347  2.73739  3.18146  2.89801  2.37887  2.77519  2.98518  4.58477  3.61503
          0.10267  4.47586  2.45110  0.61958  0.77255  0.70033  0.68601
    795   2.41093  4.87292  3.05701  2.24375  3.23747  3.49450  3.69996  3.53079  2.26320  3.13261  3.13319  2.37819  3.88606  2.84924  2.96049  2.36513  2.89911  3.20621  5.37490  4.03877    795 e - - -
          2.68618  4.42225  2.77519  2.73123  3.46354  2.40513  3.72494  3.29354  2.67741  2.69355  4.24690  2.90347  2.73739  3.18146  2.89801  2.37887  2.77519  2.98518  4.58477  3.61503
          0.20278  4.39174  1.76515  0.61958  0.77255  0.80350  0.59377
    796   2.33653  5.02178  2.82855  2.09446  4.35048  2.80866  3.65105  3.80385  2.42918  3.34249  4.12148  2.90408  3.07390  2.39147  2.91205  2.31571  2.89911  3.41503  5.52447  4.14357    796 e - - -
          2.68618  4.42225  2.77519  2.73123  3.46354  2.40513  3.72494  3.29354  2.67741  2.69355  4.24690  2.90347  2.73739  3.18146  2.89801  2.37887  2.77519  2.98518  4.58477  3.61503
          0.01505  4.20401        *  0.61958  0.77255  0.00000        *
//
