# Supplementary material for: Complex Evolution of the Mismatch Repair System in Eukaryotes is Illuminated by Novel Archaeal Genomes
Source: J Mol Evol. 2021 Jan 7;89(1):12–8. doi: 10.1007/s00239-020-09979-5 (PMC7884376; doi:10.1007/s00239-020-09979-5)
Supplement: Supplementary file 2 — (hmm 358 kb) [file 239_2020_9979_MOESM2_ESM.hmm]

HMMER3/f [3.2.1 | June 2018]
NAME  MUTL.faa.maf
LENG  785
ALPH  amino
RF    no
MM    no
CONS  yes
CS    no
MAP   yes
DATE  Tue Jun 23 15:21:03 2020
NSEQ  8
EFFN  1.746094
CKSUM 3474702212
STATS LOCAL MSV      -12.3279  0.69626
STATS LOCAL VITERBI  -13.2620  0.69626
STATS LOCAL FORWARD   -6.5919  0.69626
HMM          A        C        D        E        F        G        H        I        K        L        M        N        P        Q        R        S        T        V        W        Y   
            m->m     m->i     m->d     i->m     i->i     d->m     d->d
  COMPO   2.64634  4.30490  2.88527  2.59353  3.36538  3.13573  3.69107  2.74088  2.56794  2.41670  3.62388  2.94767  3.43026  3.01178  2.97382  2.56579  2.81039  2.64188  5.16732  3.65703
          2.68618  4.42225  2.77519  2.73123  3.46354  2.40513  3.72494  3.29354  2.67741  2.69355  4.24690  2.90347  2.73739  3.18146  2.89801  2.37887  2.77519  2.98518  4.58477  3.61503
          0.09695  4.53101  2.50555  0.61958  0.77255  0.00000        *
      1   3.55243  5.02552  4.75105  4.42899  3.62564  4.32065  5.03037  2.86951  4.16080  2.16190  0.58420  4.62336  4.81565  4.51812  4.28927  3.94321  3.88620  2.93776  5.51672  4.31924      1 M - - -
          2.68618  4.42225  2.77519  2.73123  3.46354  2.40513  3.72494  3.29354  2.67741  2.69355  4.24690  2.90347  2.73739  3.18146  2.89801  2.37887  2.77519  2.98518  4.58477  3.61503
          0.12206  4.45153  2.27068  0.61958  0.77255  0.61220  0.78122
      2   2.72781  4.95202  3.08454  2.53601  4.22988  3.51866  3.70120  2.86255  1.82459  3.22058  4.03429  3.04654  3.91504  2.39582  2.80455  2.04651  2.95609  3.30754  5.43243  4.10849      2 k - - -
          2.68641  4.42248  2.77508  2.72953  3.46377  2.40536  3.72518  3.29377  2.67764  2.69378  4.24713  2.90331  2.73763  3.18170  2.89824  2.37863  2.77506  2.98542  4.58500  3.61526
          0.76970  0.88536  2.08519  0.95604  0.48518  0.74333  0.64536
      3   2.61017  4.79538  3.02931  2.53893  4.24075  3.37612  3.74278  3.66354  2.11910  3.25201  4.05868  3.02813  2.83708  2.89280  2.93874  1.88677  2.37987  3.28920  5.46785  4.14061      6 s - - -
          2.68618  4.42225  2.77519  2.73123  3.46354  2.40513  3.72494  3.29354  2.67741  2.69355  4.24690  2.90347  2.73739  3.18146  2.89801  2.37887  2.77519  2.98518  4.58477  3.61503
          0.02201  4.22328  4.94563  0.61958  0.77255  0.86918  0.54351
      4   2.58622  2.85941  2.36385  2.71249  4.11707  3.33698  3.90914  3.50140  2.79676  3.17461  4.02285  3.15407  1.75902  3.11292  3.22366  2.68976  2.91585  3.15085  5.44057  4.14675      7 p - - -
          2.68618  4.42225  2.77519  2.73123  3.46354  2.40513  3.72494  3.29354  2.67741  2.69355  4.24690  2.90347  2.73739  3.18146  2.89801  2.37887  2.77519  2.98518  4.58477  3.61503
          0.02201  4.22328  4.94563  0.61958  0.77255  0.62073  0.77122
      5   2.67460  4.66699  3.24646  2.71020  3.93414  3.51925  3.80628  3.30028  2.24236  2.44758  3.82644  3.17602  3.94556  3.01001  3.00558  2.31248  1.82119  3.01606  5.26759  3.98700      8 t - - -
          2.68618  4.42225  2.77519  2.73123  3.46354  2.40513  3.72494  3.29354  2.67741  2.69355  4.24690  2.90347  2.73739  3.18146  2.89801  2.37887  2.77519  2.98518  4.58477  3.61503
          0.01938  4.34886  5.07120  0.61958  0.77255  0.51346  0.91235
      6   3.52472  4.83006  5.09845  4.76571  3.84252  4.65384  5.42633  0.55637  4.61101  2.34468  3.72354  4.93996  5.06290  4.92128  4.74859  4.24090  3.82595  2.03527  5.82667  4.59587      9 I - - -
          2.68618  4.42225  2.77519  2.73123  3.46354  2.40513  3.72494  3.29354  2.67741  2.69355  4.24690  2.90347  2.73739  3.18146  2.89801  2.37887  2.77519  2.98518  4.58477  3.61503
          0.01748  4.45153  5.17388  0.61958  0.77255  0.61220  0.78122
      7   3.04015  5.29675  3.43662  2.77807  4.69336  3.74821  3.74946  4.07486  1.40645  2.61765  4.35687  3.24034  4.10770  2.00287  2.04293  3.02488  3.22593  3.72427  5.62038  4.37722     10 k - - -
          2.68618  4.42225  2.77519  2.73123  3.46354  2.40513  3.72494  3.29354  2.67741  2.69355  4.24690  2.90347  2.73739  3.18146  2.89801  2.37887  2.77519  2.98518  4.58477  3.61503
          0.01748  4.45153  5.17388  0.61958  0.77255  0.61220  0.78122
      8   2.25838  4.82976  3.24165  2.70602  4.30418  3.47553  3.85013  3.71124  2.57574  3.31006  4.12560  3.17144  2.29210  3.00633  1.81769  2.75553  2.40439  3.34328  5.53103  4.22703     11 r - - -
          2.68618  4.42225  2.77519  2.73123  3.46354  2.40513  3.72494  3.29354  2.67741  2.69355  4.24690  2.90347  2.73739  3.18146  2.89801  2.37887  2.77519  2.98518  4.58477  3.61503
          0.01748  4.45153  5.17388  0.61958  0.77255  0.61220  0.78122
      9   3.64705  4.88723  5.46722  4.93706  3.39284  5.03565  5.41885  1.29245  4.78225  0.90869  3.16404  5.14766  5.16415  4.83611  4.83738  4.43825  3.87569  2.23186  5.56469  4.50515     12 l - - -
          2.68618  4.42225  2.77519  2.73123  3.46354  2.40513  3.72494  3.29354  2.67741  2.69355  4.24690  2.90347  2.73739  3.18146  2.89801  2.37887  2.77519  2.98518  4.58477  3.61503
          0.01748  4.45153  5.17388  0.61958  0.77255  0.61220  0.78122
     10   2.92591  5.47608  1.61685  2.00444  4.79601  3.45446  3.82305  4.29862  2.68592  3.77688  4.55487  2.35076  2.70304  2.95006  3.22593  2.29394  3.18106  3.85939  5.92011  4.46312     13 d - - -
          2.68618  4.42225  2.77519  2.73123  3.46354  2.40513  3.72494  3.29354  2.67741  2.69355  4.24690  2.90347  2.73739  3.18146  2.89801  2.37887  2.77519  2.98518  4.58477  3.61503
          0.01748  4.45153  5.17388  0.61958  0.77255  0.61220  0.78122
     11   3.01679  5.38085  3.14261  1.42563  4.78671  3.66586  3.76175  4.19964  1.90374  3.64117  4.44484  3.14267  4.06972  2.87865  1.83871  2.97638  3.22017  3.81312  5.71579  4.42345     14 e - - -
          2.68618  4.42225  2.77519  2.73123  3.46354  2.40513  3.72494  3.29354  2.67741  2.69355  4.24690  2.90347  2.73739  3.18146  2.89801  2.37887  2.77519  2.98518  4.58477  3.61503
          0.01748  4.45153  5.17388  0.61958  0.77255  0.61220  0.78122
     12   2.69831  4.90695  3.05421  2.53596  3.05526  2.72124  3.74653  3.61122  2.22286  3.20780  4.01864  2.55612  3.91450  2.89653  3.00230  1.86609  2.94150  3.27513  5.43931  4.09927     15 s - - -
          2.68618  4.42225  2.77519  2.73123  3.46354  2.40513  3.72494  3.29354  2.67741  2.69355  4.24690  2.90347  2.73739  3.18146  2.89801  2.37887  2.77519  2.98518  4.58477  3.61503
          0.01748  4.45153  5.17388  0.61958  0.77255  0.61220  0.78122
     13   2.74906  4.63916  2.46088  2.89682  4.00557  3.53332  4.07761  3.14004  3.05223  3.03318  3.94382  3.33367  4.06467  3.33552  3.45976  2.32991  3.05996  1.27613  5.42899  4.14863     16 v - - -
          2.68618  4.42225  2.77519  2.73123  3.46354  2.40513  3.72494  3.29354  2.67741  2.69355  4.24690  2.90347  2.73739  3.18146  2.89801  2.37887  2.77519  2.98518  4.58477  3.61503
          0.01748  4.45153  5.17388  0.61958  0.77255  0.61220  0.78122
     14   2.98742  4.42318  4.44475  3.87389  3.57831  4.15270  4.51259  1.26788  3.64504  2.38168  3.48984  4.11807  4.50611  3.98584  2.64639  3.47193  3.23162  1.56232  5.23480  4.03551     17 i - - -
          2.68618  4.42225  2.77519  2.73123  3.46354  2.40513  3.72494  3.29354  2.67741  2.69355  4.24690  2.90347  2.73739  3.18146  2.89801  2.37887  2.77519  2.98518  4.58477  3.61503
          0.01748  4.45153  5.17388  0.61958  0.77255  0.61220  0.78122
     15   2.74429  5.00611  2.96781  2.53123  4.36509  3.47493  2.00805  3.82276  2.57503  3.38950  4.19031  2.17223  3.93548  2.93665  3.02919  2.29686  2.43593  3.44791  5.58066  4.22076     18 h - - -
          2.68618  4.42225  2.77519  2.73123  3.46354  2.40513  3.72494  3.29354  2.67741  2.69355  4.24690  2.90347  2.73739  3.18146  2.89801  2.37887  2.77519  2.98518  4.58477  3.61503
          0.01748  4.45153  5.17388  0.61958  0.77255  0.61220  0.78122
     16   2.88209  5.26902  3.18425  2.58739  4.65052  3.61621  2.83187  4.07945  1.73582  3.53950  4.32075  3.09406  3.99405  2.32648  1.94008  2.31457  3.09038  3.68428  5.63541  4.31829     19 k - - -
          2.68618  4.42225  2.77519  2.73123  3.46354  2.40513  3.72494  3.29354  2.67741  2.69355  4.24690  2.90347  2.73739  3.18146  2.89801  2.37887  2.77519  2.98518  4.58477  3.61503
          0.01748  4.45153  5.17388  0.61958  0.77255  0.61220  0.78122
     17   3.45890  4.73568  5.25523  4.73410  3.52871  4.82103  5.28048  0.83643  4.57469  1.92733  2.33646  4.92553  5.04598  4.73972  4.68545  4.21091  3.70385  2.03106  5.59216  4.47061     20 i - - -
          2.68618  4.42225  2.77519  2.73123  3.46354  2.40513  3.72494  3.29354  2.67741  2.69355  4.24690  2.90347  2.73739  3.18146  2.89801  2.37887  2.77519  2.98518  4.58477  3.61503
          0.01748  4.45153  5.17388  0.61958  0.77255  0.61220  0.78122
     18   1.89484  2.37515  3.60386  3.05994  3.90524  3.47735  4.03732  3.25482  2.94058  2.96417  3.83654  3.41324  4.00044  3.30734  2.03922  2.79727  2.34210  2.95800  5.29660  4.05907     21 a - - -
          2.68618  4.42225  2.77519  2.73123  3.46354  2.40513  3.72494  3.29354  2.67741  2.69355  4.24690  2.90347  2.73739  3.18146  2.89801  2.37887  2.77519  2.98518  4.58477  3.61503
          0.01748  4.45153  5.17388  0.61958  0.77255  0.61220  0.78122
     19   1.54938  4.39738  3.90488  3.65872  4.73721  3.17432  4.67756  4.14588  3.71162  3.86267  4.67900  3.68196  3.96761  3.97279  3.98072  0.85036  2.98324  3.51577  6.08225  4.89758     22 s - - -
          2.68618  4.42225  2.77519  2.73123  3.46354  2.40513  3.72494  3.29354  2.67741  2.69355  4.24690  2.90347  2.73739  3.18146  2.89801  2.37887  2.77519  2.98518  4.58477  3.61503
          0.01748  4.45153  5.17388  0.61958  0.77255  0.61220  0.78122
     20   2.72436  4.80826  3.08432  2.80551  4.43754  1.23696  2.63504  3.97143  2.94079  3.57278  4.40166  3.24153  4.00141  3.27999  3.34907  2.17244  3.09489  3.53362  5.72961  4.38735     23 g - - -
          2.68618  4.42225  2.77519  2.73123  3.46354  2.40513  3.72494  3.29354  2.67741  2.69355  4.24690  2.90347  2.73739  3.18146  2.89801  2.37887  2.77519  2.98518  4.58477  3.61503
          0.01748  4.45153  5.17388  0.61958  0.77255  0.61220  0.78122
     21   2.73361  4.98502  3.02329  1.97959  4.24823  3.51908  3.73331  2.78552  2.49854  3.24503  4.05833  3.03796  3.92469  1.90595  2.94853  2.74987  2.47484  3.31527  5.47746  4.13294     24 q - - -
          2.68618  4.42225  2.77519  2.73123  3.46354  2.40513  3.72494  3.29354  2.67741  2.69355  4.24690  2.90347  2.73739  3.18146  2.89801  2.37887  2.77519  2.98518  4.58477  3.61503
          0.01748  4.45153  5.17388  0.61958  0.77255  0.61220  0.78122
     22   3.41908  4.64522  5.40877  4.94347  3.96159  4.95721  5.67703  1.11604  4.86561  2.40311  3.71337  5.11160  5.21271  5.12311  5.03779  4.38612  3.68467  0.92993  6.04371  4.82660     25 v - - -
          2.68618  4.42225  2.77519  2.73123  3.46354  2.40513  3.72494  3.29354  2.67741  2.69355  4.24690  2.90347  2.73739  3.18146  2.89801  2.37887  2.77519  2.98518  4.58477  3.61503
          0.01748  4.45153  5.17388  0.61958  0.77255  0.61220  0.78122
     23   3.36971  4.66623  5.19591  4.62706  2.40400  4.66012  4.96504  1.06176  4.48122  1.77615  2.29462  4.76143  4.87841  4.54530  4.52989  4.00823  3.59570  2.28263  5.25532  4.10964     26 i - - -
          2.68618  4.42225  2.77519  2.73123  3.46354  2.40513  3.72494  3.29354  2.67741  2.69355  4.24690  2.90347  2.73739  3.18146  2.89801  2.37887  2.77519  2.98518  4.58477  3.61503
          0.01748  4.45153  5.17388  0.61958  0.77255  0.61220  0.78122
     24   2.70241  4.19996  4.08027  3.49744  2.56753  3.79157  2.94977  1.97842  3.38540  2.04445  3.28735  3.73733  4.15898  2.85054  3.59150  3.07339  2.93407  2.12170  4.79033  3.58283     27 i - - -
          2.68618  4.42225  2.77519  2.73123  3.46354  2.40513  3.72494  3.29354  2.67741  2.69355  4.24690  2.90347  2.73739  3.18146  2.89801  2.37887  2.77519  2.98518  4.58477  3.61503
          0.01748  4.45153  5.17388  0.61958  0.77255  0.61220  0.78122
     25   2.78829  5.28747  1.78110  2.37848  4.61881  3.46591  3.72263  4.10260  2.49465  3.58734  4.34533  2.45866  3.90814  2.41092  2.50884  2.30213  3.02732  3.67380  5.72618  4.30887     28 d - - -
          2.68618  4.42225  2.77519  2.73123  3.46354  2.40513  3.72494  3.29354  2.67741  2.69355  4.24690  2.90347  2.73739  3.18146  2.89801  2.37887  2.77519  2.98518  4.58477  3.61503
          0.01748  4.45153  5.17388  0.61958  0.77255  0.61220  0.78122
     26   3.05974  4.55864  4.35001  3.79297  3.32464  4.13630  4.46178  2.58177  3.65048  1.11474  2.38020  4.07771  2.36067  3.90043  3.86406  3.44691  3.29942  2.58607  5.11535  3.96643     29 l - - -
          2.68618  4.42225  2.77519  2.73123  3.46354  2.40513  3.72494  3.29354  2.67741  2.69355  4.24690  2.90347  2.73739  3.18146  2.89801  2.37887  2.77519  2.98518  4.58477  3.61503
          0.01748  4.45153  5.17388  0.61958  0.77255  0.61220  0.78122
     27   1.83174  4.97197  2.50434  2.49464  4.27715  3.48337  3.73097  3.70433  2.18713  3.28408  4.08050  3.02001  3.90095  2.86687  2.98919  2.33851  2.94140  2.75740  5.49940  4.14414     30 a - - -
          2.68618  4.42225  2.77519  2.73123  3.46354  2.40513  3.72494  3.29354  2.67741  2.69355  4.24690  2.90347  2.73739  3.18146  2.89801  2.37887  2.77519  2.98518  4.58477  3.61503
          0.01748  4.45153  5.17388  0.61958  0.77255  0.61220  0.78122
     28   2.26143  4.91027  3.09510  2.56796  4.33719  3.45327  3.78000  3.77238  2.54780  3.34349  4.13517  2.55604  3.90532  2.91696  2.42022  1.78605  2.46087  3.38763  5.54696  4.20325     31 s - - -
          2.68618  4.42225  2.77519  2.73123  3.46354  2.40513  3.72494  3.29354  2.67741  2.69355  4.24690  2.90347  2.73739  3.18146  2.89801  2.37887  2.77519  2.98518  4.58477  3.61503
          0.01748  4.45153  5.17388  0.61958  0.77255  0.61220  0.78122
     29   1.70030  4.31003  4.07721  3.54018  3.58150  2.75455  4.27091  2.11402  3.45831  2.57841  3.54352  3.78184  4.20386  3.72088  3.71237  3.06364  3.01397  1.67552  5.11204  3.90719     32 v - - -
          2.68618  4.42225  2.77519  2.73123  3.46354  2.40513  3.72494  3.29354  2.67741  2.69355  4.24690  2.90347  2.73739  3.18146  2.89801  2.37887  2.77519  2.98518  4.58477  3.61503
          0.01748  4.45153  5.17388  0.61958  0.77255  0.61220  0.78122
     30   3.40845  4.64347  5.35430  4.85022  3.80100  4.91161  5.48989  1.57451  4.75680  1.87771  3.57080  5.02651  5.14057  4.96301  4.90252  4.31021  3.66026  0.83046  5.84458  4.66924     33 v - - -
          2.68618  4.42225  2.77519  2.73123  3.46354  2.40513  3.72494  3.29354  2.67741  2.69355  4.24690  2.90347  2.73739  3.18146  2.89801  2.37887  2.77519  2.98518  4.58477  3.61503
          0.01748  4.45153  5.17388  0.61958  0.77255  0.61220  0.78122
     31   3.15198  5.43869  3.39863  2.18110  4.89953  3.78440  3.77646  4.26874  1.08338  3.67781  4.50410  3.26513  4.15935  2.89441  1.96167  3.11469  3.32933  3.90309  5.71327  4.48925     34 k - - -
          2.68618  4.42225  2.77519  2.73123  3.46354  2.40513  3.72494  3.29354  2.67741  2.69355  4.24690  2.90347  2.73739  3.18146  2.89801  2.37887  2.77519  2.98518  4.58477  3.61503
          0.01748  4.45153  5.17388  0.61958  0.77255  0.61220  0.78122
     32   3.61397  5.72430  2.91840  0.41964  5.16991  3.77052  4.46132  4.75801  3.43282  4.29166  5.28369  3.45077  4.41440  3.69192  3.87461  3.55787  3.93624  4.39483  6.21955  5.00317     35 E - - -
          2.68618  4.42225  2.77519  2.73123  3.46354  2.40513  3.72494  3.29354  2.67741  2.69355  4.24690  2.90347  2.73739  3.18146  2.89801  2.37887  2.77519  2.98518  4.58477  3.61503
          0.01748  4.45153  5.17388  0.61958  0.77255  0.61220  0.78122
     33   3.80599  5.06856  5.46016  4.90873  3.22765  5.08643  5.35808  2.44688  4.70445  0.56285  2.28136  5.16765  5.16230  4.72263  4.74132  4.48637  4.01711  2.69519  5.44703  4.43998     36 L - - -
          2.68618  4.42225  2.77519  2.73123  3.46354  2.40513  3.72494  3.29354  2.67741  2.69355  4.24690  2.90347  2.73739  3.18146  2.89801  2.37887  2.77519  2.98518  4.58477  3.61503
          0.01748  4.45153  5.17388  0.61958  0.77255  0.61220  0.78122
     34   3.41318  4.65520  5.34830  4.82894  3.69015  4.88235  5.40524  1.62074  4.72582  1.50939  3.46532  4.99830  5.10054  4.89043  4.84438  4.27078  3.65902  1.00115  5.73068  4.58801     37 v - - -
          2.68618  4.42225  2.77519  2.73123  3.46354  2.40513  3.72494  3.29354  2.67741  2.69355  4.24690  2.90347  2.73739  3.18146  2.89801  2.37887  2.77519  2.98518  4.58477  3.61503
          0.01748  4.45153  5.17388  0.61958  0.77255  0.61220  0.78122
     35   2.83114  5.10044  2.89712  1.35369  2.86522  3.53197  3.78603  3.77094  2.59150  3.32606  4.17010  3.04167  3.97568  2.39439  3.04685  2.83051  3.07038  3.44163  5.50183  4.10258     38 e - - -
          2.68618  4.42225  2.77519  2.73123  3.46354  2.40513  3.72494  3.29354  2.67741  2.69355  4.24690  2.90347  2.73739  3.18146  2.89801  2.37887  2.77519  2.98518  4.58477  3.61503
          0.01748  4.45153  5.17388  0.61958  0.77255  0.61220  0.78122
     36   3.34978  5.29649  3.22863  3.19081  4.76975  3.69652  4.57912  4.65474  3.56174  4.23710  5.21844  0.44243  4.39019  3.88587  3.90906  3.41418  3.76916  4.21114  6.00031  4.70184     39 N - - -
          2.68618  4.42225  2.77519  2.73123  3.46354  2.40513  3.72494  3.29354  2.67741  2.69355  4.24690  2.90347  2.73739  3.18146  2.89801  2.37887  2.77519  2.98518  4.58477  3.61503
          0.01748  4.45153  5.17388  0.61958  0.77255  0.61220  0.78122
     37   2.71289  4.62156  3.84329  3.72735  4.73737  3.34704  4.79513  4.36261  3.84567  4.04705  4.94343  3.82019  4.13959  4.14863  4.08120  0.47131  3.24214  3.75685  6.06376  4.83795     40 S - - -
          2.68618  4.42225  2.77519  2.73123  3.46354  2.40513  3.72494  3.29354  2.67741  2.69355  4.24690  2.90347  2.73739  3.18146  2.89801  2.37887  2.77519  2.98518  4.58477  3.61503
          0.01748  4.45153  5.17388  0.61958  0.77255  0.61220  0.78122
     38   3.64974  4.88992  5.46860  4.93808  3.38987  5.03731  5.41881  1.30640  4.78297  0.89791  3.16086  5.14923  5.16462  4.83524  4.83732  4.43991  3.87809  2.23766  5.56285  4.50448     41 l - - -
          2.68618  4.42225  2.77519  2.73123  3.46354  2.40513  3.72494  3.29354  2.67741  2.69355  4.24690  2.90347  2.73739  3.18146  2.89801  2.37887  2.77519  2.98518  4.58477  3.61503
          0.01748  4.45153  5.17388  0.61958  0.77255  0.61220  0.78122
     39   3.73914  5.83824  0.35390  2.89468  5.32320  3.76827  4.59697  5.07152  3.81018  4.58163  5.60840  3.46800  4.46084  3.86090  4.37773  3.65955  4.10049  4.65808  6.35817  5.14688     42 D - - -
          2.68618  4.42225  2.77519  2.73123  3.46354  2.40513  3.72494  3.29354  2.67741  2.69355  4.24690  2.90347  2.73739  3.18146  2.89801  2.37887  2.77519  2.98518  4.58477  3.61503
          0.01748  4.45153  5.17388  0.61958  0.77255  0.61220  0.78122
     40   0.42623  4.59777  4.17049  4.03503  4.74870  3.39969  4.96895  3.97393  4.07015  3.82319  4.81529  4.00026  4.19523  4.35797  4.24903  2.95661  3.27567  3.51520  6.10710  4.99393     43 A - - -
          2.68618  4.42225  2.77519  2.73123  3.46354  2.40513  3.72494  3.29354  2.67741  2.69355  4.24690  2.90347  2.73739  3.18146  2.89801  2.37887  2.77519  2.98518  4.58477  3.61503
          0.01748  4.45153  5.17388  0.61958  0.77255  0.61220  0.78122
     41   2.81553  5.22151  2.37321  2.43217  4.53668  1.71254  2.80507  4.00908  2.53117  3.52817  4.31157  2.97819  3.93956  2.88675  2.49149  2.78495  3.05873  3.61247  5.68698  4.29366     44 g - - -
          2.68618  4.42225  2.77519  2.73123  3.46354  2.40513  3.72494  3.29354  2.67741  2.69355  4.24690  2.90347  2.73739  3.18146  2.89801  2.37887  2.77519  2.98518  4.58477  3.61503
          0.01748  4.45153  5.17388  0.61958  0.77255  0.61220  0.78122
     42   0.66683  4.37716  3.98544  3.76913  4.71120  3.17388  4.74200  4.08747  3.81350  3.83833  4.66995  3.73226  3.97768  4.06582  4.04911  2.00277  2.98844  3.47800  6.07840  4.90658     45 A - - -
          2.68618  4.42225  2.77519  2.73123  3.46354  2.40513  3.72494  3.29354  2.67741  2.69355  4.24690  2.90347  2.73739  3.18146  2.89801  2.37887  2.77519  2.98518  4.58477  3.61503
          0.01748  4.45153  5.17388  0.61958  0.77255  0.61220  0.78122
     43   2.79142  5.12107  2.27565  2.47118  4.55237  3.43839  3.84262  4.01235  2.68226  3.55993  4.35222  2.38687  3.94596  2.98204  3.18053  2.31312  1.57112  3.60168  5.74628  4.35615     46 t - - -
          2.68618  4.42225  2.77519  2.73123  3.46354  2.40513  3.72494  3.29354  2.67741  2.69355  4.24690  2.90347  2.73739  3.18146  2.89801  2.37887  2.77519  2.98518  4.58477  3.61503
          0.01748  4.45153  5.17388  0.61958  0.77255  0.61220  0.78122
     44   2.70570  5.02114  3.02241  2.16543  4.30600  3.49995  3.69735  3.74104  1.89795  3.29998  3.13635  3.00584  3.89605  2.82420  2.90775  2.10346  2.51436  3.37982  5.49837  4.14012     47 k - - -
          2.68618  4.42225  2.77519  2.73123  3.46354  2.40513  3.72494  3.29354  2.67741  2.69355  4.24690  2.90347  2.73739  3.18146  2.89801  2.37887  2.77519  2.98518  4.58477  3.61503
          0.01748  4.45153  5.17388  0.61958  0.77255  0.61220  0.78122
     45   3.42496  4.65490  5.40113  4.93614  3.93414  4.94940  5.66247  0.86941  4.85293  2.36723  3.68833  5.10565  5.20633  5.10466  5.02156  4.37890  3.69104  1.21030  6.02200  4.81187     48 i - - -
          2.68618  4.42225  2.77519  2.73123  3.46354  2.40513  3.72494  3.29354  2.67741  2.69355  4.24690  2.90347  2.73739  3.18146  2.89801  2.37887  2.77519  2.98518  4.58477  3.61503
          0.01748  4.45153  5.17388  0.61958  0.77255  0.61220  0.78122
     46   2.84918  5.32891  2.22595  1.59550  4.66537  3.45667  3.78827  4.14787  2.61671  3.64938  4.42475  2.93639  3.94186  2.91238  3.13463  1.96198  2.45955  3.72475  5.80495  4.37725     49 e - - -
          2.68618  4.42225  2.77519  2.73123  3.46354  2.40513  3.72494  3.29354  2.67741  2.69355  4.24690  2.90347  2.73739  3.18146  2.89801  2.37887  2.77519  2.98518  4.58477  3.61503
          0.01748  4.45153  5.17388  0.61958  0.77255  0.61220  0.78122
     47   3.42821  4.67547  5.35414  4.89415  3.87654  4.90076  5.60600  0.73775  4.79272  2.30183  3.64258  5.06538  5.17525  5.04154  4.95701  4.33306  3.69854  1.48287  5.96666  4.76331     50 i - - -
          2.68618  4.42225  2.77519  2.73123  3.46354  2.40513  3.72494  3.29354  2.67741  2.69355  4.24690  2.90347  2.73739  3.18146  2.89801  2.37887  2.77519  2.98518  4.58477  3.61503
          0.01748  4.45153  5.17388  0.61958  0.77255  0.61220  0.78122
     48   2.69328  4.34697  3.68356  3.11302  2.68893  3.70220  3.96405  2.36078  2.19014  2.21827  3.44652  2.78083  4.07821  3.34124  3.36695  2.95706  2.92508  2.25115  4.93860  3.71327     51 k - - -
          2.68618  4.42225  2.77519  2.73123  3.46354  2.40513  3.72494  3.29354  2.67741  2.69355  4.24690  2.90347  2.73739  3.18146  2.89801  2.37887  2.77519  2.98518  4.58477  3.61503
          0.01748  4.45153  5.17388  0.61958  0.77255  0.61220  0.78122
     49   3.28790  4.57694  5.19002  4.62333  2.48047  4.61397  4.98653  1.78323  4.48179  1.41752  3.24147  4.73647  4.85608  4.57433  4.53453  3.96330  3.51961  1.31119  5.32216  4.19127     52 v - - -
          2.68618  4.42225  2.77519  2.73123  3.46354  2.40513  3.72494  3.29354  2.67741  2.69355  4.24690  2.90347  2.73739  3.18146  2.89801  2.37887  2.77519  2.98518  4.58477  3.61503
          0.01748  4.45153  5.17388  0.61958  0.77255  0.61220  0.78122
     50   2.74865  5.21777  2.46121  2.42079  4.55857  2.72316  2.86917  4.02912  1.72757  3.51207  4.26669  2.96305  3.89556  2.78548  2.42689  2.71286  2.97797  3.60801  5.64316  4.25237     53 k - - -
          2.68618  4.42225  2.77519  2.73123  3.46354  2.40513  3.72494  3.29354  2.67741  2.69355  4.24690  2.90347  2.73739  3.18146  2.89801  2.37887  2.77519  2.98518  4.58477  3.61503
          0.01748  4.45153  5.17388  0.61958  0.77255  0.61220  0.78122
     51   2.74567  5.09769  1.92964  2.13743  4.37623  3.48428  3.72649  3.81174  2.51950  2.69368  4.16362  2.48260  3.90840  2.85519  3.00709  2.73432  2.98238  2.68327  5.57309  4.19436     54 d - - -
          2.68618  4.42225  2.77519  2.73123  3.46354  2.40513  3.72494  3.29354  2.67741  2.69355  4.24690  2.90347  2.73739  3.18146  2.89801  2.37887  2.77519  2.98518  4.58477  3.61503
          0.01748  4.45153  5.17388  0.61958  0.77255  0.61220  0.78122
     52   2.66821  4.41633  3.60693  3.09091  3.58008  2.32702  3.99804  3.01833  3.05118  2.73645  3.63259  3.45258  4.04841  3.35401  3.38993  2.34594  2.94824  2.24262  5.04090  1.99437     55 y - - -
          2.68618  4.42225  2.77519  2.73123  3.46354  2.40513  3.72494  3.29354  2.67741  2.69355  4.24690  2.90347  2.73739  3.18146  2.89801  2.37887  2.77519  2.98518  4.58477  3.61503
          0.01748  4.45153  5.17388  0.61958  0.77255  0.61220  0.78122
     53   2.52556  4.48190  3.67523  3.53165  4.87563  0.94803  4.68833  4.38429  3.73993  4.04219  4.84284  3.64081  3.99859  3.97670  4.03022  1.48804  3.05530  3.68229  6.18015  4.98790     56 g - - -
          2.68618  4.42225  2.77519  2.73123  3.46354  2.40513  3.72494  3.29354  2.67741  2.69355  4.24690  2.90347  2.73739  3.18146  2.89801  2.37887  2.77519  2.98518  4.58477  3.61503
          0.01748  4.45153  5.17388  0.61958  0.77255  0.61220  0.78122
     54   2.68753  2.95168  3.84002  2.64982  3.40947  3.72236  4.02867  2.70700  3.19134  1.71209  3.39727  3.59133  4.10909  3.46560  3.46961  2.50131  2.92683  2.15154  4.89794  3.68790     57 l - - -
          2.68618  4.42225  2.77519  2.73123  3.46354  2.40513  3.72494  3.29354  2.67741  2.69355  4.24690  2.90347  2.73739  3.18146  2.89801  2.37887  2.77519  2.98518  4.58477  3.61503
          0.01748  4.45153  5.17388  0.61958  0.77255  0.61220  0.78122
     55   2.81046  5.33129  2.31009  2.05875  4.66094  3.46107  3.73668  4.15101  1.93484  3.62978  4.38763  2.41051  3.91563  2.84888  3.03266  1.96123  3.05170  3.71592  5.76603  4.33816     58 k - - -
          2.68618  4.42225  2.77519  2.73123  3.46354  2.40513  3.72494  3.29354  2.67741  2.69355  4.24690  2.90347  2.73739  3.18146  2.89801  2.37887  2.77519  2.98518  4.58477  3.61503
          0.25025  4.45153  1.56191  0.61958  0.77255  0.61220  0.78122
     56   2.73824  4.33891  3.79304  3.26869  3.10418  3.72145  3.92724  2.75798  3.15336  1.54453  3.41928  3.57328  4.12063  3.45608  3.42158  2.35715  2.98490  2.57822  4.66714  2.50600     59 l - - -
          2.68618  4.42225  2.77519  2.73123  3.46354  2.40513  3.72494  3.29354  2.67741  2.69355  4.24690  2.90347  2.73739  3.18146  2.89801  2.37887  2.77519  2.98518  4.58477  3.61503
          0.02201  4.22328  4.94563  0.61958  0.77255  0.43710  1.03820
     57   3.28718  4.56429  5.21758  4.66259  2.54444  4.64978  5.05761  1.30998  4.52953  1.72885  3.32896  4.77539  4.89700  4.64594  4.59570  4.00633  3.52355  1.39813  5.40648  4.25806     60 i - - -
          2.68618  4.42225  2.77519  2.73123  3.46354  2.40513  3.72494  3.29354  2.67741  2.69355  4.24690  2.90347  2.73739  3.18146  2.89801  2.37887  2.77519  2.98518  4.58477  3.61503
          0.01748  4.45153  5.17388  0.61958  0.77255  0.61220  0.78122
     58   2.81713  5.19291  3.00385  2.16640  4.50288  3.54551  3.71785  3.95763  2.02563  3.46596  4.25128  3.02964  3.95145  1.66251  2.78369  2.79448  3.04109  3.57513  5.60731  2.99347     61 q - - -
          2.68618  4.42225  2.77519  2.73123  3.46354  2.40513  3.72494  3.29354  2.67741  2.69355  4.24690  2.90347  2.73739  3.18146  2.89801  2.37887  2.77519  2.98518  4.58477  3.61503
          0.01748  4.45153  5.17388  0.61958  0.77255  0.61220  0.78122
     59   3.41847  4.64491  5.40744  4.94216  3.96194  4.95591  5.67581  1.13534  4.86418  2.40401  3.71393  5.11029  5.21193  5.12200  5.03656  4.38475  3.68414  0.91424  6.04342  4.82601     62 v - - -
          2.68618  4.42225  2.77519  2.73123  3.46354  2.40513  3.72494  3.29354  2.67741  2.69355  4.24690  2.90347  2.73739  3.18146  2.89801  2.37887  2.77519  2.98518  4.58477  3.61503
          0.01748  4.45153  5.17388  0.61958  0.77255  0.61220  0.78122
     60   2.68265  4.49255  3.43132  2.86917  3.64762  3.62357  2.93364  2.21899  2.82560  2.71288  3.59419  3.30784  4.00817  2.59761  3.20742  2.45923  2.49742  2.32565  5.06477  3.81374     63 i - - -
          2.68618  4.42225  2.77519  2.73123  3.46354  2.40513  3.72494  3.29354  2.67741  2.69355  4.24690  2.90347  2.73739  3.18146  2.89801  2.37887  2.77519  2.98518  4.58477  3.61503
          0.01748  4.45153  5.17388  0.61958  0.77255  0.61220  0.78122
     61   3.73914  5.83824  0.35390  2.89468  5.32320  3.76827  4.59697  5.07152  3.81018  4.58163  5.60840  3.46800  4.46084  3.86090  4.37773  3.65955  4.10049  4.65808  6.35817  5.14688     64 D - - -
          2.68618  4.42225  2.77519  2.73123  3.46354  2.40513  3.72494  3.29354  2.67741  2.69355  4.24690  2.90347  2.73739  3.18146  2.89801  2.37887  2.77519  2.98518  4.58477  3.61503
          0.01748  4.45153  5.17388  0.61958  0.77255  0.61220  0.78122
     62   3.24044  5.79645  1.53185  2.36447  5.12730  3.46305  4.07771  4.72316  3.14982  4.20862  5.07837  1.06174  4.11865  3.25655  3.76975  3.12053  3.55487  4.26360  6.31810  4.78780     65 n - - -
          2.68618  4.42225  2.77519  2.73123  3.46354  2.40513  3.72494  3.29354  2.67741  2.69355  4.24690  2.90347  2.73739  3.18146  2.89801  2.37887  2.77519  2.98518  4.58477  3.61503
          0.01748  4.45153  5.17388  0.61958  0.77255  0.61220  0.78122
     63   3.53932  5.21842  4.32568  4.31230  5.37104  0.21601  5.35524  5.15168  4.56825  4.71274  5.71968  4.49306  4.62143  4.84751  4.70348  3.73302  4.06232  4.56778  6.27448  5.50518     66 G - - -
          2.68618  4.42225  2.77519  2.73123  3.46354  2.40513  3.72494  3.29354  2.67741  2.69355  4.24690  2.90347  2.73739  3.18146  2.89801  2.37887  2.77519  2.98518  4.58477  3.61503
          0.01748  4.45153  5.17388  0.61958  0.77255  0.61220  0.78122
     64   2.66207  2.59273  3.25493  2.71859  3.97524  3.50793  2.48191  3.37354  2.69672  3.02521  3.86945  2.57591  3.94902  3.04163  3.12111  2.28334  2.41830  3.07244  5.31284  4.02151     67 s - - -
          2.68618  4.42225  2.77519  2.73123  3.46354  2.40513  3.72494  3.29354  2.67741  2.69355  4.24690  2.90347  2.73739  3.18146  2.89801  2.37887  2.77519  2.98518  4.58477  3.61503
          0.01748  4.45153  5.17388  0.61958  0.77255  0.61220  0.78122
     65   3.53932  5.21842  4.32568  4.31230  5.37104  0.21601  5.35524  5.15168  4.56825  4.71274  5.71968  4.49306  4.62143  4.84751  4.70348  3.73302  4.06232  4.56778  6.27448  5.50518     68 G - - -
          2.68618  4.42225  2.77519  2.73123  3.46354  2.40513  3.72494  3.29354  2.67741  2.69355  4.24690  2.90347  2.73739  3.18146  2.89801  2.37887  2.77519  2.98518  4.58477  3.61503
          0.01748  4.45153  5.17388  0.61958  0.77255  0.61220  0.78122
     66   3.42496  4.65490  5.40113  4.93614  3.93414  4.94940  5.66247  0.86941  4.85293  2.36723  3.68833  5.10565  5.20633  5.10466  5.02156  4.37890  3.69104  1.21030  6.02200  4.81187     69 i - - -
          2.68618  4.42225  2.77519  2.73123  3.46354  2.40513  3.72494  3.29354  2.67741  2.69355  4.24690  2.90347  2.73739  3.18146  2.89801  2.37887  2.77519  2.98518  4.58477  3.61503
          0.01748  4.45153  5.17388  0.61958  0.77255  0.61220  0.78122
     67   2.28083  4.90277  3.09669  2.57247  4.33515  3.45029  3.78528  3.77008  2.55699  3.34305  4.13538  2.50641  3.90561  2.92335  2.51437  1.76320  2.42103  3.38490  5.54811  4.20510     70 s - - -
          2.68618  4.42225  2.77519  2.73123  3.46354  2.40513  3.72494  3.29354  2.67741  2.69355  4.24690  2.90347  2.73739  3.18146  2.89801  2.37887  2.77519  2.98518  4.58477  3.61503
          0.01748  4.45153  5.17388  0.61958  0.77255  0.61220  0.78122
     68   2.75939  5.10103  3.06412  2.19346  4.41097  3.53439  3.69849  3.84553  2.10727  3.37668  4.16202  3.02967  2.48666  2.81878  2.07245  2.75103  2.98409  2.76282  5.54476  4.19647     71 r - - -
          2.68618  4.42225  2.77519  2.73123  3.46354  2.40513  3.72494  3.29354  2.67741  2.69355  4.24690  2.90347  2.73739  3.18146  2.89801  2.37887  2.77519  2.98518  4.58477  3.61503
          0.01748  4.45153  5.17388  0.61958  0.77255  0.61220  0.78122
     69   2.76178  5.12056  2.04202  1.89948  4.40810  3.48281  3.74069  2.95862  2.53936  3.40123  4.19373  2.97741  3.91679  2.86978  3.02985  2.74752  2.15557  3.46086  5.60322  4.22043     72 e - - -
          2.68618  4.42225  2.77519  2.73123  3.46354  2.40513  3.72494  3.29354  2.67741  2.69355  4.24690  2.90347  2.73739  3.18146  2.89801  2.37887  2.77519  2.98518  4.58477  3.61503
          0.01748  4.45153  5.17388  0.61958  0.77255  0.61220  0.78122
     70   3.28466  5.88441  0.90695  2.34651  5.20085  3.46048  4.09503  4.80497  3.20274  4.28037  5.16237  1.76944  4.12977  3.27731  3.84978  3.14892  3.60288  4.33839  6.39243  4.83862     73 d - - -
          2.68618  4.42225  2.77519  2.73123  3.46354  2.40513  3.72494  3.29354  2.67741  2.69355  4.24690  2.90347  2.73739  3.18146  2.89801  2.37887  2.77519  2.98518  4.58477  3.61503
          0.01748  4.45153  5.17388  0.61958  0.77255  0.41411  1.08154
     71   3.74513  5.00036  5.52998  4.95583  1.61776  5.02297  5.15468  2.54225  4.80641  0.86306  2.35202  5.11180  5.11700  4.72571  4.78588  4.38675  3.94835  2.79226  5.25623  4.10106     74 l - - -
          2.68618  4.42225  2.77519  2.73123  3.46354  2.40513  3.72494  3.29354  2.67741  2.69355  4.24690  2.90347  2.73739  3.18146  2.89801  2.37887  2.77519  2.98518  4.58477  3.61503
          0.01613  4.53101  5.25336  0.61958  0.77255  0.48576  0.95510
     72   2.78430  5.13473  2.96898  1.57949  4.43816  3.52795  3.75286  3.87156  2.18211  3.42180  4.21021  3.02751  2.56425  2.87823  2.95841  2.77343  3.01969  2.71435  5.60808  4.23946     75 e - - -
          2.68618  4.42225  2.77519  2.73123  3.46354  2.40513  3.72494  3.29354  2.67741  2.69355  4.24690  2.90347  2.73739  3.18146  2.89801  2.37887  2.77519  2.98518  4.58477  3.61503
          0.01613  4.53101  5.25336  0.61958  0.77255  0.48576  0.95510
     73   2.72357  4.29780  3.88915  3.31458  3.42162  2.92624  4.05716  2.08112  2.61377  1.90417  3.40943  3.63255  4.14721  3.50140  3.50079  3.04125  2.46715  2.17886  4.91257  3.70390     76 l - - -
          2.68618  4.42225  2.77519  2.73123  3.46354  2.40513  3.72494  3.29354  2.67741  2.69355  4.24690  2.90347  2.73739  3.18146  2.89801  2.37887  2.77519  2.98518  4.58477  3.61503
          0.01613  4.53101  5.25336  0.61958  0.77255  0.48576  0.95510
     74   3.56159  4.80359  5.47479  4.93442  3.53455  4.98775  5.42790  1.76739  4.81547  0.91814  3.29949  5.11118  5.15447  4.88594  4.88112  4.37229  3.79526  1.51089  5.64477  4.57567     77 l - - -
          2.68618  4.42225  2.77519  2.73123  3.46354  2.40513  3.72494  3.29354  2.67741  2.69355  4.24690  2.90347  2.73739  3.18146  2.89801  2.37887  2.77519  2.98518  4.58477  3.61503
          0.01613  4.53101  5.25336  0.61958  0.77255  0.48576  0.95510
     75   1.95133  1.42727  4.32279  3.93144  4.33765  2.23303  4.68628  3.69387  3.84898  3.44187  4.29815  3.83776  4.03142  4.07809  4.05898  2.72009  1.75998  3.23801  5.76396  4.60405     78 c - - -
          2.68618  4.42225  2.77519  2.73123  3.46354  2.40513  3.72494  3.29354  2.67741  2.69355  4.24690  2.90347  2.73739  3.18146  2.89801  2.37887  2.77519  2.98518  4.58477  3.61503
          0.01613  4.53101  5.25336  0.61958  0.77255  0.48576  0.95510
     76   3.10768  5.04056  3.22411  1.42878  4.00618  3.80326  4.14876  3.27389  2.99687  1.36921  3.93803  3.42625  4.27209  3.37651  3.37220  3.21027  3.36039  3.14036  5.53711  4.24488     79 l - - -
          2.68618  4.42225  2.77519  2.73123  3.46354  2.40513  3.72494  3.29354  2.67741  2.69355  4.24690  2.90347  2.73739  3.18146  2.89801  2.37887  2.77519  2.98518  4.58477  3.61503
          0.01613  4.53101  5.25336  0.61958  0.77255  0.48576  0.95510
     77   3.46253  5.59847  3.97207  3.15829  5.16715  4.03967  3.85071  4.45256  1.47964  3.79870  4.66676  3.52629  4.36372  2.26748  1.04082  3.42802  3.58378  4.12599  5.76820  4.65703     80 r - - -
          2.68618  4.42225  2.77519  2.73123  3.46354  2.40513  3.72494  3.29354  2.67741  2.69355  4.24690  2.90347  2.73739  3.18146  2.89801  2.37887  2.77519  2.98518  4.58477  3.61503
          0.01613  4.53101  5.25336  0.61958  0.77255  0.48576  0.95510
     78   3.42604  5.03175  4.10635  3.63458  1.72960  4.24446  1.46042  3.61868  3.57390  3.10835  4.16981  2.57754  4.59931  3.79850  3.86591  3.52889  3.65098  3.42801  4.15996  1.92050     81 h - - -
          2.68618  4.42225  2.77519  2.73123  3.46354  2.40513  3.72494  3.29354  2.67741  2.69355  4.24690  2.90347  2.73739  3.18146  2.89801  2.37887  2.77519  2.98518  4.58477  3.61503
          0.01613  4.53101  5.25336  0.61958  0.77255  0.48576  0.95510
     79   2.02942  4.61762  3.38604  2.84822  3.72371  3.62553  2.46290  3.19255  2.80829  2.87095  3.74573  3.29840  4.03289  3.14823  3.20206  2.87551  2.21391  2.93614  5.13618  2.44836     82 a - - -
          2.68618  4.42225  2.77519  2.73123  3.46354  2.40513  3.72494  3.29354  2.67741  2.69355  4.24690  2.90347  2.73739  3.18146  2.89801  2.37887  2.77519  2.98518  4.58477  3.61503
          0.01613  4.53101  5.25336  0.61958  0.77255  0.48576  0.95510
     80   2.93900  4.77018  4.20712  4.05174  4.74743  3.57375  4.99238  3.97581  4.01143  3.80915  4.84716  4.10155  4.34213  4.37574  4.19990  3.15140  0.41697  3.58178  6.10663  4.97675     83 T - - -
          2.68618  4.42225  2.77519  2.73123  3.46354  2.40513  3.72494  3.29354  2.67741  2.69355  4.24690  2.90347  2.73739  3.18146  2.89801  2.37887  2.77519  2.98518  4.58477  3.61503
          0.01613  4.53101  5.25336  0.61958  0.77255  0.48576  0.95510
     81   2.78605  4.69108  3.95299  3.85120  4.84368  3.41690  4.90851  4.48661  3.97678  4.16627  5.05987  3.91973  4.21656  4.27185  4.20043  0.41726  3.32202  3.85858  6.16215  4.94873     84 S - - -
          2.68618  4.42225  2.77519  2.73123  3.46354  2.40513  3.72494  3.29354  2.67741  2.69355  4.24690  2.90347  2.73739  3.18146  2.89801  2.37887  2.77519  2.98518  4.58477  3.61503
          0.01613  4.53101  5.25336  0.61958  0.77255  0.48576  0.95510
     82   3.75016  5.62254  3.96534  3.51701  5.17273  4.10311  4.33656  4.66489  0.39723  4.10179  5.07088  3.89275  4.59174  3.52127  2.81377  3.77532  3.97307  4.35148  5.97876  4.91973     85 K - - -
          2.68618  4.42225  2.77519  2.73123  3.46354  2.40513  3.72494  3.29354  2.67741  2.69355  4.24690  2.90347  2.73739  3.18146  2.89801  2.37887  2.77519  2.98518  4.58477  3.61503
          0.01613  4.53101  5.25336  0.61958  0.77255  0.48576  0.95510
     83   3.27623  4.60356  5.08707  4.50922  2.29571  4.46243  4.58579  2.09191  4.33045  0.97003  3.14728  4.55081  4.72298  4.37198  4.34083  3.79094  3.49652  2.64582  2.86819  3.56727     86 l - - -
          2.68618  4.42225  2.77519  2.73123  3.46354  2.40513  3.72494  3.29354  2.67741  2.69355  4.24690  2.90347  2.73739  3.18146  2.89801  2.37887  2.77519  2.98518  4.58477  3.61503
          0.01613  4.53101  5.25336  0.61958  0.77255  0.48576  0.95510
     84   2.74812  5.21247  2.95794  1.93001  4.54395  3.50407  2.43407  4.01484  2.15503  3.50727  4.26065  2.97773  3.90599  2.45198  2.89766  2.38220  2.56138  3.59667  5.64816  4.25311     87 e - - -
          2.68618  4.42225  2.77519  2.73123  3.46354  2.40513  3.72494  3.29354  2.67741  2.69355  4.24690  2.90347  2.73739  3.18146  2.89801  2.37887  2.77519  2.98518  4.58477  3.61503
          0.11219  4.53101  2.35015  0.61958  0.77255  0.48576  0.95510
     85   2.99311  5.53767  1.51811  2.35618  4.86039  3.46726  3.85472  4.36343  1.65041  3.83630  4.63059  2.29698  4.00055  2.98897  3.21166  2.91010  3.25078  3.92806  5.96959  4.51711     88 d - - -
          2.68618  4.42225  2.77519  2.73123  3.46354  2.40513  3.72494  3.29354  2.67741  2.69355  4.24690  2.90347  2.73739  3.18146  2.89801  2.37887  2.77519  2.98518  4.58477  3.61503
          0.01774  4.43656  5.15891  0.61958  0.77255  0.63332  0.75679
     86   3.57908  4.87834  5.09703  4.65805  0.89371  4.67073  4.44485  2.02443  4.50042  1.99972  3.39528  4.65171  4.94466  4.54239  4.54853  4.05932  3.82108  2.62007  4.62713  3.05907     89 f - - -
          2.68618  4.42225  2.77519  2.73123  3.46354  2.40513  3.72494  3.29354  2.67741  2.69355  4.24690  2.90347  2.73739  3.18146  2.89801  2.37887  2.77519  2.98518  4.58477  3.61503
          0.01774  4.43656  5.15891  0.61958  0.77255  0.63332  0.75679
     87   2.79184  5.07665  2.83030  1.43019  4.52671  3.44161  3.86007  3.96260  2.68215  3.53292  4.33723  3.03406  3.95590  3.00581  3.15558  2.28991  1.99882  3.56335  5.72904  4.35530     90 e - - -
          2.68618  4.42225  2.77519  2.73123  3.46354  2.40513  3.72494  3.29354  2.67741  2.69355  4.24690  2.90347  2.73739  3.18146  2.89801  2.37887  2.77519  2.98518  4.58477  3.61503
          0.01774  4.43656  5.15891  0.61958  0.77255  0.63332  0.75679
     88   3.29089  5.88176  0.79379  2.34288  5.20052  3.45255  4.10136  4.81330  3.22345  4.29236  5.18279  2.08298  4.12875  3.28762  3.87570  3.15427  3.61398  4.34639  6.39890  4.84299     91 d - - -
          2.68618  4.42225  2.77519  2.73123  3.46354  2.40513  3.72494  3.29354  2.67741  2.69355  4.24690  2.90347  2.73739  3.18146  2.89801  2.37887  2.77519  2.98518  4.58477  3.61503
          0.01774  4.43656  5.15891  0.61958  0.77255  0.63332  0.75679
     89   3.54928  4.86101  5.23078  4.72297  3.36860  4.80265  5.24237  2.27288  4.54645  0.69863  3.16592  4.92936  5.02887  4.66827  4.63824  4.20789  3.79847  1.82187  5.48989  4.39764     92 l - - -
          2.68618  4.42225  2.77519  2.73123  3.46354  2.40513  3.72494  3.29354  2.67741  2.69355  4.24690  2.90347  2.73739  3.18146  2.89801  2.37887  2.77519  2.98518  4.58477  3.61503
          0.01774  4.43656  5.15891  0.61958  0.77255  0.63332  0.75679
     90   2.69505  4.87916  2.55601  1.95977  3.12979  3.51334  3.73161  3.51572  2.54380  2.62120  3.95259  3.04802  3.91208  2.88771  3.00705  2.73235  2.22329  3.20031  5.38523  4.05040     93 e - - -
          2.68618  4.42225  2.77519  2.73123  3.46354  2.40513  3.72494  3.29354  2.67741  2.69355  4.24690  2.90347  2.73739  3.18146  2.89801  2.37887  2.77519  2.98518  4.58477  3.61503
          0.01774  4.43656  5.15891  0.61958  0.77255  0.63332  0.75679
     91   2.69510  4.90252  3.06272  2.53586  4.18338  3.49906  3.73926  3.60313  2.52581  2.65223  4.01139  2.55466  3.91112  2.43492  2.97903  1.89644  2.42285  3.26818  5.43400  4.09787     94 s - - -
          2.68618  4.42225  2.77519  2.73123  3.46354  2.40513  3.72494  3.29354  2.67741  2.69355  4.24690  2.90347  2.73739  3.18146  2.89801  2.37887  2.77519  2.98518  4.58477  3.61503
          0.01774  4.43656  5.15891  0.61958  0.77255  0.63332  0.75679
     92   2.32855  4.46043  4.87984  4.32131  3.52306  4.40535  4.82269  1.56520  4.19558  1.37986  3.38290  4.48159  4.71118  4.38117  4.32668  3.74268  3.36537  1.68226  5.32264  4.16147     95 l - - -
          2.68618  4.42225  2.77519  2.73123  3.46354  2.40513  3.72494  3.29354  2.67741  2.69355  4.24690  2.90347  2.73739  3.18146  2.89801  2.37887  2.77519  2.98518  4.58477  3.61503
          0.01774  4.43656  5.15891  0.61958  0.77255  0.63332  0.75679
     93   1.96171  4.81219  3.10019  2.21978  4.30110  3.41996  3.86677  3.71869  2.68990  3.32734  4.13716  3.12203  3.92154  3.02640  3.14254  1.91886  2.03851  3.33882  5.56020  4.23294     96 s - - -
          2.68618  4.42225  2.77519  2.73123  3.46354  2.40513  3.72494  3.29354  2.67741  2.69355  4.24690  2.90347  2.73739  3.18146  2.89801  2.37887  2.77519  2.98518  4.58477  3.61503
          0.01774  4.43656  5.15891  0.61958  0.77255  0.40345  1.10265
     94   2.54344  4.47320  3.91940  3.64745  4.67808  3.26609  4.66035  4.06331  3.65952  3.79166  4.62872  3.71766  4.03866  3.95466  3.93364  1.66300  0.86456  3.50233  6.03539  4.83701     97 t - - -
          2.68618  4.42225  2.77519  2.73123  3.46354  2.40513  3.72494  3.29354  2.67741  2.69355  4.24690  2.90347  2.73739  3.18146  2.89801  2.37887  2.77519  2.98518  4.58477  3.61503
          0.01613  4.53101  5.25336  0.61958  0.77255  0.48576  0.95510
     95   3.11004  4.50796  4.56979  4.04321  1.79384  4.15654  2.69352  2.95248  3.89630  2.08783  2.65585  4.08138  4.50296  4.02762  4.00531  3.46310  3.33790  2.79011  4.30753  1.63778     98 y - - -
          2.68618  4.42225  2.77519  2.73123  3.46354  2.40513  3.72494  3.29354  2.67741  2.69355  4.24690  2.90347  2.73739  3.18146  2.89801  2.37887  2.77519  2.98518  4.58477  3.61503
          0.01613  4.53101  5.25336  0.61958  0.77255  0.48576  0.95510
     96   2.90904  4.92780  3.17760  3.12428  4.99437  0.68222  4.55226  4.59207  3.56443  4.19470  5.04456  2.27541  4.18723  3.80467  3.94992  3.01806  3.38381  3.98870  6.23261  4.95775     99 G - - -
          2.68618  4.42225  2.77519  2.73123  3.46354  2.40513  3.72494  3.29354  2.67741  2.69355  4.24690  2.90347  2.73739  3.18146  2.89801  2.37887  2.77519  2.98518  4.58477  3.61503
          0.01613  4.53101  5.25336  0.61958  0.77255  0.48576  0.95510
     97   4.39396  5.44088  5.31011  5.16047  0.54867  4.98387  3.78824  3.95240  4.96178  3.15452  4.50653  4.59471  5.26187  4.72928  4.84000  4.39383  4.60458  3.91969  3.87694  1.65769    100 F - - -
          2.68618  4.42225  2.77519  2.73123  3.46354  2.40513  3.72494  3.29354  2.67741  2.69355  4.24690  2.90347  2.73739  3.18146  2.89801  2.37887  2.77519  2.98518  4.58477  3.61503
          0.01613  4.53101  5.25336  0.61958  0.77255  0.48576  0.95510
     98   3.60536  5.61595  4.18259  3.33693  5.20959  4.11937  3.91959  4.49260  1.67953  3.84109  4.74367  3.65472  4.45533  3.05125  0.72334  3.58718  3.71719  4.19086  5.79076  4.72192    101 r - - -
          2.68618  4.42225  2.77519  2.73123  3.46354  2.40513  3.72494  3.29354  2.67741  2.69355  4.24690  2.90347  2.73739  3.18146  2.89801  2.37887  2.77519  2.98518  4.58477  3.61503
          0.01613  4.53101  5.25336  0.61958  0.77255  0.48576  0.95510
     99   3.67663  5.33771  4.47614  4.47453  5.51335  0.18353  5.50042  5.32390  4.73895  4.86799  5.88242  4.64378  4.74045  5.01213  4.85571  3.87373  4.20397  4.72548  6.38630  5.65324    102 G - - -
          2.68618  4.42225  2.77519  2.73123  3.46354  2.40513  3.72494  3.29354  2.67741  2.69355  4.24690  2.90347  2.73739  3.18146  2.89801  2.37887  2.77519  2.98518  4.58477  3.61503
          0.01613  4.53101  5.25336  0.61958  0.77255  0.48576  0.95510
    100   3.73430  5.82749  3.00869  0.36495  5.29230  3.86183  4.57384  4.90432  3.56188  4.42581  5.42628  3.55320  4.51198  3.81017  4.00512  3.67510  4.06072  4.53566  6.32069  5.12347    103 E - - -
          2.68618  4.42225  2.77519  2.73123  3.46354  2.40513  3.72494  3.29354  2.67741  2.69355  4.24690  2.90347  2.73739  3.18146  2.89801  2.37887  2.77519  2.98518  4.58477  3.61503
          0.01613  4.53101  5.25336  0.61958  0.77255  0.48576  0.95510
    101   0.37589  4.67231  4.28736  4.16731  4.86419  3.47065  5.08515  4.10691  4.20566  3.95001  4.93799  4.10141  4.27310  4.48481  4.36997  3.03350  3.35801  3.62907  6.20953  5.11291    104 A - - -
          2.68618  4.42225  2.77519  2.73123  3.46354  2.40513  3.72494  3.29354  2.67741  2.69355  4.24690  2.90347  2.73739  3.18146  2.89801  2.37887  2.77519  2.98518  4.58477  3.61503
          0.01613  4.53101  5.25336  0.61958  0.77255  0.48576  0.95510
    102   3.99283  5.28514  5.25065  4.93750  3.53661  4.81772  5.40190  2.80978  4.71023  0.35080  3.42865  5.15953  5.16832  4.90659  4.75999  4.54505  4.27039  3.00853  5.60077  4.46280    105 L - - -
          2.68618  4.42225  2.77519  2.73123  3.46354  2.40513  3.72494  3.29354  2.67741  2.69355  4.24690  2.90347  2.73739  3.18146  2.89801  2.37887  2.77519  2.98518  4.58477  3.61503
          0.01613  4.53101  5.25336  0.61958  0.77255  0.48576  0.95510
    103   1.52375  4.59843  3.41962  2.92059  2.82606  3.50381  3.99881  3.37320  2.92200  3.05170  3.91110  2.59024  4.00812  3.24155  3.32401  2.00644  2.97375  3.06701  5.34561  4.06543    106 a - - -
          2.68618  4.42225  2.77519  2.73123  3.46354  2.40513  3.72494  3.29354  2.67741  2.69355  4.24690  2.90347  2.73739  3.18146  2.89801  2.37887  2.77519  2.98518  4.58477  3.61503
          0.01613  4.53101  5.25336  0.61958  0.77255  0.48576  0.95510
    104   1.89284  4.45686  3.98271  3.77948  4.85713  3.22672  4.79872  4.27774  3.85150  3.99731  4.81250  3.76896  4.03402  4.10502  4.10165  0.64901  3.05542  3.61594  6.20192  5.02404    107 S - - -
          2.68618  4.42225  2.77519  2.73123  3.46354  2.40513  3.72494  3.29354  2.67741  2.69355  4.24690  2.90347  2.73739  3.18146  2.89801  2.37887  2.77519  2.98518  4.58477  3.61503
          0.01613  4.53101  5.25336  0.61958  0.77255  0.48576  0.95510
    105   3.67124  4.91050  5.55817  4.99158  3.37603  5.05574  5.40432  1.18512  4.85487  1.07947  2.39735  5.17954  5.16433  4.83846  4.86964  4.43368  3.88872  2.37333  5.53378  4.52425    108 l - - -
          2.68618  4.42225  2.77519  2.73123  3.46354  2.40513  3.72494  3.29354  2.67741  2.69355  4.24690  2.90347  2.73739  3.18146  2.89801  2.37887  2.77519  2.98518  4.58477  3.61503
          0.01613  4.53101  5.25336  0.61958  0.77255  0.48576  0.95510
    106   2.64628  2.01630  3.54942  3.02647  4.05543  3.47682  4.06307  3.43072  2.34129  3.11413  3.97042  3.39882  4.01486  3.30406  3.31224  1.69763  2.41967  3.10505  5.41947  4.16796    109 s - - -
          2.68618  4.42225  2.77519  2.73123  3.46354  2.40513  3.72494  3.29354  2.67741  2.69355  4.24690  2.90347  2.73739  3.18146  2.89801  2.37887  2.77519  2.98518  4.58477  3.61503
          0.01613  4.53101  5.25336  0.61958  0.77255  0.48576  0.95510
    107   2.11231  4.87488  2.57058  2.57362  4.10189  3.54505  2.60116  3.51744  2.57310  3.13264  3.95357  3.08854  3.93920  2.91923  3.03226  2.38101  2.94500  2.65627  5.38598  3.14108    110 a - - -
          2.68618  4.42225  2.77519  2.73123  3.46354  2.40513  3.72494  3.29354  2.67741  2.69355  4.24690  2.90347  2.73739  3.18146  2.89801  2.37887  2.77519  2.98518  4.58477  3.61503
          0.01613  4.53101  5.25336  0.61958  0.77255  0.48576  0.95510
    108   3.55085  4.77903  5.50910  4.98328  3.62669  5.02499  5.51561  1.10745  4.87555  1.25184  3.38629  5.15551  5.19698  4.97324  4.95539  4.41989  3.78979  1.69136  5.74025  4.64956    111 i - - -
          2.68618  4.42225  2.77519  2.73123  3.46354  2.40513  3.72494  3.29354  2.67741  2.69355  4.24690  2.90347  2.73739  3.18146  2.89801  2.37887  2.77519  2.98518  4.58477  3.61503
          0.01613  4.53101  5.25336  0.61958  0.77255  0.48576  0.95510
    109   1.61809  4.45262  3.93613  3.65183  4.84244  2.27567  4.69446  4.29717  3.71869  3.96070  4.74581  3.70162  4.00325  3.96641  4.01697  0.92983  3.01717  3.61957  6.15980  4.97873    112 s - - -
          2.68618  4.42225  2.77519  2.73123  3.46354  2.40513  3.72494  3.29354  2.67741  2.69355  4.24690  2.90347  2.73739  3.18146  2.89801  2.37887  2.77519  2.98518  4.58477  3.61503
          0.01613  4.53101  5.25336  0.61958  0.77255  0.48576  0.95510
    110   2.83285  5.16650  3.14509  2.57442  4.48116  3.59747  2.50083  3.91722  2.07919  2.67335  4.22530  1.94063  3.98337  2.85503  2.36943  2.82230  3.05168  3.54747  5.58499  4.24988    113 n - - -
          2.68618  4.42225  2.77519  2.73123  3.46354  2.40513  3.72494  3.29354  2.67741  2.69355  4.24690  2.90347  2.73739  3.18146  2.89801  2.37887  2.77519  2.98518  4.58477  3.61503
          0.01613  4.53101  5.25336  0.61958  0.77255  0.48576  0.95510
    111   3.60374  4.89559  5.35763  4.84638  3.44943  4.89612  5.34812  2.28057  4.67939  0.72427  3.23901  5.03773  5.11067  4.78276  4.75788  4.30211  3.85098  1.63967  5.57445  4.48911    114 l - - -
          2.68618  4.42225  2.77519  2.73123  3.46354  2.40513  3.72494  3.29354  2.67741  2.69355  4.24690  2.90347  2.73739  3.18146  2.89801  2.37887  2.77519  2.98518  4.58477  3.61503
          0.01613  4.53101  5.25336  0.61958  0.77255  0.48576  0.95510
    112   2.79221  4.92592  3.02062  2.14396  4.46972  3.46745  4.01288  3.87584  2.85953  3.50000  4.32937  3.19231  4.02501  3.18905  3.29745  2.32000  1.19728  3.48958  5.73456  4.40629    115 t - - -
          2.68618  4.42225  2.77519  2.73123  3.46354  2.40513  3.72494  3.29354  2.67741  2.69355  4.24690  2.90347  2.73739  3.18146  2.89801  2.37887  2.77519  2.98518  4.58477  3.61503
          0.01613  4.53101  5.25336  0.61958  0.77255  0.48576  0.95510
    113   3.48234  4.69714  5.50749  5.04894  4.03567  5.05100  5.80038  1.03002  4.97923  2.46368  3.77762  5.21387  5.29630  5.23914  5.15152  4.48782  3.74809  0.95475  6.14298  4.92259    116 v - - -
          2.68618  4.42225  2.77519  2.73123  3.46354  2.40513  3.72494  3.29354  2.67741  2.69355  4.24690  2.90347  2.73739  3.18146  2.89801  2.37887  2.77519  2.98518  4.58477  3.61503
          0.01613  4.53101  5.25336  0.61958  0.77255  0.48576  0.95510
    114   2.72584  4.50934  3.50674  2.49204  3.65974  3.67587  3.91532  1.97033  2.86892  2.71294  2.91221  3.37016  4.05702  3.20646  2.59856  2.91700  2.19407  2.76266  5.08570  3.84120    117 i - - -
          2.68618  4.42225  2.77519  2.73123  3.46354  2.40513  3.72494  3.29354  2.67741  2.69355  4.24690  2.90347  2.73739  3.18146  2.89801  2.37887  2.77519  2.98518  4.58477  3.61503
          0.01613  4.53101  5.25336  0.61958  0.77255  0.48576  0.95510
    115   2.55187  4.47302  3.93971  3.69636  4.68041  3.27034  4.69779  4.04954  3.70588  3.79760  4.64568  3.74416  4.05050  4.00544  3.96235  2.02787  0.72249  3.49574  6.04756  4.85189    118 t - - -
          2.68618  4.42225  2.77519  2.73123  3.46354  2.40513  3.72494  3.29354  2.67741  2.69355  4.24690  2.90347  2.73739  3.18146  2.89801  2.37887  2.77519  2.98518  4.58477  3.61503
          0.01613  4.53101  5.25336  0.61958  0.77255  0.48576  0.95510
    116   2.94223  5.13039  3.37644  2.75336  4.45156  3.70726  3.78682  2.89286  1.54505  3.37743  4.20663  3.22958  4.07993  2.92430  1.73463  2.95999  2.52023  3.50196  5.54698  4.27690    119 k - - -
          2.68618  4.42225  2.77519  2.73123  3.46354  2.40513  3.72494  3.29354  2.67741  2.69355  4.24690  2.90347  2.73739  3.18146  2.89801  2.37887  2.77519  2.98518  4.58477  3.61503
          0.01613  4.53101  5.25336  0.61958  0.77255  0.48576  0.95510
    117   2.05151  5.06183  3.06180  2.51885  4.35405  3.53754  2.95410  3.78880  2.15857  3.34309  4.13347  3.04537  3.93541  2.47378  2.90677  2.75319  2.01883  3.42738  5.53583  4.18293    120 t - - -
          2.68618  4.42225  2.77519  2.73123  3.46354  2.40513  3.72494  3.29354  2.67741  2.69355  4.24690  2.90347  2.73739  3.18146  2.89801  2.37887  2.77519  2.98518  4.58477  3.61503
          0.01613  4.53101  5.25336  0.61958  0.77255  0.48576  0.95510
    118   2.39876  4.92942  3.10796  2.23887  4.17703  3.55175  3.76050  2.41516  2.00801  3.19034  4.00791  3.08640  2.56775  2.91212  2.98772  2.77064  2.96853  3.25875  5.43454  4.10428    121 k - - -
          2.68618  4.42225  2.77519  2.73123  3.46354  2.40513  3.72494  3.29354  2.67741  2.69355  4.24690  2.90347  2.73739  3.18146  2.89801  2.37887  2.77519  2.98518  4.58477  3.61503
          0.01613  4.53101  5.25336  0.61958  0.77255  0.48576  0.95510
    119   3.18275  5.74146  1.42156  2.39151  5.13117  1.97853  4.05702  4.67154  3.07732  4.14872  4.98215  1.61133  4.11557  3.21869  3.68313  3.07814  3.48599  4.20451  6.29556  4.78063    122 d - - -
          2.68618  4.42225  2.77519  2.73123  3.46354  2.40513  3.72494  3.29354  2.67741  2.69355  4.24690  2.90347  2.73739  3.18146  2.89801  2.37887  2.77519  2.98518  4.58477  3.61503
          0.01613  4.53101  5.25336  0.61958  0.77255  0.48576  0.95510
    120   2.38382  5.06378  3.03248  2.20135  4.34807  3.51933  3.71359  3.79031  2.46603  3.34119  4.12418  3.01803  3.91376  2.47324  2.46186  2.15357  2.95682  3.42256  5.53288  2.61017    123 s - - -
          2.68618  4.42225  2.77519  2.73123  3.46354  2.40513  3.72494  3.29354  2.67741  2.69355  4.24690  2.90347  2.73739  3.18146  2.89801  2.37887  2.77519  2.98518  4.58477  3.61503
          0.01613  4.53101  5.25336  0.61958  0.77255  0.48576  0.95510
    121   2.72002  4.84423  3.18197  2.63408  4.11392  3.54997  3.79555  2.85054  2.04210  3.13836  3.96604  3.13385  2.16389  2.96199  3.02673  2.39448  2.48205  3.19894  5.39900  4.08531    124 k - - -
          2.68618  4.42225  2.77519  2.73123  3.46354  2.40513  3.72494  3.29354  2.67741  2.69355  4.24690  2.90347  2.73739  3.18146  2.89801  2.37887  2.77519  2.98518  4.58477  3.61503
          0.01613  4.53101  5.25336  0.61958  0.77255  0.48576  0.95510
    122   2.70756  3.29887  3.42483  2.86070  3.70180  3.64085  3.03955  3.07142  2.40941  2.40843  3.64190  2.65325  4.02419  3.14702  3.21197  2.87333  2.47798  2.15216  5.11004  3.85399    125 v - - -
          2.68618  4.42225  2.77519  2.73123  3.46354  2.40513  3.72494  3.29354  2.67741  2.69355  4.24690  2.90347  2.73739  3.18146  2.89801  2.37887  2.77519  2.98518  4.58477  3.61503
          0.01613  4.53101  5.25336  0.61958  0.77255  0.48576  0.95510
    123   1.39986  2.61796  4.09394  3.67456  4.44370  1.52996  4.57739  3.84470  3.62879  3.54522  4.37802  3.72218  2.52385  3.89084  3.91317  2.70046  2.98039  3.34683  5.82725  4.64349    126 a - - -
          2.68618  4.42225  2.77519  2.73123  3.46354  2.40513  3.72494  3.29354  2.67741  2.69355  4.24690  2.90347  2.73739  3.18146  2.89801  2.37887  2.77519  2.98518  4.58477  3.61503
          0.01613  4.53101  5.25336  0.61958  0.77255  0.48576  0.95510
    124   3.12612  4.66901  4.13751  3.61961  2.16081  4.07665  2.68180  3.17818  3.53048  2.80157  3.79349  3.84380  4.43915  3.75673  3.78239  3.36059  2.07896  2.98638  4.32966  1.40083    127 y - - -
          2.68618  4.42225  2.77519  2.73123  3.46354  2.40513  3.72494  3.29354  2.67741  2.69355  4.24690  2.90347  2.73739  3.18146  2.89801  2.37887  2.77519  2.98518  4.58477  3.61503
          0.01613  4.53101  5.25336  0.61958  0.77255  0.48576  0.95510
    125   2.97084  5.07838  3.46483  2.82640  4.36541  3.74796  3.81261  3.71347  1.41966  2.60397  4.14931  3.28638  4.11459  2.96355  1.88718  3.01001  3.17304  2.64036  5.50162  4.25044    128 k - - -
          2.68618  4.42225  2.77519  2.73123  3.46354  2.40513  3.72494  3.29354  2.67741  2.69355  4.24690  2.90347  2.73739  3.18146  2.89801  2.37887  2.77519  2.98518  4.58477  3.61503
          0.01613  4.53101  5.25336  0.61958  0.77255  0.48576  0.95510
    126   2.35061  4.44297  3.62285  3.06542  3.60593  2.92072  3.97936  2.92220  2.43255  1.60957  3.56717  3.45816  4.08695  3.31143  3.32068  2.95161  2.96591  2.33172  5.05435  3.82370    129 l - - -
          2.68618  4.42225  2.77519  2.73123  3.46354  2.40513  3.72494  3.29354  2.67741  2.69355  4.24690  2.90347  2.73739  3.18146  2.89801  2.37887  2.77519  2.98518  4.58477  3.61503
          0.01613  4.53101  5.25336  0.61958  0.77255  0.48576  0.95510
    127   2.71138  4.85912  3.13724  2.58734  4.08964  3.54842  3.76478  3.49980  2.57816  3.11894  3.94247  2.26330  3.94287  2.51766  3.03245  2.16654  2.52147  2.60772  5.37757  3.13995    130 s - - -
          2.68618  4.42225  2.77519  2.73123  3.46354  2.40513  3.72494  3.29354  2.67741  2.69355  4.24690  2.90347  2.73739  3.18146  2.89801  2.37887  2.77519  2.98518  4.58477  3.61503
          0.01613  4.53101  5.25336  0.61958  0.77255  0.48576  0.95510
    128   3.09909  4.55892  4.34648  3.82349  1.86149  4.10734  3.94169  3.02312  3.70917  2.65887  2.54537  2.69707  4.46255  3.89150  3.89194  3.40349  3.32846  2.84764  4.33279  1.44082    131 y - - -
          2.68618  4.42225  2.77519  2.73123  3.46354  2.40513  3.72494  3.29354  2.67741  2.69355  4.24690  2.90347  2.73739  3.18146  2.89801  2.37887  2.77519  2.98518  4.58477  3.61503
          0.28743  4.53101  1.43113  0.61958  0.77255  0.48576  0.95510
    129   2.86086  5.32822  1.50277  2.30573  4.67273  3.38239  3.77478  4.15843  2.05917  3.66400  4.46158  2.86891  3.90911  2.91245  3.13542  2.19556  3.12450  3.73863  5.81909  4.38593    132 d - - -
          2.68618  4.42225  2.77519  2.73123  3.46354  2.40513  3.72494  3.29354  2.67741  2.69355  4.24690  2.90347  2.73739  3.18146  2.89801  2.37887  2.77519  2.98518  4.58477  3.61503
          0.02110  4.26469  4.98703  0.61958  0.77255  0.31802  1.30044
    130   2.78571  5.12450  3.09814  2.53495  4.42425  3.56376  2.14188  3.86631  2.40062  3.39722  3.14803  2.55030  3.95257  2.14643  2.43463  2.77801  3.00962  3.49625  5.56257  4.21308    133 h - - -
          2.68618  4.42225  2.77519  2.73123  3.46354  2.40513  3.72494  3.29354  2.67741  2.69355  4.24690  2.90347  2.73739  3.18146  2.89801  2.37887  2.77519  2.98518  4.58477  3.61503
          0.01613  4.53101  5.25336  0.61958  0.77255  0.48576  0.95510
    131   2.70749  4.80728  2.37815  2.61490  4.01816  3.56137  3.00000  2.77790  2.60478  2.53402  3.00952  2.66273  3.95038  2.94870  3.05458  2.40820  2.93902  3.12362  5.32898  4.01645    134 d - - -
          2.68618  4.42225  2.77519  2.73123  3.46354  2.40513  3.72494  3.29354  2.67741  2.69355  4.24690  2.90347  2.73739  3.18146  2.89801  2.37887  2.77519  2.98518  4.58477  3.61503
          0.01613  4.53101  5.25336  0.61958  0.77255  0.48576  0.95510
    132   3.67663  5.33771  4.47614  4.47453  5.51335  0.18353  5.50042  5.32390  4.73895  4.86799  5.88242  4.64378  4.74045  5.01213  4.85571  3.87373  4.20397  4.72548  6.38630  5.65324    135 G - - -
          2.68618  4.42225  2.77519  2.73123  3.46354  2.40513  3.72494  3.29354  2.67741  2.69355  4.24690  2.90347  2.73739  3.18146  2.89801  2.37887  2.77519  2.98518  4.58477  3.61503
          0.01613  4.53101  5.25336  0.61958  0.77255  0.48576  0.95510
    133   2.71523  4.92712  2.60185  2.54786  4.16953  3.54110  3.74257  2.81529  2.03316  2.67747  3.99583  3.06837  3.93148  2.21050  2.99185  2.74599  2.94616  2.74436  5.42675  4.08996    136 k - - -
          2.68618  4.42225  2.77519  2.73123  3.46354  2.40513  3.72494  3.29354  2.67741  2.69355  4.24690  2.90347  2.73739  3.18146  2.89801  2.37887  2.77519  2.98518  4.58477  3.61503
          0.01613  4.53101  5.25336  0.61958  0.77255  0.48576  0.95510
    134   2.99442  4.46815  2.83467  3.75887  3.39025  4.11630  4.41744  1.81710  3.66744  1.29593  2.60650  4.03899  4.44634  3.89056  3.88839  3.40749  3.22487  2.40851  5.09351  3.92935    137 l - - -
          2.68618  4.42225  2.77519  2.73123  3.46354  2.40513  3.72494  3.29354  2.67741  2.69355  4.24690  2.90347  2.73739  3.18146  2.89801  2.37887  2.77519  2.98518  4.58477  3.61503
          0.01613  4.53101  5.25336  0.61958  0.77255  0.48576  0.95510
    135   2.71248  3.47573  2.51343  2.19711  4.39661  3.50130  3.69868  3.84949  2.20858  3.38430  4.15440  2.25622  3.89655  2.81397  2.94030  2.69983  2.53565  2.82683  5.56276  4.18259    138 e - - -
          2.68618  4.42225  2.77519  2.73123  3.46354  2.40513  3.72494  3.29354  2.67741  2.69355  4.24690  2.90347  2.73739  3.18146  2.89801  2.37887  2.77519  2.98518  4.58477  3.61503
          0.01613  4.53101  5.25336  0.61958  0.77255  0.48576  0.95510
    136   2.10694  5.16858  2.10023  2.44737  4.51065  3.48851  2.95198  3.97628  2.52621  3.49732  4.26542  2.99054  2.94613  2.86494  3.01891  2.09510  3.00343  3.56986  5.66401  4.26957    139 s - - -
          2.68618  4.42225  2.77519  2.73123  3.46354  2.40513  3.72494  3.29354  2.67741  2.69355  4.24690  2.90347  2.73739  3.18146  2.89801  2.37887  2.77519  2.98518  4.58477  3.61503
          0.01613  4.53101  5.25336  0.61958  0.77255  0.48576  0.95510
    137   2.72130  3.43349  3.00524  1.97890  4.43707  3.50516  3.69676  3.89384  2.43708  3.41623  4.18169  2.99237  3.10658  2.14152  2.45380  2.38491  2.95253  3.49941  5.58272  4.20144    140 e - - -
          2.68626  4.42233  2.77528  2.73131  3.46362  2.40521  3.72503  3.29309  2.67749  2.69363  4.24698  2.90355  2.73685  3.18154  2.89809  2.37895  2.77528  2.98481  4.58485  3.61511
          0.74742  1.10051  1.64138  0.12661  2.12927  0.48576  0.95510
    138   2.76110  4.95659  3.09591  2.63667  4.46650  2.55150  3.80335  3.87413  1.36310  3.43296  4.24773  3.11322  3.95007  2.94756  2.79351  2.79274  2.39221  3.48725  5.60151  4.29840    142 k - - -
          2.68618  4.42225  2.77519  2.73123  3.46354  2.40513  3.72494  3.29354  2.67741  2.69355  4.24690  2.90347  2.73739  3.18146  2.89801  2.37887  2.77519  2.98518  4.58477  3.61503
          0.01991  4.32216  5.04451  0.61958  0.77255  0.77283  0.61935
    139   2.19726  4.81104  3.04357  2.60847  4.34040  2.54056  3.83486  3.76598  2.15575  3.35569  4.16398  3.08590  1.96027  2.99103  3.04156  2.69887  2.95072  3.37144  5.56829  4.24435    143 p - - -
          2.68618  4.42225  2.77519  2.73123  3.46354  2.40513  3.72494  3.29354  2.67741  2.69355  4.24690  2.90347  2.73739  3.18146  2.89801  2.37887  2.77519  2.98518  4.58477  3.61503
          0.01991  4.32216  5.04451  0.61958  0.77255  0.77283  0.61935
    140   2.79581  2.00856  4.40605  3.83726  3.37150  3.93580  4.35173  1.94223  3.69828  1.91178  3.32399  4.00305  4.32095  3.92006  3.85848  3.25647  2.41124  2.10185  4.98300  3.79559    144 l - - -
          2.68618  4.42225  2.77519  2.73123  3.46354  2.40513  3.72494  3.29354  2.67741  2.69355  4.24690  2.90347  2.73739  3.18146  2.89801  2.37887  2.77519  2.98518  4.58477  3.61503
          0.01991  4.32216  5.04451  0.61958  0.77255  0.77283  0.61935
    141   0.94273  4.53575  3.26638  3.04227  4.46675  3.22909  4.26278  3.86082  3.19490  3.57356  4.42723  2.26800  3.93452  3.50601  3.55279  2.69638  3.00086  3.38606  5.79799  4.52292    145 a - - -
          2.68618  4.42225  2.77519  2.73123  3.46354  2.40513  3.72494  3.29354  2.67741  2.69355  4.24690  2.90347  2.73739  3.18146  2.89801  2.37887  2.77519  2.98518  4.58477  3.61503
          0.01991  4.32216  5.04451  0.61958  0.77255  0.52438  0.89630
    142   2.36951  4.98714  3.10201  2.54155  4.26555  2.45657  3.71467  3.68823  2.08231  3.25845  4.06332  3.05647  3.92793  2.85183  2.12712  2.75461  2.96613  3.34663  5.46257  3.03089    146 k - - -
          2.68618  4.42225  2.77519  2.73123  3.46354  2.40513  3.72494  3.29354  2.67741  2.69355  4.24690  2.90347  2.73739  3.18146  2.89801  2.37887  2.77519  2.98518  4.58477  3.61503
          0.01774  4.43656  5.15891  0.61958  0.77255  0.63332  0.75679
    143   2.72827  5.19241  2.40383  2.39624  4.51905  3.46916  3.67937  3.99072  1.91196  3.48719  4.24341  2.52848  3.88032  2.11661  2.90259  2.69446  2.96118  2.88223  5.63241  4.23327    147 k - - -
          2.68618  4.42225  2.77519  2.73123  3.46354  2.40513  3.72494  3.29354  2.67741  2.69355  4.24690  2.90347  2.73739  3.18146  2.89801  2.37887  2.77519  2.98518  4.58477  3.61503
          0.01774  4.43656  5.15891  0.61958  0.77255  0.63332  0.75679
    144   2.68177  4.89118  2.61639  2.51681  4.13866  3.50490  3.71656  2.86656  2.23059  3.15654  3.96787  3.03717  3.03949  2.86496  2.97843  2.04761  2.91509  2.72700  5.39824  4.06072    148 s - - -
          2.68618  4.42225  2.77519  2.73123  3.46354  2.40513  3.72494  3.29354  2.67741  2.69355  4.24690  2.90347  2.73739  3.18146  2.89801  2.37887  2.77519  2.98518  4.58477  3.61503
          0.01774  4.43656  5.15891  0.61958  0.77255  0.40345  1.10265
    145   3.67663  5.33771  4.47614  4.47453  5.51335  0.18353  5.50042  5.32390  4.73895  4.86799  5.88242  4.64378  4.74045  5.01213  4.85571  3.87373  4.20397  4.72548  6.38630  5.65324    149 G - - -
          2.68618  4.42225  2.77519  2.73123  3.46354  2.40513  3.72494  3.29354  2.67741  2.69355  4.24690  2.90347  2.73739  3.18146  2.89801  2.37887  2.77519  2.98518  4.58477  3.61503
          0.01613  4.53101  5.25336  0.61958  0.77255  0.48576  0.95510
    146   2.58645  2.60320  4.46559  4.12809  4.38834  3.35812  4.83322  3.50344  3.97626  3.42590  4.36999  3.97384  4.12653  4.24825  4.14424  2.83047  0.70575  3.12248  5.85669  4.69428    150 t - - -
          2.68618  4.42225  2.77519  2.73123  3.46354  2.40513  3.72494  3.29354  2.67741  2.69355  4.24690  2.90347  2.73739  3.18146  2.89801  2.37887  2.77519  2.98518  4.58477  3.61503
          0.01613  4.53101  5.25336  0.61958  0.77255  0.48576  0.95510
    147   2.73358  4.80951  3.22048  2.69119  4.08610  3.55889  3.83661  3.47801  2.63853  2.54408  3.95769  3.17794  3.98395  1.98404  3.05726  2.36754  1.89283  3.17462  5.39179  4.08849    151 t - - -
          2.68618  4.42225  2.77519  2.73123  3.46354  2.40513  3.72494  3.29354  2.67741  2.69355  4.24690  2.90347  2.73739  3.18146  2.89801  2.37887  2.77519  2.98518  4.58477  3.61503
          0.01613  4.53101  5.25336  0.61958  0.77255  0.48576  0.95510
    148   3.48177  4.69667  5.50682  5.04828  4.03672  5.05034  5.80000  1.05445  4.97863  2.46534  3.77874  5.21316  5.29596  5.23897  5.15117  4.48710  3.74756  0.93231  6.14346  4.92262    152 v - - -
          2.68618  4.42225  2.77519  2.73123  3.46354  2.40513  3.72494  3.29354  2.67741  2.69355  4.24690  2.90347  2.73739  3.18146  2.89801  2.37887  2.77519  2.98518  4.58477  3.61503
          0.01613  4.53101  5.25336  0.61958  0.77255  0.48576  0.95510
    149   3.01163  4.43312  4.57545  4.01233  3.48402  4.17831  4.57097  1.51048  3.87600  2.22959  2.16335  4.21163  4.53191  4.10159  4.04713  3.49924  1.80678  2.18581  5.18325  4.01115    153 i - - -
          2.68618  4.42225  2.77519  2.73123  3.46354  2.40513  3.72494  3.29354  2.67741  2.69355  4.24690  2.90347  2.73739  3.18146  2.89801  2.37887  2.77519  2.98518  4.58477  3.61503
          0.01613  4.53101  5.25336  0.61958  0.77255  0.48576  0.95510
    150   2.43661  4.53470  5.07911  4.54518  3.78632  4.60641  5.10973  1.67372  4.43632  2.02214  3.62290  4.70183  4.90954  4.65706  4.58625  3.96525  3.48734  0.95080  5.61405  4.41971    154 v - - -
          2.68618  4.42225  2.77519  2.73123  3.46354  2.40513  3.72494  3.29354  2.67741  2.69355  4.24690  2.90347  2.73739  3.18146  2.89801  2.37887  2.77519  2.98518  4.58477  3.61503
          0.01613  4.53101  5.25336  0.61958  0.77255  0.48576  0.95510
    151   2.36199  5.26000  2.97966  1.37773  4.62833  3.57107  3.80222  4.06561  2.46784  3.57632  4.36948  3.07728  4.01209  2.92622  2.00028  2.86924  3.13074  3.67458  5.72086  4.36657    155 e - - -
          2.68618  4.42225  2.77519  2.73123  3.46354  2.40513  3.72494  3.29354  2.67741  2.69355  4.24690  2.90347  2.73739  3.18146  2.89801  2.37887  2.77519  2.98518  4.58477  3.61503
          0.01613  4.53101  5.25336  0.61958  0.77255  0.48576  0.95510
    152   2.97704  5.53239  1.64901  2.38817  4.85311  3.50275  3.85718  4.35500  2.23067  3.82468  4.60322  1.76651  4.01268  2.38147  3.21264  2.89975  3.22867  3.91514  5.95859  4.50737    156 d - - -
          2.68618  4.42225  2.77519  2.73123  3.46354  2.40513  3.72494  3.29354  2.67741  2.69355  4.24690  2.90347  2.73739  3.18146  2.89801  2.37887  2.77519  2.98518  4.58477  3.61503
          0.01613  4.53101  5.25336  0.61958  0.77255  0.48576  0.95510
    153   3.90488  5.14911  5.59946  5.04585  3.26928  5.20569  5.47214  2.49954  4.84406  0.52676  2.24674  5.30422  5.25201  4.82384  4.85815  4.61357  4.11223  2.76846  5.51204  4.52400    157 L - - -
          2.68618  4.42225  2.77519  2.73123  3.46354  2.40513  3.72494  3.29354  2.67741  2.69355  4.24690  2.90347  2.73739  3.18146  2.89801  2.37887  2.77519  2.98518  4.58477  3.61503
          0.01613  4.53101  5.25336  0.61958  0.77255  0.48576  0.95510
    154   4.23233  5.44685  5.16568  5.04086  0.34813  4.67459  4.35488  3.73639  4.94852  2.96685  4.38497  4.83719  5.14629  4.94248  4.90331  4.43577  4.54749  3.76794  4.48382  2.79993    158 F - - -
          2.68618  4.42225  2.77519  2.73123  3.46354  2.40513  3.72494  3.29354  2.67741  2.69355  4.24690  2.90347  2.73739  3.18146  2.89801  2.37887  2.77519  2.98518  4.58477  3.61503
          0.01613  4.53101  5.25336  0.61958  0.77255  0.48576  0.95510
    155   2.84541  4.96803  3.27525  2.70829  4.16808  3.64497  3.79540  3.62794  2.11687  3.22121  4.05775  3.19500  4.03424  2.96261  2.34766  2.11031  3.06767  3.32148  5.40993  1.91068    159 y - - -
          2.68618  4.42225  2.77519  2.73123  3.46354  2.40513  3.72494  3.29354  2.67741  2.69355  4.24690  2.90347  2.73739  3.18146  2.89801  2.37887  2.77519  2.98518  4.58477  3.61503
          0.01613  4.53101  5.25336  0.61958  0.77255  0.48576  0.95510
    156   2.71563  4.81372  3.14873  2.88091  4.68155  3.37651  4.18575  4.13706  3.05840  3.74372  4.55255  1.09189  4.02357  3.37039  3.48149  2.12272  2.36703  3.63792  5.93282  4.61341    160 n - - -
          2.68618  4.42225  2.77519  2.73123  3.46354  2.40513  3.72494  3.29354  2.67741  2.69355  4.24690  2.90347  2.73739  3.18146  2.89801  2.37887  2.77519  2.98518  4.58477  3.61503
          0.01613  4.53101  5.25336  0.61958  0.77255  0.48576  0.95510
    157   3.01332  4.41891  4.61650  4.02826  3.30317  4.17920  4.49185  1.80826  3.88756  1.36473  2.55331  4.20778  4.49501  2.75439  4.01778  3.48434  3.24154  2.07433  5.02929  3.88727    161 l - - -
          2.68618  4.42225  2.77519  2.73123  3.46354  2.40513  3.72494  3.29354  2.67741  2.69355  4.24690  2.90347  2.73739  3.18146  2.89801  2.37887  2.77519  2.98518  4.58477  3.61503
          0.01613  4.53101  5.25336  0.61958  0.77255  0.48576  0.95510
    158   2.19469  4.51023  3.84870  3.42708  4.03454  3.53569  4.38089  2.39527  3.37105  2.98507  3.97447  3.68197  1.14056  3.69806  3.67721  2.93191  3.08991  2.83975  5.52775  4.30114    162 p - - -
          2.68618  4.42225  2.77519  2.73123  3.46354  2.40513  3.72494  3.29354  2.67741  2.69355  4.24690  2.90347  2.73739  3.18146  2.89801  2.37887  2.77519  2.98518  4.58477  3.61503
          0.01613  4.53101  5.25336  0.61958  0.77255  0.48576  0.95510
    159   2.14558  4.35494  4.15274  3.68535  3.89859  3.51784  4.45214  2.94873  3.61107  2.92602  3.85827  3.81011  4.14166  3.86992  3.85650  2.30965  2.38152  1.13218  5.39420  4.20012    163 v - - -
          2.68618  4.42225  2.77519  2.73123  3.46354  2.40513  3.72494  3.29354  2.67741  2.69355  4.24690  2.90347  2.73739  3.18146  2.89801  2.37887  2.77519  2.98518  4.58477  3.61503
          0.01613  4.53101  5.25336  0.61958  0.77255  0.48576  0.95510
    160   3.93108  5.62351  4.50106  3.92781  5.16078  4.22353  4.53960  4.79810  2.81077  4.19128  5.21116  4.21721  4.72853  3.76131  0.32135  4.00911  4.17392  4.50059  5.99285  4.99248    164 R - - -
          2.68618  4.42225  2.77519  2.73123  3.46354  2.40513  3.72494  3.29354  2.67741  2.69355  4.24690  2.90347  2.73739  3.18146  2.89801  2.37887  2.77519  2.98518  4.58477  3.61503
          0.01613  4.53101  5.25336  0.61958  0.77255  0.48576  0.95510
    161   2.86739  4.93493  3.36131  2.77237  4.14810  3.67704  2.89233  3.57580  2.44758  2.21253  4.02752  3.24362  4.06099  2.98880  1.59933  2.43463  3.08660  3.28380  5.39175  4.10321    165 r - - -
          2.68618  4.42225  2.77519  2.73123  3.46354  2.40513  3.72494  3.29354  2.67741  2.69355  4.24690  2.90347  2.73739  3.18146  2.89801  2.37887  2.77519  2.98518  4.58477  3.61503
          0.01613  4.53101  5.25336  0.61958  0.77255  0.48576  0.95510
    162   3.23802  5.50600  3.48831  2.27060  4.98360  3.85476  3.82642  4.34136  0.95699  3.73991  4.57340  3.33606  4.22683  2.94526  2.01748  3.19950  3.40865  3.98062  5.76397  4.55663    166 k - - -
          2.68618  4.42225  2.77519  2.73123  3.46354  2.40513  3.72494  3.29354  2.67741  2.69355  4.24690  2.90347  2.73739  3.18146  2.89801  2.37887  2.77519  2.98518  4.58477  3.61503
          0.01613  4.53101  5.25336  0.61958  0.77255  0.48576  0.95510
    163   2.40397  5.13204  2.97332  1.96220  4.43750  2.89068  3.70052  3.89658  2.45741  3.42090  4.18637  2.53793  3.89817  2.41842  2.94279  2.70335  2.55692  3.50188  5.59052  3.06527    167 e - - -
          2.68618  4.42225  2.77519  2.73123  3.46354  2.40513  3.72494  3.29354  2.67741  2.69355  4.24690  2.90347  2.73739  3.18146  2.89801  2.37887  2.77519  2.98518  4.58477  3.61503
          0.01613  4.53101  5.25336  0.61958  0.77255  0.48576  0.95510
    164   3.58775  4.86079  5.46094  4.86794  1.66489  4.87255  5.13387  1.99185  4.71291  1.07725  2.24334  5.00328  5.01333  4.66304  4.69158  4.22504  3.79710  2.66652  5.29857  4.24643    168 l - - -
          2.68618  4.42225  2.77519  2.73123  3.46354  2.40513  3.72494  3.29354  2.67741  2.69355  4.24690  2.90347  2.73739  3.18146  2.89801  2.37887  2.77519  2.98518  4.58477  3.61503
          0.28743  4.53101  1.43113  0.61958  0.77255  0.48576  0.95510
    165   2.73840  4.85765  3.20103  2.61012  4.10605  3.55323  3.69326  3.49417  2.03297  2.52852  3.93184  3.09761  3.93205  2.31333  2.25485  2.78625  2.95649  2.55127  5.32985  4.04273    169 k - - -
          2.68618  4.42225  2.77519  2.73123  3.46354  2.40513  3.72494  3.29354  2.67741  2.69355  4.24690  2.90347  2.73739  3.18146  2.89801  2.37887  2.77519  2.98518  4.58477  3.61503
          0.02110  4.26469  4.98703  0.61958  0.77255  0.31802  1.30044
    166   2.87181  5.25175  3.17814  2.59065  4.61808  3.61869  3.73172  4.05089  1.80310  3.52980  4.30966  3.10279  4.00120  2.41856  1.80842  2.34011  2.51574  3.65884  5.64482  4.31640    170 k - - -
          2.68618  4.42225  2.77519  2.73123  3.46354  2.40513  3.72494  3.29354  2.67741  2.69355  4.24690  2.90347  2.73739  3.18146  2.89801  2.37887  2.77519  2.98518  4.58477  3.61503
          0.01613  4.53101  5.25336  0.61958  0.77255  0.48576  0.95510
    167   2.68556  4.79413  3.19258  2.86684  4.63708  3.37429  4.14017  4.09024  2.99711  3.68954  4.48970  1.47390  4.00127  3.31546  3.42699  1.56977  2.32234  3.59747  5.88166  4.56330    171 n - - -
          2.68618  4.42225  2.77519  2.73123  3.46354  2.40513  3.72494  3.29354  2.67741  2.69355  4.24690  2.90347  2.73739  3.18146  2.89801  2.37887  2.77519  2.98518  4.58477  3.61503
          0.01613  4.53101  5.25336  0.61958  0.77255  0.48576  0.95510
    168   2.72188  4.65593  3.33370  2.77795  3.84804  3.61234  3.85272  2.66076  2.37173  2.47267  3.76123  3.24668  2.19037  3.07877  3.12899  2.14422  2.95833  2.95303  5.21950  3.94535    172 s - - -
          2.68618  4.42225  2.77519  2.73123  3.46354  2.40513  3.72494  3.29354  2.67741  2.69355  4.24690  2.90347  2.73739  3.18146  2.89801  2.37887  2.77519  2.98518  4.58477  3.61503
          0.01613  4.53101  5.25336  0.61958  0.77255  0.48576  0.95510
    169   2.14697  5.17734  3.10396  2.53675  4.51327  3.56895  2.86806  3.95483  1.65684  3.46231  4.23968  3.05958  3.95893  2.83630  2.37813  2.40757  3.02691  3.56769  5.60750  4.25809    173 k - - -
          2.68618  4.42225  2.77519  2.73123  3.46354  2.40513  3.72494  3.29354  2.67741  2.69355  4.24690  2.90347  2.73739  3.18146  2.89801  2.37887  2.77519  2.98518  4.58477  3.61503
          0.01613  4.53101  5.25336  0.61958  0.77255  0.48576  0.95510
    170   2.36468  5.38874  2.03979  2.10315  4.71809  3.50237  3.79256  4.20324  1.49862  3.68583  4.45269  2.96728  3.96898  2.90947  3.07879  2.82219  3.12154  3.77387  5.82422  4.39952    174 k - - -
          2.68618  4.42225  2.77519  2.73123  3.46354  2.40513  3.72494  3.29354  2.67741  2.69355  4.24690  2.90347  2.73739  3.18146  2.89801  2.37887  2.77519  2.98518  4.58477  3.61503
          0.01613  4.53101  5.25336  0.61958  0.77255  0.48576  0.95510
    171   2.83855  5.30467  2.38303  1.38167  4.61842  3.50265  3.77419  4.08539  2.18125  3.59509  4.36685  2.97443  3.95362  2.89256  3.05857  2.79534  3.07900  2.74374  5.75198  4.34059    175 e - - -
          2.68618  4.42225  2.77519  2.73123  3.46354  2.40513  3.72494  3.29354  2.67741  2.69355  4.24690  2.90347  2.73739  3.18146  2.89801  2.37887  2.77519  2.98518  4.58477  3.61503
          0.01613  4.53101  5.25336  0.61958  0.77255  0.48576  0.95510
    172   3.63867  4.93125  4.90801  4.50109  1.32970  4.54099  2.60861  3.42994  4.33628  1.69784  4.03867  4.31999  4.85745  4.34342  4.37470  3.87433  3.85863  3.29513  4.01662  1.56358    176 f - - -
          2.68618  4.42225  2.77519  2.73123  3.46354  2.40513  3.72494  3.29354  2.67741  2.69355  4.24690  2.90347  2.73739  3.18146  2.89801  2.37887  2.77519  2.98518  4.58477  3.61503
          0.01613  4.53101  5.25336  0.61958  0.77255  0.48576  0.95510
    173   2.35936  4.68229  3.27572  2.30587  3.01621  2.46705  3.83814  3.28068  2.71747  2.94654  3.80027  3.20709  3.98253  3.05031  3.14538  2.13995  2.94435  2.51322  5.25506  3.96950    177 s - - -
          2.68618  4.42225  2.77519  2.73123  3.46354  2.40513  3.72494  3.29354  2.67741  2.69355  4.24690  2.90347  2.73739  3.18146  2.89801  2.37887  2.77519  2.98518  4.58477  3.61503
          0.01613  4.53101  5.25336  0.61958  0.77255  0.48576  0.95510
    174   2.99318  5.37362  2.98059  2.14063  4.76209  3.61690  3.82705  4.19881  1.14780  3.67593  4.47609  3.10958  4.06536  2.95140  2.79001  2.31990  3.22263  3.80315  5.78714  4.44909    178 k - - -
          2.68618  4.42225  2.77519  2.73123  3.46354  2.40513  3.72494  3.29354  2.67741  2.69355  4.24690  2.90347  2.73739  3.18146  2.89801  2.37887  2.77519  2.98518  4.58477  3.61503
          0.01613  4.53101  5.25336  0.61958  0.77255  0.48576  0.95510
    175   2.00962  4.45052  4.77694  4.20414  3.45667  4.30774  4.67794  1.31010  4.06756  1.84315  2.57878  4.36657  4.62484  4.24979  4.19620  3.63001  3.31894  2.13706  5.20262  4.04508    179 i - - -
          2.68618  4.42225  2.77519  2.73123  3.46354  2.40513  3.72494  3.29354  2.67741  2.69355  4.24690  2.90347  2.73739  3.18146  2.89801  2.37887  2.77519  2.98518  4.58477  3.61503
          0.01613  4.53101  5.25336  0.61958  0.77255  0.48576  0.95510
    176   2.41175  4.32803  4.28731  3.71260  3.48489  4.00799  4.33568  1.76401  2.66297  2.11278  3.44220  3.95933  4.36609  3.84880  3.80605  3.30160  3.10362  1.52080  5.05542  3.85655    180 v - - -
          2.68618  4.42225  2.77519  2.73123  3.46354  2.40513  3.72494  3.29354  2.67741  2.69355  4.24690  2.90347  2.73739  3.18146  2.89801  2.37887  2.77519  2.98518  4.58477  3.61503
          0.01613  4.53101  5.25336  0.61958  0.77255  0.48576  0.95510
    177   2.80322  5.32876  2.13222  2.12293  4.66509  3.48847  3.73719  4.15594  1.88677  3.62916  4.37820  2.46456  3.92531  2.42215  3.01002  2.35387  3.04105  3.71595  5.75939  4.33499    181 k - - -
          2.68618  4.42225  2.77519  2.73123  3.46354  2.40513  3.72494  3.29354  2.67741  2.69355  4.24690  2.90347  2.73739  3.18146  2.89801  2.37887  2.77519  2.98518  4.58477  3.61503
          0.01613  4.53101  5.25336  0.61958  0.77255  0.48576  0.95510
    178   2.98725  2.82095  4.91433  4.32551  2.58201  4.22892  4.59455  1.94574  4.14840  1.66899  3.31399  4.36984  4.55453  4.28558  4.19055  3.55494  3.22224  1.43431  5.05517  3.88729    182 v - - -
          2.68618  4.42225  2.77519  2.73123  3.46354  2.40513  3.72494  3.29354  2.67741  2.69355  4.24690  2.90347  2.73739  3.18146  2.89801  2.37887  2.77519  2.98518  4.58477  3.61503
          0.01613  4.53101  5.25336  0.61958  0.77255  0.48576  0.95510
    179   2.39146  4.51774  4.84056  4.31189  3.64948  4.35362  4.87986  2.14721  4.18272  1.46719  3.51386  4.47189  4.72238  4.40507  4.33993  3.71173  3.40251  1.15307  5.43889  4.26226    183 v - - -
          2.68618  4.42225  2.77519  2.73123  3.46354  2.40513  3.72494  3.29354  2.67741  2.69355  4.24690  2.90347  2.73739  3.18146  2.89801  2.37887  2.77519  2.98518  4.58477  3.61503
          0.01613  4.53101  5.25336  0.61958  0.77255  0.48576  0.95510
    180   2.70277  4.41942  3.60095  3.03825  2.75363  2.92798  3.95407  2.45770  2.99267  2.64167  3.53570  2.38642  4.06784  3.29282  3.34233  2.21385  2.94034  2.30266  5.01377  3.77931    184 s - - -
          2.68618  4.42225  2.77519  2.73123  3.46354  2.40513  3.72494  3.29354  2.67741  2.69355  4.24690  2.90347  2.73739  3.18146  2.89801  2.37887  2.77519  2.98518  4.58477  3.61503
          0.01613  4.53101  5.25336  0.61958  0.77255  0.48576  0.95510
    181   2.36123  4.94958  3.16029  2.60819  4.24610  3.55647  3.77606  3.66033  2.51007  2.63794  4.06448  2.57089  3.96360  2.92353  1.74719  2.39130  2.99149  3.32553  5.47443  4.15090    185 r - - -
          2.68618  4.42225  2.77519  2.73123  3.46354  2.40513  3.72494  3.29354  2.67741  2.69355  4.24690  2.90347  2.73739  3.18146  2.89801  2.37887  2.77519  2.98518  4.58477  3.61503
          0.01613  4.53101  5.25336  0.61958  0.77255  0.48576  0.95510
    182   2.78093  4.36425  3.88553  2.63589  3.36266  3.81426  4.05762  2.27750  3.22911  2.46535  2.75611  3.65007  4.18547  3.51440  3.50618  3.08570  3.01254  2.56980  4.88694  1.66853    186 y - - -
          2.68618  4.42225  2.77519  2.73123  3.46354  2.40513  3.72494  3.29354  2.67741  2.69355  4.24690  2.90347  2.73739  3.18146  2.89801  2.37887  2.77519  2.98518  4.58477  3.61503
          0.01613  4.53101  5.25336  0.61958  0.77255  0.48576  0.95510
    183   1.21312  2.86047  4.06008  3.55144  3.78636  3.49751  4.31532  3.07927  3.46534  2.25763  3.76657  3.71927  4.09000  3.73057  3.72424  2.25331  2.97475  2.80359  5.25895  4.05952    187 a - - -
          2.68618  4.42225  2.77519  2.73123  3.46354  2.40513  3.72494  3.29354  2.67741  2.69355  4.24690  2.90347  2.73739  3.18146  2.89801  2.37887  2.77519  2.98518  4.58477  3.61503
          0.01613  4.53101  5.25336  0.61958  0.77255  0.48576  0.95510
    184   3.58278  4.81467  5.51989  4.98394  3.55149  5.03166  5.48437  1.32363  4.86900  1.02209  3.31042  5.16102  5.18759  4.93373  4.93116  4.42241  3.81675  1.76831  5.68014  4.61438    188 l - - -
          2.68618  4.42225  2.77519  2.73123  3.46354  2.40513  3.72494  3.29354  2.67741  2.69355  4.24690  2.90347  2.73739  3.18146  2.89801  2.37887  2.77519  2.98518  4.58477  3.61503
          0.01613  4.53101  5.25336  0.61958  0.77255  0.48576  0.95510
    185   2.77569  4.33255  3.97950  3.41404  3.45731  3.83084  2.20668  1.74121  3.30665  2.48857  3.44523  3.71771  4.21285  3.59223  3.56797  3.11349  2.46143  2.05570  4.97476  3.75942    189 i - - -
          2.68618  4.42225  2.77519  2.73123  3.46354  2.40513  3.72494  3.29354  2.67741  2.69355  4.24690  2.90347  2.73739  3.18146  2.89801  2.37887  2.77519  2.98518  4.58477  3.61503
          0.01613  4.53101  5.25336  0.61958  0.77255  0.48576  0.95510
    186   2.36129  3.35693  3.22223  2.66290  3.95715  3.58029  2.89119  3.36317  2.63002  3.00749  3.85021  2.34712  3.96895  2.98334  2.56431  2.79659  2.94753  3.07826  5.28759  2.59500    190 n - - -
          2.68618  4.42225  2.77519  2.73123  3.46354  2.40513  3.72494  3.29354  2.67741  2.69355  4.24690  2.90347  2.73739  3.18146  2.89801  2.37887  2.77519  2.98518  4.58477  3.61503
          0.01613  4.53101  5.25336  0.61958  0.77255  0.48576  0.95510
    187   2.73035  5.07747  2.56857  2.47166  4.36835  3.50765  3.72508  3.81322  2.20474  3.36430  4.14624  2.58051  3.00798  2.84898  2.97863  2.31879  2.96536  2.16232  5.55754  4.18523    191 v - - -
          2.68618  4.42225  2.77519  2.73123  3.46354  2.40513  3.72494  3.29354  2.67741  2.69355  4.24690  2.90347  2.73739  3.18146  2.89801  2.37887  2.77519  2.98518  4.58477  3.61503
          0.01613  4.53101  5.25336  0.61958  0.77255  0.48576  0.95510
    188   2.97733  5.32231  2.73341  2.53113  4.79490  1.82271  3.97615  4.28861  2.80783  3.80925  4.62177  1.45274  4.06311  2.39052  3.27506  2.95029  3.27356  3.85693  5.95784  4.55512    192 n - - -
          2.68618  4.42225  2.77519  2.73123  3.46354  2.40513  3.72494  3.29354  2.67741  2.69355  4.24690  2.90347  2.73739  3.18146  2.89801  2.37887  2.77519  2.98518  4.58477  3.61503
          0.01613  4.53101  5.25336  0.61958  0.77255  0.48576  0.95510
    189   3.46806  4.69439  5.44465  4.94508  3.86010  4.99127  5.58651  1.61001  4.85536  1.87890  3.62378  5.11588  5.21290  5.05805  4.99637  4.39568  3.72020  0.78303  5.92036  4.74612    193 v - - -
          2.68618  4.42225  2.77519  2.73123  3.46354  2.40513  3.72494  3.29354  2.67741  2.69355  4.24690  2.90347  2.73739  3.18146  2.89801  2.37887  2.77519  2.98518  4.58477  3.61503
          0.01613  4.53101  5.25336  0.61958  0.77255  0.48576  0.95510
    190   2.84800  5.19674  3.14613  2.59372  4.59010  2.41245  3.75874  4.02578  1.80048  3.52245  4.30539  3.10429  3.99496  2.87504  2.03337  2.04270  3.07804  3.63116  5.65284  4.31995    194 k - - -
          2.68618  4.42225  2.77519  2.73123  3.46354  2.40513  3.72494  3.29354  2.67741  2.69355  4.24690  2.90347  2.73739  3.18146  2.89801  2.37887  2.77519  2.98518  4.58477  3.61503
          0.01613  4.53101  5.25336  0.61958  0.77255  0.48576  0.95510
    191   3.60154  4.88514  5.23733  4.77472  0.99238  4.76292  4.63436  1.66334  4.61871  2.00752  3.40036  4.78198  5.01688  4.65257  4.65375  4.14790  3.83963  2.53862  4.81829  3.29726    195 f - - -
          2.68618  4.42225  2.77519  2.73123  3.46354  2.40513  3.72494  3.29354  2.67741  2.69355  4.24690  2.90347  2.73739  3.18146  2.89801  2.37887  2.77519  2.98518  4.58477  3.61503
          0.01613  4.53101  5.25336  0.61958  0.77255  0.48576  0.95510
    192   2.73151  4.27614  4.01928  3.44807  2.67828  3.79034  4.12682  2.29492  3.35812  2.46333  3.40214  3.72230  4.18158  3.61076  3.60305  1.71789  2.45601  2.12772  4.91818  3.71245    196 s - - -
          2.68618  4.42225  2.77519  2.73123  3.46354  2.40513  3.72494  3.29354  2.67741  2.69355  4.24690  2.90347  2.73739  3.18146  2.89801  2.37887  2.77519  2.98518  4.58477  3.61503
          0.01613  4.53101  5.25336  0.61958  0.77255  0.48576  0.95510
    193   3.13634  1.73035  5.01985  4.45639  3.54685  4.42742  4.85412  1.79846  4.30851  1.64795  3.42750  4.55423  4.74025  4.47350  4.39508  3.76988  3.37977  1.67215  5.31613  4.14889    197 l - - -
          2.68618  4.42225  2.77519  2.73123  3.46354  2.40513  3.72494  3.29354  2.67741  2.69355  4.24690  2.90347  2.73739  3.18146  2.89801  2.37887  2.77519  2.98518  4.58477  3.61503
          0.01613  4.53101  5.25336  0.61958  0.77255  0.48576  0.95510
    194   2.72774  4.64614  3.35447  2.78631  3.81784  3.62812  3.84239  3.19913  2.11603  2.40005  3.73787  3.25307  4.01128  3.07366  2.62547  2.44584  2.95723  2.47622  5.18978  2.53859    198 k - - -
          2.68618  4.42225  2.77519  2.73123  3.46354  2.40513  3.72494  3.29354  2.67741  2.69355  4.24690  2.90347  2.73739  3.18146  2.89801  2.37887  2.77519  2.98518  4.58477  3.61503
          0.01613  4.53101  5.25336  0.61958  0.77255  0.48576  0.95510
    195   3.01539  5.54406  2.11605  2.41432  4.87337  3.51822  3.88365  4.37138  1.69865  3.84530  4.63569  1.50704  4.03852  3.01492  3.20165  2.93895  3.26966  3.93865  5.97639  4.53526    199 n - - -
          2.68618  4.42225  2.77519  2.73123  3.46354  2.40513  3.72494  3.29354  2.67741  2.69355  4.24690  2.90347  2.73739  3.18146  2.89801  2.37887  2.77519  2.98518  4.58477  3.61503
          0.11219  4.53101  2.35015  0.61958  0.77255  0.48576  0.95510
    196   2.71728  4.86772  3.13630  2.57933  4.05492  3.54578  2.53594  2.73404  1.96207  3.11668  3.94320  2.56414  3.93454  2.89803  2.93385  2.76207  2.94561  3.19814  5.33807  3.07550    200 k - - -
          2.68618  4.42225  2.77519  2.73123  3.46354  2.40513  3.72494  3.29354  2.67741  2.69355  4.24690  2.90347  2.73739  3.18146  2.89801  2.37887  2.77519  2.98518  4.58477  3.61503
          0.01774  4.43656  5.15891  0.61958  0.77255  0.63332  0.75679
    197   3.02438  5.45876  2.52193  1.89813  4.87223  1.50680  3.95638  4.36951  2.87969  3.88239  4.70572  1.86451  4.03535  3.11346  3.40909  2.96082  3.31845  3.93659  6.04292  4.59591    201 g - - -
          2.68618  4.42225  2.77519  2.73123  3.46354  2.40513  3.72494  3.29354  2.67741  2.69355  4.24690  2.90347  2.73739  3.18146  2.89801  2.37887  2.77519  2.98518  4.58477  3.61503
          0.01774  4.43656  5.15891  0.61958  0.77255  0.63332  0.75679
    198   2.35302  5.13985  2.15422  2.41411  4.47846  3.45632  2.85168  3.94372  2.50117  3.46645  4.23654  2.95785  2.95034  2.83794  2.99421  2.00169  2.97729  3.53921  5.63468  4.24017    202 s - - -
          2.68618  4.42225  2.77519  2.73123  3.46354  2.40513  3.72494  3.29354  2.67741  2.69355  4.24690  2.90347  2.73739  3.18146  2.89801  2.37887  2.77519  2.98518  4.58477  3.61503
          0.01774  4.43656  5.15891  0.61958  0.77255  0.63332  0.75679
    199   2.69136  5.10298  2.47968  2.41927  4.41485  3.47376  3.66580  3.87289  1.91941  3.39334  4.15717  2.95894  3.06342  2.77670  2.48991  2.67265  2.53881  2.86602  5.55817  4.17443    203 k - - -
          2.68618  4.42225  2.77519  2.73123  3.46354  2.40513  3.72494  3.29354  2.67741  2.69355  4.24690  2.90347  2.73739  3.18146  2.89801  2.37887  2.77519  2.98518  4.58477  3.61503
          0.01774  4.43656  5.15891  0.61958  0.77255  0.63332  0.75679
    200   2.71260  5.03548  3.00870  2.13058  4.32576  3.49774  3.69667  3.76116  1.92733  2.75345  4.10404  3.00207  3.89690  2.82264  2.89540  2.08431  2.53410  3.39712  5.50978  4.15083    204 k - - -
          2.68618  4.42225  2.77519  2.73123  3.46354  2.40513  3.72494  3.29354  2.67741  2.69355  4.24690  2.90347  2.73739  3.18146  2.89801  2.37887  2.77519  2.98518  4.58477  3.61503
          0.01774  4.43656  5.15891  0.61958  0.77255  0.63332  0.75679
    201   2.09178  4.64699  3.26320  2.28815  3.82918  3.58129  3.81307  3.18223  2.68833  2.13431  3.73584  3.19594  3.97250  2.57105  3.10388  2.81213  2.92875  2.47730  5.20105  3.92194    205 a - - -
          2.68618  4.42225  2.77519  2.73123  3.46354  2.40513  3.72494  3.29354  2.67741  2.69355  4.24690  2.90347  2.73739  3.18146  2.89801  2.37887  2.77519  2.98518  4.58477  3.61503
          0.01774  4.43656  5.15891  0.61958  0.77255  0.63332  0.75679
    202   2.71691  4.53886  2.39867  2.87109  3.68600  3.65471  3.89893  2.14360  2.84359  2.25556  3.61319  3.32126  4.03730  2.63696  3.23641  2.89299  2.94957  2.32178  5.12524  3.86927    206 i - - -
          2.68618  4.42225  2.77519  2.73123  3.46354  2.40513  3.72494  3.29354  2.67741  2.69355  4.24690  2.90347  2.73739  3.18146  2.89801  2.37887  2.77519  2.98518  4.58477  3.61503
          0.01774  4.43656  5.15891  0.61958  0.77255  0.63332  0.75679
    203   3.30211  4.61118  5.09689  4.53923  2.35908  4.58025  4.88007  2.22535  4.39829  1.36878  3.21675  4.66965  4.82970  4.49740  4.47059  3.92745  3.53459  1.21487  5.21139  4.00304    207 v - - -
          2.68618  4.42225  2.77519  2.73123  3.46354  2.40513  3.72494  3.29354  2.67741  2.69355  4.24690  2.90347  2.73739  3.18146  2.89801  2.37887  2.77519  2.98518  4.58477  3.61503
          0.01774  4.43656  5.15891  0.61958  0.77255  0.63332  0.75679
    204   2.33727  5.13456  2.96332  2.42394  4.45654  3.48045  2.94854  3.91750  2.39713  3.42734  4.18966  2.23366  3.87865  2.34760  2.48683  2.34260  2.94139  3.51483  5.58192  4.19836    208 n - - -
          2.68618  4.42225  2.77519  2.73123  3.46354  2.40513  3.72494  3.29354  2.67741  2.69355  4.24690  2.90347  2.73739  3.18146  2.89801  2.37887  2.77519  2.98518  4.58477  3.61503
          0.01774  4.43656  5.15891  0.61958  0.77255  0.63332  0.75679
    205   2.48651  4.41843  3.80476  3.51646  4.56901  3.21202  4.54339  3.94671  3.52691  3.67552  4.51675  3.62255  3.97177  3.82966  3.81395  1.64302  0.96985  3.40933  5.92663  4.71913    209 t - - -
          2.68618  4.42225  2.77519  2.73123  3.46354  2.40513  3.72494  3.29354  2.67741  2.69355  4.24690  2.90347  2.73739  3.18146  2.89801  2.37887  2.77519  2.98518  4.58477  3.61503
          0.01774  4.43656  5.15891  0.61958  0.77255  0.63332  0.75679
    206   2.69492  4.98147  3.04507  2.48537  4.25109  3.50267  3.69242  2.94284  2.15314  3.25068  4.04512  2.49882  3.89284  2.43583  2.51145  2.38064  2.92452  2.77698  5.45956  4.10894    210 k - - -
          2.68618  4.42225  2.77519  2.73123  3.46354  2.40513  3.72494  3.29354  2.67741  2.69355  4.24690  2.90347  2.73739  3.18146  2.89801  2.37887  2.77519  2.98518  4.58477  3.61503
          0.01774  4.43656  5.15891  0.61958  0.77255  0.63332  0.75679
    207   2.52357  4.48622  3.56330  3.13283  4.30845  1.62828  4.21728  3.70856  3.14717  3.38207  4.21391  3.42587  2.03992  3.45387  3.52188  2.15151  2.93988  2.43851  5.65254  4.40583    211 g - - -
          2.68618  4.42225  2.77519  2.73123  3.46354  2.40513  3.72494  3.29354  2.67741  2.69355  4.24690  2.90347  2.73739  3.18146  2.89801  2.37887  2.77519  2.98518  4.58477  3.61503
          0.01774  4.43656  5.15891  0.61958  0.77255  0.40345  1.10265
    208   2.74846  5.18133  3.01320  2.46151  4.51266  3.51862  3.69767  3.97376  2.13964  3.47439  4.23415  2.53590  3.91299  2.44584  2.46180  2.08159  2.24049  3.56643  5.61989  4.23897    212 s - - -
          2.68618  4.42225  2.77519  2.73123  3.46354  2.40513  3.72494  3.29354  2.67741  2.69355  4.24690  2.90347  2.73739  3.18146  2.89801  2.37887  2.77519  2.98518  4.58477  3.61503
          0.01613  4.53101  5.25336  0.61958  0.77255  0.48576  0.95510
    209   2.29282  3.10206  3.58303  3.03050  3.73539  2.77700  3.99784  3.10470  2.99124  2.80779  2.86428  3.41607  2.99829  3.29807  3.35813  2.32771  2.07628  2.84512  5.15908  3.91941    213 t - - -
          2.68618  4.42225  2.77519  2.73123  3.46354  2.40513  3.72494  3.29354  2.67741  2.69355  4.24690  2.90347  2.73739  3.18146  2.89801  2.37887  2.77519  2.98518  4.58477  3.61503
          0.01613  4.53101  5.25336  0.61958  0.77255  0.48576  0.95510
    210   2.64477  4.59076  3.48563  2.98353  4.07945  3.46641  4.05813  3.45193  2.95634  2.44295  3.99310  3.37104  2.88303  3.29059  3.34699  1.33369  2.37247  3.12284  5.44521  4.18151    214 s - - -
          2.68618  4.42225  2.77519  2.73123  3.46354  2.40513  3.72494  3.29354  2.67741  2.69355  4.24690  2.90347  2.73739  3.18146  2.89801  2.37887  2.77519  2.98518  4.58477  3.61503
          0.01613  4.53101  5.25336  0.61958  0.77255  0.48576  0.95510
    211   2.29352  4.47720  3.51973  2.95202  3.62165  3.67004  3.06349  2.21707  2.89537  2.32984  3.57707  3.37574  4.05033  2.63644  2.71844  2.91024  2.94202  2.38069  5.05162  3.80949    215 i - - -
          2.68618  4.42225  2.77519  2.73123  3.46354  2.40513  3.72494  3.29354  2.67741  2.69355  4.24690  2.90347  2.73739  3.18146  2.89801  2.37887  2.77519  2.98518  4.58477  3.61503
          0.01613  4.53101  5.25336  0.61958  0.77255  0.48576  0.95510
    212   2.76034  4.35380  3.86873  3.29371  2.66245  3.79857  4.06875  2.31187  2.00634  1.88758  3.41452  3.63116  4.16818  3.48750  3.48340  3.06436  2.53256  2.54495  4.95124  3.73933    216 l - - -
          2.68618  4.42225  2.77519  2.73123  3.46354  2.40513  3.72494  3.29354  2.67741  2.69355  4.24690  2.90347  2.73739  3.18146  2.89801  2.37887  2.77519  2.98518  4.58477  3.61503
          0.01613  4.53101  5.25336  0.61958  0.77255  0.48576  0.95510
    213   3.22365  5.85968  1.07477  1.65460  5.16322  3.49700  4.03995  4.70290  3.06409  4.16915  5.00548  2.95023  4.11935  3.19929  3.68079  2.25964  3.51283  4.24610  6.31828  4.78525    217 d - - -
          2.68618  4.42225  2.77519  2.73123  3.46354  2.40513  3.72494  3.29354  2.67741  2.69355  4.24690  2.90347  2.73739  3.18146  2.89801  2.37887  2.77519  2.98518  4.58477  3.61503
          0.01613  4.53101  5.25336  0.61958  0.77255  0.48576  0.95510
    214   2.77349  5.09529  3.06667  2.52716  4.39252  3.54927  3.73462  3.83045  2.44282  2.67405  4.16475  1.80771  3.94740  2.41794  2.47469  2.40241  3.00246  3.46528  5.55610  4.20434    218 n - - -
          2.68618  4.42225  2.77519  2.73123  3.46354  2.40513  3.72494  3.29354  2.67741  2.69355  4.24690  2.90347  2.73739  3.18146  2.89801  2.37887  2.77519  2.98518  4.58477  3.61503
          0.01613  4.53101  5.25336  0.61958  0.77255  0.48576  0.95510
    215   3.63983  4.87113  5.51094  5.00209  3.55787  5.07504  5.52899  0.87504  4.85443  1.33690  3.33397  5.19837  5.23392  4.96202  4.93407  4.48985  3.87916  2.09216  5.71178  4.60817    219 i - - -
          2.68618  4.42225  2.77519  2.73123  3.46354  2.40513  3.72494  3.29354  2.67741  2.69355  4.24690  2.90347  2.73739  3.18146  2.89801  2.37887  2.77519  2.98518  4.58477  3.61503
          0.01613  4.53101  5.25336  0.61958  0.77255  0.48576  0.95510
    216   2.35662  4.31969  3.99478  3.41681  3.43515  3.84015  4.13135  1.96035  3.30482  2.44430  2.63475  3.71987  4.20987  3.58603  2.11804  3.11571  3.00664  2.09111  4.95547  3.75255    220 i - - -
          2.68618  4.42225  2.77519  2.73123  3.46354  2.40513  3.72494  3.29354  2.67741  2.69355  4.24690  2.90347  2.73739  3.18146  2.89801  2.37887  2.77519  2.98518  4.58477  3.61503
          0.01613  4.53101  5.25336  0.61958  0.77255  0.48576  0.95510
    217   2.30989  4.87347  3.15037  2.60077  4.18813  3.51555  3.78681  3.60403  2.58487  3.20961  4.02168  2.60657  3.93656  2.93990  2.49374  1.89456  2.50046  2.72057  5.45119  4.12236    221 s - - -
          2.68618  4.42225  2.77519  2.73123  3.46354  2.40513  3.72494  3.29354  2.67741  2.69355  4.24690  2.90347  2.73739  3.18146  2.89801  2.37887  2.77519  2.98518  4.58477  3.61503
          0.01613  4.53101  5.25336  0.61958  0.77255  0.48576  0.95510
    218   3.11680  4.53983  2.78031  3.93423  3.81194  4.32349  4.75775  1.22109  3.90856  2.55051  3.68030  4.24408  4.67931  4.18013  4.18177  3.65630  3.36959  1.31171  5.53113  4.30408    222 i - - -
          2.68618  4.42225  2.77519  2.73123  3.46354  2.40513  3.72494  3.29354  2.67741  2.69355  4.24690  2.90347  2.73739  3.18146  2.89801  2.37887  2.77519  2.98518  4.58477  3.61503
          0.01613  4.53101  5.25336  0.61958  0.77255  0.48576  0.95510
    219   2.27480  2.89526  4.44207  3.88116  2.05976  3.94213  4.09098  2.73015  3.73237  2.45481  3.41728  3.97102  4.32192  3.90382  3.85088  3.25165  3.09912  2.54645  4.55942  1.65090    223 y - - -
          2.68618  4.42225  2.77519  2.73123  3.46354  2.40513  3.72494  3.29354  2.67741  2.69355  4.24690  2.90347  2.73739  3.18146  2.89801  2.37887  2.77519  2.98518  4.58477  3.61503
          0.01613  4.53101  5.25336  0.61958  0.77255  0.48576  0.95510
    220   3.67663  5.33771  4.47614  4.47453  5.51335  0.18353  5.50042  5.32390  4.73895  4.86799  5.88242  4.64378  4.74045  5.01213  4.85571  3.87373  4.20397  4.72548  6.38630  5.65324    224 G - - -
          2.68618  4.42225  2.77519  2.73123  3.46354  2.40513  3.72494  3.29354  2.67741  2.69355  4.24690  2.90347  2.73739  3.18146  2.89801  2.37887  2.77519  2.98518  4.58477  3.61503
          0.01613  4.53101  5.25336  0.61958  0.77255  0.48576  0.95510
    221   2.70520  4.71035  3.25075  2.69309  3.90716  3.58315  2.95016  2.73083  2.67555  2.95370  3.80326  2.64417  3.11447  3.01363  3.10835  2.44241  2.17708  2.58679  5.25581  3.96466    225 t - - -
          2.68618  4.42225  2.77519  2.73123  3.46354  2.40513  3.72494  3.29354  2.67741  2.69355  4.24690  2.90347  2.73739  3.18146  2.89801  2.37887  2.77519  2.98518  4.58477  3.61503
          0.01613  4.53101  5.25336  0.61958  0.77255  0.48576  0.95510
    222   2.40036  5.22250  2.88786  2.09193  4.55705  3.50050  3.74652  4.02455  2.19091  3.53302  4.29944  2.48857  3.93195  2.86134  2.99072  1.68496  3.02612  3.61441  5.68902  4.29216    226 s - - -
          2.68618  4.42225  2.77519  2.73123  3.46354  2.40513  3.72494  3.29354  2.67741  2.69355  4.24690  2.90347  2.73739  3.18146  2.89801  2.37887  2.77519  2.98518  4.58477  3.61503
          0.01613  4.53101  5.25336  0.61958  0.77255  0.48576  0.95510
    223   2.30021  4.65074  3.30693  2.74838  3.83627  3.60104  3.83587  2.70443  2.72637  2.88832  3.74852  2.66313  3.01420  2.59315  3.14692  2.82567  2.50858  2.25240  5.20791  3.92952    227 v - - -
          2.68618  4.42225  2.77519  2.73123  3.46354  2.40513  3.72494  3.29354  2.67741  2.69355  4.24690  2.90347  2.73739  3.18146  2.89801  2.37887  2.77519  2.98518  4.58477  3.61503
          0.01613  4.53101  5.25336  0.61958  0.77255  0.48576  0.95510
    224   1.86367  4.27427  3.99402  3.42160  2.71202  3.79538  4.10056  2.66868  3.33180  1.87404  3.38026  2.83784  4.17466  3.58549  3.57824  3.07483  2.96982  2.10354  4.88981  3.68094    228 a - - -
          2.68618  4.42225  2.77519  2.73123  3.46354  2.40513  3.72494  3.29354  2.67741  2.69355  4.24690  2.90347  2.73739  3.18146  2.89801  2.37887  2.77519  2.98518  4.58477  3.61503
          0.11219  4.53101  2.35015  0.61958  0.77255  0.48576  0.95510
    225   2.81189  5.22427  3.07373  2.51120  4.58430  3.55509  3.68937  4.02888  1.79506  3.50560  4.27725  2.14142  3.94416  2.37379  2.31983  2.78251  2.51060  3.62659  5.62236  4.27530    229 k - - -
          2.68618  4.42225  2.77519  2.73123  3.46354  2.40513  3.72494  3.29354  2.67741  2.69355  4.24690  2.90347  2.73739  3.18146  2.89801  2.37887  2.77519  2.98518  4.58477  3.61503
          0.01774  4.43656  5.15891  0.61958  0.77255  0.63332  0.75679
    226   2.78628  5.18636  2.78963  1.85960  4.55535  3.45244  3.77295  4.02135  2.57394  3.54479  4.32399  2.08981  3.92340  2.89899  3.06709  1.95116  2.48654  3.61099  5.71315  4.31409    230 e - - -
          2.68618  4.42225  2.77519  2.73123  3.46354  2.40513  3.72494  3.29354  2.67741  2.69355  4.24690  2.90347  2.73739  3.18146  2.89801  2.37887  2.77519  2.98518  4.58477  3.61503
          0.01774  4.43656  5.15891  0.61958  0.77255  0.40345  1.10265
    227   3.84202  5.07570  5.60140  5.07037  3.34243  5.19142  5.51471  1.93173  4.89176  0.55572  3.10951  5.30758  5.26650  4.89079  4.91648  4.60963  4.06136  2.52399  5.57110  4.54513    231 L - - -
          2.68618  4.42225  2.77519  2.73123  3.46354  2.40513  3.72494  3.29354  2.67741  2.69355  4.24690  2.90347  2.73739  3.18146  2.89801  2.37887  2.77519  2.98518  4.58477  3.61503
          0.01613  4.53101  5.25336  0.61958  0.77255  0.48576  0.95510
    228   2.71334  2.94570  4.22159  3.63276  2.62885  3.82277  4.12897  2.61170  3.50342  1.67225  2.69588  3.82226  4.19111  2.88076  3.66857  2.58262  2.94571  2.42403  4.78750  3.59678    232 l - - -
          2.68618  4.42225  2.77519  2.73123  3.46354  2.40513  3.72494  3.29354  2.67741  2.69355  4.24690  2.90347  2.73739  3.18146  2.89801  2.37887  2.77519  2.98518  4.58477  3.61503
          0.01613  4.53101  5.25336  0.61958  0.77255  0.48576  0.95510
    229   2.77986  5.26074  2.92135  1.76289  4.60054  3.50865  3.71517  4.07541  1.89774  3.55776  4.31123  2.97921  3.00610  2.39223  2.90870  2.34690  3.01181  3.65035  5.69040  4.29126    233 e - - -
          2.68618  4.42225  2.77519  2.73123  3.46354  2.40513  3.72494  3.29354  2.67741  2.69355  4.24690  2.90347  2.73739  3.18146  2.89801  2.37887  2.77519  2.98518  4.58477  3.61503
          0.01613  4.53101  5.25336  0.61958  0.77255  0.48576  0.95510
    230   3.47452  4.70136  5.46546  4.95369  3.77407  4.98040  5.53302  1.44673  4.85826  1.54217  3.53994  5.11208  5.18901  5.01971  4.96995  4.37767  3.72130  1.03620  5.83301  4.68887    234 v - - -
          2.68626  4.42233  2.77463  2.73099  3.46362  2.40521  3.72502  3.29362  2.67749  2.69363  4.24698  2.90355  2.73748  3.18154  2.89809  2.37873  2.77528  2.98526  4.58485  3.61511
          0.93774  1.11886  1.26643  0.12852  2.11522  0.48576  0.95510
    231   2.89015  5.40285  1.95512  1.59974  4.72781  3.33988  3.78227  4.22545  2.69855  3.72673  4.53299  2.81361  3.89665  2.92664  3.25009  1.82977  3.16077  3.79908  5.88741  4.42477    236 e - - -
          2.68618  4.42225  2.77519  2.73123  3.46354  2.40513  3.72494  3.29354  2.67741  2.69355  4.24690  2.90347  2.73739  3.18146  2.89801  2.37887  2.77519  2.98518  4.58477  3.61503
          0.02237  4.20721  4.92956  0.61958  0.77255  0.88318  0.53353
    232   2.64985  4.35179  3.55751  3.00669  3.52926  2.78154  3.91912  1.96799  2.42150  2.55488  3.48173  3.39641  4.02048  3.24947  3.23526  2.89265  2.89359  2.12070  4.99275  3.76115    237 i - - -
          2.68618  4.42225  2.77519  2.73123  3.46354  2.40513  3.72494  3.29354  2.67741  2.69355  4.24690  2.90347  2.73739  3.18146  2.89801  2.37887  2.77519  2.98518  4.58477  3.61503
          0.02237  4.20721  4.92956  0.61958  0.77255  0.88318  0.53353
    233   2.82626  1.28803  4.43222  3.97446  3.48982  3.75043  4.53285  2.47695  3.74817  1.83069  3.52911  4.05842  4.30595  4.05807  3.91158  3.19505  3.18173  2.33921  5.18553  3.92302    238 c - - -
          2.68618  4.42225  2.77519  2.73123  3.46354  2.40513  3.72494  3.29354  2.67741  2.69355  4.24690  2.90347  2.73739  3.18146  2.89801  2.37887  2.77519  2.98518  4.58477  3.61503
          0.61875  4.20721  0.80633  0.61958  0.77255  0.29920  1.35251
    234   2.96132  5.41828  2.35200  1.21647  4.73850  3.32928  3.81873  4.24989  2.72311  3.76742  4.61301  2.02732  3.92063  2.98185  3.22868  2.87928  3.24412  3.83964  5.90457  4.45389    239 e - - -
          2.68618  4.42225  2.77519  2.73123  3.46354  2.40513  3.72494  3.29354  2.67741  2.69355  4.24690  2.90347  2.73739  3.18146  2.89801  2.37887  2.77519  2.98518  4.58477  3.61503
          0.02373  4.14863  4.87098  0.61958  0.77255  0.71512  0.67165
    235   2.87540  4.34667  4.30459  3.77417  3.55216  4.00540  4.48308  1.77592  3.66929  2.34269  3.45685  4.02102  2.75823  3.94288  3.90238  3.33944  3.14393  1.23546  5.22338  4.01683    240 v - - -
          2.68618  4.42225  2.77519  2.73123  3.46354  2.40513  3.72494  3.29354  2.67741  2.69355  4.24690  2.90347  2.73739  3.18146  2.89801  2.37887  2.77519  2.98518  4.58477  3.61503
          0.02110  4.26469  4.98703  0.61958  0.77255  0.83110  0.57193
    236   2.47966  2.72721  3.93561  3.42535  3.66332  3.37386  4.19288  2.90195  3.34128  2.72880  3.63788  3.59459  3.96517  3.60587  3.60199  2.15681  1.75700  2.06047  5.13867  3.93988    241 t - - -
          2.68618  4.42225  2.77519  2.73123  3.46354  2.40513  3.72494  3.29354  2.67741  2.69355  4.24690  2.90347  2.73739  3.18146  2.89801  2.37887  2.77519  2.98518  4.58477  3.61503
          0.02110  4.26469  4.98703  0.61958  0.77255  0.83110  0.57193
    237   2.86640  5.38992  1.72768  1.63612  4.70607  3.39293  3.74771  4.19877  2.57827  3.68173  4.46871  2.85460  3.90345  2.87726  2.36001  2.79426  3.11813  3.77184  5.82256  4.38251    242 e - - -
          2.68618  4.42225  2.77519  2.73123  3.46354  2.40513  3.72494  3.29354  2.67741  2.69355  4.24690  2.90347  2.73739  3.18146  2.89801  2.37887  2.77519  2.98518  4.58477  3.61503
          0.02110  4.26469  4.98703  0.61958  0.77255  0.31802  1.30044
    238   2.71498  4.96169  2.28116  2.52366  4.21376  3.52979  3.73435  3.63635  2.25295  2.38867  3.00273  2.56906  3.92340  2.87515  2.98890  2.73600  2.54988  3.30003  5.45509  4.10916    243 k - - -
          2.68618  4.42225  2.77519  2.73123  3.46354  2.40513  3.72494  3.29354  2.67741  2.69355  4.24690  2.90347  2.73739  3.18146  2.89801  2.37887  2.77519  2.98518  4.58477  3.61503
          0.01613  4.53101  5.25336  0.61958  0.77255  0.48576  0.95510
    239   2.97716  2.94486  4.89666  4.30429  1.91835  4.20552  4.55783  1.69108  4.12361  1.81479  3.27816  4.34587  4.53108  4.25360  4.16103  3.52943  3.21081  1.89110  5.01260  3.84388    244 i - - -
          2.68618  4.42225  2.77519  2.73123  3.46354  2.40513  3.72494  3.29354  2.67741  2.69355  4.24690  2.90347  2.73739  3.18146  2.89801  2.37887  2.77519  2.98518  4.58477  3.61503
          0.01613  4.53101  5.25336  0.61958  0.77255  0.48576  0.95510
    240   2.78032  5.26221  2.51476  2.43837  4.60697  3.51253  3.71212  4.08156  1.58027  3.56022  4.31264  2.46125  3.92278  2.81663  2.46219  2.37051  3.01131  3.65486  5.68885  4.29216    245 k - - -
          2.68618  4.42225  2.77519  2.73123  3.46354  2.40513  3.72494  3.29354  2.67741  2.69355  4.24690  2.90347  2.73739  3.18146  2.89801  2.37887  2.77519  2.98518  4.58477  3.61503
          0.01613  4.53101  5.25336  0.61958  0.77255  0.48576  0.95510
    241   3.37236  4.64412  5.29002  4.73649  3.55734  4.75048  5.17885  1.78245  4.60868  1.71380  2.11271  4.87102  4.98332  4.72483  4.68289  4.11080  3.60833  1.11541  5.51737  4.40173    246 v - - -
          2.68618  4.42225  2.77519  2.73123  3.46354  2.40513  3.72494  3.29354  2.67741  2.69355  4.24690  2.90347  2.73739  3.18146  2.89801  2.37887  2.77519  2.98518  4.58477  3.61503
          0.01613  4.53101  5.25336  0.61958  0.77255  0.48576  0.95510
    242   2.75666  5.14390  2.49713  1.94415  4.43735  3.50361  2.98581  3.89183  2.51188  3.42907  4.20601  2.99217  3.92084  2.85431  3.00047  2.07016  2.99232  2.38609  5.61054  4.22515    247 e - - -
          2.68618  4.42225  2.77519  2.73123  3.46354  2.40513  3.72494  3.29354  2.67741  2.69355  4.24690  2.90347  2.73739  3.18146  2.89801  2.37887  2.77519  2.98518  4.58477  3.61503
          0.01613  4.53101  5.25336  0.61958  0.77255  0.48576  0.95510
    243   3.67663  5.33771  4.47614  4.47453  5.51335  0.18353  5.50042  5.32390  4.73895  4.86799  5.88242  4.64378  4.74045  5.01213  4.85571  3.87373  4.20397  4.72548  6.38630  5.65324    248 G - - -
          2.68618  4.42225  2.77519  2.73123  3.46354  2.40513  3.72494  3.29354  2.67741  2.69355  4.24690  2.90347  2.73739  3.18146  2.89801  2.37887  2.77519  2.98518  4.58477  3.61503
          0.01613  4.53101  5.25336  0.61958  0.77255  0.48576  0.95510
    244   3.47915  4.78637  4.93605  4.49785  1.43869  4.47057  3.95892  3.09763  4.32588  2.65929  3.81173  4.34606  4.79262  4.34829  4.35128  3.80716  3.70656  1.83705  4.15615  1.36467    249 y - - -
          2.68618  4.42225  2.77519  2.73123  3.46354  2.40513  3.72494  3.29354  2.67741  2.69355  4.24690  2.90347  2.73739  3.18146  2.89801  2.37887  2.77519  2.98518  4.58477  3.61503
          0.01613  4.53101  5.25336  0.61958  0.77255  0.48576  0.95510
    245   3.10876  2.98902  5.04681  4.47493  3.51341  4.40836  4.81260  1.23653  4.31742  1.90075  2.62294  4.54472  4.71460  4.46654  4.37828  3.74650  3.34704  1.67644  5.25866  4.09414    250 i - - -
          2.68618  4.42225  2.77519  2.73123  3.46354  2.40513  3.72494  3.29354  2.67741  2.69355  4.24690  2.90347  2.73739  3.18146  2.89801  2.37887  2.77519  2.98518  4.58477  3.61503
          0.01613  4.53101  5.25336  0.61958  0.77255  0.48576  0.95510
    246   2.51966  4.48685  3.82049  3.49903  4.75195  2.27107  4.57377  4.19663  3.55081  3.85484  4.64966  3.63362  4.00260  3.82596  3.87789  0.98080  1.83742  3.57681  6.06499  4.85865    251 s - - -
          2.68618  4.42225  2.77519  2.73123  3.46354  2.40513  3.72494  3.29354  2.67741  2.69355  4.24690  2.90347  2.73739  3.18146  2.89801  2.37887  2.77519  2.98518  4.58477  3.61503
          0.01613  4.53101  5.25336  0.61958  0.77255  0.48576  0.95510
    247   2.78898  5.21954  3.00994  2.48532  4.57474  2.73800  3.72189  4.03472  1.89628  3.52545  4.28854  2.01583  3.93931  2.83050  2.39859  2.35340  3.01961  3.62252  5.66013  4.28510    252 k - - -
          2.68618  4.42225  2.77519  2.73123  3.46354  2.40513  3.72494  3.29354  2.67741  2.69355  4.24690  2.90347  2.73739  3.18146  2.89801  2.37887  2.77519  2.98518  4.58477  3.61503
          0.01613  4.53101  5.25336  0.61958  0.77255  0.48576  0.95510
    248   2.11633  3.28420  3.26949  2.33155  3.90200  3.57856  3.82851  3.29018  2.70138  2.95125  3.80296  3.19835  2.50630  3.03707  3.13055  2.43441  2.94190  3.01371  5.25631  3.01022    253 a - - -
          2.68618  4.42225  2.77519  2.73123  3.46354  2.40513  3.72494  3.29354  2.67741  2.69355  4.24690  2.90347  2.73739  3.18146  2.89801  2.37887  2.77519  2.98518  4.58477  3.61503
          0.01613  4.53101  5.25336  0.61958  0.77255  0.48576  0.95510
    249   2.83293  5.26416  2.79397  2.10745  4.64379  2.22983  3.81378  4.12040  2.62338  3.62999  4.40293  1.90563  2.86409  2.93696  3.12736  2.32297  3.09130  3.69628  5.78906  4.37810    254 n - - -
          2.68618  4.42225  2.77519  2.73123  3.46354  2.40513  3.72494  3.29354  2.67741  2.69355  4.24690  2.90347  2.73739  3.18146  2.89801  2.37887  2.77519  2.98518  4.58477  3.61503
          0.01613  4.53101  5.25336  0.61958  0.77255  0.48576  0.95510
    250   2.74201  4.64782  2.66267  2.80699  2.85148  3.64418  2.97933  2.61807  2.78442  2.86670  3.74090  3.27058  4.02853  2.59647  3.19584  2.87122  2.97337  2.94541  5.06709  2.22675    255 y - - -
          2.68618  4.42225  2.77519  2.73123  3.46354  2.40513  3.72494  3.29354  2.67741  2.69355  4.24690  2.90347  2.73739  3.18146  2.89801  2.37887  2.77519  2.98518  4.58477  3.61503
          0.01613  4.53101  5.25336  0.61958  0.77255  0.48576  0.95510
    251   2.63146  4.68663  3.35352  2.86264  4.28820  1.86199  4.01808  3.70098  2.87487  3.33533  4.15474  2.58494  3.96824  3.20410  3.30284  1.90347  2.35845  2.59590  5.58902  4.29626    256 g - - -
          2.68618  4.42225  2.77519  2.73123  3.46354  2.40513  3.72494  3.29354  2.67741  2.69355  4.24690  2.90347  2.73739  3.18146  2.89801  2.37887  2.77519  2.98518  4.58477  3.61503
          0.01613  4.53101  5.25336  0.61958  0.77255  0.48576  0.95510
    252   1.98555  3.07320  3.78715  3.23132  3.56188  3.65406  4.06303  2.88951  3.16498  1.91412  3.54057  2.80686  4.09441  3.45077  3.47278  2.94532  2.14065  2.66107  5.02872  3.81183    257 l - - -
          2.68618  4.42225  2.77519  2.73123  3.46354  2.40513  3.72494  3.29354  2.67741  2.69355  4.24690  2.90347  2.73739  3.18146  2.89801  2.37887  2.77519  2.98518  4.58477  3.61503
          0.01613  4.53101  5.25336  0.61958  0.77255  0.48576  0.95510
    253   3.13135  5.26662  3.30355  2.94946  4.90789  1.64559  4.08661  4.34961  1.04207  3.85186  4.69839  3.40240  4.22807  3.24381  2.89390  3.15605  3.42359  3.93786  5.90469  4.67373    258 k - - -
          2.68618  4.42225  2.77519  2.73123  3.46354  2.40513  3.72494  3.29354  2.67741  2.69355  4.24690  2.90347  2.73739  3.18146  2.89801  2.37887  2.77519  2.98518  4.58477  3.61503
          0.01613  4.53101  5.25336  0.61958  0.77255  0.48576  0.95510
    254   2.37549  5.32708  3.38196  2.75055  4.72708  3.73852  2.75363  4.12527  1.53802  3.58336  4.39066  3.22800  4.10704  2.88976  1.62688  3.00449  3.22013  3.75723  5.66678  4.40015    259 k - - -
          2.68618  4.42225  2.77519  2.73123  3.46354  2.40513  3.72494  3.29354  2.67741  2.69355  4.24690  2.90347  2.73739  3.18146  2.89801  2.37887  2.77519  2.98518  4.58477  3.61503
          0.22876  4.53101  1.64138  0.61958  0.77255  0.48576  0.95510
    255   2.62360  3.22472  3.13103  2.59198  4.08189  3.44286  3.75738  3.48999  2.21772  3.11098  3.93384  2.52463  3.88223  2.92456  3.00253  1.98681  2.43284  3.15920  5.36586  4.05272    260 s - - -
          2.68618  4.42225  2.77519  2.73123  3.46354  2.40513  3.72494  3.29354  2.67741  2.69355  4.24690  2.90347  2.73739  3.18146  2.89801  2.37887  2.77519  2.98518  4.58477  3.61503
          0.01991  4.32216  5.04451  0.61958  0.77255  0.77283  0.61935
    256   2.22534  4.25740  4.04648  3.49401  3.42678  3.78324  4.18731  1.61140  3.39274  2.03035  3.39180  3.75588  4.19300  3.65905  3.63372  2.46706  2.98048  2.25131  4.97801  3.77438    261 i - - -
          2.68618  4.42225  2.77519  2.73123  3.46354  2.40513  3.72494  3.29354  2.67741  2.69355  4.24690  2.90347  2.73739  3.18146  2.89801  2.37887  2.77519  2.98518  4.58477  3.61503
          0.23716  4.32216  1.62017  0.61958  0.77255  0.52438  0.89630
    257   2.95323  5.01629  3.44688  2.80771  4.26101  3.69367  3.72524  3.65520  2.16283  2.34285  4.07599  3.24328  4.06221  2.31081  1.47223  2.99493  3.14773  3.38310  5.39231  4.15366    262 r - - -
          2.68618  4.42225  2.77519  2.73123  3.46354  2.40513  3.72494  3.29354  2.67741  2.69355  4.24690  2.90347  2.73739  3.18146  2.89801  2.37887  2.77519  2.98518  4.58477  3.61503
          0.02143  4.24936  4.97170  0.61958  0.77255  0.31266  1.31490
    258   2.78964  4.72438  3.36559  2.82323  2.93507  3.66723  3.87793  3.23197  2.76113  2.40818  3.76359  3.29130  3.05057  1.54336  3.15851  2.90826  3.02440  3.00569  5.17415  3.84127    263 q - - -
          2.68618  4.42225  2.77519  2.73123  3.46354  2.40513  3.72494  3.29354  2.67741  2.69355  4.24690  2.90347  2.73739  3.18146  2.89801  2.37887  2.77519  2.98518  4.58477  3.61503
          0.01613  4.53101  5.25336  0.61958  0.77255  0.48576  0.95510
    259   2.99200  4.35869  4.76181  4.18672  2.03041  4.14502  4.28357  2.16835  4.01033  1.89277  3.29402  4.21694  4.47673  4.12652  4.05962  3.45998  3.22122  2.09419  4.67506  1.77927    264 y - - -
          2.68618  4.42225  2.77519  2.73123  3.46354  2.40513  3.72494  3.29354  2.67741  2.69355  4.24690  2.90347  2.73739  3.18146  2.89801  2.37887  2.77519  2.98518  4.58477  3.61503
          0.01613  4.53101  5.25336  0.61958  0.77255  0.48576  0.95510
    260   2.99681  4.35302  4.86069  4.26425  2.52421  4.19181  4.48609  1.77031  4.08283  1.39077  3.19223  4.31394  4.50868  4.19349  4.11761  3.51031  3.22562  1.99587  4.91407  2.76235    265 l - - -
          2.68618  4.42225  2.77519  2.73123  3.46354  2.40513  3.72494  3.29354  2.67741  2.69355  4.24690  2.90347  2.73739  3.18146  2.89801  2.37887  2.77519  2.98518  4.58477  3.61503
          0.01613  4.53101  5.25336  0.61958  0.77255  0.48576  0.95510
    261   4.46156  5.47280  5.35138  5.22524  0.68102  5.01932  3.76785  4.03291  5.02072  3.22393  4.57773  4.60393  5.28916  4.75144  4.87542  4.42699  4.66626  3.99235  3.85179  1.30365    266 F - - -
          2.68618  4.42225  2.77519  2.73123  3.46354  2.40513  3.72494  3.29354  2.67741  2.69355  4.24690  2.90347  2.73739  3.18146  2.89801  2.37887  2.77519  2.98518  4.58477  3.61503
          0.01613  4.53101  5.25336  0.61958  0.77255  0.48576  0.95510
    262   3.49393  4.70947  5.50324  5.00595  3.85262  5.03974  5.64294  0.94094  4.92177  1.86442  3.60692  5.17313  5.24496  5.10826  5.05206  4.44948  3.74459  1.31240  5.93994  4.77858    267 i - - -
          2.68618  4.42225  2.77519  2.73123  3.46354  2.40513  3.72494  3.29354  2.67741  2.69355  4.24690  2.90347  2.73739  3.18146  2.89801  2.37887  2.77519  2.98518  4.58477  3.61503
          0.01613  4.53101  5.25336  0.61958  0.77255  0.48576  0.95510
    263   3.46166  5.39238  3.33287  3.30675  4.88434  3.78995  4.69966  4.80056  3.69827  4.37226  5.36087  0.38243  4.48975  4.01549  4.04109  3.52799  3.88790  4.34615  6.10073  4.81752    268 N - - -
          2.68618  4.42225  2.77519  2.73123  3.46354  2.40513  3.72494  3.29354  2.67741  2.69355  4.24690  2.90347  2.73739  3.18146  2.89801  2.37887  2.77519  2.98518  4.58477  3.61503
          0.01613  4.53101  5.25336  0.61958  0.77255  0.48576  0.95510
    264   2.78666  5.27362  2.12830  2.41205  4.60474  2.79807  2.52273  4.08535  1.93611  3.57465  4.33007  2.96439  3.92254  2.84154  2.99055  2.30260  3.02385  3.65969  5.71610  4.30441    269 k - - -
          2.68618  4.42225  2.77519  2.73123  3.46354  2.40513  3.72494  3.29354  2.67741  2.69355  4.24690  2.90347  2.73739  3.18146  2.89801  2.37887  2.77519  2.98518  4.58477  3.61503
          0.01613  4.53101  5.25336  0.61958  0.77255  0.48576  0.95510
    265   3.93108  5.62351  4.50106  3.92781  5.16078  4.22353  4.53960  4.79810  2.81077  4.19128  5.21116  4.21721  4.72853  3.76131  0.32135  4.00911  4.17392  4.50059  5.99285  4.99248    270 R - - -
          2.68618  4.42225  2.77519  2.73123  3.46354  2.40513  3.72494  3.29354  2.67741  2.69355  4.24690  2.90347  2.73739  3.18146  2.89801  2.37887  2.77519  2.98518  4.58477  3.61503
          0.01613  4.53101  5.25336  0.61958  0.77255  0.48576  0.95510
    266   2.78949  4.43568  3.79004  3.22177  2.64245  3.78633  4.03218  2.85907  3.09843  1.73518  3.47587  3.58195  2.14511  3.42582  2.66748  3.05364  3.02344  2.67979  4.96134  3.70311    271 l - - -
          2.68618  4.42225  2.77519  2.73123  3.46354  2.40513  3.72494  3.29354  2.67741  2.69355  4.24690  2.90347  2.73739  3.18146  2.89801  2.37887  2.77519  2.98518  4.58477  3.61503
          0.01613  4.53101  5.25336  0.61958  0.77255  0.48576  0.95510
    267   3.28831  2.88679  5.29009  4.78088  3.90386  4.71810  5.33193  1.37093  4.67446  2.51535  3.71978  4.88633  5.02588  4.89888  4.80335  4.10570  3.55027  0.90912  5.78055  4.56979    272 v - - -
          2.68618  4.42225  2.77519  2.73123  3.46354  2.40513  3.72494  3.29354  2.67741  2.69355  4.24690  2.90347  2.73739  3.18146  2.89801  2.37887  2.77519  2.98518  4.58477  3.61503
          0.01613  4.53101  5.25336  0.61958  0.77255  0.48576  0.95510
    268   2.76189  5.13417  1.95734  2.17218  4.44197  3.50068  3.75049  3.88946  2.53718  3.43542  4.21594  3.00061  3.92782  2.87427  3.02683  2.30826  2.20481  2.78577  5.62222  4.23852    273 d - - -
          2.68618  4.42225  2.77519  2.73123  3.46354  2.40513  3.72494  3.29354  2.67741  2.69355  4.24690  2.90347  2.73739  3.18146  2.89801  2.37887  2.77519  2.98518  4.58477  3.61503
          0.01613  4.53101  5.25336  0.61958  0.77255  0.48576  0.95510
    269   2.70681  2.62031  4.00654  3.42605  2.68779  3.77921  4.07107  2.68536  2.62624  2.10541  2.71264  3.69564  4.15203  3.57478  3.55836  2.24651  2.93941  2.48665  4.83957  3.63861    274 l - - -
          2.68618  4.42225  2.77519  2.73123  3.46354  2.40513  3.72494  3.29354  2.67741  2.69355  4.24690  2.90347  2.73739  3.18146  2.89801  2.37887  2.77519  2.98518  4.58477  3.61503
          0.01613  4.53101  5.25336  0.61958  0.77255  0.48576  0.95510
    270   2.72262  5.07901  3.00386  2.20453  4.38528  2.77012  3.71979  3.83313  2.18270  3.37725  4.15460  3.00850  3.03915  2.84046  2.95989  1.91424  2.95876  2.83308  5.56346  4.19028    275 s - - -
          2.68618  4.42225  2.77519  2.73123  3.46354  2.40513  3.72494  3.29354  2.67741  2.69355  4.24690  2.90347  2.73739  3.18146  2.89801  2.37887  2.77519  2.98518  4.58477  3.61503
          0.01613  4.53101  5.25336  0.61958  0.77255  0.48576  0.95510
    271   2.04077  4.99298  3.10056  2.61367  4.47794  2.68119  3.84075  3.91779  1.70278  3.47224  4.26040  3.11329  2.37162  2.97480  3.01968  2.76257  3.01770  3.51217  5.65568  4.31067    276 k - - -
          2.68618  4.42225  2.77519  2.73123  3.46354  2.40513  3.72494  3.29354  2.67741  2.69355  4.24690  2.90347  2.73739  3.18146  2.89801  2.37887  2.77519  2.98518  4.58477  3.61503
          0.01613  4.53101  5.25336  0.61958  0.77255  0.48576  0.95510
    272   3.02572  4.44598  4.50368  2.77587  3.47692  4.20502  4.54117  1.68524  3.82235  1.33919  3.37677  4.17701  4.53366  4.05110  4.01475  3.51085  3.26049  1.87902  5.17647  4.00366    277 l - - -
          2.68618  4.42225  2.77519  2.73123  3.46354  2.40513  3.72494  3.29354  2.67741  2.69355  4.24690  2.90347  2.73739  3.18146  2.89801  2.37887  2.77519  2.98518  4.58477  3.61503
          0.01613  4.53101  5.25336  0.61958  0.77255  0.48576  0.95510
    273   2.74032  5.02325  3.07973  2.52732  4.28694  3.54033  2.86403  3.72847  1.81571  3.29524  4.09173  3.05185  3.93365  2.86373  2.92252  2.10024  2.53994  3.37819  5.49433  3.09010    278 k - - -
          2.68618  4.42225  2.77519  2.73123  3.46354  2.40513  3.72494  3.29354  2.67741  2.69355  4.24690  2.90347  2.73739  3.18146  2.89801  2.37887  2.77519  2.98518  4.58477  3.61503
          0.01613  4.53101  5.25336  0.61958  0.77255  0.48576  0.95510
    274   3.55133  5.61753  4.09996  3.26411  5.20908  4.08959  3.89143  4.49019  0.79653  3.83257  4.72068  3.60317  4.41972  3.01766  1.57584  3.52419  3.66599  4.17682  5.78607  4.70188    279 k - - -
          2.68618  4.42225  2.77519  2.73123  3.46354  2.40513  3.72494  3.29354  2.67741  2.69355  4.24690  2.90347  2.73739  3.18146  2.89801  2.37887  2.77519  2.98518  4.58477  3.61503
          0.01613  4.53101  5.25336  0.61958  0.77255  0.48576  0.95510
    275   1.85754  4.37772  3.94453  3.36891  3.46908  3.83209  4.12467  2.29475  3.22650  1.62040  3.42970  3.69137  4.20909  3.54294  2.70374  3.11047  3.03200  2.52282  4.99887  3.79568    280 l - - -
          2.68618  4.42225  2.77519  2.73123  3.46354  2.40513  3.72494  3.29354  2.67741  2.69355  4.24690  2.90347  2.73739  3.18146  2.89801  2.37887  2.77519  2.98518  4.58477  3.61503
          0.01613  4.53101  5.25336  0.61958  0.77255  0.48576  0.95510
    276   3.51024  4.74004  5.48563  4.96180  3.66813  4.98944  5.49542  1.28776  4.85719  1.26717  3.43260  5.12247  5.17811  4.97374  4.94353  4.38205  3.75140  1.41983  5.75123  4.64290    281 l - - -
          2.68618  4.42225  2.77519  2.73123  3.46354  2.40513  3.72494  3.29354  2.67741  2.69355  4.24690  2.90347  2.73739  3.18146  2.89801  2.37887  2.77519  2.98518  4.58477  3.61503
          0.01613  4.53101  5.25336  0.61958  0.77255  0.48576  0.95510
    277   3.25520  5.74976  2.50563  1.68817  5.08989  3.53945  4.08809  4.63679  3.04006  4.13231  4.99405  0.96604  4.16516  3.25947  3.56640  3.15354  3.55284  4.20459  6.24716  4.77113    282 n - - -
          2.68618  4.42225  2.77519  2.73123  3.46354  2.40513  3.72494  3.29354  2.67741  2.69355  4.24690  2.90347  2.73739  3.18146  2.89801  2.37887  2.77519  2.98518  4.58477  3.61503
          0.01613  4.53101  5.25336  0.61958  0.77255  0.48576  0.95510
    278   2.39606  5.10584  2.22525  1.94772  4.39839  3.50434  3.71601  3.04728  2.48573  3.38874  4.16504  2.49553  3.90852  2.83528  2.97091  2.71836  2.96380  2.87276  5.57465  4.19483    283 e - - -
          2.68618  4.42225  2.77519  2.73123  3.46354  2.40513  3.72494  3.29354  2.67741  2.69355  4.24690  2.90347  2.73739  3.18146  2.89801  2.37887  2.77519  2.98518  4.58477  3.61503
          0.01613  4.53101  5.25336  0.61958  0.77255  0.48576  0.95510
    279   3.49012  4.72827  5.44089  4.91551  3.66829  4.95303  5.45345  1.69347  4.80750  1.26055  3.43912  5.07898  5.15321  4.93638  4.90219  4.34165  3.73215  1.11536  5.73354  4.61699    284 v - - -
          2.68618  4.42225  2.77519  2.73123  3.46354  2.40513  3.72494  3.29354  2.67741  2.69355  4.24690  2.90347  2.73739  3.18146  2.89801  2.37887  2.77519  2.98518  4.58477  3.61503
          0.01613  4.53101  5.25336  0.61958  0.77255  0.48576  0.95510
    280   2.34473  4.83136  4.66849  4.23728  1.64122  4.36358  3.89497  3.29783  4.10776  2.84012  3.94569  4.19961  4.72393  4.19914  4.21765  3.69900  3.68630  3.15037  4.13124  1.04413    285 y - - -
          2.68618  4.42225  2.77519  2.73123  3.46354  2.40513  3.72494  3.29354  2.67741  2.69355  4.24690  2.90347  2.73739  3.18146  2.89801  2.37887  2.77519  2.98518  4.58477  3.61503
          0.01613  4.53101  5.25336  0.61958  0.77255  0.48576  0.95510
    281   2.39686  5.15012  2.98407  2.19337  4.46745  3.50227  2.96729  3.92872  1.94377  3.44354  4.20550  2.98606  3.90085  2.80850  2.91612  2.10721  2.47939  3.52731  5.60374  4.21719    286 k - - -
          2.68618  4.42225  2.77519  2.73123  3.46354  2.40513  3.72494  3.29354  2.67741  2.69355  4.24690  2.90347  2.73739  3.18146  2.89801  2.37887  2.77519  2.98518  4.58477  3.61503
          0.01613  4.53101  5.25336  0.61958  0.77255  0.48576  0.95510
    282   2.12662  4.77462  2.66517  2.64848  3.98825  3.56428  3.79850  3.38761  2.64493  3.03144  3.02249  3.14682  3.96274  2.98448  3.08910  1.86115  2.94703  3.09697  5.31495  3.10571    287 s - - -
          2.68618  4.42225  2.77519  2.73123  3.46354  2.40513  3.72494  3.29354  2.67741  2.69355  4.24690  2.90347  2.73739  3.18146  2.89801  2.37887  2.77519  2.98518  4.58477  3.61503
          0.01613  4.53101  5.25336  0.61958  0.77255  0.48576  0.95510
    283   2.82993  4.38478  4.02225  3.47576  2.09120  3.84556  4.01229  2.87166  3.38916  2.58007  3.51892  3.73357  4.23696  3.63392  3.63591  2.48243  2.13220  2.66976  4.65578  1.90450    288 y - - -
          2.68618  4.42225  2.77519  2.73123  3.46354  2.40513  3.72494  3.29354  2.67741  2.69355  4.24690  2.90347  2.73739  3.18146  2.89801  2.37887  2.77519  2.98518  4.58477  3.61503
          0.01613  4.53101  5.25336  0.61958  0.77255  0.48576  0.95510
    284   2.76606  5.01458  2.98034  2.15130  4.28674  2.76928  3.78415  3.71391  2.59082  2.09459  4.11054  2.20746  3.95319  2.93074  3.06124  2.37611  3.00764  3.37224  5.52907  4.17765    289 l - - -
          2.68618  4.42225  2.77519  2.73123  3.46354  2.40513  3.72494  3.29354  2.67741  2.69355  4.24690  2.90347  2.73739  3.18146  2.89801  2.37887  2.77519  2.98518  4.58477  3.61503
          0.31492  4.53101  1.34946  0.61958  0.77255  0.48576  0.95510
    285   2.60483  2.63271  3.94204  3.42079  2.43158  3.55010  4.09303  2.77322  3.32591  2.50404  3.47786  3.63686  1.87089  3.58891  3.57240  2.89816  2.91627  2.56058  4.88151  3.58903    290 p - - -
          2.68618  4.42225  2.77519  2.73123  3.46354  2.40513  3.72494  3.29354  2.67741  2.69355  4.24690  2.90347  2.73739  3.18146  2.89801  2.37887  2.77519  2.98518  4.58477  3.61503
          0.02169  4.23778  4.96012  0.61958  0.77255  0.30879  1.32553
    286   2.73921  4.89152  3.17236  2.60640  3.06056  3.57265  2.93525  3.53184  1.83924  2.57018  3.96611  3.11432  3.95929  2.92106  2.52811  2.40587  2.96728  3.22167  5.38502  4.06448    291 k - - -
          2.68618  4.42225  2.77519  2.73123  3.46354  2.40513  3.72494  3.29354  2.67741  2.69355  4.24690  2.90347  2.73739  3.18146  2.89801  2.37887  2.77519  2.98518  4.58477  3.61503
          0.01613  4.53101  5.25336  0.61958  0.77255  0.48576  0.95510
    287   2.39020  5.00662  3.05473  2.49840  4.27399  2.90844  2.98726  3.70799  2.48864  3.27768  4.06931  2.62119  3.91163  2.41586  2.54395  2.71953  2.94171  2.76547  5.48809  3.10682    292 a - - -
          2.68618  4.42225  2.77519  2.73123  3.46354  2.40513  3.72494  3.29354  2.67741  2.69355  4.24690  2.90347  2.73739  3.18146  2.89801  2.37887  2.77519  2.98518  4.58477  3.61503
          0.01613  4.53101  5.25336  0.61958  0.77255  0.48576  0.95510
    288   2.91084  5.25668  3.08286  2.60275  4.64489  3.60392  3.79376  4.08321  1.79221  3.57665  4.37026  3.11583  4.02971  2.05559  2.76252  1.61112  3.14188  3.69224  5.70124  4.36896    293 s - - -
          2.68618  4.42225  2.77519  2.73123  3.46354  2.40513  3.72494  3.29354  2.67741  2.69355  4.24690  2.90347  2.73739  3.18146  2.89801  2.37887  2.77519  2.98518  4.58477  3.61503
          0.01613  4.53101  5.25336  0.61958  0.77255  0.48576  0.95510
    289   2.88078  5.07121  3.15701  2.65738  3.94555  3.64072  2.09115  3.75203  2.19003  3.31131  4.15151  2.49097  4.04360  2.97844  2.92428  2.89747  3.10626  3.43145  5.28811  2.07165    294 y - - -
          2.68618  4.42225  2.77519  2.73123  3.46354  2.40513  3.72494  3.29354  2.67741  2.69355  4.24690  2.90347  2.73739  3.18146  2.89801  2.37887  2.77519  2.98518  4.58477  3.61503
          0.01613  4.53101  5.25336  0.61958  0.77255  0.48576  0.95510
    290   2.67504  4.62010  3.68620  3.54658  4.82756  3.33148  4.70086  4.35296  3.69484  4.01721  4.86423  3.70790  0.70479  3.99641  3.97490  2.11448  3.18939  3.73575  6.14382  4.92271    295 p - - -
          2.68618  4.42225  2.77519  2.73123  3.46354  2.40513  3.72494  3.29354  2.67741  2.69355  4.24690  2.90347  2.73739  3.18146  2.89801  2.37887  2.77519  2.98518  4.58477  3.61503
          0.01613  4.53101  5.25336  0.61958  0.77255  0.48576  0.95510
    291   2.74511  4.20600  4.29037  3.70953  1.81195  2.80217  4.19907  2.17410  3.58043  2.36855  3.32243  3.88448  4.23630  3.79128  3.74051  3.15612  2.44523  2.05595  4.84727  3.65203    296 f - - -
          2.68618  4.42225  2.77519  2.73123  3.46354  2.40513  3.72494  3.29354  2.67741  2.69355  4.24690  2.90347  2.73739  3.18146  2.89801  2.37887  2.77519  2.98518  4.58477  3.61503
          0.01613  4.53101  5.25336  0.61958  0.77255  0.48576  0.95510
    292   2.33497  4.18668  4.43235  3.84096  2.55988  3.90199  4.19104  2.55616  3.68607  2.29442  2.67423  3.95784  4.26369  3.86571  3.79559  3.20247  2.99891  1.85023  4.75082  1.99076    297 v - - -
          2.68618  4.42225  2.77519  2.73123  3.46354  2.40513  3.72494  3.29354  2.67741  2.69355  4.24690  2.90347  2.73739  3.18146  2.89801  2.37887  2.77519  2.98518  4.58477  3.61503
          0.01613  4.53101  5.25336  0.61958  0.77255  0.48576  0.95510
    293   2.95216  4.32713  4.71533  4.12825  3.29718  4.14427  4.45904  1.52305  3.96469  2.16348  2.53731  4.22863  4.47690  4.12497  4.05046  3.45869  3.18491  1.94162  4.95726  2.03114    298 i - - -
          2.68618  4.42225  2.77519  2.73123  3.46354  2.40513  3.72494  3.29354  2.67741  2.69355  4.24690  2.90347  2.73739  3.18146  2.89801  2.37887  2.77519  2.98518  4.58477  3.61503
          0.11219  4.53101  2.35015  0.61958  0.77255  0.48576  0.95510
    294   3.65258  4.89919  5.48640  4.91200  3.27200  5.00924  5.32498  1.58745  4.77279  0.84785  2.31359  5.11860  5.10289  4.74188  4.78632  4.38228  3.86454  2.44298  5.44306  4.44986    299 l - - -
          2.68618  4.42225  2.77519  2.73123  3.46354  2.40513  3.72494  3.29354  2.67741  2.69355  4.24690  2.90347  2.73739  3.18146  2.89801  2.37887  2.77519  2.98518  4.58477  3.61503
          0.01774  4.43656  5.15891  0.61958  0.77255  0.63332  0.75679
    295   2.70706  3.09259  2.12738  2.49523  4.33233  3.46204  3.75768  3.77184  2.55429  3.34280  4.13787  3.01928  3.90570  2.43647  3.02912  1.84828  2.96315  3.40059  5.54967  4.18858    300 s - - -
          2.68618  4.42225  2.77519  2.73123  3.46354  2.40513  3.72494  3.29354  2.67741  2.69355  4.24690  2.90347  2.73739  3.18146  2.89801  2.37887  2.77519  2.98518  4.58477  3.61503
          0.01774  4.43656  5.15891  0.61958  0.77255  0.63332  0.75679
    296   3.53695  4.79969  5.38472  4.81877  2.39034  4.86092  5.12400  1.32320  4.67847  1.07813  3.08036  4.96788  5.01183  4.67345  4.69473  4.22391  3.75510  2.38044  5.30408  4.17735    301 l - - -
          2.68618  4.42225  2.77519  2.73123  3.46354  2.40513  3.72494  3.29354  2.67741  2.69355  4.24690  2.90347  2.73739  3.18146  2.89801  2.37887  2.77519  2.98518  4.58477  3.61503
          0.01774  4.43656  5.15891  0.61958  0.77255  0.63332  0.75679
    297   2.27799  4.78043  3.13839  2.04870  4.00597  3.53938  3.77138  2.73264  2.60508  3.03074  3.87380  2.28442  3.93859  2.94903  3.05175  2.76443  2.93076  2.54709  5.32435  4.01318    302 e - - -
          2.68618  4.42225  2.77519  2.73123  3.46354  2.40513  3.72494  3.29354  2.67741  2.69355  4.24690  2.90347  2.73739  3.18146  2.89801  2.37887  2.77519  2.98518  4.58477  3.61503
          0.01774  4.43656  5.15891  0.61958  0.77255  0.63332  0.75679
    298   3.15898  2.71701  5.08731  4.54073  3.63718  4.51812  4.98963  1.13436  4.40931  1.93576  3.49329  4.64679  4.81706  4.59373  4.51013  3.87348  3.40562  1.55644  5.44363  4.26219    303 i - - -
          2.68618  4.42225  2.77519  2.73123  3.46354  2.40513  3.72494  3.29354  2.67741  2.69355  4.24690  2.90347  2.73739  3.18146  2.89801  2.37887  2.77519  2.98518  4.58477  3.61503
          0.01774  4.43656  5.15891  0.61958  0.77255  0.63332  0.75679
    299   2.33287  4.97937  3.01327  2.51887  4.35345  3.46782  3.75601  3.78908  2.19505  3.35343  4.14594  2.49151  2.09484  2.89031  2.97566  2.72018  2.47590  3.41222  5.55281  4.20010    304 p - - -
          2.68618  4.42225  2.77519  2.73123  3.46354  2.40513  3.72494  3.29354  2.67741  2.69355  4.24690  2.90347  2.73739  3.18146  2.89801  2.37887  2.77519  2.98518  4.58477  3.61503
          0.01774  4.43656  5.15891  0.61958  0.77255  0.63332  0.75679
    300   2.85442  5.15287  3.15393  2.60863  4.53903  2.73808  3.74458  3.96015  2.00845  3.46837  4.26710  3.10891  2.07634  2.86855  1.91657  2.84864  3.08131  3.58454  5.60495  4.29358    305 r - - -
          2.68618  4.42225  2.77519  2.73123  3.46354  2.40513  3.72494  3.29354  2.67741  2.69355  4.24690  2.90347  2.73739  3.18146  2.89801  2.37887  2.77519  2.98518  4.58477  3.61503
          0.01774  4.43656  5.15891  0.61958  0.77255  0.63332  0.75679
    301   2.77644  5.24934  2.86013  1.89107  4.58604  2.35569  3.70242  4.05843  2.42941  3.54384  4.30427  2.45126  3.90627  2.41271  2.37196  2.73585  3.00968  3.63814  5.67907  4.28154    306 e - - -
          2.68618  4.42225  2.77519  2.73123  3.46354  2.40513  3.72494  3.29354  2.67741  2.69355  4.24690  2.90347  2.73739  3.18146  2.89801  2.37887  2.77519  2.98518  4.58477  3.61503
          0.01774  4.43656  5.15891  0.61958  0.77255  0.63332  0.75679
    302   2.31767  4.75490  3.15575  2.63061  3.97765  3.53372  2.96031  3.38283  2.61943  2.14421  3.86588  2.29413  3.94228  2.96994  3.05391  2.37705  2.93435  3.08992  5.30164  3.99514    307 l - - -
          2.68618  4.42225  2.77519  2.73123  3.46354  2.40513  3.72494  3.29354  2.67741  2.69355  4.24690  2.90347  2.73739  3.18146  2.89801  2.37887  2.77519  2.98518  4.58477  3.61503
          0.01774  4.43656  5.15891  0.61958  0.77255  0.63332  0.75679
    303   2.79881  2.94253  4.51928  3.93362  3.25397  3.96133  4.28717  2.36800  3.77127  1.98291  3.28784  4.03956  4.32184  3.95585  3.87515  3.27211  3.03639  1.35830  4.83636  2.64396    308 v - - -
          2.68618  4.42225  2.77519  2.73123  3.46354  2.40513  3.72494  3.29354  2.67741  2.69355  4.24690  2.90347  2.73739  3.18146  2.89801  2.37887  2.77519  2.98518  4.58477  3.61503
          0.01774  4.43656  5.15891  0.61958  0.77255  0.63332  0.75679
    304   3.34878  6.02937  0.78085  1.76850  5.30532  3.46099  4.09954  4.87993  3.23586  4.34395  5.24302  2.91570  4.13857  3.28261  3.91009  3.18596  3.66102  4.41962  6.47444  4.90396    309 d - - -
          2.68618  4.42225  2.77519  2.73123  3.46354  2.40513  3.72494  3.29354  2.67741  2.69355  4.24690  2.90347  2.73739  3.18146  2.89801  2.37887  2.77519  2.98518  4.58477  3.61503
          0.01774  4.43656  5.15891  0.61958  0.77255  0.40345  1.10265
    305   3.29549  4.58283  5.22763  4.66348  2.01434  4.62667  5.00444  1.58021  4.51782  1.72731  3.32440  4.75772  4.88136  4.62071  4.56760  3.97671  3.52948  1.37361  5.35241  4.19825    310 v - - -
          2.68618  4.42225  2.77519  2.73123  3.46354  2.40513  3.72494  3.29354  2.67741  2.69355  4.24690  2.90347  2.73739  3.18146  2.89801  2.37887  2.77519  2.98518  4.58477  3.61503
          0.01613  4.53101  5.25336  0.61958  0.77255  0.48576  0.95510
    306   2.88064  5.12887  3.04318  2.66628  4.63080  3.53783  3.91185  4.09599  2.59091  3.62663  4.43376  1.25650  4.04360  3.05561  2.34346  2.26122  3.16518  3.68434  5.76602  4.42736    311 n - - -
          2.68618  4.42225  2.77519  2.73123  3.46354  2.40513  3.72494  3.29354  2.67741  2.69355  4.24690  2.90347  2.73739  3.18146  2.89801  2.37887  2.77519  2.98518  4.58477  3.61503
          0.01613  4.53101  5.25336  0.61958  0.77255  0.48576  0.95510
    307   3.31951  4.59986  5.24245  4.68726  2.48597  4.67503  5.07460  1.80512  4.55282  1.74734  3.37408  4.79824  4.92656  4.67180  4.62030  4.03018  3.55608  1.02843  5.42852  4.26908    312 v - - -
          2.68618  4.42225  2.77519  2.73123  3.46354  2.40513  3.72494  3.29354  2.67741  2.69355  4.24690  2.90347  2.73739  3.18146  2.89801  2.37887  2.77519  2.98518  4.58477  3.61503
          0.01613  4.53101  5.25336  0.61958  0.77255  0.48576  0.95510
    308   2.72896  4.76933  3.21843  2.27467  3.93098  3.58872  2.27858  3.36160  2.64274  2.53017  3.85347  3.16596  3.97901  2.99616  3.07302  2.81074  2.21963  3.07985  5.27278  2.99673    313 t - - -
          2.68618  4.42225  2.77519  2.73123  3.46354  2.40513  3.72494  3.29354  2.67741  2.69355  4.24690  2.90347  2.73739  3.18146  2.89801  2.37887  2.77519  2.98518  4.58477  3.61503
          0.01613  4.53101  5.25336  0.61958  0.77255  0.48576  0.95510
    309   3.85151  5.44437  4.52945  4.48922  5.35734  4.09790  5.46308  5.13748  4.61526  4.65858  5.76479  4.71289  0.18825  4.97703  4.74079  4.04875  4.34709  4.69403  6.30472  5.50004    314 P - - -
          2.68618  4.42225  2.77519  2.73123  3.46354  2.40513  3.72494  3.29354  2.67741  2.69355  4.24690  2.90347  2.73739  3.18146  2.89801  2.37887  2.77519  2.98518  4.58477  3.61503
          0.01613  4.53101  5.25336  0.61958  0.77255  0.48576  0.95510
    310   2.80111  5.10115  1.71248  2.55257  4.65514  2.58170  3.93009  4.12217  2.78110  3.66602  4.45260  3.07353  3.98301  3.07140  3.27991  2.22562  1.84512  3.67733  5.84491  4.45722    315 d - - -
          2.68618  4.42225  2.77519  2.73123  3.46354  2.40513  3.72494  3.29354  2.67741  2.69355  4.24690  2.90347  2.73739  3.18146  2.89801  2.37887  2.77519  2.98518  4.58477  3.61503
          0.01613  4.53101  5.25336  0.61958  0.77255  0.48576  0.95510
    311   3.75016  5.62254  3.96534  3.51701  5.17273  4.10311  4.33656  4.66489  0.39723  4.10179  5.07088  3.89275  4.59174  3.52127  2.81377  3.77532  3.97307  4.35148  5.97876  4.91973    316 K - - -
          2.68618  4.42225  2.77519  2.73123  3.46354  2.40513  3.72494  3.29354  2.67741  2.69355  4.24690  2.90347  2.73739  3.18146  2.89801  2.37887  2.77519  2.98518  4.58477  3.61503
          0.01613  4.53101  5.25336  0.61958  0.77255  0.48576  0.95510
    312   3.00994  5.27180  3.38446  2.75853  4.64611  3.73414  2.86306  4.04187  1.95146  3.52673  4.34158  3.23399  4.10485  2.90353  1.47051  3.00053  2.08663  3.68877  5.63319  4.36771    317 r - - -
          2.68618  4.42225  2.77519  2.73123  3.46354  2.40513  3.72494  3.29354  2.67741  2.69355  4.24690  2.90347  2.73739  3.18146  2.89801  2.37887  2.77519  2.98518  4.58477  3.61503
          0.01613  4.53101  5.25336  0.61958  0.77255  0.48576  0.95510
    313   2.88207  5.36717  2.85375  1.51865  4.70842  3.53719  2.75754  4.18348  1.88477  3.65531  4.42346  2.45508  3.97919  2.88441  2.92748  2.83142  3.11513  3.76057  5.77716  4.38066    318 e - - -
          2.68618  4.42225  2.77519  2.73123  3.46354  2.40513  3.72494  3.29354  2.67741  2.69355  4.24690  2.90347  2.73739  3.18146  2.89801  2.37887  2.77519  2.98518  4.58477  3.61503
          0.01613  4.53101  5.25336  0.61958  0.77255  0.48576  0.95510
    314   3.38508  4.80099  5.01328  4.73935  4.14240  4.38565  5.46579  2.25713  4.62609  2.73812  4.04323  4.81825  4.94158  4.95760  4.77325  3.96734  3.74946  0.46318  6.01977  4.77999    319 V - - -
          2.68618  4.42225  2.77519  2.73123  3.46354  2.40513  3.72494  3.29354  2.67741  2.69355  4.24690  2.90347  2.73739  3.18146  2.89801  2.37887  2.77519  2.98518  4.58477  3.61503
          0.01613  4.53101  5.25336  0.61958  0.77255  0.48576  0.95510
    315   2.70810  4.58615  3.37452  2.36880  2.52376  3.62714  3.05451  3.12527  2.77920  2.40517  3.68023  3.27227  4.01089  3.10849  2.68504  2.47157  2.93949  2.44076  5.14231  3.87601    320 e - - -
          2.68618  4.42225  2.77519  2.73123  3.46354  2.40513  3.72494  3.29354  2.67741  2.69355  4.24690  2.90347  2.73739  3.18146  2.89801  2.37887  2.77519  2.98518  4.58477  3.61503
          0.01613  4.53101  5.25336  0.61958  0.77255  0.48576  0.95510
    316   3.06076  4.49602  4.50355  3.93385  1.39092  4.17477  4.35728  2.15396  3.79020  1.78403  3.26105  4.13564  4.49518  2.76616  3.95163  3.47629  3.28797  2.57927  4.86843  3.56321    321 f - - -
          2.68618  4.42225  2.77519  2.73123  3.46354  2.40513  3.72494  3.29354  2.67741  2.69355  4.24690  2.90347  2.73739  3.18146  2.89801  2.37887  2.77519  2.98518  4.58477  3.61503
          0.01613  4.53101  5.25336  0.61958  0.77255  0.48576  0.95510
    317   2.76005  5.15962  2.47290  2.16508  4.45960  3.50833  3.72715  3.91484  1.91233  2.17978  4.21755  2.99328  3.92148  2.84504  2.96853  2.36738  2.99379  3.52626  5.61743  4.23265    322 k - - -
          2.68618  4.42225  2.77519  2.73123  3.46354  2.40513  3.72494  3.29354  2.67741  2.69355  4.24690  2.90347  2.73739  3.18146  2.89801  2.37887  2.77519  2.98518  4.58477  3.61503
          0.01613  4.53101  5.25336  0.61958  0.77255  0.48576  0.95510
    318   2.89133  5.39157  1.96523  2.40672  4.72201  3.49776  3.81228  4.20797  2.16173  3.69791  4.46995  1.67229  3.97697  2.93337  3.13012  2.83535  2.49812  3.78092  5.84330  4.41497    323 n - - -
          2.68618  4.42225  2.77519  2.73123  3.46354  2.40513  3.72494  3.29354  2.67741  2.69355  4.24690  2.90347  2.73739  3.18146  2.89801  2.37887  2.77519  2.98518  4.58477  3.61503
          0.01613  4.53101  5.25336  0.61958  0.77255  0.48576  0.95510
    319   2.82789  5.20533  3.03631  1.45183  4.51473  3.56692  3.73973  3.96916  2.06407  3.48003  4.26293  3.05187  3.96988  2.44106  2.82259  2.80683  3.05258  3.58592  3.28282  4.26673    324 e - - -
          2.68618  4.42225  2.77519  2.73123  3.46354  2.40513  3.72494  3.29354  2.67741  2.69355  4.24690  2.90347  2.73739  3.18146  2.89801  2.37887  2.77519  2.98518  4.58477  3.61503
          0.01613  4.53101  5.25336  0.61958  0.77255  0.48576  0.95510
    320   2.86573  5.38981  1.77452  2.08705  4.71441  3.49197  3.78648  4.20575  2.21841  3.68651  4.44899  2.41594  3.95860  2.90202  3.10497  2.80773  2.15781  3.77184  5.82585  4.39295    325 d - - -
          2.68618  4.42225  2.77519  2.73123  3.46354  2.40513  3.72494  3.29354  2.67741  2.69355  4.24690  2.90347  2.73739  3.18146  2.89801  2.37887  2.77519  2.98518  4.58477  3.61503
          0.01613  4.53101  5.25336  0.61958  0.77255  0.48576  0.95510
    321   2.71409  4.66472  3.30513  2.39750  3.84681  3.60743  3.83113  2.32944  2.70714  2.48708  3.75618  3.22157  3.99396  3.05164  2.55784  2.17632  2.49475  2.95879  5.21359  3.93503    326 s - - -
          2.68618  4.42225  2.77519  2.73123  3.46354  2.40513  3.72494  3.29354  2.67741  2.69355  4.24690  2.90347  2.73739  3.18146  2.89801  2.37887  2.77519  2.98518  4.58477  3.61503
          0.01613  4.53101  5.25336  0.61958  0.77255  0.48576  0.95510
    322   3.49381  4.70873  5.50427  5.00830  3.86141  5.04259  5.65085  0.93300  4.92505  1.89375  3.61504  5.17602  5.24849  5.11496  5.05755  4.45328  3.74492  1.30463  5.94964  4.78564    327 i - - -
          2.68618  4.42225  2.77519  2.73123  3.46354  2.40513  3.72494  3.29354  2.67741  2.69355  4.24690  2.90347  2.73739  3.18146  2.89801  2.37887  2.77519  2.98518  4.58477  3.61503
          0.01613  4.53101  5.25336  0.61958  0.77255  0.48576  0.95510
    323   3.01831  4.44931  4.49511  3.92648  3.27793  4.14486  2.96045  1.45605  3.72899  1.37181  3.29530  4.12690  4.47755  3.97896  3.88623  3.45538  3.24927  2.43976  4.96796  3.72592    328 l - - -
          2.68618  4.42225  2.77519  2.73123  3.46354  2.40513  3.72494  3.29354  2.67741  2.69355  4.24690  2.90347  2.73739  3.18146  2.89801  2.37887  2.77519  2.98518  4.58477  3.61503
          0.01613  4.53101  5.25336  0.61958  0.77255  0.48576  0.95510
    324   2.39086  5.26112  2.48775  1.72750  4.59605  2.82219  3.70954  4.07940  2.46443  3.56174  4.30920  2.95601  3.90540  2.40416  2.49050  2.71871  2.99494  3.64725  5.69739  4.28422    329 e - - -
          2.68618  4.42225  2.77519  2.73123  3.46354  2.40513  3.72494  3.29354  2.67741  2.69355  4.24690  2.90347  2.73739  3.18146  2.89801  2.37887  2.77519  2.98518  4.58477  3.61503
          0.01613  4.53101  5.25336  0.61958  0.77255  0.48576  0.95510
    325   2.74954  4.25082  4.12143  3.54209  3.35710  3.84021  4.15260  1.95059  3.43472  2.03794  2.71650  3.78896  4.21247  3.67438  3.64873  2.23778  2.15639  2.40894  4.88361  3.68873    330 i - - -
          2.68618  4.42225  2.77519  2.73123  3.46354  2.40513  3.72494  3.29354  2.67741  2.69355  4.24690  2.90347  2.73739  3.18146  2.89801  2.37887  2.77519  2.98518  4.58477  3.61503
          0.01613  4.53101  5.25336  0.61958  0.77255  0.48576  0.95510
    326   3.39816  4.66700  5.32914  4.77353  2.45629  4.76480  5.15281  1.04604  4.64047  1.67821  3.31667  4.89224  4.98777  4.72718  4.69318  4.12556  3.63143  1.78831  5.45277  4.31609    331 i - - -
          2.68626  4.42233  2.77487  2.73132  3.46362  2.40521  3.72503  3.29362  2.67749  2.69363  4.24698  2.90355  2.73748  3.18058  2.89809  2.37895  2.77528  2.98487  4.58485  3.61511
          0.92210  1.07021  1.34946  0.12350  2.15260  0.48576  0.95510
    327   2.68958  4.96865  2.91195  2.05668  4.22784  3.44836  3.66661  3.67072  2.12290  3.23973  4.04379  2.95893  3.86252  2.80600  2.86833  2.02944  2.92264  3.32318  5.43965  2.93014    333 s - - -
          2.68618  4.42225  2.77519  2.73123  3.46354  2.40513  3.72494  3.29354  2.67741  2.69355  4.24690  2.90347  2.73739  3.18146  2.89801  2.37887  2.77519  2.98518  4.58477  3.61503
          0.02169  4.23778  4.96012  0.61958  0.77255  0.85619  0.55299
    328   2.71259  5.09320  2.82904  1.83533  4.41671  3.42603  3.66258  3.86449  2.04527  3.39178  4.17503  2.92137  2.76137  2.78538  2.85161  2.69162  2.46487  3.47730  5.56003  4.18548    334 e - - -
          2.68618  4.42225  2.77519  2.73123  3.46354  2.40513  3.72494  3.29354  2.67741  2.69355  4.24690  2.90347  2.73739  3.18146  2.89801  2.37887  2.77519  2.98518  4.58477  3.61503
          0.02169  4.23778  4.96012  0.61958  0.77255  0.85619  0.55299
    329   2.20620  4.38735  4.68524  4.16636  3.67990  4.27387  4.84223  1.35998  4.06866  2.34846  3.52510  4.36335  4.64507  4.32494  4.27175  3.63507  3.28565  1.28984  5.46886  4.26376    335 v - - -
          2.68618  4.42225  2.77519  2.73123  3.46354  2.40513  3.72494  3.29354  2.67741  2.69355  4.24690  2.90347  2.73739  3.18146  2.89801  2.37887  2.77519  2.98518  4.58477  3.61503
          0.02169  4.23778  4.96012  0.61958  0.77255  0.30879  1.32553
    330   2.79266  5.19024  3.07849  1.78988  4.52099  3.55874  2.95368  2.98101  1.85030  3.47045  4.24224  3.04126  3.94719  2.82303  2.39401  2.77114  3.01545  3.57510  5.61271  4.25437    336 e - - -
          2.68618  4.42225  2.77519  2.73123  3.46354  2.40513  3.72494  3.29354  2.67741  2.69355  4.24690  2.90347  2.73739  3.18146  2.89801  2.37887  2.77519  2.98518  4.58477  3.61503
          0.01613  4.53101  5.25336  0.61958  0.77255  0.48576  0.95510
    331   2.08342  4.90806  3.11646  2.25626  4.16924  3.54193  3.76749  3.56888  2.19850  3.18576  4.00311  3.09048  3.94458  2.92055  3.01103  2.76185  2.00380  2.71982  5.43313  4.10301    337 t - - -
          2.68618  4.42225  2.77519  2.73123  3.46354  2.40513  3.72494  3.29354  2.67741  2.69355  4.24690  2.90347  2.73739  3.18146  2.89801  2.37887  2.77519  2.98518  4.58477  3.61503
          0.01613  4.53101  5.25336  0.61958  0.77255  0.48576  0.95510
    332   2.89485  5.11939  3.15517  2.73963  4.71265  2.63572  3.92665  4.14641  1.07357  3.66369  4.47029  3.21480  4.06480  3.06593  2.87858  2.33945  3.18392  3.72256  5.79231  4.48666    338 k - - -
          2.68618  4.42225  2.77519  2.73123  3.46354  2.40513  3.72494  3.29354  2.67741  2.69355  4.24690  2.90347  2.73739  3.18146  2.89801  2.37887  2.77519  2.98518  4.58477  3.61503
          0.01613  4.53101  5.25336  0.61958  0.77255  0.48576  0.95510
    333   3.91106  5.14538  5.55208  5.05287  2.26018  5.13285  5.09332  2.59173  4.89762  0.54181  3.11103  5.18640  5.22545  4.81619  4.88312  4.54621  4.12125  2.85007  5.15378  3.82492    339 L - - -
          2.68631  4.42104  2.77497  2.73166  3.46397  2.40534  3.72537  3.29397  2.67747  2.69368  4.24732  2.90233  2.73782  3.18189  2.89760  2.37810  2.77530  2.98521  4.58520  3.61546
          0.57677  1.07021  2.35015  1.50823  0.25013  0.48576  0.95510
    334   2.65170  4.68050  3.24917  2.76176  4.09008  3.45645  3.90641  3.48157  2.75669  2.51552  3.98264  2.54229  3.95159  3.10416  3.17439  1.51518  2.42621  3.15286  5.41709  4.12284    345 s - - -
          2.68618  4.42225  2.77519  2.73123  3.46354  2.40513  3.72494  3.29354  2.67741  2.69355  4.24690  2.90347  2.73739  3.18146  2.89801  2.37887  2.77519  2.98518  4.58477  3.61503
          0.01774  4.43656  5.15891  0.61958  0.77255  0.63332  0.75679
    335   2.36079  5.00793  3.09979  1.94214  4.28858  3.54914  3.72950  3.69386  2.42279  2.58103  4.08398  3.07033  3.94613  2.86795  1.90592  2.78155  2.99324  3.35842  5.48170  4.15458    346 r - - -
          2.68618  4.42225  2.77519  2.73123  3.46354  2.40513  3.72494  3.29354  2.67741  2.69355  4.24690  2.90347  2.73739  3.18146  2.89801  2.37887  2.77519  2.98518  4.58477  3.61503
          0.01774  4.43656  5.15891  0.61958  0.77255  0.63332  0.75679
    336   2.72256  4.23973  4.03031  3.45050  2.63473  3.80318  4.09371  2.22525  2.70291  1.77348  3.30691  3.72020  4.16958  3.59399  3.57072  3.08235  2.16523  2.42428  4.84909  3.65030    347 l - - -
          2.68618  4.42225  2.77519  2.73123  3.46354  2.40513  3.72494  3.29354  2.67741  2.69355  4.24690  2.90347  2.73739  3.18146  2.89801  2.37887  2.77519  2.98518  4.58477  3.61503
          0.01774  4.43656  5.15891  0.61958  0.77255  0.63332  0.75679
    337   4.33367  5.37149  5.24059  5.08921  0.87618  4.91699  3.69595  3.92577  4.89109  3.13662  4.47698  4.51100  5.19053  4.64936  4.76708  4.31856  4.54005  3.87750  3.78442  1.08419    348 f - - -
          2.68618  4.42225  2.77519  2.73123  3.46354  2.40513  3.72494  3.29354  2.67741  2.69355  4.24690  2.90347  2.73739  3.18146  2.89801  2.37887  2.77519  2.98518  4.58477  3.61503
          0.01774  4.43656  5.15891  0.61958  0.77255  0.63332  0.75679
    338   2.69558  5.09186  2.95855  1.92774  3.27472  3.47490  3.67314  3.84894  2.16608  3.37761  4.14664  2.96186  2.92647  2.43172  2.90415  2.33737  2.92722  3.45965  5.55037  4.16874    349 e - - -
          2.68618  4.42225  2.77519  2.73123  3.46354  2.40513  3.72494  3.29354  2.67741  2.69355  4.24690  2.90347  2.73739  3.18146  2.89801  2.37887  2.77519  2.98518  4.58477  3.61503
          0.01774  4.43656  5.15891  0.61958  0.77255  0.63332  0.75679
    339   2.67056  4.80637  3.12029  2.25902  4.11288  3.48789  3.77975  3.51643  2.59974  3.14118  3.96406  3.09415  2.97867  2.94467  3.05175  2.00897  2.18901  2.59866  5.39947  4.07893    350 s - - -
          2.68618  4.42225  2.77519  2.73123  3.46354  2.40513  3.72494  3.29354  2.67741  2.69355  4.24690  2.90347  2.73739  3.18146  2.89801  2.37887  2.77519  2.98518  4.58477  3.61503
          0.01774  4.43656  5.15891  0.61958  0.77255  0.63332  0.75679
    340   2.16375  4.83331  3.12773  2.65105  4.34816  3.42440  3.86144  3.77136  2.64723  3.36528  4.17038  3.12807  3.92454  1.62352  3.08289  2.25847  2.41606  3.38005  5.58265  4.25636    351 q - - -
          2.68618  4.42225  2.77519  2.73123  3.46354  2.40513  3.72494  3.29354  2.67741  2.69355  4.24690  2.90347  2.73739  3.18146  2.89801  2.37887  2.77519  2.98518  4.58477  3.61503
          0.01774  4.43656  5.15891  0.61958  0.77255  0.63332  0.75679
    341   2.37620  5.25548  1.97971  2.37886  4.59345  3.45399  3.73178  4.07339  2.18678  3.57047  4.33375  2.43978  3.90520  2.84689  3.02476  2.04329  3.02482  3.64972  5.71995  4.30429    352 d - - -
          2.68618  4.42225  2.77519  2.73123  3.46354  2.40513  3.72494  3.29354  2.67741  2.69355  4.24690  2.90347  2.73739  3.18146  2.89801  2.37887  2.77519  2.98518  4.58477  3.61503
          0.10962  4.43656  2.38611  0.61958  0.77255  0.63332  0.75679
    342   1.96661  4.20506  4.10055  3.52625  2.52964  3.79654  4.13614  2.48285  3.42196  2.02137  3.29799  3.76553  4.17692  3.65804  3.63426  3.08937  2.39409  2.00593  4.85863  3.66141    353 a - - -
          2.68618  4.42225  2.77519  2.73123  3.46354  2.40513  3.72494  3.29354  2.67741  2.69355  4.24690  2.90347  2.73739  3.18146  2.89801  2.37887  2.77519  2.98518  4.58477  3.61503
          0.01943  4.34638  5.06872  0.61958  0.77255  0.74614  0.64282
    343   2.65638  4.56666  3.28661  2.36197  3.73766  3.56319  3.78850  2.59536  2.26247  2.41580  2.85081  3.19259  3.94750  3.02392  3.08905  2.38677  2.88739  2.85117  5.12043  3.85017    354 k - - -
          2.68618  4.42225  2.77519  2.73123  3.46354  2.40513  3.72494  3.29354  2.67741  2.69355  4.24690  2.90347  2.73739  3.18146  2.89801  2.37887  2.77519  2.98518  4.58477  3.61503
          0.01943  4.34638  5.06872  0.61958  0.77255  0.54320  0.86961
    344   2.67750  4.25328  3.86884  3.30263  3.36146  2.90780  4.02238  2.29026  3.21936  2.46501  3.38057  3.60460  4.10475  3.48520  3.48503  2.49367  2.91842  2.18361  4.85424  2.04111    355 y - - -
          2.68618  4.42225  2.77519  2.73123  3.46354  2.40513  3.72494  3.29354  2.67741  2.69355  4.24690  2.90347  2.73739  3.18146  2.89801  2.37887  2.77519  2.98518  4.58477  3.61503
          0.01774  4.43656  5.15891  0.61958  0.77255  0.63332  0.75679
    345   3.31868  4.59546  5.20118  4.66514  2.42732  4.68586  5.08423  0.98385  4.54318  2.05788  3.37739  4.79553  4.93724  4.67860  4.63501  4.05152  3.56063  1.66429  5.42771  4.21727    356 i - - -
          2.68618  4.42225  2.77519  2.73123  3.46354  2.40513  3.72494  3.29354  2.67741  2.69355  4.24690  2.90347  2.73739  3.18146  2.89801  2.37887  2.77519  2.98518  4.58477  3.61503
          0.01774  4.43656  5.15891  0.61958  0.77255  0.63332  0.75679
    346   2.65895  4.75134  3.18077  2.64339  4.07048  3.48752  3.80272  3.47153  2.62972  3.10473  3.93443  3.12909  2.92150  2.50797  3.07033  2.00352  2.17360  2.58674  5.37319  4.06484    357 s - - -
          2.68618  4.42225  2.77519  2.73123  3.46354  2.40513  3.72494  3.29354  2.67741  2.69355  4.24690  2.90347  2.73739  3.18146  2.89801  2.37887  2.77519  2.98518  4.58477  3.61503
          0.01774  4.43656  5.15891  0.61958  0.77255  0.63332  0.75679
    347   2.68755  4.98493  3.02732  2.47639  4.26779  3.49025  3.69512  3.70193  1.95436  3.26846  3.10268  2.55270  2.92503  2.82499  2.92494  2.36350  2.53044  3.34488  5.47489  4.11879    358 k - - -
          2.68618  4.42225  2.77519  2.73123  3.46354  2.40513  3.72494  3.29354  2.67741  2.69355  4.24690  2.90347  2.73739  3.18146  2.89801  2.37887  2.77519  2.98518  4.58477  3.61503
          0.01774  4.43656  5.15891  0.61958  0.77255  0.63332  0.75679
    348   2.90060  5.23006  3.19075  2.61993  4.61089  3.62243  3.72755  4.02737  1.95786  3.50952  4.30621  2.14448  4.01182  2.84530  1.65644  2.88171  2.53232  3.64971  5.62113  4.31835    359 r - - -
          2.68618  4.42225  2.77519  2.73123  3.46354  2.40513  3.72494  3.29354  2.67741  2.69355  4.24690  2.90347  2.73739  3.18146  2.89801  2.37887  2.77519  2.98518  4.58477  3.61503
          0.11405  4.43656  2.34390  0.61958  0.77255  0.63332  0.75679
    349   2.69094  4.74263  3.18924  2.24966  2.98082  3.54418  3.73560  3.33883  2.14234  2.21463  3.82145  3.11521  3.92934  2.92067  2.48647  2.76738  2.91812  3.05595  5.25404  3.95882    360 k - - -
          2.68618  4.42225  2.77519  2.73123  3.46354  2.40513  3.72494  3.29354  2.67741  2.69355  4.24690  2.90347  2.73739  3.18146  2.89801  2.37887  2.77519  2.98518  4.58477  3.61503
          0.01952  4.34203  5.06437  0.61958  0.77255  0.75104  0.63843
    350   2.92440  5.47319  1.71898  1.91583  4.78439  3.40538  3.80804  4.28633  2.69888  3.77138  4.56258  1.90996  3.94090  2.94290  3.24749  2.84306  2.47038  3.85247  5.92165  4.45743    361 d - - -
          2.68618  4.42225  2.77519  2.73123  3.46354  2.40513  3.72494  3.29354  2.67741  2.69355  4.24690  2.90347  2.73739  3.18146  2.89801  2.37887  2.77519  2.98518  4.58477  3.61503
          0.01952  4.34203  5.06437  0.61958  0.77255  0.75104  0.63843
    351   2.65236  4.60777  3.22445  2.30694  3.79823  3.53538  3.78013  3.17685  2.66566  2.85203  3.71200  3.15874  3.93262  3.00119  3.08618  2.11083  2.47767  2.39792  5.16674  2.93309    362 s - - -
          2.68618  4.42225  2.77519  2.73123  3.46354  2.40513  3.72494  3.29354  2.67741  2.69355  4.24690  2.90347  2.73739  3.18146  2.89801  2.37887  2.77519  2.98518  4.58477  3.61503
          0.01952  4.34203  5.06437  0.61958  0.77255  0.75104  0.63843
    352   2.71299  5.15543  2.41560  2.09559  4.46147  3.43711  3.66828  3.93300  2.43607  3.44433  4.21036  2.45126  3.85978  2.07660  2.92586  2.68142  2.94836  3.52839  3.19260  4.20217    363 q - - -
          2.68618  4.42225  2.77519  2.73123  3.46354  2.40513  3.72494  3.29354  2.67741  2.69355  4.24690  2.90347  2.73739  3.18146  2.89801  2.37887  2.77519  2.98518  4.58477  3.61503
          0.23958  4.34203  1.60929  0.61958  0.77255  0.75104  0.63843
    353   2.97308  5.26804  2.84948  2.00816  4.65348  3.51419  3.70667  4.05573  1.24659  3.54114  4.38593  3.01620  3.97787  2.84552  2.52514  2.93330  3.19191  3.69673  5.63546  4.34736    364 k - - -
          2.68618  4.42225  2.77519  2.73123  3.46354  2.40513  3.72494  3.29354  2.67741  2.69355  4.24690  2.90347  2.73739  3.18146  2.89801  2.37887  2.77519  2.98518  4.58477  3.61503
          0.02426  4.12671  4.84906  0.61958  0.77255  0.73170  0.65603
    354   2.61591  4.49337  3.30688  2.76967  3.70050  3.50836  2.89730  2.43322  2.72297  2.76830  3.64376  3.21227  3.92902  3.06621  3.11134  2.02904  2.36543  2.81445  5.09702  3.82911    365 s - - -
          2.68618  4.42225  2.77519  2.73123  3.46354  2.40513  3.72494  3.29354  2.67741  2.69355  4.24690  2.90347  2.73739  3.18146  2.89801  2.37887  2.77519  2.98518  4.58477  3.61503
          0.02152  4.24519  4.96754  0.61958  0.77255  0.84941  0.55803
    355   2.95758  5.53758  1.62089  1.83549  4.83493  3.36147  3.80285  4.34844  2.71867  3.82322  4.63064  2.81422  3.92574  1.81500  3.27191  2.85875  3.22365  3.91130  5.96802  4.48702    366 d - - -
          2.68618  4.42225  2.77519  2.73123  3.46354  2.40513  3.72494  3.29354  2.67741  2.69355  4.24690  2.90347  2.73739  3.18146  2.89801  2.37887  2.77519  2.98518  4.58477  3.61503
          0.02152  4.24519  4.96754  0.61958  0.77255  0.84941  0.55803
    356   2.68972  4.90572  2.94300  2.47777  4.17867  3.44763  3.70168  3.61466  2.46939  2.59791  4.02173  2.03728  3.87787  2.36674  2.90415  2.29927  2.93304  3.27795  5.41933  4.07686    367 n - - -
          2.68618  4.42225  2.77519  2.73123  3.46354  2.40513  3.72494  3.29354  2.67741  2.69355  4.24690  2.90347  2.73739  3.18146  2.89801  2.37887  2.77519  2.98518  4.58477  3.61503
          0.02152  4.24519  4.96754  0.61958  0.77255  0.65132  0.73680
    357   2.98950  5.04233  3.18244  2.87734  4.59260  3.56289  4.03967  4.03277  1.97068  3.60471  4.48940  3.32361  1.07625  3.22652  2.94337  3.04487  3.30116  3.66585  5.72450  4.48336    368 p - - -
          2.68618  4.42225  2.77519  2.73123  3.46354  2.40513  3.72494  3.29354  2.67741  2.69355  4.24690  2.90347  2.73739  3.18146  2.89801  2.37887  2.77519  2.98518  4.58477  3.61503
          0.01952  4.34203  5.06437  0.61958  0.77255  0.75104  0.63843
    358   2.73178  5.14062  2.38573  2.39122  4.45470  3.44852  3.68560  3.90868  1.67086  3.43429  4.21058  2.42724  3.87669  2.80486  2.91289  2.70583  2.96862  2.79307  5.59986  4.21228    369 k - - -
          2.68618  4.42225  2.77519  2.73123  3.46354  2.40513  3.72494  3.29354  2.67741  2.69355  4.24690  2.90347  2.73739  3.18146  2.89801  2.37887  2.77519  2.98518  4.58477  3.61503
          0.23506  4.34203  1.62725  0.61958  0.77255  0.75104  0.63843
    359   2.72904  4.90284  3.00820  2.05890  4.16485  3.48766  3.67218  2.63172  1.76116  3.13357  3.98134  3.01774  3.89486  2.82465  2.71783  2.75756  2.95439  3.19556  5.38016  4.07122    370 k - - -
          2.68618  4.42225  2.77519  2.73123  3.46354  2.40513  3.72494  3.29354  2.67741  2.69355  4.24690  2.90347  2.73739  3.18146  2.89801  2.37887  2.77519  2.98518  4.58477  3.61503
          0.02416  4.13112  4.85347  0.61958  0.77255  0.94412  0.49269
    360   1.72419  4.59519  3.10562  2.66968  4.10072  3.31462  3.83203  3.46240  2.63820  3.12284  3.97457  3.10805  3.84579  2.24357  3.03064  2.65145  2.29149  3.11575  5.40317  4.11413    371 a - - -
          2.68618  4.42225  2.77519  2.73123  3.46354  2.40513  3.72494  3.29354  2.67741  2.69355  4.24690  2.90347  2.73739  3.18146  2.89801  2.37887  2.77519  2.98518  4.58477  3.61503
          0.02416  4.13112  4.85347  0.61958  0.77255  0.94412  0.49269
    361   2.35490  4.26119  3.51035  3.13048  4.08124  1.66610  4.15818  3.41056  3.14023  3.16269  4.02551  3.35611  3.80551  3.44070  3.47067  1.96899  2.79037  2.12381  5.47058  4.24017    372 g - - -
          2.68618  4.42225  2.77519  2.73123  3.46354  2.40513  3.72494  3.29354  2.67741  2.69355  4.24690  2.90347  2.73739  3.18146  2.89801  2.37887  2.77519  2.98518  4.58477  3.61503
          0.02416  4.13112  4.85347  0.61958  0.77255  0.94412  0.49269
    362   2.62762  4.70531  3.02937  2.19006  3.92775  3.44896  2.78409  3.31446  2.50718  2.96284  3.80762  3.02589  3.85960  2.87324  2.93429  2.69588  2.32224  2.47981  5.24078  3.93204    373 e - - -
          2.68618  4.42225  2.77519  2.73123  3.46354  2.40513  3.72494  3.29354  2.67741  2.69355  4.24690  2.90347  2.73739  3.18146  2.89801  2.37887  2.77519  2.98518  4.58477  3.61503
          0.02416  4.13112  4.85347  0.61958  0.77255  0.94412  0.49269
    363   2.58474  4.72272  2.29048  2.49997  4.14350  2.57883  3.76068  3.54540  2.61904  3.17786  4.00308  2.99335  3.82599  2.93214  3.08078  2.16315  2.87765  2.38161  5.42918  4.09917    374 s - - -
          2.68618  4.42225  2.77519  2.73123  3.46354  2.40513  3.72494  3.29354  2.67741  2.69355  4.24690  2.90347  2.73739  3.18146  2.89801  2.37887  2.77519  2.98518  4.58477  3.61503
          0.14830  4.13112  2.10566  0.61958  0.77255  0.73277  0.65504
    364   2.61207  4.61962  2.30743  2.61469  3.98064  3.37191  3.83971  3.23737  2.74767  3.01565  3.89217  3.08713  3.88181  3.05109  3.18438  2.19330  2.90816  1.87523  5.34532  4.03841    375 v - - -
          2.68618  4.42225  2.77519  2.73123  3.46354  2.40513  3.72494  3.29354  2.67741  2.69355  4.24690  2.90347  2.73739  3.18146  2.89801  2.37887  2.77519  2.98518  4.58477  3.61503
          0.02395  4.13955  4.86189  0.61958  0.77255  0.93777  0.49676
    365   2.17522  4.27201  4.35820  3.78630  2.43956  4.00179  4.31874  1.85908  3.66809  1.66986  3.14062  3.99863  4.33458  3.86829  3.83962  3.30822  3.08151  2.14519  4.90298  3.70789    376 l - - -
          2.68618  4.42225  2.77519  2.73123  3.46354  2.40513  3.72494  3.29354  2.67741  2.69355  4.24690  2.90347  2.73739  3.18146  2.89801  2.37887  2.77519  2.98518  4.58477  3.61503
          0.02395  4.13955  4.86189  0.61958  0.77255  0.93777  0.49676
    366   3.30077  5.44374  0.59952  2.54344  4.86231  3.43501  4.19819  4.51650  3.33759  4.07991  5.07210  3.11024  4.10721  3.44345  3.88397  3.23849  3.64780  4.12972  5.97610  4.70164    377 D - - -
          2.68618  4.42225  2.77519  2.73123  3.46354  2.40513  3.72494  3.29354  2.67741  2.69355  4.24690  2.90347  2.73739  3.18146  2.89801  2.37887  2.77519  2.98518  4.58477  3.61503
          0.02395  4.13955  4.86189  0.61958  0.77255  0.93777  0.49676
    367   2.41736  4.26331  3.61408  3.15504  3.88800  3.24019  4.11547  3.07658  3.10454  2.92564  3.82845  3.40391  3.86604  3.41775  3.42866  1.95402  1.71506  2.10147  5.32005  4.09429    378 t - - -
          2.68618  4.42225  2.77519  2.73123  3.46354  2.40513  3.72494  3.29354  2.67741  2.69355  4.24690  2.90347  2.73739  3.18146  2.89801  2.37887  2.77519  2.98518  4.58477  3.61503
          0.02395  4.13955  4.86189  0.61958  0.77255  0.93777  0.49676
    368   2.73803  4.88850  3.02133  2.61856  4.40451  3.40195  3.77300  3.82986  1.56341  3.39443  4.23146  3.08017  3.91171  2.93079  2.70138  1.75140  3.02730  3.44851  5.54366  4.24893    379 k - - -
          2.68618  4.42225  2.77519  2.73123  3.46354  2.40513  3.72494  3.29354  2.67741  2.69355  4.24690  2.90347  2.73739  3.18146  2.89801  2.37887  2.77519  2.98518  4.58477  3.61503
          0.02395  4.13955  4.86189  0.61958  0.77255  0.93777  0.49676
    369   2.61409  2.85252  3.48045  2.93073  3.32940  3.56036  2.82041  2.88553  2.85998  2.58511  3.48506  3.32019  3.96320  3.18049  3.20270  2.32739  2.85879  2.65470  4.80682  2.64213    380 s - - -
          2.68618  4.42225  2.77519  2.73123  3.46354  2.40513  3.72494  3.29354  2.67741  2.69355  4.24690  2.90347  2.73739  3.18146  2.89801  2.37887  2.77519  2.98518  4.58477  3.61503
          0.02395  4.13955  4.86189  0.61958  0.77255  0.93777  0.49676
    370   2.94407  5.23624  3.16660  2.10721  4.65365  3.59776  3.63649  4.03927  1.47286  3.48325  4.30417  3.08335  3.98338  2.75743  1.86105  2.91405  3.13433  3.67582  5.55184  4.30032    381 k - - -
          2.68618  4.42225  2.77519  2.73123  3.46354  2.40513  3.72494  3.29354  2.67741  2.69355  4.24690  2.90347  2.73739  3.18146  2.89801  2.37887  2.77519  2.98518  4.58477  3.61503
          0.02395  4.13955  4.86189  0.61958  0.77255  0.93777  0.49676
    371   2.81668  4.97534  3.22813  2.64406  4.34361  3.55036  3.66760  3.72034  1.78254  3.26669  4.10309  3.10725  3.94908  2.81038  2.03724  2.84080  1.95353  3.39145  5.42649  4.16839    382 k - - -
          2.68618  4.42225  2.77519  2.73123  3.46354  2.40513  3.72494  3.29354  2.67741  2.69355  4.24690  2.90347  2.73739  3.18146  2.89801  2.37887  2.77519  2.98518  4.58477  3.61503
          0.02395  4.13955  4.86189  0.61958  0.77255  0.93777  0.49676
    372   2.84826  5.20475  3.06554  2.09014  4.59717  3.53625  3.61809  4.01056  1.78806  3.46389  4.26212  3.01455  3.92527  2.15048  2.02234  2.81542  3.05113  3.62738  5.55021  4.25554    383 k - - -
          2.68618  4.42225  2.77519  2.73123  3.46354  2.40513  3.72494  3.29354  2.67741  2.69355  4.24690  2.90347  2.73739  3.18146  2.89801  2.37887  2.77519  2.98518  4.58477  3.61503
          0.02395  4.13955  4.86189  0.61958  0.77255  0.93777  0.49676
    373   3.25988  4.57905  4.90641  4.35409  1.71797  4.48598  4.62369  1.77312  4.21620  1.34609  2.99679  4.50953  4.70623  4.29258  4.29863  3.82697  3.48289  2.28811  4.90495  3.60617    384 l - - -
          2.68618  4.42225  2.77519  2.73123  3.46354  2.40513  3.72494  3.29354  2.67741  2.69355  4.24690  2.90347  2.73739  3.18146  2.89801  2.37887  2.77519  2.98518  4.58477  3.61503
          0.02395  4.13955  4.86189  0.61958  0.77255  0.93777  0.49676
    374   2.62802  4.65779  2.99577  2.61993  3.98502  2.49125  3.81556  3.40955  2.66825  2.27355  3.94120  1.93931  3.88048  3.02628  3.07345  2.71773  2.92427  3.09507  5.32784  4.00605    385 n - - -
          2.68618  4.42225  2.77519  2.73123  3.46354  2.40513  3.72494  3.29354  2.67741  2.69355  4.24690  2.90347  2.73739  3.18146  2.89801  2.37887  2.77519  2.98518  4.58477  3.61503
          0.02395  4.13955  4.86189  0.61958  0.77255  0.93777  0.49676
    375   3.05738  5.67099  1.34003  1.39164  4.95459  3.28933  3.85507  4.49014  2.89996  3.97542  4.83532  2.74719  3.92481  3.02368  3.51657  2.92595  3.35055  4.05018  6.11955  4.59486    386 d - - -
          2.68618  4.42225  2.77519  2.73123  3.46354  2.40513  3.72494  3.29354  2.67741  2.69355  4.24690  2.90347  2.73739  3.18146  2.89801  2.37887  2.77519  2.98518  4.58477  3.61503
          0.02395  4.13955  4.86189  0.61958  0.77255  0.93777  0.49676
    376   2.13052  4.90943  2.70051  1.61089  4.38517  3.30663  3.77654  3.80728  2.62102  3.40079  4.21828  2.93143  3.84359  2.93409  3.09013  2.15012  2.97106  3.41487  5.61262  4.24800    387 e - - -
          2.68618  4.42225  2.77519  2.73123  3.46354  2.40513  3.72494  3.29354  2.67741  2.69355  4.24690  2.90347  2.73739  3.18146  2.89801  2.37887  2.77519  2.98518  4.58477  3.61503
          0.02395  4.13955  4.86189  0.61958  0.77255  0.93777  0.49676
    377   2.67025  2.92305  3.89422  3.31961  3.28376  3.73280  4.02915  2.09295  3.19552  1.86927  3.25129  3.62016  4.10286  2.62209  3.44792  3.01413  2.90628  2.32082  4.83812  3.63477    388 l - - -
          2.68618  4.42225  2.77519  2.73123  3.46354  2.40513  3.72494  3.29354  2.67741  2.69355  4.24690  2.90347  2.73739  3.18146  2.89801  2.37887  2.77519  2.98518  4.58477  3.61503
          0.02395  4.13955  4.86189  0.61958  0.77255  0.93777  0.49676
    378   3.03870  5.62884  1.67381  1.15518  4.91740  3.29550  3.84713  4.44557  2.87199  3.93723  4.79240  2.75718  3.92204  3.01377  3.47405  2.91508  3.32877  4.01120  6.08096  4.57014    389 e - - -
          2.68618  4.42225  2.77519  2.73123  3.46354  2.40513  3.72494  3.29354  2.67741  2.69355  4.24690  2.90347  2.73739  3.18146  2.89801  2.37887  2.77519  2.98518  4.58477  3.61503
          0.02395  4.13955  4.86189  0.61958  0.77255  0.93777  0.49676
    379   2.77112  4.90813  3.14290  2.59755  4.19032  3.53045  3.67622  3.54817  1.67288  3.14582  4.00092  3.07850  3.92886  2.26874  2.58845  2.80662  2.99149  2.42442  5.37066  4.08835    390 k - - -
          2.68618  4.42225  2.77519  2.73123  3.46354  2.40513  3.72494  3.29354  2.67741  2.69355  4.24690  2.90347  2.73739  3.18146  2.89801  2.37887  2.77519  2.98518  4.58477  3.61503
          0.02395  4.13955  4.86189  0.61958  0.77255  0.93777  0.49676
    380   2.81418  5.11942  2.51245  1.29874  4.55690  3.31120  3.81937  4.01958  2.69051  3.58862  4.42822  2.88808  3.88898  2.98494  3.16513  2.04114  3.11658  3.61756  5.76294  4.36176    391 e - - -
          2.68618  4.42225  2.77519  2.73123  3.46354  2.40513  3.72494  3.29354  2.67741  2.69355  4.24690  2.90347  2.73739  3.18146  2.89801  2.37887  2.77519  2.98518  4.58477  3.61503
          0.15673  4.13955  2.04689  0.61958  0.77255  0.54742  0.86380
    381   2.69174  4.54349  3.32646  2.27981  3.67603  3.59951  3.82984  2.09195  2.71442  2.22736  3.59567  3.24716  3.98570  2.55456  3.09030  2.84927  2.92233  2.74445  5.10494  3.84740    392 i - - -
          2.68618  4.42225  2.77519  2.73123  3.46354  2.40513  3.72494  3.29354  2.67741  2.69355  4.24690  2.90347  2.73739  3.18146  2.89801  2.37887  2.77519  2.98518  4.58477  3.61503
          0.02126  4.25725  4.97960  0.61958  0.77255  0.83817  0.56652
    382   2.84972  5.37073  1.74085  2.27530  4.69551  2.58519  3.74788  4.19054  2.06068  3.67731  4.46230  2.24657  3.89313  2.87814  3.12521  2.77969  3.10588  3.76015  5.82456  4.37845    393 d - - -
          2.68618  4.42225  2.77519  2.73123  3.46354  2.40513  3.72494  3.29354  2.67741  2.69355  4.24690  2.90347  2.73739  3.18146  2.89801  2.37887  2.77519  2.98518  4.58477  3.61503
          0.02126  4.25725  4.97960  0.61958  0.77255  0.31539  1.30750
    383   2.71586  5.11980  2.59865  2.44637  4.42438  3.50060  3.69546  3.88154  2.44683  2.44018  4.17318  2.56257  3.89584  2.39091  2.50008  2.38248  2.55898  3.48888  5.57782  4.19421    394 s - - -
          2.68618  4.42225  2.77519  2.73123  3.46354  2.40513  3.72494  3.29354  2.67741  2.69355  4.24690  2.90347  2.73739  3.18146  2.89801  2.37887  2.77519  2.98518  4.58477  3.61503
          0.01613  4.53101  5.25336  0.61958  0.77255  0.48576  0.95510
    384   2.76452  5.06840  3.07996  2.53459  4.36335  3.54793  3.73678  3.79806  2.45174  2.77105  4.14309  2.60660  3.94572  2.46889  2.43591  1.67935  2.99470  3.43783  5.53903  4.19065    395 s - - -
          2.68618  4.42225  2.77519  2.73123  3.46354  2.40513  3.72494  3.29354  2.67741  2.69355  4.24690  2.90347  2.73739  3.18146  2.89801  2.37887  2.77519  2.98518  4.58477  3.61503
          0.01613  4.53101  5.25336  0.61958  0.77255  0.48576  0.95510
    385   2.80391  5.28515  2.88432  2.11630  4.62140  3.51014  3.73349  4.09674  2.17226  3.58077  4.33864  2.53802  3.93482  2.11527  2.94010  1.82727  3.03777  3.67330  5.71571  4.31377    396 s - - -
          2.68618  4.42225  2.77519  2.73123  3.46354  2.40513  3.72494  3.29354  2.67741  2.69355  4.24690  2.90347  2.73739  3.18146  2.89801  2.37887  2.77519  2.98518  4.58477  3.61503
          0.01613  4.53101  5.25336  0.61958  0.77255  0.48576  0.95510
    386   3.85151  5.44437  4.52945  4.48922  5.35734  4.09790  5.46308  5.13748  4.61526  4.65858  5.76479  4.71289  0.18825  4.97703  4.74079  4.04875  4.34709  4.69403  6.30472  5.50004    397 P - - -
          2.68643  4.42250  2.77545  2.73115  3.46379  2.40516  3.72520  3.29379  2.67672  2.69350  4.24564  2.90372  2.73765  3.18123  2.89785  2.37868  2.77545  2.98499  4.58502  3.61528
          0.57201  1.07807  2.35015  1.03811  0.43714  0.48576  0.95510
    387   2.81372  5.30889  1.98194  2.38710  4.64356  3.47376  3.73031  4.12411  1.68001  3.60493  4.36826  2.94101  2.96646  2.39753  2.96437  2.76393  3.05178  3.69757  5.73897  4.32748    401 k - - -
          2.68618  4.42225  2.77519  2.73123  3.46354  2.40513  3.72494  3.29354  2.67741  2.69355  4.24690  2.90347  2.73739  3.18146  2.89801  2.37887  2.77519  2.98518  4.58477  3.61503
          0.01774  4.43656  5.15891  0.61958  0.77255  0.63332  0.75679
    388   2.77138  5.19938  2.43211  2.43391  4.50599  3.49704  3.70044  3.98139  1.52438  3.48398  4.25477  2.97460  3.91175  2.39539  2.86811  2.74077  3.00186  3.58018  5.62435  3.11653    402 k - - -
          2.68618  4.42225  2.77519  2.73123  3.46354  2.40513  3.72494  3.29354  2.67741  2.69355  4.24690  2.90347  2.73739  3.18146  2.89801  2.37887  2.77519  2.98518  4.58477  3.61503
          0.01774  4.43656  5.15891  0.61958  0.77255  0.63332  0.75679
    389   2.65445  4.53173  3.46310  2.91949  3.84497  3.52985  3.93997  3.18239  2.83237  2.89702  3.77141  3.32912  3.99539  3.19405  2.58827  2.31684  1.77715  2.09716  5.23347  3.98073    403 t - - -
          2.68618  4.42225  2.77519  2.73123  3.46354  2.40513  3.72494  3.29354  2.67741  2.69355  4.24690  2.90347  2.73739  3.18146  2.89801  2.37887  2.77519  2.98518  4.58477  3.61503
          0.01774  4.43656  5.15891  0.61958  0.77255  0.63332  0.75679
    390   2.78754  5.11868  2.35754  2.44534  4.35002  3.48759  3.75650  3.84184  2.56607  3.39800  4.20000  2.98767  1.82990  2.43823  3.04778  2.77539  3.02887  3.47933  5.57407  3.06641    404 p - - -
          2.68618  4.42225  2.77519  2.73123  3.46354  2.40513  3.72494  3.29354  2.67741  2.69355  4.24690  2.90347  2.73739  3.18146  2.89801  2.37887  2.77519  2.98518  4.58477  3.61503
          0.01774  4.43656  5.15891  0.61958  0.77255  0.63332  0.75679
    391   2.37303  5.14203  2.39008  2.13201  4.45627  3.46301  3.69693  3.91876  2.47058  3.44081  4.20851  2.47618  3.88300  2.81240  2.96331  2.06322  2.95994  2.84688  5.60924  4.21511    405 s - - -
          2.68618  4.42225  2.77519  2.73123  3.46354  2.40513  3.72494  3.29354  2.67741  2.69355  4.24690  2.90347  2.73739  3.18146  2.89801  2.37887  2.77519  2.98518  4.58477  3.61503
          0.01774  4.43656  5.15891  0.61958  0.77255  0.63332  0.75679
    392   2.72822  3.11198  3.17215  2.61897  4.04914  3.55540  3.75474  3.48438  1.74185  3.10309  3.93675  2.27400  3.95095  2.92685  2.92869  2.78374  2.96007  3.18070  5.33603  3.06842    406 k - - -
          2.68618  4.42225  2.77519  2.73123  3.46354  2.40513  3.72494  3.29354  2.67741  2.69355  4.24690  2.90347  2.73739  3.18146  2.89801  2.37887  2.77519  2.98518  4.58477  3.61503
          0.01774  4.43656  5.15891  0.61958  0.77255  0.63332  0.75679
    393   2.74069  5.05842  3.04243  2.50004  4.36278  2.80605  3.70408  3.79729  1.71546  2.72678  4.13242  3.02408  3.91609  2.44146  2.83791  2.29603  2.97040  3.43194  5.52463  4.17537    407 k - - -
          2.68618  4.42225  2.77519  2.73123  3.46354  2.40513  3.72494  3.29354  2.67741  2.69355  4.24690  2.90347  2.73739  3.18146  2.89801  2.37887  2.77519  2.98518  4.58477  3.61503
          0.01774  4.43656  5.15891  0.61958  0.77255  0.63332  0.75679
    394   3.50649  4.80305  5.24723  4.67300  3.27383  4.79312  5.11821  2.33616  4.52602  1.01862  1.65119  4.87589  4.96145  4.57227  4.58568  4.14730  3.72634  1.95449  5.35993  4.32533    408 l - - -
          2.68618  4.42225  2.77519  2.73123  3.46354  2.40513  3.72494  3.29354  2.67741  2.69355  4.24690  2.90347  2.73739  3.18146  2.89801  2.37887  2.77519  2.98518  4.58477  3.61503
          0.01774  4.43656  5.15891  0.61958  0.77255  0.63332  0.75679
    395   2.54876  4.44455  3.60797  3.14125  4.06254  2.39430  4.16265  3.42870  3.13220  3.13576  3.99469  3.44414  2.70103  3.43504  3.49294  1.81287  2.93046  1.71203  5.45258  4.21584    409 v - - -
          2.68618  4.42225  2.77519  2.73123  3.46354  2.40513  3.72494  3.29354  2.67741  2.69355  4.24690  2.90347  2.73739  3.18146  2.89801  2.37887  2.77519  2.98518  4.58477  3.61503
          0.11405  4.43656  2.34390  0.61958  0.77255  0.63332  0.75679
    396   2.80872  5.19439  2.99334  2.10889  4.54631  3.52363  3.68334  3.98641  2.30068  3.47593  4.25951  3.00814  3.92969  2.33140  1.77561  2.25871  3.03046  3.59513  5.60321  4.25962    410 r - - -
          2.68618  4.42225  2.77519  2.73123  3.46354  2.40513  3.72494  3.29354  2.67741  2.69355  4.24690  2.90347  2.73739  3.18146  2.89801  2.37887  2.77519  2.98518  4.58477  3.61503
          0.01952  4.34203  5.06437  0.61958  0.77255  0.75104  0.63843
    397   2.70295  4.24111  3.97794  3.40844  3.38873  3.77409  4.11107  2.10580  3.31812  2.06048  3.36292  3.69358  4.15918  3.57935  3.57074  2.40888  2.11619  2.00273  4.91539  3.71108    411 v - - -
          2.68618  4.42225  2.77519  2.73123  3.46354  2.40513  3.72494  3.29354  2.67741  2.69355  4.24690  2.90347  2.73739  3.18146  2.89801  2.37887  2.77519  2.98518  4.58477  3.61503
          0.12868  4.34203  2.22808  0.61958  0.77255  0.75104  0.63843
    398   3.42694  5.56238  0.51181  2.63986  4.99926  3.52908  4.31140  4.68037  3.47281  4.22808  5.22930  3.20910  4.20805  3.56141  4.02713  3.35830  3.77812  4.28520  6.09090  4.83161    412 D - - -
          2.68618  4.42225  2.77519  2.73123  3.46354  2.40513  3.72494  3.29354  2.67741  2.69355  4.24690  2.90347  2.73739  3.18146  2.89801  2.37887  2.77519  2.98518  4.58477  3.61503
          0.02174  4.23509  4.95744  0.61958  0.77255  0.85863  0.55120
    399   2.02156  4.54200  3.20406  2.77550  4.29140  3.23272  3.95914  3.71128  2.82024  3.34073  4.15217  2.33445  3.83262  3.14510  3.24095  1.76188  2.13142  3.27215  5.57584  4.28445    413 s - - -
          2.68618  4.42225  2.77519  2.73123  3.46354  2.40513  3.72494  3.29354  2.67741  2.69355  4.24690  2.90347  2.73739  3.18146  2.89801  2.37887  2.77519  2.98518  4.58477  3.61503
          0.40922  4.23509  1.13521  0.61958  0.77255  0.46924  0.98210
    400   2.97065  4.96110  2.89471  2.81165  4.36957  3.38421  4.17318  4.14733  3.10492  3.76554  4.72573  0.75968  4.05285  3.45355  3.46262  3.03205  3.36566  3.74169  5.64470  4.30426    414 n - - -
          2.68618  4.42225  2.77519  2.73123  3.46354  2.40513  3.72494  3.29354  2.67741  2.69355  4.24690  2.90347  2.73739  3.18146  2.89801  2.37887  2.77519  2.98518  4.58477  3.61503
          0.02395  4.13955  4.86189  0.61958  0.77255  0.93777  0.49676
    401   3.20176  4.48203  4.98796  4.45924  3.51066  4.60255  5.08368  1.46515  4.35176  1.63280  3.30422  4.66752  4.84938  4.55128  4.50982  3.97253  3.44797  1.20068  5.50166  4.34398    415 v - - -
          2.68618  4.42225  2.77519  2.73123  3.46354  2.40513  3.72494  3.29354  2.67741  2.69355  4.24690  2.90347  2.73739  3.18146  2.89801  2.37887  2.77519  2.98518  4.58477  3.61503
          0.02395  4.13955  4.86189  0.61958  0.77255  0.93777  0.49676
    402   1.74339  4.23779  3.66044  3.33914  4.21743  3.09522  4.33340  3.35333  3.31395  3.23112  4.14752  3.46708  3.82755  3.63054  3.59701  2.54706  1.21442  2.95449  5.63377  4.42999    416 t - - -
          2.68618  4.42225  2.77519  2.73123  3.46354  2.40513  3.72494  3.29354  2.67741  2.69355  4.24690  2.90347  2.73739  3.18146  2.89801  2.37887  2.77519  2.98518  4.58477  3.61503
          0.02395  4.13955  4.86189  0.61958  0.77255  0.93777  0.49676
    403   2.75114  5.08287  2.98859  2.46296  4.43644  3.47437  3.62537  3.86407  1.90635  3.36830  4.16346  2.37450  2.69496  2.74711  2.16584  2.73548  2.97234  3.48844  5.50415  4.17992    417 k - - -
          2.68618  4.42225  2.77519  2.73123  3.46354  2.40513  3.72494  3.29354  2.67741  2.69355  4.24690  2.90347  2.73739  3.18146  2.89801  2.37887  2.77519  2.98518  4.58477  3.61503
          0.02395  4.13955  4.86189  0.61958  0.77255  0.93777  0.49676
    404   2.66353  4.76486  3.08541  2.54612  4.00498  3.47787  3.67516  2.57907  2.07039  3.01711  3.85793  3.04055  3.87621  2.34407  2.79552  2.29215  2.89338  3.09450  5.27396  3.97474    418 k - - -
          2.68618  4.42225  2.77519  2.73123  3.46354  2.40513  3.72494  3.29354  2.67741  2.69355  4.24690  2.90347  2.73739  3.18146  2.89801  2.37887  2.77519  2.98518  4.58477  3.61503
          0.02395  4.13955  4.86189  0.61958  0.77255  0.93777  0.49676
    405   2.71486  4.35785  2.62145  3.11407  3.48120  3.74234  4.02815  2.04047  3.06946  2.36871  2.62225  3.50862  4.11241  3.36724  3.41072  3.00527  2.95141  1.93362  5.03415  3.80782    419 v - - -
          2.68618  4.42225  2.77519  2.73123  3.46354  2.40513  3.72494  3.29354  2.67741  2.69355  4.24690  2.90347  2.73739  3.18146  2.89801  2.37887  2.77519  2.98518  4.58477  3.61503
          0.02395  4.13955  4.86189  0.61958  0.77255  0.93777  0.49676
    406   2.33311  4.27425  3.49555  3.17499  4.29510  3.06417  4.23909  3.65684  3.18509  3.38569  4.23584  3.36559  3.78982  3.50524  3.50154  1.46551  1.51006  3.17072  5.65089  4.42100    420 s - - -
          2.68618  4.42225  2.77519  2.73123  3.46354  2.40513  3.72494  3.29354  2.67741  2.69355  4.24690  2.90347  2.73739  3.18146  2.89801  2.37887  2.77519  2.98518  4.58477  3.61503
          0.02395  4.13955  4.86189  0.61958  0.77255  0.93777  0.49676
    407   2.02346  4.72887  2.28330  2.50681  4.27479  3.27747  3.78467  3.69573  2.63093  3.30194  4.10938  2.99153  3.80944  2.94421  3.09665  2.12763  2.24910  3.29481  5.52660  4.18758    421 a - - -
          2.68618  4.42225  2.77519  2.73123  3.46354  2.40513  3.72494  3.29354  2.67741  2.69355  4.24690  2.90347  2.73739  3.18146  2.89801  2.37887  2.77519  2.98518  4.58477  3.61503
          0.02395  4.13955  4.86189  0.61958  0.77255  0.93777  0.49676
    408   2.89781  4.34575  4.28021  3.72592  3.00913  4.00190  4.17613  2.38632  3.58165  1.44461  3.18902  3.94255  4.33745  3.80853  3.76718  3.30906  3.13200  1.87764  4.70674  2.36222    422 l - - -
          2.68618  4.42225  2.77519  2.73123  3.46354  2.40513  3.72494  3.29354  2.67741  2.69355  4.24690  2.90347  2.73739  3.18146  2.89801  2.37887  2.77519  2.98518  4.58477  3.61503
          0.02395  4.13955  4.86189  0.61958  0.77255  0.93777  0.49676
    409   2.83187  5.27009  1.85611  2.24424  4.66502  3.29196  3.78321  4.16877  2.71125  3.68651  4.49927  1.75636  3.86662  2.93558  3.25578  2.13829  3.12201  3.73634  5.84881  4.39704    423 n - - -
          2.68618  4.42225  2.77519  2.73123  3.46354  2.40513  3.72494  3.29354  2.67741  2.69355  4.24690  2.90347  2.73739  3.18146  2.89801  2.37887  2.77519  2.98518  4.58477  3.61503
          0.02395  4.13955  4.86189  0.61958  0.77255  0.93777  0.49676
    410   2.71679  5.11376  2.73195  1.94644  4.41458  3.39421  2.74159  3.87715  2.39031  3.39765  4.18497  2.87812  3.83722  2.26516  2.84523  2.23228  2.95335  3.49005  5.55847  4.17502    424 e - - -
          2.68618  4.42225  2.77519  2.73123  3.46354  2.40513  3.72494  3.29354  2.67741  2.69355  4.24690  2.90347  2.73739  3.18146  2.89801  2.37887  2.77519  2.98518  4.58477  3.61503
          0.02395  4.13955  4.86189  0.61958  0.77255  0.93777  0.49676
    411   2.79089  5.08418  3.10609  2.52669  4.42874  3.52462  2.70376  3.84585  1.80668  3.34691  4.15226  3.02233  2.76096  2.74447  2.08200  2.78039  2.99989  3.48559  5.47280  4.17453    425 k - - -
          2.68618  4.42225  2.77519  2.73123  3.46354  2.40513  3.72494  3.29354  2.67741  2.69355  4.24690  2.90347  2.73739  3.18146  2.89801  2.37887  2.77519  2.98518  4.58477  3.61503
          0.02395  4.13955  4.86189  0.61958  0.77255  0.93777  0.49676
    412   2.42140  4.27729  3.64153  3.26472  3.96696  3.20641  4.23134  3.10551  3.22219  3.00857  3.95943  3.46273  3.88297  3.54610  3.52151  1.28360  2.85258  1.95864  5.43126  4.17685    426 s - - -
          2.68618  4.42225  2.77519  2.73123  3.46354  2.40513  3.72494  3.29354  2.67741  2.69355  4.24690  2.90347  2.73739  3.18146  2.89801  2.37887  2.77519  2.98518  4.58477  3.61503
          0.02395  4.13955  4.86189  0.61958  0.77255  0.93777  0.49676
    413   2.65522  4.91650  2.77432  2.40725  4.30189  2.44906  2.70435  3.76741  2.52425  3.33335  4.13853  2.31062  3.83255  2.86410  2.98714  2.18064  2.93014  3.38407  5.52304  4.15567    427 s - - -
          2.68618  4.42225  2.77519  2.73123  3.46354  2.40513  3.72494  3.29354  2.67741  2.69355  4.24690  2.90347  2.73739  3.18146  2.89801  2.37887  2.77519  2.98518  4.58477  3.61503
          0.02395  4.13955  4.86189  0.61958  0.77255  0.28084  1.40711
    414   2.27843  4.88193  3.16244  2.64399  4.35537  3.46499  3.85067  3.78675  2.27755  3.37087  4.16713  3.13230  2.42923  2.99545  3.08961  1.75547  2.46999  3.39807  5.58447  4.24923    428 s - - -
          2.68618  4.42225  2.77519  2.73123  3.46354  2.40513  3.72494  3.29354  2.67741  2.69355  4.24690  2.90347  2.73739  3.18146  2.89801  2.37887  2.77519  2.98518  4.58477  3.61503
          0.01613  4.53101  5.25336  0.61958  0.77255  0.48576  0.95510
    415   2.41016  5.23678  2.96634  2.18268  4.57549  3.52204  3.71396  4.04153  1.86090  3.53042  4.28930  2.99693  3.02332  1.91086  2.87229  2.74802  3.01116  3.62608  5.66634  4.27963    429 k - - -
          2.68618  4.42225  2.77519  2.73123  3.46354  2.40513  3.72494  3.29354  2.67741  2.69355  4.24690  2.90347  2.73739  3.18146  2.89801  2.37887  2.77519  2.98518  4.58477  3.61503
          0.01613  4.53101  5.25336  0.61958  0.77255  0.48576  0.95510
    416   2.75530  5.14555  2.97644  2.47877  4.50297  2.40392  3.74162  3.96146  2.12872  3.48060  4.24991  3.01361  2.95210  2.46553  2.94890  1.87865  2.99804  3.55736  5.64246  4.26250    430 s - - -
          2.68618  4.42225  2.77519  2.73123  3.46354  2.40513  3.72494  3.29354  2.67741  2.69355  4.24690  2.90347  2.73739  3.18146  2.89801  2.37887  2.77519  2.98518  4.58477  3.61503
          0.01613  4.53101  5.25336  0.61958  0.77255  0.48576  0.95510
    417   2.71446  4.68796  3.28714  2.72367  3.87284  3.60178  3.81890  3.25733  2.11415  2.47336  3.77627  3.20519  3.98710  3.03126  2.63507  2.43993  2.51426  2.52494  5.22935  2.94668    431 k - - -
          2.68618  4.42225  2.77519  2.73123  3.46354  2.40513  3.72494  3.29354  2.67741  2.69355  4.24690  2.90347  2.73739  3.18146  2.89801  2.37887  2.77519  2.98518  4.58477  3.61503
          0.01613  4.53101  5.25336  0.61958  0.77255  0.48576  0.95510
    418   3.99283  5.28514  5.25065  4.93750  3.53661  4.81772  5.40190  2.80978  4.71023  0.35080  3.42865  5.15953  5.16832  4.90659  4.75999  4.54505  4.27039  3.00853  5.60077  4.46280    432 L - - -
          2.68618  4.42225  2.77519  2.73123  3.46354  2.40513  3.72494  3.29354  2.67741  2.69355  4.24690  2.90347  2.73739  3.18146  2.89801  2.37887  2.77519  2.98518  4.58477  3.61503
          0.01613  4.53101  5.25336  0.61958  0.77255  0.48576  0.95510
    419   2.73905  5.09404  2.56159  2.46773  4.38154  3.50764  2.97996  3.83323  2.50346  3.38076  3.13708  2.55147  3.91738  2.85278  2.98517  1.68423  2.97441  3.45853  5.56905  4.19274    433 s - - -
          2.68618  4.42225  2.77519  2.73123  3.46354  2.40513  3.72494  3.29354  2.67741  2.69355  4.24690  2.90347  2.73739  3.18146  2.89801  2.37887  2.77519  2.98518  4.58477  3.61503
          0.01613  4.53101  5.25336  0.61958  0.77255  0.48576  0.95510
    420   1.97270  4.77575  3.27361  2.76850  4.30714  3.45418  3.93844  3.71918  2.29135  3.33707  4.15141  3.22089  3.96602  3.10639  3.17178  1.94233  1.78119  3.33870  5.57586  4.26920    434 t - - -
          2.68618  4.42225  2.77519  2.73123  3.46354  2.40513  3.72494  3.29354  2.67741  2.69355  4.24690  2.90347  2.73739  3.18146  2.89801  2.37887  2.77519  2.98518  4.58477  3.61503
          0.34617  4.53101  1.26643  0.61958  0.77255  0.48576  0.95510
    421   3.71903  5.02570  4.70223  4.49184  0.59033  4.30505  4.07370  3.21597  4.39421  2.51327  3.90279  4.41498  4.76465  4.47196  4.43029  3.96303  4.02466  3.22937  4.24513  2.57910    435 F - - -
          2.68618  4.42225  2.77519  2.73123  3.46354  2.40513  3.72494  3.29354  2.67741  2.69355  4.24690  2.90347  2.73739  3.18146  2.89801  2.37887  2.77519  2.98518  4.58477  3.61503
          0.02237  4.20721  4.92956  0.61958  0.77255  0.63473  0.75519
    422   2.89610  4.29556  4.53960  3.95298  3.18296  4.06122  4.35738  2.38196  3.80279  1.52139  2.48783  4.10439  4.38608  3.97201  3.91926  3.36881  3.12596  1.64411  4.87692  2.70596    436 l - - -
          2.68618  4.42225  2.77519  2.73123  3.46354  2.40513  3.72494  3.29354  2.67741  2.69355  4.24690  2.90347  2.73739  3.18146  2.89801  2.37887  2.77519  2.98518  4.58477  3.61503
          0.01966  4.33469  5.05704  0.61958  0.77255  0.53389  0.88266
    423   2.84710  5.16067  2.85310  2.51385  4.55823  3.48657  3.83147  4.01505  2.57932  3.55399  4.36023  1.53039  3.97871  2.05458  3.00995  2.83713  2.45926  3.62172  5.71921  4.35066    437 n - - -
          2.68618  4.42225  2.77519  2.73123  3.46354  2.40513  3.72494  3.29354  2.67741  2.69355  4.24690  2.90347  2.73739  3.18146  2.89801  2.37887  2.77519  2.98518  4.58477  3.61503
          0.01774  4.43656  5.15891  0.61958  0.77255  0.63332  0.75679
    424   2.69053  4.98939  3.02516  1.95863  4.25985  3.49519  3.69034  3.69236  2.19443  3.25980  3.09342  3.00191  3.06219  2.45667  2.91900  2.69785  2.92110  2.68481  5.46804  4.11212    438 e - - -
          2.68618  4.42225  2.77519  2.73123  3.46354  2.40513  3.72494  3.29354  2.67741  2.69355  4.24690  2.90347  2.73739  3.18146  2.89801  2.37887  2.77519  2.98518  4.58477  3.61503
          0.10709  4.43656  2.41110  0.61958  0.77255  0.63332  0.75679
    425   2.88801  5.22083  2.97697  2.54253  4.60917  2.11752  3.74350  4.04171  1.72758  3.53395  4.33833  3.05506  3.98296  1.96450  2.68615  2.86451  3.11828  3.65741  5.65550  4.33161    439 k - - -
          2.68618  4.42225  2.77519  2.73123  3.46354  2.40513  3.72494  3.29354  2.67741  2.69355  4.24690  2.90347  2.73739  3.18146  2.89801  2.37887  2.77519  2.98518  4.58477  3.61503
          0.01938  4.34886  5.07120  0.61958  0.77255  0.74333  0.64536
    426   2.72430  5.14024  2.88769  2.40528  4.47351  3.45655  3.67439  3.93316  2.09368  3.44245  4.21216  2.44334  2.50168  2.37096  2.85953  2.24870  2.95920  3.53083  5.59612  4.21397    440 k - - -
          2.68618  4.42225  2.77519  2.73123  3.46354  2.40513  3.72494  3.29354  2.67741  2.69355  4.24690  2.90347  2.73739  3.18146  2.89801  2.37887  2.77519  2.98518  4.58477  3.61503
          0.23326  4.34886  1.63408  0.61958  0.77255  0.74333  0.64536
    427   2.74532  5.10742  2.93874  2.04698  4.45307  3.46194  3.62061  3.88647  1.92865  3.38591  4.17542  2.95074  3.86786  2.73977  2.18425  2.19213  2.96664  3.50435  5.52091  4.18422    441 k - - -
          2.68618  4.42225  2.77519  2.73123  3.46354  2.40513  3.72494  3.29354  2.67741  2.69355  4.24690  2.90347  2.73739  3.18146  2.89801  2.37887  2.77519  2.98518  4.58477  3.61503
          0.02395  4.13955  4.86189  0.61958  0.77255  0.57030  0.83323
    428   2.66708  4.32417  3.71003  3.15972  3.48442  3.65550  4.00589  1.96593  3.08644  2.14907  3.45696  3.50892  2.98947  3.38565  3.39701  2.04138  2.92167  2.52363  4.97368  3.75076    442 i - - -
          2.68618  4.42225  2.77519  2.73123  3.46354  2.40513  3.72494  3.29354  2.67741  2.69355  4.24690  2.90347  2.73739  3.18146  2.89801  2.37887  2.77519  2.98518  4.58477  3.61503
          0.01944  4.34581  5.06815  0.61958  0.77255  0.74679  0.64224
    429   2.65932  4.69111  3.19107  2.67043  3.97618  3.48954  3.80045  3.36237  2.62306  2.47178  3.86391  3.14462  3.92687  2.48906  3.03503  1.76230  2.39760  3.06546  5.30316  4.00919    443 s - - -
          2.68618  4.42225  2.77519  2.73123  3.46354  2.40513  3.72494  3.29354  2.67741  2.69355  4.24690  2.90347  2.73739  3.18146  2.89801  2.37887  2.77519  2.98518  4.58477  3.61503
          0.01944  4.34581  5.06815  0.61958  0.77255  0.74679  0.64224
    430   2.73688  5.07219  2.79926  2.01540  4.45760  3.41670  3.75943  3.91056  2.56524  3.45722  4.24766  2.43513  3.89455  2.89401  3.04787  1.73623  2.40763  3.51392  5.64325  4.26172    444 s - - -
          2.68618  4.42225  2.77519  2.73123  3.46354  2.40513  3.72494  3.29354  2.67741  2.69355  4.24690  2.90347  2.73739  3.18146  2.89801  2.37887  2.77519  2.98518  4.58477  3.61503
          0.01944  4.34581  5.06815  0.61958  0.77255  0.74679  0.64224
    431   2.76388  4.37405  3.78269  2.54988  2.09718  3.76150  3.87321  2.86187  3.15940  2.55738  3.48606  3.55152  4.13375  3.42740  3.45528  2.45228  2.99489  2.65460  2.89760  2.54412    445 f - - -
          2.68618  4.42225  2.77519  2.73123  3.46354  2.40513  3.72494  3.29354  2.67741  2.69355  4.24690  2.90347  2.73739  3.18146  2.89801  2.37887  2.77519  2.98518  4.58477  3.61503
          0.01944  4.34581  5.06815  0.61958  0.77255  0.51692  0.90722
    432   2.71492  5.04322  2.95917  2.14553  4.34743  3.48162  2.94612  3.79099  2.49105  3.34561  4.13211  2.99515  2.94280  2.84515  2.96535  2.28559  1.97061  3.41982  5.54118  4.17317    446 t - - -
          2.68618  4.42225  2.77519  2.73123  3.46354  2.40513  3.72494  3.29354  2.67741  2.69355  4.24690  2.90347  2.73739  3.18146  2.89801  2.37887  2.77519  2.98518  4.58477  3.61503
          0.01752  4.44878  5.17113  0.61958  0.77255  0.61615  0.77658
    433   2.85762  5.09299  2.17111  2.56579  4.73341  3.39428  4.04687  4.21498  2.98743  3.78428  4.60571  3.08145  1.23370  3.22006  3.49307  2.26673  3.20787  3.75657  5.96659  4.57434    447 p - - -
          2.68618  4.42225  2.77519  2.73123  3.46354  2.40513  3.72494  3.29354  2.67741  2.69355  4.24690  2.90347  2.73739  3.18146  2.89801  2.37887  2.77519  2.98518  4.58477  3.61503
          0.01752  4.44878  5.17113  0.61958  0.77255  0.61615  0.77658
    434   3.07287  4.40810  4.86094  4.30103  3.56694  4.36206  4.78268  1.33540  4.17138  2.29308  2.48473  4.44422  4.68018  4.36950  4.29992  3.69716  2.53377  1.44576  5.30606  4.12594    448 i - - -
          2.68618  4.42225  2.77519  2.73123  3.46354  2.40513  3.72494  3.29354  2.67741  2.69355  4.24690  2.90347  2.73739  3.18146  2.89801  2.37887  2.77519  2.98518  4.58477  3.61503
          0.01752  4.44878  5.17113  0.61958  0.77255  0.61615  0.77658
    435   2.82009  4.31366  4.14916  3.57678  3.09580  3.88911  2.85240  2.70763  3.43747  1.55312  2.25530  3.80531  4.24799  3.68253  3.64028  3.17525  3.04987  2.55096  4.67492  2.52370    449 l - - -
          2.68618  4.42225  2.77519  2.73123  3.46354  2.40513  3.72494  3.29354  2.67741  2.69355  4.24690  2.90347  2.73739  3.18146  2.89801  2.37887  2.77519  2.98518  4.58477  3.61503
          0.01752  4.44878  5.17113  0.61958  0.77255  0.61615  0.77658
    436   2.91093  5.28820  3.15883  2.17978  4.67476  3.62249  3.72164  4.09956  1.74424  3.55969  4.34718  3.10269  4.01048  2.83364  1.68324  2.31091  3.12000  3.70752  5.65488  4.34232    450 r - - -
          2.68618  4.42225  2.77519  2.73123  3.46354  2.40513  3.72494  3.29354  2.67741  2.69355  4.24690  2.90347  2.73739  3.18146  2.89801  2.37887  2.77519  2.98518  4.58477  3.61503
          0.01752  4.44878  5.17113  0.61958  0.77255  0.61615  0.77658
    437   2.74233  5.03582  3.01498  2.53015  4.42400  3.48695  3.76376  3.86238  1.90899  3.41111  4.20180  2.50323  3.92914  2.89449  2.92829  2.30314  1.84412  3.47780  5.59306  4.24178    451 t - - -
          2.68618  4.42225  2.77519  2.73123  3.46354  2.40513  3.72494  3.29354  2.67741  2.69355  4.24690  2.90347  2.73739  3.18146  2.89801  2.37887  2.77519  2.98518  4.58477  3.61503
          0.20520  4.44878  1.74974  0.61958  0.77255  0.61615  0.77658
    438   1.83504  4.74148  3.05204  2.59119  4.24625  3.35208  3.80618  3.67156  2.61386  3.27218  4.08235  3.06602  2.65760  2.37174  3.05392  2.16075  2.89736  3.28711  5.49922  4.17608    452 a - - -
          2.68618  4.42225  2.77519  2.73123  3.46354  2.40513  3.72494  3.29354  2.67741  2.69355  4.24690  2.90347  2.73739  3.18146  2.89801  2.37887  2.77519  2.98518  4.58477  3.61503
          0.02110  4.26469  4.98703  0.61958  0.77255  0.83110  0.57193
    439   2.72883  5.20261  2.24562  1.99121  4.52143  3.39888  3.67169  3.99864  2.46473  3.50007  4.26679  2.87157  3.84860  2.33560  2.96885  2.20362  2.43814  3.58225  5.65404  4.23912    453 e - - -
          2.68618  4.42225  2.77519  2.73123  3.46354  2.40513  3.72494  3.29354  2.67741  2.69355  4.24690  2.90347  2.73739  3.18146  2.89801  2.37887  2.77519  2.98518  4.58477  3.61503
          0.02110  4.26469  4.98703  0.61958  0.77255  0.83110  0.57193
    440   2.11543  4.79207  3.04574  2.56239  4.27505  3.37124  3.77263  3.70127  2.11006  3.28890  4.09258  3.04689  2.76115  2.92276  2.98387  1.90104  2.90075  3.31560  5.50278  4.17418    454 s - - -
          2.68618  4.42225  2.77519  2.73123  3.46354  2.40513  3.72494  3.29354  2.67741  2.69355  4.24690  2.90347  2.73739  3.18146  2.89801  2.37887  2.77519  2.98518  4.58477  3.61503
          0.13697  4.26469  2.17203  0.61958  0.77255  0.83110  0.57193
    441   2.55643  4.44177  3.30911  2.82798  3.67208  3.39740  3.85558  3.15665  2.79790  2.84732  3.72866  3.22897  3.89558  3.13708  3.17182  1.83695  2.20273  2.87183  5.09394  2.63684    455 s - - -
          2.68618  4.42225  2.77519  2.73123  3.46354  2.40513  3.72494  3.29354  2.67741  2.69355  4.24690  2.90347  2.73739  3.18146  2.89801  2.37887  2.77519  2.98518  4.58477  3.61503
          0.02367  4.15138  4.87373  0.61958  0.77255  0.92869  0.50264
    442   2.62732  4.41204  3.39849  2.83598  3.54398  3.56678  3.79961  2.36786  2.23517  2.61111  3.51140  3.26192  3.95115  3.09143  3.07702  2.81616  2.35988  2.65883  4.97144  2.81817    456 k - - -
          2.68618  4.42225  2.77519  2.73123  3.46354  2.40513  3.72494  3.29354  2.67741  2.69355  4.24690  2.90347  2.73739  3.18146  2.89801  2.37887  2.77519  2.98518  4.58477  3.61503
          0.02367  4.15138  4.87373  0.61958  0.77255  0.92869  0.50264
    443   2.68036  4.22063  3.91353  3.32465  3.18980  3.73306  3.96552  2.14816  3.12636  1.90034  3.24664  3.60971  4.09485  3.45152  2.59520  3.01365  2.90933  2.43028  2.89253  3.48538    457 l - - -
          2.68618  4.42225  2.77519  2.73123  3.46354  2.40513  3.72494  3.29354  2.67741  2.69355  4.24690  2.90347  2.73739  3.18146  2.89801  2.37887  2.77519  2.98518  4.58477  3.61503
          0.02367  4.15138  4.87373  0.61958  0.77255  0.92869  0.50264
    444   2.65549  4.70885  3.01232  1.78423  4.01484  3.44010  3.78392  3.20198  2.61403  2.99643  3.88273  3.07205  3.89811  2.96866  3.04106  2.73795  2.31793  2.35273  5.35380  4.04474    458 e - - -
          2.68618  4.42225  2.77519  2.73123  3.46354  2.40513  3.72494  3.29354  2.67741  2.69355  4.24690  2.90347  2.73739  3.18146  2.89801  2.37887  2.77519  2.98518  4.58477  3.61503
          0.02367  4.15138  4.87373  0.61958  0.77255  0.92869  0.50264
    445   2.67938  4.99426  2.72271  1.99587  4.36226  3.35338  3.69813  3.80828  2.50920  3.36572  4.16424  2.31229  3.83352  2.83805  2.98760  2.13704  2.32624  3.42358  5.56107  4.18511    459 e - - -
          2.68618  4.42225  2.77519  2.73123  3.46354  2.40513  3.72494  3.29354  2.67741  2.69355  4.24690  2.90347  2.73739  3.18146  2.89801  2.37887  2.77519  2.98518  4.58477  3.61503
          0.02367  4.15138  4.87373  0.61958  0.77255  0.92869  0.50264
    446   2.97116  5.28641  2.83084  1.91728  4.66868  3.51239  3.71465  4.07760  1.27941  3.56028  4.39991  3.00981  3.97856  2.85206  2.56074  2.92802  3.19202  3.71275  5.65587  4.35762    460 k - - -
          2.68618  4.42225  2.77519  2.73123  3.46354  2.40513  3.72494  3.29354  2.67741  2.69355  4.24690  2.90347  2.73739  3.18146  2.89801  2.37887  2.77519  2.98518  4.58477  3.61503
          0.02367  4.15138  4.87373  0.61958  0.77255  0.92869  0.50264
    447   2.62779  4.58099  3.17912  2.65664  3.64628  3.48852  2.77516  3.18110  2.61849  2.83894  3.70559  3.12416  3.89866  2.97296  3.02270  2.29202  2.34541  2.91140  5.04599  2.69649    461 s - - -
          2.68618  4.42225  2.77519  2.73123  3.46354  2.40513  3.72494  3.29354  2.67741  2.69355  4.24690  2.90347  2.73739  3.18146  2.89801  2.37887  2.77519  2.98518  4.58477  3.61503
          0.02367  4.15138  4.87373  0.61958  0.77255  0.92869  0.50264
    448   2.78556  4.90221  3.18584  2.62189  4.15811  3.55577  3.67919  2.60762  1.65349  3.10850  3.97522  3.09908  3.94333  2.22861  2.57530  2.82601  2.99990  3.22384  5.34994  4.07342    462 k - - -
          2.68618  4.42225  2.77519  2.73123  3.46354  2.40513  3.72494  3.29354  2.67741  2.69355  4.24690  2.90347  2.73739  3.18146  2.89801  2.37887  2.77519  2.98518  4.58477  3.61503
          0.16857  4.15138  1.97053  0.61958  0.77255  0.71734  0.66952
    449   2.03696  4.24655  3.76164  3.28416  3.62142  3.46441  4.14085  1.66807  3.21638  2.60683  3.57636  3.54528  4.00596  3.51712  3.50467  2.20438  2.88287  2.39498  5.13288  3.91370    463 i - - -
          2.68618  4.42225  2.77519  2.73123  3.46354  2.40513  3.72494  3.29354  2.67741  2.69355  4.24690  2.90347  2.73739  3.18146  2.89801  2.37887  2.77519  2.98518  4.58477  3.61503
          0.02395  4.13955  4.86189  0.61958  0.77255  0.93777  0.49676
    450   3.46891  4.85674  4.61763  4.26696  3.25985  4.31835  4.83990  2.48644  4.03246  0.60438  3.21394  4.51676  4.71299  4.33576  4.16139  3.93336  3.75386  2.59158  5.22721  4.00944    464 L - - -
          2.68618  4.42225  2.77519  2.73123  3.46354  2.40513  3.72494  3.29354  2.67741  2.69355  4.24690  2.90347  2.73739  3.18146  2.89801  2.37887  2.77519  2.98518  4.58477  3.61503
          0.02395  4.13955  4.86189  0.61958  0.77255  0.93777  0.49676
    451   2.77739  5.05594  2.56134  1.51290  4.51251  3.30844  3.81546  3.97031  2.67772  3.54481  4.37979  2.90486  3.87974  2.98062  3.14645  1.73836  3.08219  3.56879  5.72520  4.33541    465 e - - -
          2.68618  4.42225  2.77519  2.73123  3.46354  2.40513  3.72494  3.29354  2.67741  2.69355  4.24690  2.90347  2.73739  3.18146  2.89801  2.37887  2.77519  2.98518  4.58477  3.61503
          0.02395  4.13955  4.86189  0.61958  0.77255  0.93777  0.49676
    452   2.82178  5.05943  3.12026  2.57634  4.42834  3.52882  3.65454  3.84085  2.16886  3.34861  4.17203  3.05870  2.69709  2.16321  1.74817  2.82220  3.03922  3.48925  5.47973  4.19784    466 r - - -
          2.68618  4.42225  2.77519  2.73123  3.46354  2.40513  3.72494  3.29354  2.67741  2.69355  4.24690  2.90347  2.73739  3.18146  2.89801  2.37887  2.77519  2.98518  4.58477  3.61503
          0.02395  4.13955  4.86189  0.61958  0.77255  0.93777  0.49676
    453   2.55780  2.87009  3.96077  3.39294  3.22894  3.59848  3.99514  2.57840  3.27584  2.33823  3.26349  3.61232  4.02168  3.52232  3.48837  2.28513  2.81885  1.99998  3.03696  3.51923    467 v - - -
          2.68618  4.42225  2.77519  2.73123  3.46354  2.40513  3.72494  3.29354  2.67741  2.69355  4.24690  2.90347  2.73739  3.18146  2.89801  2.37887  2.77519  2.98518  4.58477  3.61503
          0.02395  4.13955  4.86189  0.61958  0.77255  0.93777  0.49676
    454   3.24233  4.61160  4.77644  4.26894  3.27013  4.44069  4.87935  2.09944  4.09822  0.97162  3.10198  4.50533  4.73179  4.31104  4.25505  3.82466  3.49974  1.67009  5.29453  4.14358    468 l - - -
          2.68618  4.42225  2.77519  2.73123  3.46354  2.40513  3.72494  3.29354  2.67741  2.69355  4.24690  2.90347  2.73739  3.18146  2.89801  2.37887  2.77519  2.98518  4.58477  3.61503
          0.02395  4.13955  4.86189  0.61958  0.77255  0.93777  0.49676
    455   2.71973  4.64308  3.34988  2.74846  3.83798  3.58089  3.73092  3.15752  2.05058  2.29767  3.72343  3.19456  3.95715  2.94049  2.18840  2.83682  2.93874  2.36677  5.15846  3.90926    469 k - - -
          2.68618  4.42225  2.77519  2.73123  3.46354  2.40513  3.72494  3.29354  2.67741  2.69355  4.24690  2.90347  2.73739  3.18146  2.89801  2.37887  2.77519  2.98518  4.58477  3.61503
          0.02395  4.13955  4.86189  0.61958  0.77255  0.93777  0.49676
    456   2.74452  4.91299  3.03784  1.81561  4.15369  3.49971  3.67462  3.54296  2.32903  2.38952  3.98349  3.03380  3.90541  2.82906  2.22889  2.77260  2.96864  3.24117  5.37055  4.06365    470 e - - -
          2.68618  4.42225  2.77519  2.73123  3.46354  2.40513  3.72494  3.29354  2.67741  2.69355  4.24690  2.90347  2.73739  3.18146  2.89801  2.37887  2.77519  2.98518  4.58477  3.61503
          0.02395  4.13955  4.86189  0.61958  0.77255  0.93777  0.49676
    457   2.61204  4.75432  2.92172  2.57245  4.36242  1.87614  3.82220  3.79552  2.05743  3.38081  4.19930  3.03758  3.84689  2.98846  2.97707  2.07664  2.93947  3.38245  5.57539  4.25994    471 g - - -
          2.68618  4.42225  2.77519  2.73123  3.46354  2.40513  3.72494  3.29354  2.67741  2.69355  4.24690  2.90347  2.73739  3.18146  2.89801  2.37887  2.77519  2.98518  4.58477  3.61503
          0.02395  4.13955  4.86189  0.61958  0.77255  0.93777  0.49676
    458   2.65087  5.01906  2.31840  2.34994  4.36870  3.36924  3.64313  3.82529  2.41243  3.35815  4.13835  2.88683  2.84260  2.76754  2.31112  2.20340  2.89928  3.42991  5.53197  4.15084    472 s - - -
          2.68618  4.42225  2.77519  2.73123  3.46354  2.40513  3.72494  3.29354  2.67741  2.69355  4.24690  2.90347  2.73739  3.18146  2.89801  2.37887  2.77519  2.98518  4.58477  3.61503
          0.02395  4.13955  4.86189  0.61958  0.77255  0.93777  0.49676
    459   2.80509  4.74774  3.28917  2.79591  3.76170  3.60224  3.83584  3.14883  2.54702  2.62294  2.50714  3.24894  4.02196  1.63856  2.86897  2.91423  3.04812  2.98391  5.22076  3.92992    473 q - - -
          2.68618  4.42225  2.77519  2.73123  3.46354  2.40513  3.72494  3.29354  2.67741  2.69355  4.24690  2.90347  2.73739  3.18146  2.89801  2.37887  2.77519  2.98518  4.58477  3.61503
          0.02395  4.13955  4.86189  0.61958  0.77255  0.93777  0.49676
    460   2.69291  5.03678  2.25547  1.98063  4.31121  3.37881  3.66297  3.75006  2.47919  2.58957  4.11578  2.87524  2.70339  2.80035  2.96931  2.67706  2.93555  3.38712  5.51934  4.13687    474 e - - -
          2.68618  4.42225  2.77519  2.73123  3.46354  2.40513  3.72494  3.29354  2.67741  2.69355  4.24690  2.90347  2.73739  3.18146  2.89801  2.37887  2.77519  2.98518  4.58477  3.61503
          0.02395  4.13955  4.86189  0.61958  0.77255  0.93777  0.49676
    461   3.02571  5.54976  1.12248  2.18796  4.86723  3.28038  3.87703  4.44319  2.93005  3.94921  4.81524  2.00580  3.92535  3.05495  3.53491  2.91652  3.33542  4.00089  6.07047  4.55477    475 d - - -
          2.68618  4.42225  2.77519  2.73123  3.46354  2.40513  3.72494  3.29354  2.67741  2.69355  4.24690  2.90347  2.73739  3.18146  2.89801  2.37887  2.77519  2.98518  4.58477  3.61503
          0.02395  4.13955  4.86189  0.61958  0.77255  0.93777  0.49676
    462   2.82813  5.27030  1.94366  2.24765  4.63679  3.30595  3.76674  4.13462  2.67706  3.65310  4.46340  1.77563  2.47547  2.91593  3.21404  2.76984  3.10896  3.71165  5.81554  4.37130    476 n - - -
          2.68618  4.42225  2.77519  2.73123  3.46354  2.40513  3.72494  3.29354  2.67741  2.69355  4.24690  2.90347  2.73739  3.18146  2.89801  2.37887  2.77519  2.98518  4.58477  3.61503
          0.02395  4.13955  4.86189  0.61958  0.77255  0.73483  0.65313
    463   2.73689  5.01392  2.81301  1.57604  4.27651  3.43958  3.71284  3.69854  2.50093  3.28289  2.90516  2.38362  3.88694  2.85948  2.95652  2.73767  2.97915  3.35749  5.50428  4.14193    477 e - - -
          2.68618  4.42225  2.77519  2.73123  3.46354  2.40513  3.72494  3.29354  2.67741  2.69355  4.24690  2.90347  2.73739  3.18146  2.89801  2.37887  2.77519  2.98518  4.58477  3.61503
          0.13924  4.24936  2.15669  0.61958  0.77255  0.45520  1.00599
    464   2.94171  4.31832  4.61169  4.05269  1.83818  4.07309  4.13531  2.05875  3.89043  2.19663  3.29683  4.10065  4.40964  4.02068  3.96762  3.38645  3.17204  1.99651  4.51820  2.03875    478 f - - -
          2.68618  4.42225  2.77519  2.73123  3.46354  2.40513  3.72494  3.29354  2.67741  2.69355  4.24690  2.90347  2.73739  3.18146  2.89801  2.37887  2.77519  2.98518  4.58477  3.61503
          0.01925  4.35545  5.07779  0.61958  0.77255  0.73579  0.65225
    465   2.65726  4.15942  4.02450  3.44335  2.58667  3.74196  4.02474  2.22612  3.33658  2.01921  3.26656  3.68447  3.05439  3.57039  3.54611  2.42726  2.88954  2.40827  4.73760  2.79181    479 l - - -
          2.68618  4.42225  2.77519  2.73123  3.46354  2.40513  3.72494  3.29354  2.67741  2.69355  4.24690  2.90347  2.73739  3.18146  2.89801  2.37887  2.77519  2.98518  4.58477  3.61503
          0.01925  4.35545  5.07779  0.61958  0.77255  0.73579  0.65225
    466   2.14500  4.66400  3.23590  2.71593  4.06180  3.44164  3.84786  3.42878  2.20632  3.09554  3.93657  3.17095  3.91816  3.03746  3.08275  1.71824  2.91378  2.53254  5.37627  4.08530    480 s - - -
          2.68618  4.42225  2.77519  2.73123  3.46354  2.40513  3.72494  3.29354  2.67741  2.69355  4.24690  2.90347  2.73739  3.18146  2.89801  2.37887  2.77519  2.98518  4.58477  3.61503
          0.01925  4.35545  5.07779  0.61958  0.77255  0.73579  0.65225
    467   2.24125  5.07496  2.87648  2.07890  4.42134  3.44973  3.72086  3.86647  2.12887  3.40861  4.19629  2.97180  3.89283  2.84919  2.93948  1.78627  2.97964  3.48134  5.58955  4.21894    481 s - - -
          2.68618  4.42225  2.77519  2.73123  3.46354  2.40513  3.72494  3.29354  2.67741  2.69355  4.24690  2.90347  2.73739  3.18146  2.89801  2.37887  2.77519  2.98518  4.58477  3.61503
          0.01925  4.35545  5.07779  0.61958  0.77255  0.73579  0.65225
    468   2.81662  5.28070  2.67994  1.77881  4.59208  3.43671  2.74342  4.07535  2.53897  3.57830  4.35807  1.95755  3.90959  2.86418  3.03369  2.31356  3.06205  3.66404  5.72968  4.31342    482 e - - -
          2.68618  4.42225  2.77519  2.73123  3.46354  2.40513  3.72494  3.29354  2.67741  2.69355  4.24690  2.90347  2.73739  3.18146  2.89801  2.37887  2.77519  2.98518  4.58477  3.61503
          0.01925  4.35545  5.07779  0.61958  0.77255  0.52443  0.89622
    469   2.87482  5.35256  1.69279  2.00375  4.65134  3.46454  3.79556  2.95527  2.63599  3.64001  4.42478  1.99657  3.95269  2.92411  3.15679  2.82027  3.12345  3.71730  5.80502  4.37657    483 d - - -
          2.68618  4.42225  2.77519  2.73123  3.46354  2.40513  3.72494  3.29354  2.67741  2.69355  4.24690  2.90347  2.73739  3.18146  2.89801  2.37887  2.77519  2.98518  4.58477  3.61503
          0.01752  4.44878  5.17113  0.61958  0.77255  0.61615  0.77658
    470   3.35772  4.61133  5.28837  4.76248  3.68959  4.80264  5.31613  1.03718  4.65443  2.15915  2.52050  4.91940  5.04076  4.82681  4.77185  4.18220  3.60378  1.35946  5.67915  4.52953    484 i - - -
          2.68618  4.42225  2.77519  2.73123  3.46354  2.40513  3.72494  3.29354  2.67741  2.69355  4.24690  2.90347  2.73739  3.18146  2.89801  2.37887  2.77519  2.98518  4.58477  3.61503
          0.22086  4.44878  1.67945  0.61958  0.77255  0.61615  0.77658
    471   2.79981  5.16667  2.84783  1.79883  4.51172  3.46808  3.69066  3.94112  1.68737  3.45823  4.25571  2.96238  3.90766  2.81657  2.75585  2.77273  2.42108  3.55916  5.60755  4.25436    485 k - - -
          2.68618  4.42225  2.77519  2.73123  3.46354  2.40513  3.72494  3.29354  2.67741  2.69355  4.24690  2.90347  2.73739  3.18146  2.89801  2.37887  2.77519  2.98518  4.58477  3.61503
          0.13376  4.24936  2.19890  0.61958  0.77255  0.84556  0.56092
    472   2.32771  4.27375  3.48870  3.18408  4.33412  3.05195  4.25718  3.70435  3.20336  3.42966  4.27713  3.36724  3.78617  3.52232  3.51752  1.17220  1.90585  3.20012  5.68503  4.45459    486 s - - -
          2.68618  4.42225  2.77519  2.73123  3.46354  2.40513  3.72494  3.29354  2.67741  2.69355  4.24690  2.90347  2.73739  3.18146  2.89801  2.37887  2.77519  2.98518  4.58477  3.61503
          0.02395  4.13955  4.86189  0.61958  0.77255  0.93777  0.49676
    473   2.02078  4.77076  2.81921  2.02112  4.30147  3.28732  3.80971  3.71329  2.65743  3.32882  4.15153  2.98929  3.83540  2.97860  3.10859  1.75969  2.92778  3.32325  5.55765  4.21965    487 s - - -
          2.68618  4.42225  2.77519  2.73123  3.46354  2.40513  3.72494  3.29354  2.67741  2.69355  4.24690  2.90347  2.73739  3.18146  2.89801  2.37887  2.77519  2.98518  4.58477  3.61503
          0.02395  4.13955  4.86189  0.61958  0.77255  0.93777  0.49676
    474   2.80430  4.38614  3.91402  3.37732  3.37921  3.83472  4.18895  1.91707  3.26205  1.79559  3.30330  3.71306  2.18843  3.57352  3.54279  3.14058  3.05813  2.28246  5.04469  3.82913    488 l - - -
          2.68618  4.42225  2.77519  2.73123  3.46354  2.40513  3.72494  3.29354  2.67741  2.69355  4.24690  2.90347  2.73739  3.18146  2.89801  2.37887  2.77519  2.98518  4.58477  3.61503
          0.02395  4.13955  4.86189  0.61958  0.77255  0.93777  0.49676
    475   2.80747  5.10729  2.87124  2.46425  4.47946  2.54692  3.67800  3.90956  1.91617  3.42186  4.23608  2.97649  3.90504  1.80841  2.64310  2.79111  3.04225  3.53770  5.56022  4.23755    489 q - - -
          2.68618  4.42225  2.77519  2.73123  3.46354  2.40513  3.72494  3.29354  2.67741  2.69355  4.24690  2.90347  2.73739  3.18146  2.89801  2.37887  2.77519  2.98518  4.58477  3.61503
          0.02395  4.13955  4.86189  0.61958  0.77255  0.93777  0.49676
    476   2.90019  5.16029  2.72562  2.47164  4.53656  3.42684  3.76905  4.01662  1.91899  3.54535  4.39371  1.43014  3.94874  2.92759  2.75885  2.87974  3.16360  3.64208  5.64891  4.30865    490 n - - -
          2.68618  4.42225  2.77519  2.73123  3.46354  2.40513  3.72494  3.29354  2.67741  2.69355  4.24690  2.90347  2.73739  3.18146  2.89801  2.37887  2.77519  2.98518  4.58477  3.61503
          0.02395  4.13955  4.86189  0.61958  0.77255  0.40487  1.09980
    477   2.80741  5.30354  2.28365  1.84071  4.62582  2.71886  3.74247  4.10950  2.54152  3.60201  4.36612  2.92847  3.91682  2.40982  3.05132  2.75791  2.08711  3.68495  5.74969  4.32652    491 e - - -
          2.68618  4.42225  2.77519  2.73123  3.46354  2.40513  3.72494  3.29354  2.67741  2.69355  4.24690  2.90347  2.73739  3.18146  2.89801  2.37887  2.77519  2.98518  4.58477  3.61503
          0.01751  4.44929  5.17164  0.61958  0.77255  0.61541  0.77744
    478   2.66953  3.19044  3.27276  2.71491  3.84989  2.80003  3.81203  3.23544  2.69356  2.90122  2.98266  3.18930  3.02710  2.48249  3.11751  2.40752  2.47260  2.96217  5.21211  3.93018    492 s - - -
          2.68618  4.42225  2.77519  2.73123  3.46354  2.40513  3.72494  3.29354  2.67741  2.69355  4.24690  2.90347  2.73739  3.18146  2.89801  2.37887  2.77519  2.98518  4.58477  3.61503
          0.01751  4.44929  5.17164  0.61958  0.77255  0.61541  0.77744
    479   2.77000  4.36530  3.86376  3.29995  2.68043  3.79787  4.06687  2.73230  3.20486  1.57121  3.36786  3.63557  4.16955  2.72605  3.48676  3.07053  2.13491  2.57589  4.92280  3.69463    493 l - - -
          2.68618  4.42225  2.77519  2.73123  3.46354  2.40513  3.72494  3.29354  2.67741  2.69355  4.24690  2.90347  2.73739  3.18146  2.89801  2.37887  2.77519  2.98518  4.58477  3.61503
          0.01751  4.44929  5.17164  0.61958  0.77255  0.61541  0.77744
    480   1.45993  4.38405  3.80464  3.26989  3.65013  3.63318  4.13904  2.80015  3.20351  2.20921  3.60312  3.58893  2.92360  3.50060  3.51744  2.94831  2.98069  2.13498  5.14572  3.92663    494 a - - -
          2.68618  4.42225  2.77519  2.73123  3.46354  2.40513  3.72494  3.29354  2.67741  2.69355  4.24690  2.90347  2.73739  3.18146  2.89801  2.37887  2.77519  2.98518  4.58477  3.61503
          0.01751  4.44929  5.17164  0.61958  0.77255  0.41247  1.08475
    481   3.86162  5.94131  0.30817  2.99956  5.44602  3.86429  4.71041  5.22085  3.94266  4.71617  5.75357  3.57394  4.56099  3.98030  4.51315  3.77914  4.22669  4.80091  6.45791  5.26878    495 D - - -
          2.68618  4.42225  2.77519  2.73123  3.46354  2.40513  3.72494  3.29354  2.67741  2.69355  4.24690  2.90347  2.73739  3.18146  2.89801  2.37887  2.77519  2.98518  4.58477  3.61503
          0.01613  4.53101  5.25336  0.61958  0.77255  0.48576  0.95510
    482   2.76425  5.11547  3.00909  2.51702  4.49977  3.50807  3.76755  3.95093  1.90109  3.47940  4.25625  2.17386  3.94193  2.88864  2.95041  2.09096  2.18647  3.55044  5.64572  4.27760    496 k - - -
          2.68618  4.42225  2.77519  2.73123  3.46354  2.40513  3.72494  3.29354  2.67741  2.69355  4.24690  2.90347  2.73739  3.18146  2.89801  2.37887  2.77519  2.98518  4.58477  3.61503
          0.41541  4.53101  1.11120  0.61958  0.77255  0.48576  0.95510
    483   3.09972  4.41879  4.84665  4.29876  2.34760  4.39547  4.75273  1.35071  4.17782  1.89965  3.19715  4.46186  4.67117  4.33453  4.29968  3.74154  3.33968  1.56894  5.16546  3.94894    497 i - - -
          2.68618  4.42225  2.77519  2.73123  3.46354  2.40513  3.72494  3.29354  2.67741  2.69355  4.24690  2.90347  2.73739  3.18146  2.89801  2.37887  2.77519  2.98518  4.58477  3.61503
          0.02395  4.13955  4.86189  0.61958  0.77255  0.93777  0.49676
    484   2.52823  2.10116  3.23023  2.20261  3.89448  3.32768  3.89942  3.24799  2.80086  2.95683  3.82600  3.20141  3.86802  3.14495  3.17748  2.14050  2.85532  2.93630  5.26855  4.00420    498 c - - -
          2.68618  4.42225  2.77519  2.73123  3.46354  2.40513  3.72494  3.29354  2.67741  2.69355  4.24690  2.90347  2.73739  3.18146  2.89801  2.37887  2.77519  2.98518  4.58477  3.61503
          0.02395  4.13955  4.86189  0.61958  0.77255  0.93777  0.49676
    485   2.91461  5.19828  3.25266  2.62514  4.60077  3.60777  2.58028  3.99319  1.68267  3.44261  4.25860  3.09427  3.97459  2.20544  1.92079  2.89167  3.10214  3.63226  5.51426  4.26251    499 k - - -
          2.68618  4.42225  2.77519  2.73123  3.46354  2.40513  3.72494  3.29354  2.67741  2.69355  4.24690  2.90347  2.73739  3.18146  2.89801  2.37887  2.77519  2.98518  4.58477  3.61503
          0.02395  4.13955  4.86189  0.61958  0.77255  0.93777  0.49676
    486   2.66869  4.94773  2.83613  2.40657  4.26763  2.62857  2.73630  3.72102  2.43127  3.28180  4.08525  2.93088  3.83743  2.28853  2.87482  2.16243  2.91885  3.35546  5.47048  4.11190    500 s - - -
          2.68618  4.42225  2.77519  2.73123  3.46354  2.40513  3.72494  3.29354  2.67741  2.69355  4.24690  2.90347  2.73739  3.18146  2.89801  2.37887  2.77519  2.98518  4.58477  3.61503
          0.02395  4.13955  4.86189  0.61958  0.77255  0.93777  0.49676
    487   2.81418  5.11942  2.51245  1.29874  4.55690  3.31120  3.81937  4.01958  2.69051  3.58862  4.42822  2.88808  3.88898  2.98494  3.16513  2.04114  3.11658  3.61756  5.76294  4.36176    501 e - - -
          2.68618  4.42225  2.77519  2.73123  3.46354  2.40513  3.72494  3.29354  2.67741  2.69355  4.24690  2.90347  2.73739  3.18146  2.89801  2.37887  2.77519  2.98518  4.58477  3.61503
          0.02395  4.13955  4.86189  0.61958  0.77255  0.93777  0.49676
    488   3.33350  5.08821  3.43034  3.22518  3.50762  3.70386  0.68544  4.07857  3.06262  3.53473  4.60525  3.62034  4.27501  3.59728  3.30798  3.40426  3.64944  3.80889  4.96688  3.45265    502 H - - -
          2.68618  4.42225  2.77519  2.73123  3.46354  2.40513  3.72494  3.29354  2.67741  2.69355  4.24690  2.90347  2.73739  3.18146  2.89801  2.37887  2.77519  2.98518  4.58477  3.61503
          0.02395  4.13955  4.86189  0.61958  0.77255  0.93777  0.49676
    489   2.15496  3.11676  2.34861  2.07884  4.13107  3.38522  3.68688  3.53217  2.51257  3.15041  3.96878  2.95076  3.83020  2.84233  2.98197  2.65661  2.87918  3.19622  5.39499  4.05209    503 e - - -
          2.68618  4.42225  2.77519  2.73123  3.46354  2.40513  3.72494  3.29354  2.67741  2.69355  4.24690  2.90347  2.73739  3.18146  2.89801  2.37887  2.77519  2.98518  4.58477  3.61503
          0.02395  4.13955  4.86189  0.61958  0.77255  0.93777  0.49676
    490   2.84320  5.36563  1.93963  1.84078  4.68079  3.34553  3.70889  4.16928  1.73120  3.65223  4.44617  2.80571  3.86472  2.84159  3.03555  2.76717  3.09559  3.74556  5.79292  4.35420    504 k - - -
          2.68618  4.42225  2.77519  2.73123  3.46354  2.40513  3.72494  3.29354  2.67741  2.69355  4.24690  2.90347  2.73739  3.18146  2.89801  2.37887  2.77519  2.98518  4.58477  3.61503
          0.02395  4.13955  4.86189  0.61958  0.77255  0.93777  0.49676
    491   2.79251  5.31081  1.98093  1.85831  4.61990  3.33641  3.69106  4.11126  2.53986  3.60229  4.38605  2.79867  2.69514  2.25695  3.06519  2.72445  3.04460  3.68705  5.75351  4.31067    505 e - - -
          2.68618  4.42225  2.77519  2.73123  3.46354  2.40513  3.72494  3.29354  2.67741  2.69355  4.24690  2.90347  2.73739  3.18146  2.89801  2.37887  2.77519  2.98518  4.58477  3.61503
          0.02395  4.13955  4.86189  0.61958  0.77255  0.93777  0.49676
    492   2.82758  4.82861  2.96827  1.44715  2.39824  3.52970  3.81076  3.30050  2.76317  2.90120  3.89972  3.13646  3.99780  3.09175  3.18056  2.89726  3.08268  3.07641  5.08147  3.62649    506 e - - -
          2.68618  4.42225  2.77519  2.73123  3.46354  2.40513  3.72494  3.29354  2.67741  2.69355  4.24690  2.90347  2.73739  3.18146  2.89801  2.37887  2.77519  2.98518  4.58477  3.61503
          0.02395  4.13955  4.86189  0.61958  0.77255  0.93777  0.49676
    493   2.68605  4.96145  2.04688  2.37516  4.47971  3.27526  3.79909  3.94661  2.68709  3.51022  4.31983  2.90119  2.06935  2.95628  3.18753  2.04115  2.99889  3.52134  5.69911  4.30934    507 s - - -
          2.68618  4.42225  2.77519  2.73123  3.46354  2.40513  3.72494  3.29354  2.67741  2.69355  4.24690  2.90347  2.73739  3.18146  2.89801  2.37887  2.77519  2.98518  4.58477  3.61503
          0.02395  4.13955  4.86189  0.61958  0.77255  0.93777  0.49676
    494   2.62057  4.44671  3.34124  2.78526  3.59431  3.54011  3.78050  2.94688  2.24595  2.66402  3.55524  3.22224  3.93213  3.05321  3.04621  2.78996  2.37305  2.28766  5.00682  2.72550    508 k - - -
          2.68618  4.42225  2.77519  2.73123  3.46354  2.40513  3.72494  3.29354  2.67741  2.69355  4.24690  2.90347  2.73739  3.18146  2.89801  2.37887  2.77519  2.98518  4.58477  3.61503
          0.02395  4.13955  4.86189  0.61958  0.77255  0.93777  0.49676
    495   2.49448  2.70907  3.79987  3.27106  3.49873  3.42111  4.05202  2.78088  3.17157  2.55155  2.43074  3.51067  3.94884  3.46070  3.44402  1.83437  2.81969  2.54185  4.98688  3.77296    509 s - - -
          2.68618  4.42225  2.77519  2.73123  3.46354  2.40513  3.72494  3.29354  2.67741  2.69355  4.24690  2.90347  2.73739  3.18146  2.89801  2.37887  2.77519  2.98518  4.58477  3.61503
          0.02395  4.13955  4.86189  0.61958  0.77255  0.93777  0.49676
    496   3.30077  5.44374  0.59952  2.54344  4.86231  3.43501  4.19819  4.51650  3.33759  4.07991  5.07210  3.11024  4.10721  3.44345  3.88397  3.23849  3.64780  4.12972  5.97610  4.70164    510 D - - -
          2.68618  4.42225  2.77519  2.73123  3.46354  2.40513  3.72494  3.29354  2.67741  2.69355  4.24690  2.90347  2.73739  3.18146  2.89801  2.37887  2.77519  2.98518  4.58477  3.61503
          0.02395  4.13955  4.86189  0.61958  0.77255  0.93777  0.49676
    497   2.56770  4.62917  3.06991  2.63104  4.05236  3.32975  2.63739  3.50593  2.61797  3.13534  3.97318  3.08336  3.84533  2.99276  3.02203  1.81442  2.19614  3.15446  5.36021  4.04345    511 s - - -
          2.68618  4.42225  2.77519  2.73123  3.46354  2.40513  3.72494  3.29354  2.67741  2.69355  4.24690  2.90347  2.73739  3.18146  2.89801  2.37887  2.77519  2.98518  4.58477  3.61503
          0.02395  4.13955  4.86189  0.61958  0.77255  0.93777  0.49676
    498   2.92858  5.28316  2.59372  1.89789  4.58924  3.41684  3.75301  4.05842  2.46054  3.56419  4.41531  2.91617  3.93657  1.44182  2.84961  2.87763  3.17786  3.69030  5.70514  4.33748    512 q - - -
          2.68618  4.42225  2.77519  2.73123  3.46354  2.40513  3.72494  3.29354  2.67741  2.69355  4.24690  2.90347  2.73739  3.18146  2.89801  2.37887  2.77519  2.98518  4.58477  3.61503
          0.02395  4.13955  4.86189  0.61958  0.77255  0.93777  0.49676
    499   2.86241  5.33953  1.56907  2.22390  4.69588  3.30027  3.77762  4.20196  2.70984  3.71102  4.52486  2.06798  2.58625  2.92844  3.26182  2.79105  3.14467  3.77250  5.86987  4.40941    513 d - - -
          2.68618  4.42225  2.77519  2.73123  3.46354  2.40513  3.72494  3.29354  2.67741  2.69355  4.24690  2.90347  2.73739  3.18146  2.89801  2.37887  2.77519  2.98518  4.58477  3.61503
          0.02395  4.13955  4.86189  0.61958  0.77255  0.93777  0.49676
    500   2.95460  5.35745  2.37697  1.80561  4.68804  3.33006  3.82918  4.19825  2.72189  3.73241  4.58745  1.33832  3.92499  2.99878  3.20736  2.88496  3.24280  3.79796  5.86840  4.43304    514 n - - -
          2.68618  4.42225  2.77519  2.73123  3.46354  2.40513  3.72494  3.29354  2.67741  2.69355  4.24690  2.90347  2.73739  3.18146  2.89801  2.37887  2.77519  2.98518  4.58477  3.61503
          0.02395  4.13955  4.86189  0.61958  0.77255  0.93777  0.49676
    501   2.06111  4.66687  3.03088  2.56477  4.09498  3.33367  2.68764  3.52082  2.58038  3.13882  3.96255  3.03802  2.74263  2.93252  3.01342  2.17428  2.85327  3.16564  5.37988  4.06353    515 a - - -
          2.68618  4.42225  2.77519  2.73123  3.46354  2.40513  3.72494  3.29354  2.67741  2.69355  4.24690  2.90347  2.73739  3.18146  2.89801  2.37887  2.77519  2.98518  4.58477  3.61503
          0.02395  4.13955  4.86189  0.61958  0.77255  0.93777  0.49676
    502   2.36311  4.36683  3.23975  2.95515  4.43888  1.58113  4.15177  3.89084  3.08692  3.52749  4.33567  3.24306  2.35883  3.37608  3.46328  1.88732  2.82106  3.33971  5.73519  4.48074    516 g - - -
          2.68618  4.42225  2.77519  2.73123  3.46354  2.40513  3.72494  3.29354  2.67741  2.69355  4.24690  2.90347  2.73739  3.18146  2.89801  2.37887  2.77519  2.98518  4.58477  3.61503
          0.02395  4.13955  4.86189  0.61958  0.77255  0.93777  0.49676
    503   2.74136  2.98845  3.19719  2.62982  4.14492  3.51765  3.68533  3.52938  1.62726  3.12452  3.97096  3.09896  3.92199  2.30689  2.60345  2.79164  2.97011  3.22166  5.33873  4.06385    517 k - - -
          2.68618  4.42225  2.77519  2.73123  3.46354  2.40513  3.72494  3.29354  2.67741  2.69355  4.24690  2.90347  2.73739  3.18146  2.89801  2.37887  2.77519  2.98518  4.58477  3.61503
          0.15999  4.13955  2.02560  0.61958  0.77255  0.70791  0.67860
    504   2.64070  4.90665  2.93005  2.45125  4.30684  3.38254  3.67581  3.74587  2.40170  3.29989  4.09620  2.37312  2.69005  2.81151  2.28699  2.21791  2.90066  3.36411  5.48405  4.14001    518 s - - -
          2.68618  4.42225  2.77519  2.73123  3.46354  2.40513  3.72494  3.29354  2.67741  2.69355  4.24690  2.90347  2.73739  3.18146  2.89801  2.37887  2.77519  2.98518  4.58477  3.61503
          0.02373  4.14863  4.87098  0.61958  0.77255  0.93082  0.50126
    505   2.71298  4.28222  3.95025  3.42501  1.90452  3.72008  4.06553  2.55802  3.33672  2.25414  3.33023  3.68468  2.69641  3.59301  3.58380  3.03897  2.98149  1.98710  4.77314  3.44124    519 f - - -
          2.68618  4.42225  2.77519  2.73123  3.46354  2.40513  3.72494  3.29354  2.67741  2.69355  4.24690  2.90347  2.73739  3.18146  2.89801  2.37887  2.77519  2.98518  4.58477  3.61503
          0.02373  4.14863  4.87098  0.61958  0.77255  0.93082  0.50126
    506   3.67064  5.04656  4.25836  4.04741  2.36058  4.16159  3.78428  3.64457  3.89780  3.02482  4.29193  4.08074  4.63256  4.13534  4.02104  3.77623  3.96069  3.52917  4.01213  0.60657    520 Y - - -
          2.68618  4.42225  2.77519  2.73123  3.46354  2.40513  3.72494  3.29354  2.67741  2.69355  4.24690  2.90347  2.73739  3.18146  2.89801  2.37887  2.77519  2.98518  4.58477  3.61503
          0.16560  4.14863  1.98899  0.61958  0.77255  0.71512  0.67165
    507   2.81238  4.52803  3.70247  3.31042  2.06643  3.60151  4.04056  3.05625  3.27877  2.61706  3.72577  3.60356  1.43591  3.57989  3.56899  3.02378  3.14078  2.88055  4.77858  3.29550    521 p - - -
          2.68618  4.42225  2.77519  2.73123  3.46354  2.40513  3.72494  3.29354  2.67741  2.69355  4.24690  2.90347  2.73739  3.18146  2.89801  2.37887  2.77519  2.98518  4.58477  3.61503
          0.02388  4.14250  4.86485  0.61958  0.77255  0.93552  0.49821
    508   2.82049  4.42511  3.76572  2.48517  3.41949  3.84538  4.12531  1.95206  3.14342  1.57244  3.32436  3.62640  4.20669  3.47369  3.44759  3.13389  3.05514  2.29802  5.06195  3.84981    522 l - - -
          2.68618  4.42225  2.77519  2.73123  3.46354  2.40513  3.72494  3.29354  2.67741  2.69355  4.24690  2.90347  2.73739  3.18146  2.89801  2.37887  2.77519  2.98518  4.58477  3.61503
          0.02388  4.14250  4.86485  0.61958  0.77255  0.93552  0.49821
    509   2.55789  4.71894  3.03832  2.55849  4.25078  2.52759  3.75456  3.68103  2.51871  3.26663  4.07159  3.02889  2.66326  2.90838  2.32845  2.07747  2.86185  3.28521  5.47518  4.15557    523 s - - -
          2.68618  4.42225  2.77519  2.73123  3.46354  2.40513  3.72494  3.29354  2.67741  2.69355  4.24690  2.90347  2.73739  3.18146  2.89801  2.37887  2.77519  2.98518  4.58477  3.61503
          0.02388  4.14250  4.86485  0.61958  0.77255  0.93552  0.49821
    510   2.67717  4.72133  3.17278  2.60997  3.90842  3.50652  2.79120  3.34359  2.40614  2.35530  3.81943  3.08808  3.89882  2.87395  2.27781  2.29332  2.90483  3.05748  5.20416  3.90261    524 r - - -
          2.68618  4.42225  2.77519  2.73123  3.46354  2.40513  3.72494  3.29354  2.67741  2.69355  4.24690  2.90347  2.73739  3.18146  2.89801  2.37887  2.77519  2.98518  4.58477  3.61503
          0.02388  4.14250  4.86485  0.61958  0.77255  0.56805  0.83616
    511   2.25076  4.25483  3.92883  3.37433  3.47428  3.68119  4.12210  1.86694  3.29510  2.50579  3.44688  3.65295  4.11833  3.56238  3.56383  2.34215  2.39292  2.01800  4.98293  3.77538    525 i - - -
          2.68618  4.42225  2.77519  2.73123  3.46354  2.40513  3.72494  3.29354  2.67741  2.69355  4.24690  2.90347  2.73739  3.18146  2.89801  2.37887  2.77519  2.98518  4.58477  3.61503
          0.01940  4.34821  5.07056  0.61958  0.77255  0.74406  0.64470
    512   1.77874  2.74354  3.47974  2.96120  3.97845  3.35687  4.00727  3.36131  2.93484  3.04419  3.89615  2.54932  2.68471  3.25265  3.32124  2.68511  2.32919  3.02325  5.35181  4.09936    526 a - - -
          2.68618  4.42225  2.77519  2.73123  3.46354  2.40513  3.72494  3.29354  2.67741  2.69355  4.24690  2.90347  2.73739  3.18146  2.89801  2.37887  2.77519  2.98518  4.58477  3.61503
          0.01940  4.34821  5.07056  0.61958  0.77255  0.51877  0.90449
    513   2.70471  4.93360  3.09761  2.58636  4.35614  3.47313  3.79017  3.78437  1.88377  3.35574  4.15410  3.08581  2.87740  2.92982  2.96177  2.31332  1.85831  3.40594  5.55657  4.22111    527 t - - -
          2.68618  4.42225  2.77519  2.73123  3.46354  2.40513  3.72494  3.29354  2.67741  2.69355  4.24690  2.90347  2.73739  3.18146  2.89801  2.37887  2.77519  2.98518  4.58477  3.61503
          0.01752  4.44878  5.17113  0.61958  0.77255  0.61615  0.77658
    514   2.72888  4.43205  3.61198  2.55178  3.61173  3.70469  4.00999  2.29892  3.03093  2.63729  3.56341  3.47275  4.10346  3.34107  3.37820  2.10491  2.97302  1.70397  5.08149  3.84599    528 v - - -
          2.68618  4.42225  2.77519  2.73123  3.46354  2.40513  3.72494  3.29354  2.67741  2.69355  4.24690  2.90347  2.73739  3.18146  2.89801  2.37887  2.77519  2.98518  4.58477  3.61503
          0.01752  4.44878  5.17113  0.61958  0.77255  0.61615  0.77658
    515   2.33248  5.14287  2.16905  2.41919  4.45471  3.47955  3.68591  3.91410  1.91680  2.78795  4.19794  2.96162  3.88607  2.42821  2.90836  2.69907  2.95510  3.51588  5.59421  4.20690    529 k - - -
          2.68618  4.42225  2.77519  2.73123  3.46354  2.40513  3.72494  3.29354  2.67741  2.69355  4.24690  2.90347  2.73739  3.18146  2.89801  2.37887  2.77519  2.98518  4.58477  3.61503
          0.01752  4.44878  5.17113  0.61958  0.77255  0.61615  0.77658
    516   2.76960  5.15898  2.07704  2.42581  4.49035  3.46347  2.34471  3.95783  2.55350  3.48924  4.26958  2.97044  3.91701  2.88091  3.04696  2.05192  2.42099  3.56010  5.66238  4.26721    530 s - - -
          2.68618  4.42225  2.77519  2.73123  3.46354  2.40513  3.72494  3.29354  2.67741  2.69355  4.24690  2.90347  2.73739  3.18146  2.89801  2.37887  2.77519  2.98518  4.58477  3.61503
          0.01752  4.44878  5.17113  0.61958  0.77255  0.61615  0.77658
    517   2.71744  4.88952  3.12016  2.24710  4.12961  3.54087  3.73520  2.86444  1.74530  2.59078  3.96395  3.07774  3.93151  2.88994  2.93077  2.37504  2.94655  3.21294  5.38914  4.06723    531 k - - -
          2.68618  4.42225  2.77519  2.73123  3.46354  2.40513  3.72494  3.29354  2.67741  2.69355  4.24690  2.90347  2.73739  3.18146  2.89801  2.37887  2.77519  2.98518  4.58477  3.61503
          0.01752  4.44878  5.17113  0.61958  0.77255  0.61615  0.77658
    518   2.73612  4.80189  3.12262  2.26367  4.06418  3.53684  3.83247  3.42646  2.65719  2.50227  3.94118  3.14749  1.81726  3.01860  3.08154  2.81025  2.50533  3.13434  5.38465  4.08031    532 p - - -
          2.68618  4.42225  2.77519  2.73123  3.46354  2.40513  3.72494  3.29354  2.67741  2.69355  4.24690  2.90347  2.73739  3.18146  2.89801  2.37887  2.77519  2.98518  4.58477  3.61503
          0.01752  4.44878  5.17113  0.61958  0.77255  0.61615  0.77658
    519   2.35516  5.19480  2.46726  2.13149  4.52692  3.46076  2.88569  4.00625  2.10080  3.49453  4.24127  2.93143  3.06658  2.76949  2.90854  2.33623  2.94067  3.57895  5.63421  4.22671    533 k - - -
          2.68618  4.42225  2.77519  2.73123  3.46354  2.40513  3.72494  3.29354  2.67741  2.69355  4.24690  2.90347  2.73739  3.18146  2.89801  2.37887  2.77519  2.98518  4.58477  3.61503
          0.01752  4.44878  5.17113  0.61958  0.77255  0.61615  0.77658
    520   2.98659  5.56242  2.07098  1.98188  4.87287  3.45863  3.85433  4.38260  2.73281  3.85227  4.64003  2.24647  3.99341  1.49526  3.27507  2.89874  3.24480  3.94013  5.99083  4.52191    534 q - - -
          2.68618  4.42225  2.77519  2.73123  3.46354  2.40513  3.72494  3.29354  2.67741  2.69355  4.24690  2.90347  2.73739  3.18146  2.89801  2.37887  2.77519  2.98518  4.58477  3.61503
          0.01752  4.44878  5.17113  0.61958  0.77255  0.61615  0.77658
    521   2.66977  3.04049  3.20820  2.69628  4.19272  3.46499  3.85706  3.60403  2.26424  3.22414  4.04767  2.57094  3.94144  3.02833  3.07053  1.52249  2.95715  3.25523  5.46968  4.16338    535 s - - -
          2.68618  4.42225  2.77519  2.73123  3.46354  2.40513  3.72494  3.29354  2.67741  2.69355  4.24690  2.90347  2.73739  3.18146  2.89801  2.37887  2.77519  2.98518  4.58477  3.61503
          0.01752  4.44878  5.17113  0.61958  0.77255  0.61615  0.77658
    522   2.86094  5.37218  2.17710  1.59516  4.68990  3.46101  3.77746  4.17767  2.59830  3.66751  4.43957  2.92546  3.94151  2.38852  3.11514  2.80182  2.09977  3.75137  5.81503  4.38160    536 e - - -
          2.68618  4.42225  2.77519  2.73123  3.46354  2.40513  3.72494  3.29354  2.67741  2.69355  4.24690  2.90347  2.73739  3.18146  2.89801  2.37887  2.77519  2.98518  4.58477  3.61503
          0.01752  4.44878  5.17113  0.61958  0.77255  0.61615  0.77658
    523   2.35726  5.16469  2.90525  2.11096  4.49516  2.81127  3.67911  3.96678  2.16549  3.46928  4.22442  2.54000  2.90885  2.78666  2.92302  2.30832  2.94570  3.55070  5.62040  4.22067    537 e - - -
          2.68618  4.42225  2.77519  2.73123  3.46354  2.40513  3.72494  3.29354  2.67741  2.69355  4.24690  2.90347  2.73739  3.18146  2.89801  2.37887  2.77519  2.98518  4.58477  3.61503
          0.01752  4.44878  5.17113  0.61958  0.77255  0.61615  0.77658
    524   2.68484  4.91645  3.04754  1.96064  4.23505  3.48033  3.74822  3.65602  2.54266  3.24854  4.05189  3.04418  2.97871  2.89138  3.00868  2.02241  2.45232  2.73930  5.47558  4.13096    538 e - - -
          2.68618  4.42225  2.77519  2.73123  3.46354  2.40513  3.72494  3.29354  2.67741  2.69355  4.24690  2.90347  2.73739  3.18146  2.89801  2.37887  2.77519  2.98518  4.58477  3.61503
          0.01752  4.44878  5.17113  0.61958  0.77255  0.61615  0.77658
    525   2.87103  5.35619  2.77050  1.43673  4.68744  3.49878  2.76283  4.16520  2.12256  3.64295  4.41698  2.40224  3.95598  2.87658  2.94941  2.81725  3.10773  3.74528  5.77115  4.36772    539 e - - -
          2.68618  4.42225  2.77519  2.73123  3.46354  2.40513  3.72494  3.29354  2.67741  2.69355  4.24690  2.90347  2.73739  3.18146  2.89801  2.37887  2.77519  2.98518  4.58477  3.61503
          0.01752  4.44878  5.17113  0.61958  0.77255  0.61615  0.77658
    526   2.30847  4.32398  3.77669  3.21302  3.46603  3.69620  4.02544  2.77019  3.13845  2.16369  2.02537  3.55264  2.87976  3.42487  3.43893  2.97190  2.41665  2.56634  4.95511  3.74199    540 m - - -
          2.68618  4.42225  2.77519  2.73123  3.46354  2.40513  3.72494  3.29354  2.67741  2.69355  4.24690  2.90347  2.73739  3.18146  2.89801  2.37887  2.77519  2.98518  4.58477  3.61503
          0.12242  4.44878  2.26792  0.61958  0.77255  0.61615  0.77658
    527   2.71901  5.03100  2.98519  1.69588  3.08958  3.48971  3.67892  3.74737  2.40243  3.29624  4.09374  2.99075  3.89046  2.41634  2.38623  2.71746  2.94760  3.39022  5.47979  4.12192    541 e - - -
          2.68618  4.42225  2.77519  2.73123  3.46354  2.40513  3.72494  3.29354  2.67741  2.69355  4.24690  2.90347  2.73739  3.18146  2.89801  2.37887  2.77519  2.98518  4.58477  3.61503
          0.01944  4.34581  5.06815  0.61958  0.77255  0.74679  0.64224
    528   2.46769  4.47872  3.44055  3.02408  4.41259  2.37705  4.15934  3.84261  3.05787  3.48022  4.28782  3.33469  2.03137  3.36783  3.45043  2.03967  1.73402  3.34873  5.71335  4.45306    542 t - - -
          2.68618  4.42225  2.77519  2.73123  3.46354  2.40513  3.72494  3.29354  2.67741  2.69355  4.24690  2.90347  2.73739  3.18146  2.89801  2.37887  2.77519  2.98518  4.58477  3.61503
          0.01944  4.34581  5.06815  0.61958  0.77255  0.74679  0.64224
    529   2.71705  4.96300  2.86184  1.77480  4.41635  3.40153  3.81765  3.84578  2.63477  3.42796  4.23426  3.01782  3.90817  2.96650  3.10018  1.92164  2.02572  3.45518  5.63496  4.27564    543 e - - -
          2.68618  4.42225  2.77519  2.73123  3.46354  2.40513  3.72494  3.29354  2.67741  2.69355  4.24690  2.90347  2.73739  3.18146  2.89801  2.37887  2.77519  2.98518  4.58477  3.61503
          0.01944  4.34581  5.06815  0.61958  0.77255  0.74679  0.64224
    530   2.85307  4.65162  3.59347  3.01443  3.75787  3.76031  3.96051  2.87339  1.64090  1.88778  3.65516  3.43698  4.13968  3.20506  3.00048  3.03713  3.08257  2.23636  5.22714  3.98824    544 k - - -
          2.68618  4.42225  2.77519  2.73123  3.46354  2.40513  3.72494  3.29354  2.67741  2.69355  4.24690  2.90347  2.73739  3.18146  2.89801  2.37887  2.77519  2.98518  4.58477  3.61503
          0.01944  4.34581  5.06815  0.61958  0.77255  0.74679  0.64224
    531   2.84914  5.21715  3.07279  2.14649  4.58343  3.56270  3.68587  4.01114  1.96732  3.48962  4.27899  3.04635  2.39640  2.80127  1.84626  2.82209  3.06302  3.62509  5.60286  4.28100    545 r - - -
          2.68618  4.42225  2.77519  2.73123  3.46354  2.40513  3.72494  3.29354  2.67741  2.69355  4.24690  2.90347  2.73739  3.18146  2.89801  2.37887  2.77519  2.98518  4.58477  3.61503
          0.01944  4.34581  5.06815  0.61958  0.77255  0.54273  0.87026
    532   3.28595  4.60471  5.10949  4.52034  1.99609  4.53071  4.82825  2.37909  4.36397  1.23878  2.39925  4.64000  4.76237  4.41482  4.39644  3.86501  3.50708  1.72579  5.14208  4.03443    546 l - - -
          2.68618  4.42225  2.77519  2.73123  3.46354  2.40513  3.72494  3.29354  2.67741  2.69355  4.24690  2.90347  2.73739  3.18146  2.89801  2.37887  2.77519  2.98518  4.58477  3.61503
          0.01774  4.43656  5.15891  0.61958  0.77255  0.63332  0.75679
    533   2.87135  5.24266  2.86920  2.12663  4.60919  3.51811  3.78373  4.05651  1.83063  3.56753  4.36275  3.02457  3.97825  2.91222  2.89278  1.52402  3.11456  3.66263  5.71472  4.35092    547 s - - -
          2.68618  4.42225  2.77519  2.73123  3.46354  2.40513  3.72494  3.29354  2.67741  2.69355  4.24690  2.90347  2.73739  3.18146  2.89801  2.37887  2.77519  2.98518  4.58477  3.61503
          0.01774  4.43656  5.15891  0.61958  0.77255  0.63332  0.75679
    534   2.69175  4.36044  3.65999  3.08965  2.76188  3.69004  3.94856  2.82941  3.01569  2.21869  2.76720  3.46723  4.06838  3.31902  2.67605  1.90032  2.92446  2.62099  4.93534  3.70202    548 s - - -
          2.68618  4.42225  2.77519  2.73123  3.46354  2.40513  3.72494  3.29354  2.67741  2.69355  4.24690  2.90347  2.73739  3.18146  2.89801  2.37887  2.77519  2.98518  4.58477  3.61503
          0.01774  4.43656  5.15891  0.61958  0.77255  0.63332  0.75679
    535   2.29694  5.20545  2.11470  2.11807  4.52325  3.46031  3.69370  3.99716  2.46372  2.82934  4.25837  2.50248  3.88374  2.39467  2.96071  2.70279  2.97483  3.58220  5.65163  4.24498    549 d - - -
          2.68618  4.42225  2.77519  2.73123  3.46354  2.40513  3.72494  3.29354  2.67741  2.69355  4.24690  2.90347  2.73739  3.18146  2.89801  2.37887  2.77519  2.98518  4.58477  3.61503
          0.01774  4.43656  5.15891  0.61958  0.77255  0.63332  0.75679
    536   2.66596  4.67165  3.26741  2.81218  4.08398  3.45523  3.94958  3.49493  2.80545  3.15525  2.79180  2.52564  3.97200  3.16059  3.20749  1.32715  2.97810  3.16643  5.42702  4.12856    550 s - - -
          2.68618  4.42225  2.77519  2.73123  3.46354  2.40513  3.72494  3.29354  2.67741  2.69355  4.24690  2.90347  2.73739  3.18146  2.89801  2.37887  2.77519  2.98518  4.58477  3.61503
          0.01774  4.43656  5.15891  0.61958  0.77255  0.63332  0.75679
    537   2.71186  4.46123  2.69923  2.96330  3.60575  3.67605  3.93500  2.43031  2.93213  1.78150  3.55482  2.76717  4.05936  3.24166  3.30163  2.92450  2.94580  2.28056  5.06101  3.81691    551 l - - -
          2.68618  4.42225  2.77519  2.73123  3.46354  2.40513  3.72494  3.29354  2.67741  2.69355  4.24690  2.90347  2.73739  3.18146  2.89801  2.37887  2.77519  2.98518  4.58477  3.61503
          0.01774  4.43656  5.15891  0.61958  0.77255  0.63332  0.75679
    538   2.90890  4.54508  3.93080  3.33159  3.58714  3.89546  4.12907  2.70716  2.97489  1.74890  3.51183  3.68490  4.26498  3.45926  1.82197  3.18860  3.14165  1.88633  5.14439  3.93370    552 l - - -
          2.68618  4.42225  2.77519  2.73123  3.46354  2.40513  3.72494  3.29354  2.67741  2.69355  4.24690  2.90347  2.73739  3.18146  2.89801  2.37887  2.77519  2.98518  4.58477  3.61503
          0.12153  4.43656  2.27692  0.61958  0.77255  0.63332  0.75679
    539   2.77568  5.18824  3.02927  2.15218  4.54426  3.51781  3.65480  3.98900  1.94139  3.46775  4.23979  2.99522  3.90788  2.06107  2.28079  2.74622  2.47562  3.58774  5.58680  4.23829    553 k - - -
          2.68618  4.42225  2.77519  2.73123  3.46354  2.40513  3.72494  3.29354  2.67741  2.69355  4.24690  2.90347  2.73739  3.18146  2.89801  2.37887  2.77519  2.98518  4.58477  3.61503
          0.01966  4.33469  5.05704  0.61958  0.77255  0.75919  0.63120
    540   2.22608  4.96701  3.09270  2.55243  4.34330  3.48751  3.71886  3.76508  2.06536  3.32005  4.12180  3.05358  3.91111  2.85351  2.32453  1.80322  2.96676  3.39940  5.50393  4.18013    554 s - - -
          2.68618  4.42225  2.77519  2.73123  3.46354  2.40513  3.72494  3.29354  2.67741  2.69355  4.24690  2.90347  2.73739  3.18146  2.89801  2.37887  2.77519  2.98518  4.58477  3.61503
          0.12709  4.33469  2.24203  0.61958  0.77255  0.75919  0.63120
    541   2.61547  4.73797  3.13223  2.65930  4.29097  3.35972  3.81838  3.72031  2.53977  3.30970  4.12732  3.10991  2.23555  2.98094  2.29555  1.78969  2.92707  3.32832  5.51052  4.20803    555 s - - -
          2.68618  4.42225  2.77519  2.73123  3.46354  2.40513  3.72494  3.29354  2.67741  2.69355  4.24690  2.90347  2.73739  3.18146  2.89801  2.37887  2.77519  2.98518  4.58477  3.61503
          0.02187  4.22947  4.95182  0.61958  0.77255  0.86368  0.54750
    542   2.08872  4.28542  3.64693  3.10114  3.54486  3.52343  3.98252  2.77484  3.04158  2.15804  3.50682  3.43853  3.98642  3.33793  3.36657  2.32901  2.36071  2.14630  5.01151  3.78862    556 a - - -
          2.68618  4.42225  2.77519  2.73123  3.46354  2.40513  3.72494  3.29354  2.67741  2.69355  4.24690  2.90347  2.73739  3.18146  2.89801  2.37887  2.77519  2.98518  4.58477  3.61503
          0.13737  4.22947  2.17337  0.61958  0.77255  0.46623  0.98716
    543   2.73035  5.10580  3.01204  2.46183  4.44634  3.49157  3.66417  3.89051  1.83783  3.40155  4.17778  2.47169  3.88924  2.77894  2.33862  2.34600  2.40928  3.50049  5.55124  4.19592    557 k - - -
          2.68618  4.42225  2.77519  2.73123  3.46354  2.40513  3.72494  3.29354  2.67741  2.69355  4.24690  2.90347  2.73739  3.18146  2.89801  2.37887  2.77519  2.98518  4.58477  3.61503
          0.01944  4.34581  5.06815  0.61958  0.77255  0.74679  0.64224
    544   3.35100  4.65969  5.08664  4.51942  3.29630  4.64214  4.99694  2.20050  4.37926  1.08751  2.29347  4.71515  4.85291  4.47709  4.46850  3.99116  3.57856  1.52097  5.31783  4.24424    558 l - - -
          2.68618  4.42225  2.77519  2.73123  3.46354  2.40513  3.72494  3.29354  2.67741  2.69355  4.24690  2.90347  2.73739  3.18146  2.89801  2.37887  2.77519  2.98518  4.58477  3.61503
          0.01944  4.34581  5.06815  0.61958  0.77255  0.74679  0.64224
    545   2.69773  4.99155  3.00482  2.17512  4.24319  3.48601  2.39347  3.69948  2.41225  3.26010  4.05647  2.99191  3.88178  2.80719  2.45993  2.32589  2.92665  3.34684  5.44631  3.01672    559 e - - -
          2.68618  4.42225  2.77519  2.73123  3.46354  2.40513  3.72494  3.29354  2.67741  2.69355  4.24690  2.90347  2.73739  3.18146  2.89801  2.37887  2.77519  2.98518  4.58477  3.61503
          0.01944  4.34581  5.06815  0.61958  0.77255  0.74679  0.64224
    546   2.72134  5.01811  3.06204  2.49580  4.31499  3.50786  3.67266  3.74232  2.08902  3.29062  3.06919  2.49647  3.89714  2.80003  2.07433  2.27542  2.94636  3.38562  5.47416  4.13636    560 r - - -
          2.68618  4.42225  2.77519  2.73123  3.46354  2.40513  3.72494  3.29354  2.67741  2.69355  4.24690  2.90347  2.73739  3.18146  2.89801  2.37887  2.77519  2.98518  4.58477  3.61503
          0.01944  4.34581  5.06815  0.61958  0.77255  0.74679  0.64224
    547   2.35345  5.03573  2.98203  1.86321  4.32670  3.49420  3.69178  3.74113  1.85989  2.66342  4.10668  2.99974  3.90073  2.82229  2.83377  2.73321  2.96324  3.38789  5.50254  4.15488    561 k - - -
          2.68618  4.42225  2.77519  2.73123  3.46354  2.40513  3.72494  3.29354  2.67741  2.69355  4.24690  2.90347  2.73739  3.18146  2.89801  2.37887  2.77519  2.98518  4.58477  3.61503
          0.01944  4.34581  5.06815  0.61958  0.77255  0.74679  0.64224
    548   2.67496  4.77167  3.13507  2.58195  3.99638  3.51637  2.46416  2.77498  2.18256  3.02606  3.86093  3.08208  3.90996  2.90088  2.94595  2.37796  2.39943  3.09803  5.29334  3.98622    562 k - - -
          2.68618  4.42225  2.77519  2.73123  3.46354  2.40513  3.72494  3.29354  2.67741  2.69355  4.24690  2.90347  2.73739  3.18146  2.89801  2.37887  2.77519  2.98518  4.58477  3.61503
          0.01944  4.34581  5.06815  0.61958  0.77255  0.74679  0.64224
    549   2.69567  5.05428  2.95278  1.93473  4.34998  3.46786  3.66302  2.91036  2.11483  3.33270  4.11383  2.96074  3.86820  2.32850  2.85443  2.31657  2.92581  3.41838  5.51291  4.14605    563 e - - -
          2.68618  4.42225  2.77519  2.73123  3.46354  2.40513  3.72494  3.29354  2.67741  2.69355  4.24690  2.90347  2.73739  3.18146  2.89801  2.37887  2.77519  2.98518  4.58477  3.61503
          0.01944  4.34581  5.06815  0.61958  0.77255  0.74679  0.64224
    550   2.68864  4.82794  2.38832  2.54310  4.12066  3.46441  3.77804  3.48082  2.62052  3.14520  3.97935  2.53475  3.91110  2.94747  3.08109  2.73987  2.11364  2.17469  5.41649  4.08779    564 t - - -
          2.68618  4.42225  2.77519  2.73123  3.46354  2.40513  3.72494  3.29354  2.67741  2.69355  4.24690  2.90347  2.73739  3.18146  2.89801  2.37887  2.77519  2.98518  4.58477  3.61503
          0.01944  4.34581  5.06815  0.61958  0.77255  0.74679  0.64224
    551   2.96229  5.40712  2.48729  1.85878  4.79612  2.03064  3.88525  4.29047  2.79327  3.80202  4.61990  1.57809  3.97849  3.03807  3.31928  2.89811  3.24799  3.86286  5.96230  4.51783    565 n - - -
          2.68618  4.42225  2.77519  2.73123  3.46354  2.40513  3.72494  3.29354  2.67741  2.69355  4.24690  2.90347  2.73739  3.18146  2.89801  2.37887  2.77519  2.98518  4.58477  3.61503
          0.01944  4.34581  5.06815  0.61958  0.77255  0.35151  1.21612
    552   2.71008  4.88542  3.13421  2.57866  4.13900  3.54016  3.00734  3.55245  2.55720  3.16099  3.97774  3.09113  3.10228  2.91538  2.58253  2.07211  2.20810  2.69582  5.40883  4.08104    566 s - - -
          2.68618  4.42225  2.77519  2.73123  3.46354  2.40513  3.72494  3.29354  2.67741  2.69355  4.24690  2.90347  2.73739  3.18146  2.89801  2.37887  2.77519  2.98518  4.58477  3.61503
          0.01613  4.53101  5.25336  0.61958  0.77255  0.48576  0.95510
    553   2.77145  4.97607  3.06478  2.67990  4.54520  3.46627  3.94672  4.00246  2.72208  3.56537  4.36770  3.16475  2.77253  2.10986  3.15079  1.30458  3.08470  3.57927  5.74684  4.40398    567 s - - -
          2.68618  4.42225  2.77519  2.73123  3.46354  2.40513  3.72494  3.29354  2.67741  2.69355  4.24690  2.90347  2.73739  3.18146  2.89801  2.37887  2.77519  2.98518  4.58477  3.61503
          0.01613  4.53101  5.25336  0.61958  0.77255  0.48576  0.95510
    554   2.96010  5.35827  3.24840  2.18535  4.76591  3.67599  2.78387  4.18971  1.73244  3.62543  4.40746  3.14870  4.05179  2.35279  1.73766  2.92347  3.16285  3.78784  5.69871  4.39348    568 k - - -
          2.68618  4.42225  2.77519  2.73123  3.46354  2.40513  3.72494  3.29354  2.67741  2.69355  4.24690  2.90347  2.73739  3.18146  2.89801  2.37887  2.77519  2.98518  4.58477  3.61503
          0.41541  4.53101  1.11120  0.61958  0.77255  0.48576  0.95510
    555   2.63780  2.31667  3.19062  2.69281  3.97891  3.43105  3.77475  3.35874  2.01086  3.01817  3.87593  2.40186  3.89655  2.97546  2.85973  2.73809  2.91136  3.05499  5.27871  4.00209    569 k - - -
          2.68618  4.42225  2.77519  2.73123  3.46354  2.40513  3.72494  3.29354  2.67741  2.69355  4.24690  2.90347  2.73739  3.18146  2.89801  2.37887  2.77519  2.98518  4.58477  3.61503
          0.02395  4.13955  4.86189  0.61958  0.77255  0.93777  0.49676
    556   2.69173  4.81452  3.14626  2.56737  4.07682  3.50059  3.65993  3.47042  1.98694  3.06980  2.86075  3.05471  3.88847  2.81966  2.25574  2.22526  2.91520  3.16421  5.30080  4.01069    570 k - - -
          2.68618  4.42225  2.77519  2.73123  3.46354  2.40513  3.72494  3.29354  2.67741  2.69355  4.24690  2.90347  2.73739  3.18146  2.89801  2.37887  2.77519  2.98518  4.58477  3.61503
          0.02395  4.13955  4.86189  0.61958  0.77255  0.93777  0.49676
    557   2.59501  4.66245  2.90856  2.66784  4.33314  3.23555  3.96040  3.74321  2.81046  3.41954  4.27917  1.43251  3.86371  3.16352  3.20315  2.68316  2.07076  3.33128  5.62578  4.29760    571 n - - -
          2.68618  4.42225  2.77519  2.73123  3.46354  2.40513  3.72494  3.29354  2.67741  2.69355  4.24690  2.90347  2.73739  3.18146  2.89801  2.37887  2.77519  2.98518  4.58477  3.61503
          0.02395  4.13955  4.86189  0.61958  0.77255  0.93777  0.49676
    558   2.78893  4.33069  4.01999  3.47542  2.42484  3.83242  4.13728  2.46661  3.37245  1.74680  3.24265  3.75754  4.21572  3.63211  3.61911  3.13816  1.88394  2.35960  4.84015  3.55148    572 l - - -
          2.68618  4.42225  2.77519  2.73123  3.46354  2.40513  3.72494  3.29354  2.67741  2.69355  4.24690  2.90347  2.73739  3.18146  2.89801  2.37887  2.77519  2.98518  4.58477  3.61503
          0.02395  4.13955  4.86189  0.61958  0.77255  0.93777  0.49676
    559   2.82186  5.13417  3.12010  2.53808  4.50888  3.53880  3.61901  3.91756  1.77159  3.39676  4.20040  3.03046  2.77343  2.21254  2.04557  2.80321  3.02672  3.54899  5.50446  4.21514    573 k - - -
          2.68618  4.42225  2.77519  2.73123  3.46354  2.40513  3.72494  3.29354  2.67741  2.69355  4.24690  2.90347  2.73739  3.18146  2.89801  2.37887  2.77519  2.98518  4.58477  3.61503
          0.02395  4.13955  4.86189  0.61958  0.77255  0.93777  0.49676
    560   2.20531  4.54322  3.20510  2.67387  3.73979  3.46588  3.74636  3.16000  2.60866  2.82486  3.68976  3.13272  3.88641  2.43232  3.00130  2.25969  2.85202  2.88815  3.01050  3.82069    574 a - - -
          2.68618  4.42225  2.77519  2.73123  3.46354  2.40513  3.72494  3.29354  2.67741  2.69355  4.24690  2.90347  2.73739  3.18146  2.89801  2.37887  2.77519  2.98518  4.58477  3.61503
          0.02395  4.13955  4.86189  0.61958  0.77255  0.42469  1.06124
    561   2.80598  5.11855  3.14986  2.56313  4.43965  3.57641  3.70324  2.93578  1.80808  3.38505  4.17939  3.07354  3.95802  2.32557  2.04994  2.36867  3.02291  3.49904  5.54055  4.21712    575 k - - -
          2.68618  4.42225  2.77519  2.73123  3.46354  2.40513  3.72494  3.29354  2.67741  2.69355  4.24690  2.90347  2.73739  3.18146  2.89801  2.37887  2.77519  2.98518  4.58477  3.61503
          0.01774  4.43656  5.15891  0.61958  0.77255  0.63332  0.75679
    562   2.70301  5.09965  2.93786  2.12827  4.40490  3.47196  3.68191  3.86084  2.44079  3.39006  4.16006  2.54132  3.06110  2.14995  2.92288  2.34127  2.93671  2.73754  5.56371  4.18020    576 e - - -
          2.68618  4.42225  2.77519  2.73123  3.46354  2.40513  3.72494  3.29354  2.67741  2.69355  4.24690  2.90347  2.73739  3.18146  2.89801  2.37887  2.77519  2.98518  4.58477  3.61503
          0.01774  4.43656  5.15891  0.61958  0.77255  0.63332  0.75679
    563   2.86030  4.47921  4.08087  3.58011  3.69389  3.84613  4.41910  2.07652  3.48142  2.49319  3.61194  3.86561  1.38653  3.79430  3.76287  3.19560  3.16529  1.95509  5.32999  4.10821    577 p - - -
          2.68618  4.42225  2.77519  2.73123  3.46354  2.40513  3.72494  3.29354  2.67741  2.69355  4.24690  2.90347  2.73739  3.18146  2.89801  2.37887  2.77519  2.98518  4.58477  3.61503
          0.01774  4.43656  5.15891  0.61958  0.77255  0.63332  0.75679
    564   2.81792  5.31127  2.00443  2.38688  4.64627  3.47286  3.73502  4.12694  1.66726  3.60907  4.37367  2.94113  3.92329  2.39987  2.97419  2.33168  3.05700  3.70085  5.74427  4.33206    578 k - - -
          2.68618  4.42225  2.77519  2.73123  3.46354  2.40513  3.72494  3.29354  2.67741  2.69355  4.24690  2.90347  2.73739  3.18146  2.89801  2.37887  2.77519  2.98518  4.58477  3.61503
          0.20800  4.43656  1.73753  0.61958  0.77255  0.63332  0.75679
    565   3.11666  5.71783  1.78305  0.99228  5.00826  3.35503  3.91771  4.54408  2.95353  4.03005  4.88934  2.81648  3.98802  3.08605  3.56193  2.98813  3.40935  4.10498  6.16852  4.65209    579 e - - -
          2.68618  4.42225  2.77519  2.73123  3.46354  2.40513  3.72494  3.29354  2.67741  2.69355  4.24690  2.90347  2.73739  3.18146  2.89801  2.37887  2.77519  2.98518  4.58477  3.61503
          0.13915  4.24998  2.15732  0.61958  0.77255  0.84498  0.56136
    566   2.58578  4.61917  3.07475  2.17220  3.93317  3.40206  3.75290  3.27396  2.60452  2.96569  3.81703  3.06868  3.85619  2.94770  3.03252  2.16801  2.36148  2.38598  5.26606  3.96903    580 s - - -
          2.68618  4.42225  2.77519  2.73123  3.46354  2.40513  3.72494  3.29354  2.67741  2.69355  4.24690  2.90347  2.73739  3.18146  2.89801  2.37887  2.77519  2.98518  4.58477  3.61503
          0.02406  4.13490  4.85725  0.61958  0.77255  0.94128  0.49450
    567   2.27829  5.05990  2.83469  2.03628  4.36537  3.42201  2.64236  3.80693  1.98912  3.33744  4.13114  2.91470  3.84557  2.76118  2.75928  2.69278  2.94085  3.43474  5.50501  4.14713    581 k - - -
          2.68618  4.42225  2.77519  2.73123  3.46354  2.40513  3.72494  3.29354  2.67741  2.69355  4.24690  2.90347  2.73739  3.18146  2.89801  2.37887  2.77519  2.98518  4.58477  3.61503
          0.16810  4.13490  1.97526  0.61958  0.77255  0.39967  1.11030
    568   2.69730  4.65565  2.62298  2.68247  3.82400  3.56012  3.81096  2.49993  2.70081  2.07241  3.74238  2.25331  3.96386  3.03085  3.12585  2.81022  2.93368  2.88347  5.20993  3.91747    582 l - - -
          2.68618  4.42225  2.77519  2.73123  3.46354  2.40513  3.72494  3.29354  2.67741  2.69355  4.24690  2.90347  2.73739  3.18146  2.89801  2.37887  2.77519  2.98518  4.58477  3.61503
          0.01934  4.35126  5.07360  0.61958  0.77255  0.35413  1.20993
    569   2.33994  4.69437  3.28078  2.72785  3.91509  3.57871  3.83529  3.30011  2.34227  2.01104  3.81405  3.20612  3.00405  3.04332  3.12193  2.35670  2.47556  3.02225  5.26645  3.98081    583 l - - -
          2.68618  4.42225  2.77519  2.73123  3.46354  2.40513  3.72494  3.29354  2.67741  2.69355  4.24690  2.90347  2.73739  3.18146  2.89801  2.37887  2.77519  2.98518  4.58477  3.61503
          0.01613  4.53101  5.25336  0.61958  0.77255  0.48576  0.95510
    570   2.31692  5.07950  2.46300  2.51905  4.53456  3.46260  3.82608  3.99474  2.62721  3.53386  4.31034  2.47751  3.94117  2.95403  3.11550  1.57071  2.52533  3.57445  5.71140  4.33010    584 s - - -
          2.68618  4.42225  2.77519  2.73123  3.46354  2.40513  3.72494  3.29354  2.67741  2.69355  4.24690  2.90347  2.73739  3.18146  2.89801  2.37887  2.77519  2.98518  4.58477  3.61503
          0.01613  4.53101  5.25336  0.61958  0.77255  0.48576  0.95510
    571   1.58043  4.45356  3.93310  3.64330  4.83816  2.17839  4.68678  4.29303  3.70789  3.95529  4.74014  3.69762  4.00223  3.95681  4.00884  0.98073  3.01578  3.61748  6.15468  4.97214    585 s - - -
          2.68618  4.42225  2.77519  2.73123  3.46354  2.40513  3.72494  3.29354  2.67741  2.69355  4.24690  2.90347  2.73739  3.18146  2.89801  2.37887  2.77519  2.98518  4.58477  3.61503
          0.01613  4.53101  5.25336  0.61958  0.77255  0.48576  0.95510
    572   2.72657  4.41943  3.64082  2.57811  3.55654  3.71863  3.97727  2.44565  3.01777  2.21456  3.52014  3.47050  4.09641  2.67801  3.35987  2.96864  2.49766  1.83039  5.01737  3.78742    586 v - - -
          2.68618  4.42225  2.77519  2.73123  3.46354  2.40513  3.72494  3.29354  2.67741  2.69355  4.24690  2.90347  2.73739  3.18146  2.89801  2.37887  2.77519  2.98518  4.58477  3.61503
          0.01613  4.53101  5.25336  0.61958  0.77255  0.48576  0.95510
    573   2.38758  4.95345  3.07298  1.99808  4.20910  3.53127  3.74393  3.63023  2.53340  2.32674  4.02922  3.05731  3.92912  2.50343  2.99785  2.38500  2.50135  3.29588  5.45491  4.11202    587 e - - -
          2.68618  4.42225  2.77519  2.73123  3.46354  2.40513  3.72494  3.29354  2.67741  2.69355  4.24690  2.90347  2.73739  3.18146  2.89801  2.37887  2.77519  2.98518  4.58477  3.61503
          0.01613  4.53101  5.25336  0.61958  0.77255  0.48576  0.95510
    574   2.98452  5.54416  1.83088  1.39647  4.85459  3.49431  2.68587  4.36191  2.73928  3.83773  4.61910  2.95046  4.01443  2.99937  3.28069  2.38065  3.24004  3.92265  5.97861  4.51697    588 e - - -
          2.68618  4.42225  2.77519  2.73123  3.46354  2.40513  3.72494  3.29354  2.67741  2.69355  4.24690  2.90347  2.73739  3.18146  2.89801  2.37887  2.77519  2.98518  4.58477  3.61503
          0.01613  4.53101  5.25336  0.61958  0.77255  0.48576  0.95510
    575   3.99283  5.28514  5.25065  4.93750  3.53661  4.81772  5.40190  2.80978  4.71023  0.35080  3.42865  5.15953  5.16832  4.90659  4.75999  4.54505  4.27039  3.00853  5.60077  4.46280    589 L - - -
          2.68618  4.42225  2.77519  2.73123  3.46354  2.40513  3.72494  3.29354  2.67741  2.69355  4.24690  2.90347  2.73739  3.18146  2.89801  2.37887  2.77519  2.98518  4.58477  3.61503
          0.01613  4.53101  5.25336  0.61958  0.77255  0.48576  0.95510
    576   2.10957  5.14067  3.04441  2.19432  4.45444  3.53001  3.70285  3.06983  1.95544  3.42328  4.19378  3.01612  3.92020  2.41697  2.40504  2.73259  2.97626  3.51504  5.58410  4.21520    590 k - - -
          2.68618  4.42225  2.77519  2.73123  3.46354  2.40513  3.72494  3.29354  2.67741  2.69355  4.24690  2.90347  2.73739  3.18146  2.89801  2.37887  2.77519  2.98518  4.58477  3.61503
          0.01613  4.53101  5.25336  0.61958  0.77255  0.48576  0.95510
    577   2.39416  5.14657  2.99795  2.44515  4.47365  3.49913  3.69265  3.93694  1.97337  3.44739  4.20573  2.58102  3.01129  2.80051  2.50485  2.31347  2.51929  3.53045  5.60334  4.21604    591 k - - -
          2.68618  4.42225  2.77519  2.73123  3.46354  2.40513  3.72494  3.29354  2.67741  2.69355  4.24690  2.90347  2.73739  3.18146  2.89801  2.37887  2.77519  2.98518  4.58477  3.61503
          0.31766  4.53101  1.34177  0.61958  0.77255  0.48576  0.95510
    578   2.99463  5.51627  1.27277  2.23711  4.90126  2.38454  3.88370  4.43082  2.89240  3.92434  4.75826  2.10020  3.94422  3.04647  3.48555  2.90012  3.29643  3.97783  6.07798  4.57911    592 d - - -
          2.68618  4.42225  2.77519  2.73123  3.46354  2.40513  3.72494  3.29354  2.67741  2.69355  4.24690  2.90347  2.73739  3.18146  2.89801  2.37887  2.77519  2.98518  4.58477  3.61503
          0.02174  4.23509  4.95744  0.61958  0.77255  0.85863  0.55120
    579   2.64109  4.47939  3.33623  2.29677  2.86072  3.56937  3.80292  2.96161  2.74023  2.27784  3.54852  3.23124  3.95215  2.51338  3.12999  2.80561  2.87261  2.34451  5.03211  3.76882    593 l - - -
          2.68618  4.42225  2.77519  2.73123  3.46354  2.40513  3.72494  3.29354  2.67741  2.69355  4.24690  2.90347  2.73739  3.18146  2.89801  2.37887  2.77519  2.98518  4.58477  3.61503
          0.02174  4.23509  4.95744  0.61958  0.77255  0.85863  0.55120
    580   2.70325  5.09092  2.30474  2.35362  4.43491  3.38818  3.68715  3.89543  2.48296  3.42689  4.20878  2.89778  3.84684  2.01156  2.97253  2.18391  2.43835  3.49671  5.60204  4.20907    594 q - - -
          2.68618  4.42225  2.77519  2.73123  3.46354  2.40513  3.72494  3.29354  2.67741  2.69355  4.24690  2.90347  2.73739  3.18146  2.89801  2.37887  2.77519  2.98518  4.58477  3.61503
          0.02174  4.23509  4.95744  0.61958  0.77255  0.85863  0.55120
    581   2.69213  4.82556  2.98820  2.18016  4.05395  3.47659  3.71072  3.45712  2.49594  2.11229  3.91379  3.02656  3.89294  2.37160  2.91909  2.32237  2.92699  3.15437  5.33579  4.01808    595 l - - -
          2.68618  4.42225  2.77519  2.73123  3.46354  2.40513  3.72494  3.29354  2.67741  2.69355  4.24690  2.90347  2.73739  3.18146  2.89801  2.37887  2.77519  2.98518  4.58477  3.61503
          0.02174  4.23509  4.95744  0.61958  0.77255  0.85863  0.55120
    582   2.62084  3.08691  3.56751  3.00247  3.45181  3.61058  3.88827  2.34683  2.93593  2.51516  3.42188  2.73421  3.99733  2.59070  3.26895  2.86794  2.85798  2.12651  4.91208  3.68360    596 v - - -
          2.68618  4.42225  2.77519  2.73123  3.46354  2.40513  3.72494  3.29354  2.67741  2.69355  4.24690  2.90347  2.73739  3.18146  2.89801  2.37887  2.77519  2.98518  4.58477  3.61503
          0.02174  4.23509  4.95744  0.61958  0.77255  0.85863  0.55120
    583   2.62998  2.98406  3.94796  3.37626  3.22045  3.69037  3.99615  2.20367  3.26746  2.34240  3.27953  3.63090  2.80477  3.51943  3.49449  2.97840  2.87163  2.38641  4.73798  2.27161    597 i - - -
          2.68618  4.42225  2.77519  2.73123  3.46354  2.40513  3.72494  3.29354  2.67741  2.69355  4.24690  2.90347  2.73739  3.18146  2.89801  2.37887  2.77519  2.98518  4.58477  3.61503
          0.02174  4.23509  4.95744  0.61958  0.77255  0.85863  0.55120
    584   2.90848  5.44416  2.00095  1.53158  4.72132  3.36687  2.16078  4.24070  2.66631  3.72962  4.53233  2.82544  3.90955  2.91607  3.20452  2.82474  3.16882  3.81721  5.87178  4.40800    598 e - - -
          2.68618  4.42225  2.77519  2.73123  3.46354  2.40513  3.72494  3.29354  2.67741  2.69355  4.24690  2.90347  2.73739  3.18146  2.89801  2.37887  2.77519  2.98518  4.58477  3.61503
          0.02174  4.23509  4.95744  0.61958  0.77255  0.46924  0.98210
    585   2.72764  5.03497  3.03854  2.49489  4.32701  3.51226  3.70221  3.76044  2.14855  2.71126  4.10610  3.02002  3.02964  1.91483  2.86222  2.29790  2.95768  3.40047  5.50562  4.15536    599 q - - -
          2.68618  4.42225  2.77519  2.73123  3.46354  2.40513  3.72494  3.29354  2.67741  2.69355  4.24690  2.90347  2.73739  3.18146  2.89801  2.37887  2.77519  2.98518  4.58477  3.61503
          0.01774  4.43656  5.15891  0.61958  0.77255  0.63332  0.75679
    586   2.69599  4.25894  3.94585  3.39405  2.66147  2.41061  4.08638  1.69997  3.31010  2.44566  3.38974  3.67023  3.01210  3.56734  3.55926  3.02633  2.94772  2.47677  4.88579  3.66449    600 i - - -
          2.68618  4.42225  2.77519  2.73123  3.46354  2.40513  3.72494  3.29354  2.67741  2.69355  4.24690  2.90347  2.73739  3.18146  2.89801  2.37887  2.77519  2.98518  4.58477  3.61503
          0.01774  4.43656  5.15891  0.61958  0.77255  0.63332  0.75679
    587   2.69323  4.89529  2.59851  2.52537  4.13334  3.51435  3.71972  3.54890  2.51006  2.34678  3.08191  2.19614  3.90785  2.86999  2.52384  2.72574  2.92463  3.22669  5.39440  4.05949    601 n - - -
          2.68618  4.42225  2.77519  2.73123  3.46354  2.40513  3.72494  3.29354  2.67741  2.69355  4.24690  2.90347  2.73739  3.18146  2.89801  2.37887  2.77519  2.98518  4.58477  3.61503
          0.01774  4.43656  5.15891  0.61958  0.77255  0.63332  0.75679
    588   2.95095  5.14557  3.38390  2.74708  4.48615  3.69824  3.75077  3.86340  1.48876  2.65549  4.21973  3.21521  4.06687  2.88473  1.82153  2.96172  2.53683  3.53580  5.53632  4.27874    602 k - - -
          2.68618  4.42225  2.77519  2.73123  3.46354  2.40513  3.72494  3.29354  2.67741  2.69355  4.24690  2.90347  2.73739  3.18146  2.89801  2.37887  2.77519  2.98518  4.58477  3.61503
          0.01774  4.43656  5.15891  0.61958  0.77255  0.63332  0.75679
    589   2.78431  5.27156  2.79367  1.67654  4.59716  3.46690  2.76109  4.07740  2.48019  3.56613  4.32715  2.47526  3.90564  2.36481  2.96904  2.33225  3.02171  3.65462  5.70696  4.29528    603 e - - -
          2.68618  4.42225  2.77519  2.73123  3.46354  2.40513  3.72494  3.29354  2.67741  2.69355  4.24690  2.90347  2.73739  3.18146  2.89801  2.37887  2.77519  2.98518  4.58477  3.61503
          0.01774  4.43656  5.15891  0.61958  0.77255  0.63332  0.75679
    590   2.68232  4.63677  2.30239  2.71343  3.82918  3.56917  3.81350  2.66513  2.70155  2.87260  2.51890  3.19131  3.96464  3.03327  3.12522  2.34278  2.49800  2.91944  5.20108  3.91971    604 d - - -
          2.68618  4.42225  2.77519  2.73123  3.46354  2.40513  3.72494  3.29354  2.67741  2.69355  4.24690  2.90347  2.73739  3.18146  2.89801  2.37887  2.77519  2.98518  4.58477  3.61503
          0.01774  4.43656  5.15891  0.61958  0.77255  0.63332  0.75679
    591   3.42883  4.73805  5.14059  4.59203  1.38223  4.64923  4.77007  2.42015  4.44330  1.26163  3.13622  4.70497  4.87034  4.48785  4.49225  3.99753  3.65338  2.02720  5.01584  3.70092    605 l - - -
          2.68618  4.42225  2.77519  2.73123  3.46354  2.40513  3.72494  3.29354  2.67741  2.69355  4.24690  2.90347  2.73739  3.18146  2.89801  2.37887  2.77519  2.98518  4.58477  3.61503
          0.01774  4.43656  5.15891  0.61958  0.77255  0.40345  1.10265
    592   2.78554  5.23379  3.04220  1.90305  4.58189  3.54357  3.70129  4.04212  2.09840  2.80940  4.28086  2.57347  3.93444  2.44073  2.13653  2.75383  3.00951  3.62768  5.64774  4.27478    606 e - - -
          2.68618  4.42225  2.77519  2.73123  3.46354  2.40513  3.72494  3.29354  2.67741  2.69355  4.24690  2.90347  2.73739  3.18146  2.89801  2.37887  2.77519  2.98518  4.58477  3.61503
          0.01613  4.53101  5.25336  0.61958  0.77255  0.48576  0.95510
    593   2.77494  5.26587  2.41687  2.42329  4.60685  3.50202  3.71356  4.08561  1.90168  3.56551  4.31612  2.01421  3.91703  2.81817  2.48533  2.36672  3.00792  3.65619  5.69694  4.29259    607 k - - -
          2.68618  4.42225  2.77519  2.73123  3.46354  2.40513  3.72494  3.29354  2.67741  2.69355  4.24690  2.90347  2.73739  3.18146  2.89801  2.37887  2.77519  2.98518  4.58477  3.61503
          0.01613  4.53101  5.25336  0.61958  0.77255  0.48576  0.95510
    594   2.01199  3.09805  4.17045  3.58582  2.63402  3.80737  3.09286  2.63519  3.46388  2.37676  2.01480  3.79256  4.18159  3.68643  3.64574  3.09596  2.94567  2.44261  4.79667  3.59584    608 a - - -
          2.68618  4.42225  2.77519  2.73123  3.46354  2.40513  3.72494  3.29354  2.67741  2.69355  4.24690  2.90347  2.73739  3.18146  2.89801  2.37887  2.77519  2.98518  4.58477  3.61503
          0.01613  4.53101  5.25336  0.61958  0.77255  0.48576  0.95510
    595   2.77469  5.19065  3.05988  2.19959  4.52421  3.54440  3.70298  3.97682  1.69593  3.47538  4.24102  3.02469  3.93296  2.41928  2.39077  2.75079  2.56425  2.90123  5.61612  4.24935    609 k - - -
          2.68618  4.42225  2.77519  2.73123  3.46354  2.40513  3.72494  3.29354  2.67741  2.69355  4.24690  2.90347  2.73739  3.18146  2.89801  2.37887  2.77519  2.98518  4.58477  3.61503
          0.01613  4.53101  5.25336  0.61958  0.77255  0.48576  0.95510
    596   2.91938  4.28661  4.75173  4.16069  2.58160  4.10291  4.37930  2.07949  3.98260  1.86708  3.26079  4.21007  4.43948  4.11740  4.03398  3.41790  3.15081  1.49868  4.83614  2.31089    610 v - - -
          2.68618  4.42225  2.77519  2.73123  3.46354  2.40513  3.72494  3.29354  2.67741  2.69355  4.24690  2.90347  2.73739  3.18146  2.89801  2.37887  2.77519  2.98518  4.58477  3.61503
          0.01613  4.53101  5.25336  0.61958  0.77255  0.48576  0.95510
    597   3.51289  4.74250  5.48759  4.96363  3.66543  4.99196  5.49704  1.26937  4.85890  1.26573  3.42950  5.12494  5.17948  4.97407  4.94471  4.38473  3.75389  1.44244  5.75063  4.64355    611 l - - -
          2.68618  4.42225  2.77519  2.73123  3.46354  2.40513  3.72494  3.29354  2.67741  2.69355  4.24690  2.90347  2.73739  3.18146  2.89801  2.37887  2.77519  2.98518  4.58477  3.61503
          0.01613  4.53101  5.25336  0.61958  0.77255  0.48576  0.95510
    598   2.98213  5.25805  2.77128  2.59379  4.79500  1.16946  4.03495  4.28813  2.86749  3.82477  4.65061  2.34358  4.08624  2.33008  3.31257  2.97456  3.29960  3.85353  5.97614  4.59103    612 g - - -
          2.68618  4.42225  2.77519  2.73123  3.46354  2.40513  3.72494  3.29354  2.67741  2.69355  4.24690  2.90347  2.73739  3.18146  2.89801  2.37887  2.77519  2.98518  4.58477  3.61503
          0.01613  4.53101  5.25336  0.61958  0.77255  0.48576  0.95510
    599   2.78262  3.17466  3.76271  3.19281  3.53765  3.78270  4.05681  2.38539  3.09369  2.49991  2.78759  3.56901  4.16180  1.57451  3.41110  3.04548  3.01882  2.61268  5.04746  3.82715    613 q - - -
          2.68618  4.42225  2.77519  2.73123  3.46354  2.40513  3.72494  3.29354  2.67741  2.69355  4.24690  2.90347  2.73739  3.18146  2.89801  2.37887  2.77519  2.98518  4.58477  3.61503
          0.01613  4.53101  5.25336  0.61958  0.77255  0.48576  0.95510
    600   2.43852  4.37039  4.80883  4.23845  1.87073  4.24295  4.62649  1.91671  4.09209  2.28866  3.40538  4.34455  4.58155  4.26771  4.19258  3.57069  3.25348  1.36050  5.13825  3.94215    614 v - - -
          2.68618  4.42225  2.77519  2.73123  3.46354  2.40513  3.72494  3.29354  2.67741  2.69355  4.24690  2.90347  2.73739  3.18146  2.89801  2.37887  2.77519  2.98518  4.58477  3.61503
          0.01613  4.53101  5.25336  0.61958  0.77255  0.48576  0.95510
    601   3.33419  5.93941  1.12930  2.39744  5.25895  3.51252  4.14411  4.86375  3.24809  4.33461  5.21384  1.30323  4.18031  3.32503  3.89439  3.19802  3.65144  4.39427  6.44562  4.89163    615 d - - -
          2.68618  4.42225  2.77519  2.73123  3.46354  2.40513  3.72494  3.29354  2.67741  2.69355  4.24690  2.90347  2.73739  3.18146  2.89801  2.37887  2.77519  2.98518  4.58477  3.61503
          0.01613  4.53101  5.25336  0.61958  0.77255  0.48576  0.95510
    602   2.76608  5.16464  2.57081  2.20542  4.47810  3.52964  3.71427  3.92962  1.90227  2.12615  4.21855  3.01365  3.92822  2.82820  2.43731  2.74608  2.99442  3.53895  5.60666  4.23423    616 k - - -
          2.68618  4.42225  2.77519  2.73123  3.46354  2.40513  3.72494  3.29354  2.67741  2.69355  4.24690  2.90347  2.73739  3.18146  2.89801  2.37887  2.77519  2.98518  4.58477  3.61503
          0.01613  4.53101  5.25336  0.61958  0.77255  0.48576  0.95510
    603   2.78654  5.15214  3.06471  2.22732  4.47126  2.12862  3.72442  3.91224  1.85017  3.43417  4.21390  3.04499  3.94817  2.84163  2.44265  2.77262  3.01278  2.85874  5.59460  4.23869    617 k - - -
          2.68618  4.42225  2.77519  2.73123  3.46354  2.40513  3.72494  3.29354  2.67741  2.69355  4.24690  2.90347  2.73739  3.18146  2.89801  2.37887  2.77519  2.98518  4.58477  3.61503
          0.01613  4.53101  5.25336  0.61958  0.77255  0.48576  0.95510
    604   3.84976  5.06722  5.17778  4.82250  0.93701  4.75259  3.94577  3.31291  4.63519  1.68623  3.88599  4.52863  5.02550  4.54753  4.59829  4.10941  4.06426  3.31190  4.07656  1.81970    618 f - - -
          2.68618  4.42225  2.77519  2.73123  3.46354  2.40513  3.72494  3.29354  2.67741  2.69355  4.24690  2.90347  2.73739  3.18146  2.89801  2.37887  2.77519  2.98518  4.58477  3.61503
          0.01613  4.53101  5.25336  0.61958  0.77255  0.48576  0.95510
    605   2.26159  2.94226  4.42169  3.88871  3.55204  3.75437  4.40831  1.22051  3.75621  2.57019  3.53449  3.97727  4.25878  3.97318  3.91215  2.50026  3.04116  2.35959  5.09617  3.90856    619 i - - -
          2.68618  4.42225  2.77519  2.73123  3.46354  2.40513  3.72494  3.29354  2.67741  2.69355  4.24690  2.90347  2.73739  3.18146  2.89801  2.37887  2.77519  2.98518  4.58477  3.61503
          0.01613  4.53101  5.25336  0.61958  0.77255  0.48576  0.95510
    606   2.86813  3.02321  4.57098  3.98729  3.34738  4.02859  4.39257  1.59319  3.83096  1.54151  3.31054  4.11071  2.88297  4.01814  3.94429  3.34252  3.10878  2.25117  4.95867  3.78220    620 l - - -
          2.68618  4.42225  2.77519  2.73123  3.46354  2.40513  3.72494  3.29354  2.67741  2.69355  4.24690  2.90347  2.73739  3.18146  2.89801  2.37887  2.77519  2.98518  4.58477  3.61503
          0.01613  4.53101  5.25336  0.61958  0.77255  0.48576  0.95510
    607   2.34660  4.18316  4.60332  4.00481  2.65385  3.97031  4.30601  2.04445  3.83152  1.95967  2.66156  4.07623  4.32485  3.99286  3.90188  3.27902  2.49832  1.74940  4.83918  3.66259    621 v - - -
          2.68618  4.42225  2.77519  2.73123  3.46354  2.40513  3.72494  3.29354  2.67741  2.69355  4.24690  2.90347  2.73739  3.18146  2.89801  2.37887  2.77519  2.98518  4.58477  3.61503
          0.01613  4.53101  5.25336  0.61958  0.77255  0.48576  0.95510
    608   2.35979  5.15852  2.54354  2.44151  4.47757  3.50254  3.69137  3.94062  2.15981  3.45010  4.20884  2.98269  3.89752  1.99586  2.50975  2.70170  2.95594  2.80163  5.60538  4.21735    622 q - - -
          2.68618  4.42225  2.77519  2.73123  3.46354  2.40513  3.72494  3.29354  2.67741  2.69355  4.24690  2.90347  2.73739  3.18146  2.89801  2.37887  2.77519  2.98518  4.58477  3.61503
          0.01613  4.53101  5.25336  0.61958  0.77255  0.48576  0.95510
    609   1.96852  4.32525  4.11337  3.54687  2.48820  3.87691  2.99112  2.78124  3.44265  1.87507  3.43297  3.77971  4.24421  3.67240  3.65954  3.15857  3.04999  2.58919  4.64099  2.24956    623 l - - -
          2.68618  4.42225  2.77519  2.73123  3.46354  2.40513  3.72494  3.29354  2.67741  2.69355  4.24690  2.90347  2.73739  3.18146  2.89801  2.37887  2.77519  2.98518  4.58477  3.61503
          0.01613  4.53101  5.25336  0.61958  0.77255  0.48576  0.95510
    610   2.80731  3.16477  1.85244  2.10671  4.60432  3.49300  3.75230  4.08245  2.53760  3.58123  4.34387  2.18529  3.93406  2.45594  3.04058  2.76493  3.04669  3.66414  5.73238  4.31819    624 d - - -
          2.68618  4.42225  2.77519  2.73123  3.46354  2.40513  3.72494  3.29354  2.67741  2.69355  4.24690  2.90347  2.73739  3.18146  2.89801  2.37887  2.77519  2.98518  4.58477  3.61503
          0.01613  4.53101  5.25336  0.61958  0.77255  0.48576  0.95510
    611   2.72688  5.15071  2.20751  2.16907  4.46360  2.77421  3.70228  3.92591  2.45864  3.44418  4.20656  2.97911  3.89880  2.81332  2.52654  2.70468  2.27832  2.89971  5.60840  4.21756    625 e - - -
          2.68618  4.42225  2.77519  2.73123  3.46354  2.40513  3.72494  3.29354  2.67741  2.69355  4.24690  2.90347  2.73739  3.18146  2.89801  2.37887  2.77519  2.98518  4.58477  3.61503
          0.01613  4.53101  5.25336  0.61958  0.77255  0.48576  0.95510
    612   2.74852  5.24754  2.20566  2.40856  4.58498  3.49023  2.97124  4.06715  1.97358  3.54783  4.29328  2.50760  3.89965  2.39694  2.93119  2.70880  2.48045  3.63475  5.68104  4.27148    626 k - - -
          2.68618  4.42225  2.77519  2.73123  3.46354  2.40513  3.72494  3.29354  2.67741  2.69355  4.24690  2.90347  2.73739  3.18146  2.89801  2.37887  2.77519  2.98518  4.58477  3.61503
          0.01613  4.53101  5.25336  0.61958  0.77255  0.48576  0.95510
    613   3.66020  4.95600  5.37922  4.87294  3.40839  4.92740  5.36761  2.34161  4.69435  0.62344  3.19639  5.07381  5.13113  4.78424  4.76492  4.34168  3.90717  1.89458  5.56125  4.48747    627 L - - -
          2.68618  4.42225  2.77519  2.73123  3.46354  2.40513  3.72494  3.29354  2.67741  2.69355  4.24690  2.90347  2.73739  3.18146  2.89801  2.37887  2.77519  2.98518  4.58477  3.61503
          0.01613  4.53101  5.25336  0.61958  0.77255  0.48576  0.95510
    614   2.29329  4.33724  4.44664  3.88982  1.57035  3.99748  4.10747  2.70927  3.74840  2.42447  3.42401  3.99723  4.36371  3.92163  3.87683  3.30354  3.14428  2.10988  4.56748  2.14827    628 f - - -
          2.68618  4.42225  2.77519  2.73123  3.46354  2.40513  3.72494  3.29354  2.67741  2.69355  4.24690  2.90347  2.73739  3.18146  2.89801  2.37887  2.77519  2.98518  4.58477  3.61503
          0.01613  4.53101  5.25336  0.61958  0.77255  0.48576  0.95510
    615   3.53822  4.76552  5.50409  4.98115  3.65253  5.01982  5.52261  1.08545  4.87603  1.31289  3.41262  5.15092  5.19776  4.98460  4.96140  4.41557  3.77866  1.63557  5.75866  4.65923    629 i - - -
          2.68618  4.42225  2.77519  2.73123  3.46354  2.40513  3.72494  3.29354  2.67741  2.69355  4.24690  2.90347  2.73739  3.18146  2.89801  2.37887  2.77519  2.98518  4.58477  3.61503
          0.01613  4.53101  5.25336  0.61958  0.77255  0.48576  0.95510
    616   2.44864  2.97805  4.92924  4.36302  3.58081  4.32257  4.74649  1.58299  4.21456  2.01862  3.50035  4.44668  4.65577  4.39886  4.30464  3.65822  3.28056  1.28390  5.25420  4.06446    630 v - - -
          2.68618  4.42225  2.77519  2.73123  3.46354  2.40513  3.72494  3.29354  2.67741  2.69355  4.24690  2.90347  2.73739  3.18146  2.89801  2.37887  2.77519  2.98518  4.58477  3.61503
          0.01613  4.53101  5.25336  0.61958  0.77255  0.48576  0.95510
    617   3.36756  5.98339  0.80039  2.39719  5.29997  3.51423  4.16665  4.91646  3.29810  4.38552  5.27776  1.85549  4.19370  3.35252  3.96066  3.22409  3.69089  4.44316  6.49286  4.92689    631 d - - -
          2.68618  4.42225  2.77519  2.73123  3.46354  2.40513  3.72494  3.29354  2.67741  2.69355  4.24690  2.90347  2.73739  3.18146  2.89801  2.37887  2.77519  2.98518  4.58477  3.61503
          0.01613  4.53101  5.25336  0.61958  0.77255  0.48576  0.95510
    618   2.78032  4.90597  3.15799  2.64078  4.02533  3.58993  3.79370  3.54075  2.58895  3.15520  3.99611  2.63853  3.99359  1.53559  3.01087  2.82956  3.01384  2.68020  5.34401  3.04200    632 q - - -
          2.68618  4.42225  2.77519  2.73123  3.46354  2.40513  3.72494  3.29354  2.67741  2.69355  4.24690  2.90347  2.73739  3.18146  2.89801  2.37887  2.77519  2.98518  4.58477  3.61503
          0.01613  4.53101  5.25336  0.61958  0.77255  0.48576  0.95510
    619   1.96938  4.62326  3.50510  3.03499  3.89530  3.57291  1.45991  3.29181  2.95551  3.02018  3.92486  3.42587  4.08297  3.33175  3.30780  2.90439  3.05259  2.43800  5.31622  4.01170    633 h - - -
          2.68618  4.42225  2.77519  2.73123  3.46354  2.40513  3.72494  3.29354  2.67741  2.69355  4.24690  2.90347  2.73739  3.18146  2.89801  2.37887  2.77519  2.98518  4.58477  3.61503
          0.01613  4.53101  5.25336  0.61958  0.77255  0.48576  0.95510
    620   1.12299  4.96625  3.09349  2.73647  4.49820  3.50661  3.97842  3.91096  2.25979  3.51128  4.33813  2.51847  4.04093  3.14523  3.11729  2.87564  3.13289  3.52589  5.71758  4.40258    634 a - - -
          2.68618  4.42225  2.77519  2.73123  3.46354  2.40513  3.72494  3.29354  2.67741  2.69355  4.24690  2.90347  2.73739  3.18146  2.89801  2.37887  2.77519  2.98518  4.58477  3.61503
          0.01613  4.53101  5.25336  0.61958  0.77255  0.48576  0.95510
    621   1.98103  4.37175  3.73551  3.17402  3.54385  3.68266  4.02746  2.86896  3.11174  2.01073  2.81242  3.52828  4.09609  3.40256  3.43121  2.11193  2.47659  2.64871  5.01152  3.79098    635 a - - -
          2.68618  4.42225  2.77519  2.73123  3.46354  2.40513  3.72494  3.29354  2.67741  2.69355  4.24690  2.90347  2.73739  3.18146  2.89801  2.37887  2.77519  2.98518  4.58477  3.61503
          0.01613  4.53101  5.25336  0.61958  0.77255  0.48576  0.95510
    622   2.90551  5.19477  1.27017  2.52415  4.53107  3.50213  3.93483  3.98455  2.81890  2.70868  4.41179  3.06384  4.03150  3.09511  3.31981  2.02714  3.18778  3.61406  5.78550  4.38469    636 d - - -
          2.68618  4.42225  2.77519  2.73123  3.46354  2.40513  3.72494  3.29354  2.67741  2.69355  4.24690  2.90347  2.73739  3.18146  2.89801  2.37887  2.77519  2.98518  4.58477  3.61503
          0.01613  4.53101  5.25336  0.61958  0.77255  0.48576  0.95510
    623   2.86343  5.26083  2.97713  1.35930  4.58416  3.56720  3.76070  4.03058  2.12796  2.80711  4.31935  3.04739  3.98576  2.44737  2.84843  2.83403  3.09023  3.64253  5.68050  4.31794    637 e - - -
          2.68618  4.42225  2.77519  2.73123  3.46354  2.40513  3.72494  3.29354  2.67741  2.69355  4.24690  2.90347  2.73739  3.18146  2.89801  2.37887  2.77519  2.98518  4.58477  3.61503
          0.01613  4.53101  5.25336  0.61958  0.77255  0.48576  0.95510
    624   3.04791  5.41487  3.31958  1.98028  4.84700  3.73308  3.76960  4.25132  1.48428  3.67083  4.46737  3.20616  4.10755  2.39481  1.78036  3.00889  3.24102  3.85930  5.72529  4.45029    638 k - - -
          2.68618  4.42225  2.77519  2.73123  3.46354  2.40513  3.72494  3.29354  2.67741  2.69355  4.24690  2.90347  2.73739  3.18146  2.89801  2.37887  2.77519  2.98518  4.58477  3.61503
          0.01613  4.53101  5.25336  0.61958  0.77255  0.48576  0.95510
    625   3.15348  4.49660  4.91075  4.35473  1.96282  4.29910  4.31038  1.76273  4.17470  1.58502  3.30752  4.35045  4.60726  4.25081  4.20234  3.62148  3.37942  2.58938  4.62182  2.02378    639 l - - -
          2.68618  4.42225  2.77519  2.73123  3.46354  2.40513  3.72494  3.29354  2.67741  2.69355  4.24690  2.90347  2.73739  3.18146  2.89801  2.37887  2.77519  2.98518  4.58477  3.61503
          0.01613  4.53101  5.25336  0.61958  0.77255  0.48576  0.95510
    626   2.73943  4.63846  3.37694  2.81461  2.95415  3.64450  3.84564  3.18537  2.76232  2.85388  2.95545  2.05489  4.02779  3.10692  2.21340  2.87301  2.97001  2.93356  5.10403  2.98127    640 n - - -
          2.68618  4.42225  2.77519  2.73123  3.46354  2.40513  3.72494  3.29354  2.67741  2.69355  4.24690  2.90347  2.73739  3.18146  2.89801  2.37887  2.77519  2.98518  4.58477  3.61503
          0.01613  4.53101  5.25336  0.61958  0.77255  0.48576  0.95510
    627   3.26718  4.60524  4.86920  4.36169  1.53231  4.34190  4.09433  2.86142  4.18912  1.89267  3.53097  4.30380  4.66088  4.25269  4.22767  3.66591  3.49321  2.16534  4.35075  1.61916    641 f - - -
          2.68618  4.42225  2.77519  2.73123  3.46354  2.40513  3.72494  3.29354  2.67741  2.69355  4.24690  2.90347  2.73739  3.18146  2.89801  2.37887  2.77519  2.98518  4.58477  3.61503
          0.01613  4.53101  5.25336  0.61958  0.77255  0.48576  0.95510
    628   3.15261  5.63041  2.64602  1.09545  4.94935  3.57159  3.96656  4.45102  2.75551  3.92344  4.75683  3.04671  4.12126  1.73155  3.20223  3.06965  3.41128  4.04139  6.04390  4.62539    642 e - - -
          2.68618  4.42225  2.77519  2.73123  3.46354  2.40513  3.72494  3.29354  2.67741  2.69355  4.24690  2.90347  2.73739  3.18146  2.89801  2.37887  2.77519  2.98518  4.58477  3.61503
          0.01613  4.53101  5.25336  0.61958  0.77255  0.48576  0.95510
    629   2.74163  5.10209  3.04992  2.15961  4.40025  3.52986  2.95149  3.05068  1.93561  2.82513  4.15799  3.02221  3.92036  2.16205  2.88035  2.73259  2.96955  3.46807  5.55596  4.19181    643 k - - -
          2.68618  4.42225  2.77519  2.73123  3.46354  2.40513  3.72494  3.29354  2.67741  2.69355  4.24690  2.90347  2.73739  3.18146  2.89801  2.37887  2.77519  2.98518  4.58477  3.61503
          0.01613  4.53101  5.25336  0.61958  0.77255  0.48576  0.95510
    630   2.74331  4.31094  3.94544  3.39720  3.38154  2.90391  4.09060  2.76011  3.29431  1.35658  3.42497  3.68376  4.17069  3.57059  3.54428  3.06395  2.49728  2.56454  4.89376  2.77493    644 l - - -
          2.68618  4.42225  2.77519  2.73123  3.46354  2.40513  3.72494  3.29354  2.67741  2.69355  4.24690  2.90347  2.73739  3.18146  2.89801  2.37887  2.77519  2.98518  4.58477  3.61503
          0.01613  4.53101  5.25336  0.61958  0.77255  0.48576  0.95510
    631   2.36609  4.45105  3.86724  3.28301  3.50570  3.82891  4.08582  2.80819  3.08951  1.50652  2.68992  3.63568  4.19959  3.45725  2.22286  3.10124  3.05402  2.65057  5.03592  3.83387    645 l - - -
          2.68618  4.42225  2.77519  2.73123  3.46354  2.40513  3.72494  3.29354  2.67741  2.69355  4.24690  2.90347  2.73739  3.18146  2.89801  2.37887  2.77519  2.98518  4.58477  3.61503
          0.01613  4.53101  5.25336  0.61958  0.77255  0.48576  0.95510
    632   2.37069  5.16519  3.02159  2.46101  4.48974  3.51743  2.98484  3.94906  2.14348  3.45476  4.21565  2.99819  3.90855  2.40556  2.20288  2.39586  2.48189  3.54572  5.60489  4.22515    646 k - - -
          2.68618  4.42225  2.77519  2.73123  3.46354  2.40513  3.72494  3.29354  2.67741  2.69355  4.24690  2.90347  2.73739  3.18146  2.89801  2.37887  2.77519  2.98518  4.58477  3.61503
          0.01613  4.53101  5.25336  0.61958  0.77255  0.48576  0.95510
    633   2.75531  5.26361  2.50840  1.91259  4.60315  3.48858  3.70256  4.08817  2.12202  3.56506  4.30930  2.52597  3.90193  2.80462  2.53054  2.08069  2.98905  3.65199  5.69574  4.28251    647 e - - -
          2.68618  4.42225  2.77519  2.73123  3.46354  2.40513  3.72494  3.29354  2.67741  2.69355  4.24690  2.90347  2.73739  3.18146  2.89801  2.37887  2.77519  2.98518  4.58477  3.61503
          0.01613  4.53101  5.25336  0.61958  0.77255  0.48576  0.95510
    634   2.91565  4.39873  4.45984  3.92692  1.41781  3.98393  4.39430  2.53512  3.80156  2.34335  3.44775  4.07636  4.40846  4.01256  3.96750  3.32328  2.08424  1.96027  4.97502  3.67538    648 f - - -
          2.68618  4.42225  2.77519  2.73123  3.46354  2.40513  3.72494  3.29354  2.67741  2.69355  4.24690  2.90347  2.73739  3.18146  2.89801  2.37887  2.77519  2.98518  4.58477  3.61503
          0.01613  4.53101  5.25336  0.61958  0.77255  0.48576  0.95510
    635   2.33823  3.13807  3.89631  3.32373  3.42372  2.94805  4.05878  2.73559  2.62335  2.12764  3.41512  3.63141  4.13510  3.50749  3.50678  3.02241  2.94797  1.73443  4.91071  3.70306    649 v - - -
          2.68618  4.42225  2.77519  2.73123  3.46354  2.40513  3.72494  3.29354  2.67741  2.69355  4.24690  2.90347  2.73739  3.18146  2.89801  2.37887  2.77519  2.98518  4.58477  3.61503
          0.31492  4.53101  1.34946  0.61958  0.77255  0.48576  0.95510
    636   2.66934  4.93097  2.89726  2.44578  4.25707  3.41211  2.82603  3.70384  2.47970  3.27535  4.07835  2.12704  2.80443  2.84292  2.93429  2.68327  2.33505  3.34088  5.47626  4.12015    650 n - - -
          2.68618  4.42225  2.77519  2.73123  3.46354  2.40513  3.72494  3.29354  2.67741  2.69355  4.24690  2.90347  2.73739  3.18146  2.89801  2.37887  2.77519  2.98518  4.58477  3.61503
          0.02169  4.23778  4.96012  0.61958  0.77255  0.30879  1.32553
    637   2.79086  4.19938  4.50047  3.90449  2.00541  3.94317  4.26187  2.13675  3.74549  1.95051  2.62118  2.90201  4.29761  3.91789  3.84374  3.24589  3.02264  1.99547  4.81977  3.63933    651 l - - -
          2.68618  4.42225  2.77519  2.73123  3.46354  2.40513  3.72494  3.29354  2.67741  2.69355  4.24690  2.90347  2.73739  3.18146  2.89801  2.37887  2.77519  2.98518  4.58477  3.61503
          0.01613  4.53101  5.25336  0.61958  0.77255  0.48576  0.95510
    638   2.75770  5.12234  2.94307  2.48820  4.50610  2.41022  3.77710  3.96507  2.55123  3.49578  4.27029  1.93330  2.91837  2.44843  3.03093  2.74823  2.44481  3.55897  5.66826  4.28608    652 n - - -
          2.68618  4.42225  2.77519  2.73123  3.46354  2.40513  3.72494  3.29354  2.67741  2.69355  4.24690  2.90347  2.73739  3.18146  2.89801  2.37887  2.77519  2.98518  4.58477  3.61503
          0.01613  4.53101  5.25336  0.61958  0.77255  0.48576  0.95510
    639   2.13237  4.98447  3.02624  2.23495  4.23764  2.41205  3.76448  3.66549  2.56123  3.25605  4.06558  3.05842  3.94484  2.47853  3.02566  2.76864  2.98411  3.33041  5.48470  2.50850    653 a - - -
          2.68618  4.42225  2.77519  2.73123  3.46354  2.40513  3.72494  3.29354  2.67741  2.69355  4.24690  2.90347  2.73739  3.18146  2.89801  2.37887  2.77519  2.98518  4.58477  3.61503
          0.01613  4.53101  5.25336  0.61958  0.77255  0.48576  0.95510
    640   3.07179  4.61747  4.17589  3.61568  3.46481  4.13006  4.38836  1.66933  3.42864  1.55341  3.35540  3.95994  4.46283  1.92138  3.68514  3.42325  3.30105  2.53482  5.19326  4.00932    654 l - - -
          2.68618  4.42225  2.77519  2.73123  3.46354  2.40513  3.72494  3.29354  2.67741  2.69355  4.24690  2.90347  2.73739  3.18146  2.89801  2.37887  2.77519  2.98518  4.58477  3.61503
          0.01613  4.53101  5.25336  0.61958  0.77255  0.48576  0.95510
    641   2.73905  5.17700  3.01290  2.19353  4.50462  3.51462  3.69076  3.96708  2.14230  2.81455  4.22542  2.99278  3.04706  2.44479  2.19353  2.31878  2.96721  3.55892  5.61357  4.23034    655 k - - -
          2.68618  4.42225  2.77519  2.73123  3.46354  2.40513  3.72494  3.29354  2.67741  2.69355  4.24690  2.90347  2.73739  3.18146  2.89801  2.37887  2.77519  2.98518  4.58477  3.61503
          0.01613  4.53101  5.25336  0.61958  0.77255  0.48576  0.95510
    642   2.37340  4.63561  4.80851  4.26082  2.50920  4.37106  4.68514  2.52850  4.12376  0.85256  3.20278  4.43335  4.68400  4.26460  4.24324  3.70863  3.47535  2.55766  5.11226  3.90094    656 l - - -
          2.68618  4.42225  2.77519  2.73123  3.46354  2.40513  3.72494  3.29354  2.67741  2.69355  4.24690  2.90347  2.73739  3.18146  2.89801  2.37887  2.77519  2.98518  4.58477  3.61503
          0.01613  4.53101  5.25336  0.61958  0.77255  0.48576  0.95510
    643   2.72047  4.78054  2.28850  2.64627  3.97622  3.57369  2.93798  2.38657  2.64574  2.56183  3.86559  3.14674  3.96835  2.98574  3.08881  2.17457  2.95361  3.08810  5.30724  3.99919    657 s - - -
          2.68618  4.42225  2.77519  2.73123  3.46354  2.40513  3.72494  3.29354  2.67741  2.69355  4.24690  2.90347  2.73739  3.18146  2.89801  2.37887  2.77519  2.98518  4.58477  3.61503
          0.01613  4.53101  5.25336  0.61958  0.77255  0.48576  0.95510
    644   2.74761  5.25207  2.52426  1.95644  4.59493  3.49275  3.69381  4.07792  2.13981  3.55321  4.29635  2.95985  3.89892  2.10425  2.50386  2.33531  2.97959  3.64215  5.68134  4.27283    658 e - - -
          2.68618  4.42225  2.77519  2.73123  3.46354  2.40513  3.72494  3.29354  2.67741  2.69355  4.24690  2.90347  2.73739  3.18146  2.89801  2.37887  2.77519  2.98518  4.58477  3.61503
          0.01613  4.53101  5.25336  0.61958  0.77255  0.48576  0.95510
    645   3.25356  5.39807  2.91214  2.00221  4.95697  3.64669  4.30558  4.44817  3.20020  4.01939  4.92025  3.34307  0.78191  3.51026  3.62371  3.25656  3.59445  4.04889  6.11790  4.82212    659 p - - -
          2.68618  4.42225  2.77519  2.73123  3.46354  2.40513  3.72494  3.29354  2.67741  2.69355  4.24690  2.90347  2.73739  3.18146  2.89801  2.37887  2.77519  2.98518  4.58477  3.61503
          0.01613  4.53101  5.25336  0.61958  0.77255  0.48576  0.95510
    646   2.08810  4.36054  4.07946  3.51202  3.43009  3.90448  4.20975  1.69961  3.39432  1.76217  3.38539  3.80442  4.27227  2.81714  3.63862  3.19008  3.06712  2.42757  4.99801  3.80325    660 i - - -
          2.68618  4.42225  2.77519  2.73123  3.46354  2.40513  3.72494  3.29354  2.67741  2.69355  4.24690  2.90347  2.73739  3.18146  2.89801  2.37887  2.77519  2.98518  4.58477  3.61503
          0.01613  4.53101  5.25336  0.61958  0.77255  0.48576  0.95510
    647   2.33187  4.96745  3.09201  2.55878  4.27308  3.52601  3.76552  3.69248  1.97894  3.27970  4.08321  2.57951  2.27035  2.90633  2.98403  2.75303  2.97195  2.65947  5.50049  4.15917    661 k - - -
          2.68618  4.42225  2.77519  2.73123  3.46354  2.40513  3.72494  3.29354  2.67741  2.69355  4.24690  2.90347  2.73739  3.18146  2.89801  2.37887  2.77519  2.98518  4.58477  3.61503
          0.01613  4.53101  5.25336  0.61958  0.77255  0.48576  0.95510
    648   3.91106  5.14538  5.55208  5.05287  2.26018  5.13285  5.09332  2.59173  4.89762  0.54181  3.11103  5.18640  5.22545  4.81619  4.88312  4.54621  4.12125  2.85007  5.15378  3.82492    662 L - - -
          2.68635  4.42242  2.77472  2.73070  3.46371  2.40530  3.72511  3.29316  2.67758  2.69372  4.24707  2.90364  2.73717  3.18163  2.89818  2.37882  2.77537  2.98535  4.58494  3.61447
          0.42796  1.07021  5.25336  0.68222  0.70419  0.48576  0.95510
    649   3.20409  5.85868  1.27802  1.41067  5.14542  3.50095  4.01129  4.68535  3.00208  4.14052  4.96621  2.94537  4.10766  2.30329  3.60149  3.07739  3.48360  4.22814  6.28110  4.75484    665 d - - -
          2.68618  4.42225  2.77519  2.73123  3.46354  2.40513  3.72494  3.29354  2.67741  2.69355  4.24690  2.90347  2.73739  3.18146  2.89801  2.37887  2.77519  2.98518  4.58477  3.61503
          0.01613  4.53101  5.25336  0.61958  0.77255  0.48576  0.95510
    650   3.66992  4.96658  5.38227  4.87745  3.40228  4.93217  5.37102  2.35195  4.69637  0.60890  3.19041  5.07978  5.13469  4.78485  4.76578  4.34832  3.91706  1.93900  5.55947  4.48680    666 L - - -
          2.68618  4.42225  2.77519  2.73123  3.46354  2.40513  3.72494  3.29354  2.67741  2.69355  4.24690  2.90347  2.73739  3.18146  2.89801  2.37887  2.77519  2.98518  4.58477  3.61503
          0.01613  4.53101  5.25336  0.61958  0.77255  0.48576  0.95510
    651   2.71078  4.85331  2.36046  2.58671  4.07709  3.55064  2.94229  2.87488  2.58207  2.56382  3.93172  3.09890  3.94293  2.92820  3.03797  2.12355  2.53064  3.17645  5.36926  4.04668    667 s - - -
          2.68618  4.42225  2.77519  2.73123  3.46354  2.40513  3.72494  3.29354  2.67741  2.69355  4.24690  2.90347  2.73739  3.18146  2.89801  2.37887  2.77519  2.98518  4.58477  3.61503
          0.01613  4.53101  5.25336  0.61958  0.77255  0.48576  0.95510
    652   2.08070  4.96523  3.05984  2.25243  4.24041  3.52820  3.76213  3.65866  2.55105  3.25211  4.05985  3.06467  2.27118  2.42156  3.01283  2.75551  2.97053  2.70747  5.48305  4.13970    668 a - - -
          2.68618  4.42225  2.77519  2.73123  3.46354  2.40513  3.72494  3.29354  2.67741  2.69355  4.24690  2.90347  2.73739  3.18146  2.89801  2.37887  2.77519  2.98518  4.58477  3.61503
          0.01613  4.53101  5.25336  0.61958  0.77255  0.48576  0.95510
    653   2.38913  4.79703  3.18602  2.30402  4.00906  3.56726  3.78147  2.77374  2.30682  3.04336  3.06554  3.13290  3.95714  2.95991  3.05479  1.88689  2.94371  3.11062  5.32360  4.01541    669 s - - -
          2.68618  4.42225  2.77519  2.73123  3.46354  2.40513  3.72494  3.29354  2.67741  2.69355  4.24690  2.90347  2.73739  3.18146  2.89801  2.37887  2.77519  2.98518  4.58477  3.61503
          0.01613  4.53101  5.25336  0.61958  0.77255  0.48576  0.95510
    654   3.24041  5.90948  1.93641  1.03620  5.19356  3.49954  4.03828  4.74162  3.06241  4.19618  5.03237  1.90842  4.12237  3.19652  3.68171  3.10579  3.52667  4.28048  6.33871  4.79710    670 e - - -
          2.68618  4.42225  2.77519  2.73123  3.46354  2.40513  3.72494  3.29354  2.67741  2.69355  4.24690  2.90347  2.73739  3.18146  2.89801  2.37887  2.77519  2.98518  4.58477  3.61503
          0.01613  4.53101  5.25336  0.61958  0.77255  0.48576  0.95510
    655   2.75627  5.14955  3.05063  1.97422  4.46523  3.53492  3.70382  3.91581  2.14557  2.77068  4.20204  3.02014  3.92453  2.09978  2.46745  2.73872  2.98255  3.52577  5.58849  3.21008    671 e - - -
          2.68618  4.42225  2.77519  2.73123  3.46354  2.40513  3.72494  3.29354  2.67741  2.69355  4.24690  2.90347  2.73739  3.18146  2.89801  2.37887  2.77519  2.98518  4.58477  3.61503
          0.01613  4.53101  5.25336  0.61958  0.77255  0.48576  0.95510
    656   3.39468  4.65222  5.33443  4.80082  3.67891  4.82035  5.31004  1.13140  4.68439  2.14977  2.03143  4.94475  5.05723  4.83648  4.78336  4.19530  3.63808  1.42458  5.65915  4.52120    672 i - - -
          2.68605  4.42242  2.77504  2.73109  3.46371  2.40530  3.72511  3.29316  2.67729  2.69372  4.24707  2.90317  2.73757  3.18163  2.89772  2.37904  2.77537  2.98496  4.58494  3.61520
          0.42796  1.07021  5.25336  0.68222  0.70419  0.48576  0.95510
    657   2.39840  4.27005  4.58380  3.99424  2.66086  4.04123  4.37776  1.78337  3.84120  1.50050  3.27148  4.11502  4.38835  4.01424  3.94508  3.34965  2.50784  2.27655  4.92697  3.75445    675 l - - -
          2.68618  4.42225  2.77519  2.73123  3.46354  2.40513  3.72494  3.29354  2.67741  2.69355  4.24690  2.90347  2.73739  3.18146  2.89801  2.37887  2.77519  2.98518  4.58477  3.61503
          0.01613  4.53101  5.25336  0.61958  0.77255  0.48576  0.95510
    658   2.99919  4.35591  4.82499  4.23705  2.55785  4.21948  4.57027  1.98885  4.07546  1.46344  3.27966  4.32675  4.54163  4.22116  4.14636  3.53964  2.45404  1.64371  5.05138  3.89153    676 l - - -
          2.68618  4.42225  2.77519  2.73123  3.46354  2.40513  3.72494  3.29354  2.67741  2.69355  4.24690  2.90347  2.73739  3.18146  2.89801  2.37887  2.77519  2.98518  4.58477  3.61503
          0.01613  4.53101  5.25336  0.61958  0.77255  0.48576  0.95510
    659   2.72817  4.30011  2.91927  3.31800  2.39855  3.77891  4.05877  2.30818  2.68007  1.91559  3.39460  3.63690  4.15070  3.50593  3.51438  3.04645  2.96021  2.13976  4.90533  3.69604    677 l - - -
          2.68618  4.42225  2.77519  2.73123  3.46354  2.40513  3.72494  3.29354  2.67741  2.69355  4.24690  2.90347  2.73739  3.18146  2.89801  2.37887  2.77519  2.98518  4.58477  3.61503
          0.01613  4.53101  5.25336  0.61958  0.77255  0.48576  0.95510
    660   2.72585  5.21306  2.50699  1.91772  4.54556  3.48606  2.99029  4.02485  2.43275  3.51281  3.19103  2.54635  3.88810  2.40273  2.92558  2.38173  2.95830  3.59720  5.65198  4.24515    678 e - - -
          2.68618  4.42225  2.77519  2.73123  3.46354  2.40513  3.72494  3.29354  2.67741  2.69355  4.24690  2.90347  2.73739  3.18146  2.89801  2.37887  2.77519  2.98518  4.58477  3.61503
          0.01613  4.53101  5.25336  0.61958  0.77255  0.48576  0.95510
    661   2.71287  5.01473  3.05132  2.49637  4.28348  2.79689  2.97349  3.71955  2.01835  3.28665  3.16986  2.56897  3.91191  2.84597  2.95607  2.38513  2.94386  3.36468  5.49397  3.10627    679 k - - -
          2.68618  4.42225  2.77519  2.73123  3.46354  2.40513  3.72494  3.29354  2.67741  2.69355  4.24690  2.90347  2.73739  3.18146  2.89801  2.37887  2.77519  2.98518  4.58477  3.61503
          0.01613  4.53101  5.25336  0.61958  0.77255  0.48576  0.95510
    662   2.10610  4.85028  3.15928  2.59850  4.07385  3.55916  3.76287  2.85103  2.27807  3.10063  3.05174  3.10785  3.94748  2.49547  2.60071  2.35297  2.94578  3.17384  5.36286  4.04507    680 a - - -
          2.68618  4.42225  2.77519  2.73123  3.46354  2.40513  3.72494  3.29354  2.67741  2.69355  4.24690  2.90347  2.73739  3.18146  2.89801  2.37887  2.77519  2.98518  4.58477  3.61503
          0.01613  4.53101  5.25336  0.61958  0.77255  0.48576  0.95510
    663   2.35474  5.40074  1.95952  1.44330  4.73322  3.49129  3.83707  4.21496  2.67774  3.71688  4.49526  2.96674  3.98645  2.96305  3.20195  2.85150  2.44922  3.79065  5.87256  4.43785    681 e - - -
          2.68618  4.42225  2.77519  2.73123  3.46354  2.40513  3.72494  3.29354  2.67741  2.69355  4.24690  2.90347  2.73739  3.18146  2.89801  2.37887  2.77519  2.98518  4.58477  3.61503
          0.01613  4.53101  5.25336  0.61958  0.77255  0.48576  0.95510
    664   2.73206  4.32299  3.87267  3.31698  3.45605  3.75916  4.07785  1.80664  3.22959  2.51448  2.09344  2.78697  4.15276  3.51268  3.50508  2.45073  2.97489  2.53237  4.95013  3.73739    682 i - - -
          2.68618  4.42225  2.77519  2.73123  3.46354  2.40513  3.72494  3.29354  2.67741  2.69355  4.24690  2.90347  2.73739  3.18146  2.89801  2.37887  2.77519  2.98518  4.58477  3.61503
          0.01613  4.53101  5.25336  0.61958  0.77255  0.48576  0.95510
    665   3.63747  4.90395  5.40295  4.85669  1.17276  4.89422  4.94162  2.01004  4.70453  1.29175  3.14666  4.95438  5.05282  4.67926  4.70950  4.25452  3.85228  2.61659  5.10077  3.78530    683 f - - -
          2.68618  4.42225  2.77519  2.73123  3.46354  2.40513  3.72494  3.29354  2.67741  2.69355  4.24690  2.90347  2.73739  3.18146  2.89801  2.37887  2.77519  2.98518  4.58477  3.61503
          0.01613  4.53101  5.25336  0.61958  0.77255  0.48576  0.95510
    666   2.80717  5.27556  3.04038  2.19505  4.63870  3.55232  2.87852  4.10220  1.83960  3.56578  4.32076  2.20288  3.94484  2.43262  2.37609  2.76944  3.02970  3.67797  5.67612  4.30323    684 k - - -
          2.68618  4.42225  2.77519  2.73123  3.46354  2.40513  3.72494  3.29354  2.67741  2.69355  4.24690  2.90347  2.73739  3.18146  2.89801  2.37887  2.77519  2.98518  4.58477  3.61503
          0.01613  4.53101  5.25336  0.61958  0.77255  0.48576  0.95510
    667   2.76288  5.27415  2.49626  1.75039  4.61388  3.48914  3.70746  4.09976  2.12291  3.57547  4.32024  2.49524  3.90571  2.81003  2.51708  2.33292  2.99707  3.66272  5.70544  4.29084    685 e - - -
          2.68618  4.42225  2.77519  2.73123  3.46354  2.40513  3.72494  3.29354  2.67741  2.69355  4.24690  2.90347  2.73739  3.18146  2.89801  2.37887  2.77519  2.98518  4.58477  3.61503
          0.01613  4.53101  5.25336  0.61958  0.77255  0.48576  0.95510
    668   3.52062  5.07629  4.18279  3.76541  1.94193  4.30885  3.80201  3.65881  3.72537  3.12551  4.22408  1.38349  4.67541  3.91796  3.98950  3.62233  3.75313  3.48202  4.12338  1.41624    686 n - - -
          2.68618  4.42225  2.77519  2.73123  3.46354  2.40513  3.72494  3.29354  2.67741  2.69355  4.24690  2.90347  2.73739  3.18146  2.89801  2.37887  2.77519  2.98518  4.58477  3.61503
          0.28743  4.53101  1.43113  0.61958  0.77255  0.48576  0.95510
    669   2.63949  4.47141  3.60663  3.23573  3.92437  1.20296  4.22096  3.24425  3.17643  2.93370  2.34516  3.52195  4.02421  3.53699  3.47769  2.83719  3.02489  2.97298  5.38801  4.14038    687 g - - -
          2.68618  4.42225  2.77519  2.73123  3.46354  2.40513  3.72494  3.29354  2.67741  2.69355  4.24690  2.90347  2.73739  3.18146  2.89801  2.37887  2.77519  2.98518  4.58477  3.61503
          0.02110  4.26469  4.98703  0.61958  0.77255  0.31802  1.30044
    670   2.95900  4.43400  4.41760  3.89958  1.21797  4.00365  4.22164  2.17825  3.77174  2.40744  3.48750  4.03482  4.41168  3.97181  3.93098  2.45327  3.22157  2.55641  4.71372  3.28145    688 f - - -
          2.68618  4.42225  2.77519  2.73123  3.46354  2.40513  3.72494  3.29354  2.67741  2.69355  4.24690  2.90347  2.73739  3.18146  2.89801  2.37887  2.77519  2.98518  4.58477  3.61503
          0.01613  4.53101  5.25336  0.61958  0.77255  0.48576  0.95510
    671   2.71158  3.16222  3.46452  2.89880  3.67585  3.65318  3.89385  2.49871  2.42083  2.36570  3.62139  3.33676  4.03649  2.67116  3.22462  1.97739  2.94373  2.80127  5.09190  3.84179    689 s - - -
          2.68618  4.42225  2.77519  2.73123  3.46354  2.40513  3.72494  3.29354  2.67741  2.69355  4.24690  2.90347  2.73739  3.18146  2.89801  2.37887  2.77519  2.98518  4.58477  3.61503
          0.01613  4.53101  5.25336  0.61958  0.77255  0.48576  0.95510
    672   3.00033  4.35697  4.85979  4.26373  2.53067  4.19372  4.48305  1.77294  4.08266  1.37778  3.19046  4.31405  4.50999  4.19249  4.11782  3.51207  3.22895  2.04231  4.90875  2.69862    690 l - - -
          2.68618  4.42225  2.77519  2.73123  3.46354  2.40513  3.72494  3.29354  2.67741  2.69355  4.24690  2.90347  2.73739  3.18146  2.89801  2.37887  2.77519  2.98518  4.58477  3.61503
          0.01613  4.53101  5.25336  0.61958  0.77255  0.48576  0.95510
    673   2.70873  5.08479  2.61483  2.18897  4.37791  3.50357  3.00473  3.04745  2.17621  3.36743  4.13962  2.99470  3.89613  2.39876  2.93659  2.69876  2.93992  2.87451  5.54937  3.13077    691 k - - -
          2.68618  4.42225  2.77519  2.73123  3.46354  2.40513  3.72494  3.29354  2.67741  2.69355  4.24690  2.90347  2.73739  3.18146  2.89801  2.37887  2.77519  2.98518  4.58477  3.61503
          0.01613  4.53101  5.25336  0.61958  0.77255  0.48576  0.95510
    674   2.78151  4.62042  3.45633  2.44446  3.80143  3.68695  3.91726  1.60347  2.76621  2.83022  3.72533  3.35171  4.07796  3.17250  2.50049  2.94396  2.48000  2.84358  5.19630  3.94563    692 i - - -
          2.68618  4.42225  2.77519  2.73123  3.46354  2.40513  3.72494  3.29354  2.67741  2.69355  4.24690  2.90347  2.73739  3.18146  2.89801  2.37887  2.77519  2.98518  4.58477  3.61503
          0.01613  4.53101  5.25336  0.61958  0.77255  0.48576  0.95510
    675   2.91215  5.42313  1.57075  2.40105  4.75174  3.49715  3.82617  4.24111  2.16764  3.72852  4.50270  2.05642  3.98596  2.94907  3.16188  2.85147  2.49695  3.81156  5.87324  4.43860    693 d - - -
          2.68618  4.42225  2.77519  2.73123  3.46354  2.40513  3.72494  3.29354  2.67741  2.69355  4.24690  2.90347  2.73739  3.18146  2.89801  2.37887  2.77519  2.98518  4.58477  3.61503
          0.01613  4.53101  5.25336  0.61958  0.77255  0.48576  0.95510
    676   2.94878  5.47620  1.89187  1.79606  4.80664  3.49036  3.85876  4.30440  2.71736  3.78979  4.56885  2.95809  2.26669  2.98640  3.25261  2.00730  3.20551  3.86873  5.93698  4.48705    694 e - - -
          2.68618  4.42225  2.77519  2.73123  3.46354  2.40513  3.72494  3.29354  2.67741  2.69355  4.24690  2.90347  2.73739  3.18146  2.89801  2.37887  2.77519  2.98518  4.58477  3.61503
          0.01613  4.53101  5.25336  0.61958  0.77255  0.48576  0.95510
    677   2.79459  5.12140  2.39532  2.51596  4.57271  3.46698  3.86257  4.03386  2.68723  3.57757  4.36316  2.50995  3.96629  2.99768  3.18095  1.77551  1.78229  3.61653  5.75945  4.37316    695 s - - -
          2.68618  4.42225  2.77519  2.73123  3.46354  2.40513  3.72494  3.29354  2.67741  2.69355  4.24690  2.90347  2.73739  3.18146  2.89801  2.37887  2.77519  2.98518  4.58477  3.61503
          0.01613  4.53101  5.25336  0.61958  0.77255  0.48576  0.95510
    678   1.58878  5.00552  3.04577  2.59762  4.43308  3.49819  3.84518  3.86697  2.24007  3.43625  4.23582  2.56408  2.32897  2.98708  3.05391  2.78702  3.03638  3.48324  5.63606  4.29073    696 a - - -
          2.68618  4.42225  2.77519  2.73123  3.46354  2.40513  3.72494  3.29354  2.67741  2.69355  4.24690  2.90347  2.73739  3.18146  2.89801  2.37887  2.77519  2.98518  4.58477  3.61503
          0.42796  4.53101  1.08650  0.61958  0.77255  0.48576  0.95510
    679   2.76119  5.13236  2.94132  2.04128  4.47292  3.46977  2.70245  3.91252  2.21046  3.40137  4.19140  2.95157  3.87281  2.22462  2.16222  2.73401  2.97851  3.52907  5.52377  4.18876    697 e - - -
          2.68618  4.42225  2.77519  2.73123  3.46354  2.40513  3.72494  3.29354  2.67741  2.69355  4.24690  2.90347  2.73739  3.18146  2.89801  2.37887  2.77519  2.98518  4.58477  3.61503
          0.02425  4.12729  4.84964  0.61958  0.77255  0.69852  0.68780
    680   3.16119  4.45765  4.99746  4.45375  2.46650  4.50198  4.90361  1.35087  4.33252  2.02919  3.31082  4.59532  4.77455  4.49143  4.44227  3.85627  3.40326  1.32137  5.30723  4.10269    698 v - - -
          2.68618  4.42225  2.77519  2.73123  3.46354  2.40513  3.72494  3.29354  2.67741  2.69355  4.24690  2.90347  2.73739  3.18146  2.89801  2.37887  2.77519  2.98518  4.58477  3.61503
          0.02110  4.26469  4.98703  0.61958  0.77255  0.31802  1.30044
    681   2.72855  5.02290  3.07551  2.51445  4.29621  3.53396  3.72075  3.72738  2.19294  2.71874  4.08558  2.31711  3.92372  2.48340  2.50973  2.73639  2.47584  2.75369  5.49742  4.14612    699 k - - -
          2.68618  4.42225  2.77519  2.73123  3.46354  2.40513  3.72494  3.29354  2.67741  2.69355  4.24690  2.90347  2.73739  3.18146  2.89801  2.37887  2.77519  2.98518  4.58477  3.61503
          0.01613  4.53101  5.25336  0.61958  0.77255  0.48576  0.95510
    682   3.83665  5.06924  5.60421  5.07209  3.34616  5.19104  5.51689  1.89348  4.89628  0.56711  3.11210  5.30785  5.26602  4.89374  4.92050  4.60809  4.05596  2.51166  5.57400  4.54938    700 L - - -
          2.68618  4.42225  2.77519  2.73123  3.46354  2.40513  3.72494  3.29354  2.67741  2.69355  4.24690  2.90347  2.73739  3.18146  2.89801  2.37887  2.77519  2.98518  4.58477  3.61503
          0.01613  4.53101  5.25336  0.61958  0.77255  0.48576  0.95510
    683   2.70925  3.42915  3.12540  2.26967  4.12137  3.54376  3.75190  3.53382  2.55443  2.63437  3.96190  2.55395  3.93516  2.90747  2.57014  2.41278  2.22904  3.21667  5.39527  4.06668    701 t - - -
          2.68618  4.42225  2.77519  2.73123  3.46354  2.40513  3.72494  3.29354  2.67741  2.69355  4.24690  2.90347  2.73739  3.18146  2.89801  2.37887  2.77519  2.98518  4.58477  3.61503
          0.01613  4.53101  5.25336  0.61958  0.77255  0.48576  0.95510
    684   2.00852  4.85833  3.22154  2.67900  4.16479  3.55681  2.87531  3.57145  2.58169  3.18737  4.01612  3.16701  3.98136  2.98961  2.51880  2.80430  1.74542  3.25089  5.43414  4.12769    702 t - - -
          2.68618  4.42225  2.77519  2.73123  3.46354  2.40513  3.72494  3.29354  2.67741  2.69355  4.24690  2.90347  2.73739  3.18146  2.89801  2.37887  2.77519  2.98518  4.58477  3.61503
          0.01613  4.53101  5.25336  0.61958  0.77255  0.48576  0.95510
    685   2.48317  4.54758  4.98650  4.42595  3.52289  4.49468  4.90629  1.84113  4.29482  1.08004  3.36873  4.58158  4.78765  4.45924  4.41062  3.83502  3.45540  1.72598  5.36673  4.22479    703 l - - -
          2.68618  4.42225  2.77519  2.73123  3.46354  2.40513  3.72494  3.29354  2.67741  2.69355  4.24690  2.90347  2.73739  3.18146  2.89801  2.37887  2.77519  2.98518  4.58477  3.61503
          0.01613  4.53101  5.25336  0.61958  0.77255  0.48576  0.95510
    686   3.85151  5.44437  4.52945  4.48922  5.35734  4.09790  5.46308  5.13748  4.61526  4.65858  5.76479  4.71289  0.18825  4.97703  4.74079  4.04875  4.34709  4.69403  6.30472  5.50004    704 P - - -
          2.68618  4.42225  2.77519  2.73123  3.46354  2.40513  3.72494  3.29354  2.67741  2.69355  4.24690  2.90347  2.73739  3.18146  2.89801  2.37887  2.77519  2.98518  4.58477  3.61503
          0.01613  4.53101  5.25336  0.61958  0.77255  0.48576  0.95510
    687   2.78219  2.88464  4.66403  4.05901  3.23082  3.95902  4.29383  2.09728  3.86768  1.93738  2.27322  4.09205  4.31338  4.01206  3.90833  3.27024  3.01463  1.78407  4.79971  2.79687    705 v - - -
          2.68618  4.42225  2.77519  2.73123  3.46354  2.40513  3.72494  3.29354  2.67741  2.69355  4.24690  2.90347  2.73739  3.18146  2.89801  2.37887  2.77519  2.98518  4.58477  3.61503
          0.01613  4.53101  5.25336  0.61958  0.77255  0.48576  0.95510
    688   2.77879  4.24406  4.25320  3.67422  3.27162  3.88549  4.17549  1.69171  3.54192  1.83985  3.32300  3.87276  4.25251  3.76536  3.71596  2.21575  3.01316  2.40880  4.82126  2.75918    706 i - - -
          2.68618  4.42225  2.77519  2.73123  3.46354  2.40513  3.72494  3.29354  2.67741  2.69355  4.24690  2.90347  2.73739  3.18146  2.89801  2.37887  2.77519  2.98518  4.58477  3.61503
          0.01613  4.53101  5.25336  0.61958  0.77255  0.48576  0.95510
    689   3.02859  4.98715  3.53558  2.95627  4.15647  3.80845  3.89817  3.52114  1.79059  1.40022  4.01480  3.39222  4.18679  2.43810  2.69031  3.11416  3.23379  3.29419  5.42421  4.18982    707 l - - -
          2.68626  4.42233  2.77426  2.73131  3.46362  2.40521  3.72503  3.29362  2.67749  2.69363  4.24698  2.90355  2.73748  3.18155  2.89809  2.37895  2.77528  2.98486  4.58485  3.61511
          0.41541  1.09451  5.25336  0.12599  2.13387  0.48576  0.95510
    690   3.02923  5.57357  2.09388  2.38592  4.90127  2.11249  3.91496  4.40857  2.81112  3.89050  4.68472  1.50909  4.04022  2.43388  3.35897  2.94725  3.29478  3.96966  6.03785  4.57138    709 n - - -
          2.68618  4.42225  2.77519  2.73123  3.46354  2.40513  3.72494  3.29354  2.67741  2.69355  4.24690  2.90347  2.73739  3.18146  2.89801  2.37887  2.77519  2.98518  4.58477  3.61503
          0.01613  4.53101  5.25336  0.61958  0.77255  0.48576  0.95510
    691   2.29975  4.14469  4.47503  3.87749  3.20332  3.88179  4.18959  1.91568  3.70784  2.30804  3.25326  3.96501  4.24561  3.88029  3.79471  3.18471  2.96865  1.80176  3.19374  2.40475    710 v - - -
          2.68618  4.42225  2.77519  2.73123  3.46354  2.40513  3.72494  3.29354  2.67741  2.69355  4.24690  2.90347  2.73739  3.18146  2.89801  2.37887  2.77519  2.98518  4.58477  3.61503
          0.01613  4.53101  5.25336  0.61958  0.77255  0.48576  0.95510
    692   2.75819  5.00509  3.01268  1.96367  4.27846  3.53141  3.77633  2.94094  2.57010  3.28664  4.09742  2.18835  3.95101  2.92050  3.03510  2.77597  1.96173  3.34332  5.51860  4.16905    711 t - - -
          2.68618  4.42225  2.77519  2.73123  3.46354  2.40513  3.72494  3.29354  2.67741  2.69355  4.24690  2.90347  2.73739  3.18146  2.89801  2.37887  2.77519  2.98518  4.58477  3.61503
          0.01613  4.53101  5.25336  0.61958  0.77255  0.48576  0.95510
    693   3.10574  4.59913  4.37640  3.86546  1.44738  4.12204  4.24204  2.80989  3.74828  1.84223  3.45385  4.06594  1.97792  3.96259  3.94327  3.44889  3.35685  2.74297  4.72494  3.26460    712 f - - -
          2.68618  4.42225  2.77519  2.73123  3.46354  2.40513  3.72494  3.29354  2.67741  2.69355  4.24690  2.90347  2.73739  3.18146  2.89801  2.37887  2.77519  2.98518  4.58477  3.61503
          0.01613  4.53101  5.25336  0.61958  0.77255  0.48576  0.95510
    694   2.75265  5.15802  2.20949  2.44554  4.48292  2.41772  3.73754  3.94469  2.51397  2.76491  4.23984  2.50712  3.05959  2.85482  3.00562  2.30405  2.99351  3.54539  5.64128  4.24983    713 d - - -
          2.68618  4.42225  2.77519  2.73123  3.46354  2.40513  3.72494  3.29354  2.67741  2.69355  4.24690  2.90347  2.73739  3.18146  2.89801  2.37887  2.77519  2.98518  4.58477  3.61503
          0.01613  4.53101  5.25336  0.61958  0.77255  0.48576  0.95510
    695   2.71625  4.50494  2.73437  2.92576  2.92531  3.66841  3.91111  2.99426  2.15420  2.31572  2.50165  3.35978  4.04889  3.20270  3.26662  2.90531  2.94785  2.38331  5.07673  3.82924    714 k - - -
          2.68618  4.42225  2.77519  2.73123  3.46354  2.40513  3.72494  3.29354  2.67741  2.69355  4.24690  2.90347  2.73739  3.18146  2.89801  2.37887  2.77519  2.98518  4.58477  3.61503
          0.01613  4.53101  5.25336  0.61958  0.77255  0.48576  0.95510
    696   2.94950  5.46654  1.65619  1.58899  4.77424  3.49600  3.85439  4.26110  2.71254  3.75974  4.54342  2.42741  4.00263  2.98351  3.24561  2.88246  3.20256  2.70066  5.91478  4.46948    715 e - - -
          2.68618  4.42225  2.77519  2.73123  3.46354  2.40513  3.72494  3.29354  2.67741  2.69355  4.24690  2.90347  2.73739  3.18146  2.89801  2.37887  2.77519  2.98518  4.58477  3.61503
          0.01613  4.53101  5.25336  0.61958  0.77255  0.48576  0.95510
    697   2.81768  5.31628  1.64215  2.41344  4.65114  3.49954  3.74874  4.13368  2.19648  3.61584  4.37317  2.51871  3.93840  2.85892  2.52669  2.33322  3.05551  3.70436  5.75172  4.33749    716 d - - -
          2.68618  4.42225  2.77519  2.73123  3.46354  2.40513  3.72494  3.29354  2.67741  2.69355  4.24690  2.90347  2.73739  3.18146  2.89801  2.37887  2.77519  2.98518  4.58477  3.61503
          0.01613  4.53101  5.25336  0.61958  0.77255  0.48576  0.95510
    698   3.55270  4.82072  5.43591  4.85733  2.43127  4.87388  5.18347  1.94906  4.71473  0.83363  3.11038  5.00064  5.03143  4.70409  4.72072  4.23186  3.77012  2.01912  5.37673  4.31534    717 l - - -
          2.68618  4.42225  2.77519  2.73123  3.46354  2.40513  3.72494  3.29354  2.67741  2.69355  4.24690  2.90347  2.73739  3.18146  2.89801  2.37887  2.77519  2.98518  4.58477  3.61503
          0.01613  4.53101  5.25336  0.61958  0.77255  0.48576  0.95510
    699   2.77137  5.07862  3.01067  2.20383  4.35692  3.53783  3.74717  3.79039  2.18780  2.28270  4.14624  2.53739  2.27906  2.87882  2.94841  2.77159  3.00301  3.43417  5.55028  4.19434    718 k - - -
          2.68618  4.42225  2.77519  2.73123  3.46354  2.40513  3.72494  3.29354  2.67741  2.69355  4.24690  2.90347  2.73739  3.18146  2.89801  2.37887  2.77519  2.98518  4.58477  3.61503
          0.01613  4.53101  5.25336  0.61958  0.77255  0.48576  0.95510
    700   2.75775  5.17920  2.48786  1.57275  4.47459  3.50140  3.72290  3.94425  2.49053  2.85324  4.23390  2.98197  3.91615  2.41218  2.97898  2.73257  2.99206  3.54784  5.62897  3.18008    719 e - - -
          2.68618  4.42225  2.77519  2.73123  3.46354  2.40513  3.72494  3.29354  2.67741  2.69355  4.24690  2.90347  2.73739  3.18146  2.89801  2.37887  2.77519  2.98518  4.58477  3.61503
          0.01613  4.53101  5.25336  0.61958  0.77255  0.48576  0.95510
    701   3.33600  4.72353  4.66414  4.17047  1.51124  4.34813  2.64477  2.99694  4.00151  1.23624  3.58894  4.22204  4.67080  4.14456  4.11959  3.66935  3.56174  2.93843  4.35069  2.75072    720 l - - -
          2.68618  4.42225  2.77519  2.73123  3.46354  2.40513  3.72494  3.29354  2.67741  2.69355  4.24690  2.90347  2.73739  3.18146  2.89801  2.37887  2.77519  2.98518  4.58477  3.61503
          0.01613  4.53101  5.25336  0.61958  0.77255  0.48576  0.95510
    702   3.24758  2.83075  5.14614  4.58692  3.51663  4.55326  4.98134  1.23993  4.43290  1.32221  3.36716  4.69049  4.83939  4.57408  4.50640  3.90625  3.48997  2.05125  5.38020  4.23406    721 i - - -
          2.68618  4.42225  2.77519  2.73123  3.46354  2.40513  3.72494  3.29354  2.67741  2.69355  4.24690  2.90347  2.73739  3.18146  2.89801  2.37887  2.77519  2.98518  4.58477  3.61503
          0.01613  4.53101  5.25336  0.61958  0.77255  0.48576  0.95510
    703   2.72794  4.49604  3.52167  2.96088  2.84165  3.68179  3.90531  3.00807  2.91858  2.09860  3.59718  2.72375  4.06295  2.59164  3.28837  2.47728  2.95961  2.77693  4.99800  2.46189    722 l - - -
          2.68618  4.42225  2.77519  2.73123  3.46354  2.40513  3.72494  3.29354  2.67741  2.69355  4.24690  2.90347  2.73739  3.18146  2.89801  2.37887  2.77519  2.98518  4.58477  3.61503
          0.01613  4.53101  5.25336  0.61958  0.77255  0.48576  0.95510
    704   2.70809  3.38361  2.64114  2.61464  4.02437  3.56188  3.77202  3.42542  2.59812  2.57977  3.05213  3.12055  3.95019  2.46874  2.32149  2.77144  2.52171  3.12842  5.33222  4.01989    723 r - - -
          2.68618  4.42225  2.77519  2.73123  3.46354  2.40513  3.72494  3.29354  2.67741  2.69355  4.24690  2.90347  2.73739  3.18146  2.89801  2.37887  2.77519  2.98518  4.58477  3.61503
          0.01613  4.53101  5.25336  0.61958  0.77255  0.48576  0.95510
    705   3.64933  4.89064  5.52007  4.97211  3.44934  5.05298  5.45132  1.86789  4.84516  0.73623  3.20668  5.17130  5.18376  4.87308  4.89342  4.43967  3.87634  1.84231  5.60903  4.57560    724 l - - -
          2.68618  4.42225  2.77519  2.73123  3.46354  2.40513  3.72494  3.29354  2.67741  2.69355  4.24690  2.90347  2.73739  3.18146  2.89801  2.37887  2.77519  2.98518  4.58477  3.61503
          0.01613  4.53101  5.25336  0.61958  0.77255  0.48576  0.95510
    706   1.90463  4.76223  3.25937  2.76306  4.30190  1.96126  2.81507  3.72488  2.77625  3.33908  4.15098  3.21566  3.95790  3.11452  3.21692  2.25983  2.43040  3.33904  5.57878  4.26826    725 a - - -
          2.68618  4.42225  2.77519  2.73123  3.46354  2.40513  3.72494  3.29354  2.67741  2.69355  4.24690  2.90347  2.73739  3.18146  2.89801  2.37887  2.77519  2.98518  4.58477  3.61503
          0.01613  4.53101  5.25336  0.61958  0.77255  0.48576  0.95510
    707   2.94463  5.45082  1.44560  2.39907  4.77499  3.49569  3.85659  4.26626  2.70680  3.76020  4.54316  2.42754  4.00304  2.39116  3.23275  2.88077  2.18165  3.83992  5.91221  4.47097    726 d - - -
          2.68618  4.42225  2.77519  2.73123  3.46354  2.40513  3.72494  3.29354  2.67741  2.69355  4.24690  2.90347  2.73739  3.18146  2.89801  2.37887  2.77519  2.98518  4.58477  3.61503
          0.01613  4.53101  5.25336  0.61958  0.77255  0.48576  0.95510
    708   2.71423  5.19232  2.56784  2.17575  3.30813  3.48667  2.92828  3.99967  2.17700  3.49129  4.23723  2.54877  3.88301  2.41247  2.91207  2.68210  2.48418  3.57537  5.63298  4.22982    727 e - - -
          2.68618  4.42225  2.77519  2.73123  3.46354  2.40513  3.72494  3.29354  2.67741  2.69355  4.24690  2.90347  2.73739  3.18146  2.89801  2.37887  2.77519  2.98518  4.58477  3.61503
          0.01613  4.53101  5.25336  0.61958  0.77255  0.48576  0.95510
    709   2.71305  4.83703  2.58522  2.59867  4.05455  3.55651  2.98179  2.85885  2.59279  3.08590  3.91508  3.10857  3.07229  2.50168  3.04534  2.76934  2.94493  2.09212  5.35464  4.03654    728 v - - -
          2.68618  4.42225  2.77519  2.73123  3.46354  2.40513  3.72494  3.29354  2.67741  2.69355  4.24690  2.90347  2.73739  3.18146  2.89801  2.37887  2.77519  2.98518  4.58477  3.61503
          0.01613  4.53101  5.25336  0.61958  0.77255  0.48576  0.95510
    710   2.94865  5.50276  2.18616  2.04855  4.82234  1.88280  3.84356  4.32413  2.21184  3.79787  4.57145  2.09044  3.99729  2.96730  3.21944  2.87488  3.20008  3.88373  5.93621  4.48334    729 g - - -
          2.68618  4.42225  2.77519  2.73123  3.46354  2.40513  3.72494  3.29354  2.67741  2.69355  4.24690  2.90347  2.73739  3.18146  2.89801  2.37887  2.77519  2.98518  4.58477  3.61503
          0.33485  4.53101  1.29541  0.61958  0.77255  0.48576  0.95510
    711   3.03465  4.58394  4.01018  3.52003  2.50836  3.93932  3.71563  3.12545  3.38032  2.71881  3.73357  3.71810  4.32263  3.64007  3.61647  2.33385  3.27632  2.93377  1.68335  1.99041    730 w - - -
          2.68618  4.42225  2.77519  2.73123  3.46354  2.40513  3.72494  3.29354  2.67741  2.69355  4.24690  2.90347  2.73739  3.18146  2.89801  2.37887  2.77519  2.98518  4.58477  3.61503
          0.02212  4.21828  4.94062  0.61958  0.77255  0.87359  0.54034
    712   2.67213  5.04435  2.39995  2.06868  3.01628  2.74455  3.64628  3.78073  2.11017  3.32455  4.10793  2.89764  3.83116  2.77166  2.91878  2.65599  2.90834  3.40390  5.51182  4.12898    731 e - - -
          2.68618  4.42225  2.77519  2.73123  3.46354  2.40513  3.72494  3.29354  2.67741  2.69355  4.24690  2.90347  2.73739  3.18146  2.89801  2.37887  2.77519  2.98518  4.58477  3.61503
          0.02212  4.21828  4.94062  0.61958  0.77255  0.87359  0.54034
    713   2.70462  5.03857  2.00998  2.00847  4.33097  3.40177  3.69034  3.73733  2.50699  3.32851  4.13117  2.90670  3.85315  2.82683  2.99856  2.69377  2.41208  2.68714  5.54191  4.16137    732 e - - -
          2.68618  4.42225  2.77519  2.73123  3.46354  2.40513  3.72494  3.29354  2.67741  2.69355  4.24690  2.90347  2.73739  3.18146  2.89801  2.37887  2.77519  2.98518  4.58477  3.61503
          0.02212  4.21828  4.94062  0.61958  0.77255  0.87359  0.54034
    714   2.87176  5.36333  1.99079  1.41625  4.68018  3.35473  3.77148  4.15657  2.66716  3.67431  4.47968  2.82898  3.89599  2.91340  3.20665  2.80141  2.33689  3.74266  5.84299  4.39355    733 e - - -
          2.68618  4.42225  2.77519  2.73123  3.46354  2.40513  3.72494  3.29354  2.67741  2.69355  4.24690  2.90347  2.73739  3.18146  2.89801  2.37887  2.77519  2.98518  4.58477  3.61503
          0.02212  4.21828  4.94062  0.61958  0.77255  0.30257  1.34293
    715   2.75338  4.77876  3.29185  2.73539  4.01610  3.60345  3.83971  3.36195  1.83616  2.51512  3.89649  3.21498  4.00789  3.03052  3.02413  1.83373  2.99359  2.57124  5.33906  4.04953    734 s - - -
          2.68618  4.42225  2.77519  2.73123  3.46354  2.40513  3.72494  3.29354  2.67741  2.69355  4.24690  2.90347  2.73739  3.18146  2.89801  2.37887  2.77519  2.98518  4.58477  3.61503
          0.01613  4.53101  5.25336  0.61958  0.77255  0.48576  0.95510
    716   2.70807  4.94487  2.64618  2.26079  4.19311  3.53016  3.73236  2.92367  2.22189  3.20769  3.11610  3.05178  3.92113  2.87480  2.99054  2.10571  2.93942  3.28226  5.44000  3.09113    735 s - - -
          2.68618  4.42225  2.77519  2.73123  3.46354  2.40513  3.72494  3.29354  2.67741  2.69355  4.24690  2.90347  2.73739  3.18146  2.89801  2.37887  2.77519  2.98518  4.58477  3.61503
          0.01613  4.53101  5.25336  0.61958  0.77255  0.48576  0.95510
    717   2.67406  1.26662  3.91012  3.43211  3.81499  3.52782  2.74698  3.22716  3.26521  2.96269  3.86863  3.66017  4.11038  3.62968  3.53110  2.90766  2.27767  2.94247  5.27186  4.01659    736 c - - -
          2.68618  4.42225  2.77519  2.73123  3.46354  2.40513  3.72494  3.29354  2.67741  2.69355  4.24690  2.90347  2.73739  3.18146  2.89801  2.37887  2.77519  2.98518  4.58477  3.61503
          0.20835  4.53101  1.72988  0.61958  0.77255  0.48576  0.95510
    718   2.87751  4.31771  4.36966  3.78445  2.12362  4.00290  4.26500  2.02525  3.62923  1.51469  3.15998  3.98715  4.33459  3.84125  2.75595  3.30102  3.10600  2.41325  4.84186  3.62726    737 l - - -
          2.68618  4.42225  2.77519  2.73123  3.46354  2.40513  3.72494  3.29354  2.67741  2.69355  4.24690  2.90347  2.73739  3.18146  2.89801  2.37887  2.77519  2.98518  4.58477  3.61503
          0.01951  4.34218  5.06452  0.61958  0.77255  0.53517  0.88086
    719   2.78264  4.90582  3.22067  2.65744  4.15907  3.58943  3.76516  3.55912  2.44701  3.15245  3.01682  3.14760  1.83005  2.46346  2.39451  2.83143  3.00968  3.25568  5.39893  4.10344    738 p - - -
          2.68618  4.42225  2.77519  2.73123  3.46354  2.40513  3.72494  3.29354  2.67741  2.69355  4.24690  2.90347  2.73739  3.18146  2.89801  2.37887  2.77519  2.98518  4.58477  3.61503
          0.01770  4.43876  5.16111  0.61958  0.77255  0.40497  1.09960
    720   2.67376  4.88367  3.17636  2.65477  4.41015  2.32932  3.86275  3.84993  2.64164  3.42241  4.21066  3.13802  2.80478  3.00294  2.48931  1.76123  2.48764  3.44067  5.62312  4.28506    739 s - - -
          2.68618  4.42225  2.77519  2.73123  3.46354  2.40513  3.72494  3.29354  2.67741  2.69355  4.24690  2.90347  2.73739  3.18146  2.89801  2.37887  2.77519  2.98518  4.58477  3.61503
          0.01613  4.53101  5.25336  0.61958  0.77255  0.48576  0.95510
    721   2.71292  4.45032  3.56540  2.99631  2.90780  3.68331  3.93068  2.47121  2.47118  2.66068  3.55277  3.40801  4.06307  3.25137  2.34187  2.42685  2.94435  2.10664  5.02969  3.79263    740 v - - -
          2.68618  4.42225  2.77519  2.73123  3.46354  2.40513  3.72494  3.29354  2.67741  2.69355  4.24690  2.90347  2.73739  3.18146  2.89801  2.37887  2.77519  2.98518  4.58477  3.61503
          0.01613  4.53101  5.25336  0.61958  0.77255  0.48576  0.95510
    722   2.87718  3.03478  4.68674  4.10324  3.41124  4.08101  4.45857  1.51502  3.94295  2.05721  3.38264  4.18949  4.43794  4.12291  4.03316  2.68280  3.11765  1.58365  5.00310  3.81724    741 i - - -
          2.68618  4.42225  2.77519  2.73123  3.46354  2.40513  3.72494  3.29354  2.67741  2.69355  4.24690  2.90347  2.73739  3.18146  2.89801  2.37887  2.77519  2.98518  4.58477  3.61503
          0.01613  4.53101  5.25336  0.61958  0.77255  0.48576  0.95510
    723   2.38055  3.29201  3.27784  2.70973  3.95143  3.60092  3.81104  3.33551  2.04408  2.47090  3.83784  3.19418  3.98907  3.00778  2.25826  2.82407  2.48958  3.05764  5.28131  3.99446    742 k - - -
          2.68618  4.42225  2.77519  2.73123  3.46354  2.40513  3.72494  3.29354  2.67741  2.69355  4.24690  2.90347  2.73739  3.18146  2.89801  2.37887  2.77519  2.98518  4.58477  3.61503
          0.01613  4.53101  5.25336  0.61958  0.77255  0.48576  0.95510
    724   2.12967  5.24312  3.02684  1.94861  4.59176  3.54321  3.70710  4.05257  2.08427  3.53247  4.29167  3.01702  3.93824  2.14657  2.34866  2.76014  3.01780  3.63758  5.65765  4.28336    743 e - - -
          2.68618  4.42225  2.77519  2.73123  3.46354  2.40513  3.72494  3.29354  2.67741  2.69355  4.24690  2.90347  2.73739  3.18146  2.89801  2.37887  2.77519  2.98518  4.58477  3.61503
          0.01613  4.53101  5.25336  0.61958  0.77255  0.48576  0.95510
    725   3.43157  4.69423  5.36220  4.80658  3.51785  4.81657  5.23490  1.20230  4.67813  1.64068  2.03725  4.94409  5.02552  4.76358  4.73560  4.18108  3.66435  1.71058  5.52514  4.43330    744 i - - -
          2.68618  4.42225  2.77519  2.73123  3.46354  2.40513  3.72494  3.29354  2.67741  2.69355  4.24690  2.90347  2.73739  3.18146  2.89801  2.37887  2.77519  2.98518  4.58477  3.61503
          0.01613  4.53101  5.25336  0.61958  0.77255  0.48576  0.95510
    726   2.33927  4.19413  4.16238  3.57949  2.68683  2.95089  4.12249  2.23828  3.46210  1.63306  3.30990  3.79035  4.18161  3.68515  3.64766  2.59865  2.94595  2.43323  4.81297  3.61945    745 l - - -
          2.68618  4.42225  2.77519  2.73123  3.46354  2.40513  3.72494  3.29354  2.67741  2.69355  4.24690  2.90347  2.73739  3.18146  2.89801  2.37887  2.77519  2.98518  4.58477  3.61503
          0.01613  4.53101  5.25336  0.61958  0.77255  0.48576  0.95510
    727   1.82989  5.00681  2.99181  2.23049  4.29394  3.53070  3.81003  3.70304  2.61418  2.70337  4.12560  1.89905  3.96981  2.96124  3.07475  2.80250  3.02812  3.36584  5.54286  4.19599    746 a - - -
          2.68618  4.42225  2.77519  2.73123  3.46354  2.40513  3.72494  3.29354  2.67741  2.69355  4.24690  2.90347  2.73739  3.18146  2.89801  2.37887  2.77519  2.98518  4.58477  3.61503
          0.01613  4.53101  5.25336  0.61958  0.77255  0.48576  0.95510
    728   2.82176  4.40763  4.03761  3.49937  1.92767  3.81931  4.13262  2.83168  3.40863  2.47334  2.64443  3.76396  4.24226  3.66723  3.66144  1.57322  3.08587  2.66009  4.85199  3.50619    747 s - - -
          2.68618  4.42225  2.77519  2.73123  3.46354  2.40513  3.72494  3.29354  2.67741  2.69355  4.24690  2.90347  2.73739  3.18146  2.89801  2.37887  2.77519  2.98518  4.58477  3.61503
          0.01613  4.53101  5.25336  0.61958  0.77255  0.48576  0.95510
    729   3.15971  5.29512  3.62456  2.94443  4.51584  3.85998  3.82113  4.03183  1.38442  3.51687  4.37107  3.37458  4.21456  2.96968  1.76509  3.16647  3.33706  3.71781  5.55121  2.02921    748 k - - -
          2.68618  4.42225  2.77519  2.73123  3.46354  2.40513  3.72494  3.29354  2.67741  2.69355  4.24690  2.90347  2.73739  3.18146  2.89801  2.37887  2.77519  2.98518  4.58477  3.61503
          0.09923  4.53101  2.48056  0.61958  0.77255  0.48576  0.95510
    730   0.78214  4.40812  4.21489  3.87632  4.23057  3.40830  4.72185  3.02496  3.80508  3.11740  4.16191  3.88646  4.13762  4.08845  4.03248  2.86487  3.07859  2.11628  5.78740  4.58968    749 a - - -
          2.68618  4.42225  2.77519  2.73123  3.46354  2.40513  3.72494  3.29354  2.67741  2.69355  4.24690  2.90347  2.73739  3.18146  2.89801  2.37887  2.77519  2.98518  4.58477  3.61503
          0.01751  4.44929  5.17164  0.61958  0.77255  0.61541  0.77744
    731   3.01933  1.37406  4.67092  4.11056  3.36429  4.14204  4.58560  2.39740  3.92566  1.76796  2.51879  4.25674  4.51980  4.13910  4.06036  3.48680  3.28247  2.32173  5.12495  3.94737    750 c - - -
          2.68618  4.42225  2.77519  2.73123  3.46354  2.40513  3.72494  3.29354  2.67741  2.69355  4.24690  2.90347  2.73739  3.18146  2.89801  2.37887  2.77519  2.98518  4.58477  3.61503
          0.01751  4.44929  5.17164  0.61958  0.77255  0.61541  0.77744
    732   3.34360  5.47700  3.81550  3.05839  4.95466  3.94740  2.67262  4.29930  1.73045  3.68776  4.55228  3.44377  4.28411  2.93074  0.99192  3.32083  3.48197  3.97625  5.68084  4.53264    751 r - - -
          2.68618  4.42225  2.77519  2.73123  3.46354  2.40513  3.72494  3.29354  2.67741  2.69355  4.24690  2.90347  2.73739  3.18146  2.89801  2.37887  2.77519  2.98518  4.58477  3.61503
          0.01751  4.44929  5.17164  0.61958  0.77255  0.61541  0.77744
    733   2.70835  4.98435  3.02642  2.56041  4.47999  2.58946  3.80902  3.92916  1.92001  3.47418  4.25741  3.06522  2.91151  2.94063  3.00741  1.71331  2.99040  3.51290  5.65046  4.29613    752 s - - -
          2.68618  4.42225  2.77519  2.73123  3.46354  2.40513  3.72494  3.29354  2.67741  2.69355  4.24690  2.90347  2.73739  3.18146  2.89801  2.37887  2.77519  2.98518  4.58477  3.61503
          0.01751  4.44929  5.17164  0.61958  0.77255  0.61541  0.77744
    734   1.51431  4.44979  3.71048  3.34988  4.60819  3.21131  4.43165  4.03892  3.38478  3.69933  4.50327  3.53372  2.57291  3.67308  3.73008  1.17285  2.95610  3.46822  5.92443  4.70251    753 s - - -
          2.68618  4.42225  2.77519  2.73123  3.46354  2.40513  3.72494  3.29354  2.67741  2.69355  4.24690  2.90347  2.73739  3.18146  2.89801  2.37887  2.77519  2.98518  4.58477  3.61503
          0.01751  4.44929  5.17164  0.61958  0.77255  0.61541  0.77744
    735   3.43210  4.65686  5.40983  4.90691  3.78624  4.95472  5.53684  0.99197  4.81751  1.84780  3.54748  5.07855  5.16784  5.00619  4.95112  4.35770  3.68218  1.30327  5.85503  4.69345    754 i - - -
          2.68618  4.42225  2.77519  2.73123  3.46354  2.40513  3.72494  3.29354  2.67741  2.69355  4.24690  2.90347  2.73739  3.18146  2.89801  2.37887  2.77519  2.98518  4.58477  3.61503
          0.01751  4.44929  5.17164  0.61958  0.77255  0.41247  1.08475
    736   3.78536  5.06577  5.43544  4.88399  3.28027  5.04261  5.32584  2.49825  4.67296  1.04062  1.12718  5.12563  5.15536  4.71965  4.71962  4.43555  4.00119  2.72453  5.46286  4.43435    755 l - - -
          2.68618  4.42225  2.77519  2.73123  3.46354  2.40513  3.72494  3.29354  2.67741  2.69355  4.24690  2.90347  2.73739  3.18146  2.89801  2.37887  2.77519  2.98518  4.58477  3.61503
          0.01613  4.53101  5.25336  0.61958  0.77255  0.48576  0.95510
    737   2.77455  4.22574  4.30624  3.71808  2.17790  3.89514  4.20143  1.72473  3.58322  2.26482  2.66369  3.90213  4.25479  2.93417  3.73992  3.18808  2.51461  2.41176  4.83472  3.64871    756 i - - -
          2.68618  4.42225  2.77519  2.73123  3.46354  2.40513  3.72494  3.29354  2.67741  2.69355  4.24690  2.90347  2.73739  3.18146  2.89801  2.37887  2.77519  2.98518  4.58477  3.61503
          0.01613  4.53101  5.25336  0.61958  0.77255  0.48576  0.95510
    738   3.11448  5.55413  2.54588  1.72561  4.98669  1.22951  4.04226  4.49149  2.99008  4.00109  4.83288  2.35080  4.10619  3.20462  3.52839  3.04503  3.41744  4.05038  6.15887  4.70184    757 g - - -
          2.68618  4.42225  2.77519  2.73123  3.46354  2.40513  3.72494  3.29354  2.67741  2.69355  4.24690  2.90347  2.73739  3.18146  2.89801  2.37887  2.77519  2.98518  4.58477  3.61503
          0.01613  4.53101  5.25336  0.61958  0.77255  0.48576  0.95510
    739   3.12005  5.65702  1.12691  2.00492  4.97868  3.49938  3.98907  4.47356  2.95041  3.98005  4.80277  2.96928  4.08559  3.14180  3.52385  3.02708  2.04768  4.04547  6.14604  4.66310    758 d - - -
          2.68618  4.42225  2.77519  2.73123  3.46354  2.40513  3.72494  3.29354  2.67741  2.69355  4.24690  2.90347  2.73739  3.18146  2.89801  2.37887  2.77519  2.98518  4.58477  3.61503
          0.01613  4.53101  5.25336  0.61958  0.77255  0.48576  0.95510
    740   2.37778  4.99222  2.63608  2.23521  3.16244  3.52007  3.72211  2.92184  2.50345  3.26197  4.05687  2.61115  3.06247  2.85564  2.97714  2.33153  2.94138  3.33779  5.47888  4.12400    759 e - - -
          2.68618  4.42225  2.77519  2.73123  3.46354  2.40513  3.72494  3.29354  2.67741  2.69355  4.24690  2.90347  2.73739  3.18146  2.89801  2.37887  2.77519  2.98518  4.58477  3.61503
          0.01613  4.53101  5.25336  0.61958  0.77255  0.48576  0.95510
    741   3.14136  4.62421  4.31861  2.79508  3.44312  4.23579  4.53338  2.10554  3.66535  0.93014  3.31407  4.11929  4.56018  3.95076  3.89383  3.55155  3.37305  2.46040  5.23070  4.07002    760 l - - -
          2.68618  4.42225  2.77519  2.73123  3.46354  2.40513  3.72494  3.29354  2.67741  2.69355  4.24690  2.90347  2.73739  3.18146  2.89801  2.37887  2.77519  2.98518  4.58477  3.61503
          0.01613  4.53101  5.25336  0.61958  0.77255  0.48576  0.95510
    742   2.72127  5.11011  2.59656  2.45987  4.41345  3.50828  3.69939  3.86610  1.97782  2.73271  4.16576  2.99734  3.90224  2.81374  2.51254  2.35429  2.24784  3.47873  5.56921  4.19172    761 k - - -
          2.68618  4.42225  2.77519  2.73123  3.46354  2.40513  3.72494  3.29354  2.67741  2.69355  4.24690  2.90347  2.73739  3.18146  2.89801  2.37887  2.77519  2.98518  4.58477  3.61503
          0.01613  4.53101  5.25336  0.61958  0.77255  0.48576  0.95510
    743   2.80113  5.24245  2.98489  2.47777  4.59162  3.53461  3.72556  4.05363  1.53489  3.54129  4.30448  2.55414  2.89403  2.43465  2.85092  2.40062  3.03094  3.64040  5.67406  4.29557    762 k - - -
          2.68618  4.42225  2.77519  2.73123  3.46354  2.40513  3.72494  3.29354  2.67741  2.69355  4.24690  2.90347  2.73739  3.18146  2.89801  2.37887  2.77519  2.98518  4.58477  3.61503
          0.01613  4.53101  5.25336  0.61958  0.77255  0.48576  0.95510
    744   2.82563  5.34255  2.06038  2.11418  4.67355  3.48997  3.75767  4.16274  2.54242  3.64267  4.39846  2.16209  3.93856  2.86848  2.53541  2.00442  3.06610  3.72797  5.77931  4.35356    763 s - - -
          2.68618  4.42225  2.77519  2.73123  3.46354  2.40513  3.72494  3.29354  2.67741  2.69355  4.24690  2.90347  2.73739  3.18146  2.89801  2.37887  2.77519  2.98518  4.58477  3.61503
          0.01613  4.53101  5.25336  0.61958  0.77255  0.48576  0.95510
    745   2.78491  5.10365  3.02046  1.56469  4.39490  3.54503  3.75061  3.81621  2.15743  2.76800  4.17355  3.04784  3.95363  2.87917  2.92274  2.78177  2.25253  3.45738  5.57277  4.21705    764 e - - -
          2.68618  4.42225  2.77519  2.73123  3.46354  2.40513  3.72494  3.29354  2.67741  2.69355  4.24690  2.90347  2.73739  3.18146  2.89801  2.37887  2.77519  2.98518  4.58477  3.61503
          0.01613  4.53101  5.25336  0.61958  0.77255  0.48576  0.95510
    746   3.05327  2.81131  4.83806  4.24510  2.54897  4.23477  4.53961  2.49048  4.07543  1.69620  1.39384  4.33773  4.54462  4.19241  4.13441  3.55357  3.28273  2.45757  4.97493  3.80671    765 m - - -
          2.68618  4.42225  2.77519  2.73123  3.46354  2.40513  3.72494  3.29354  2.67741  2.69355  4.24690  2.90347  2.73739  3.18146  2.89801  2.37887  2.77519  2.98518  4.58477  3.61503
          0.01613  4.53101  5.25336  0.61958  0.77255  0.48576  0.95510
    747   2.82074  5.26928  3.05870  2.20490  4.62999  3.56414  3.71251  4.08682  1.87265  3.55617  4.31737  3.03670  3.95644  2.09147  2.34483  2.06692  3.04216  3.67087  5.66993  4.30547    766 k - - -
          2.68618  4.42225  2.77519  2.73123  3.46354  2.40513  3.72494  3.29354  2.67741  2.69355  4.24690  2.90347  2.73739  3.18146  2.89801  2.37887  2.77519  2.98518  4.58477  3.61503
          0.01613  4.53101  5.25336  0.61958  0.77255  0.48576  0.95510
    748   2.74376  5.21896  2.20219  2.13019  4.54565  3.49107  3.70163  4.02121  1.96427  2.77155  4.26728  2.56191  3.90011  2.80710  2.94414  2.70912  2.54670  3.60009  5.66034  4.25577    767 k - - -
          2.68618  4.42225  2.77519  2.73123  3.46354  2.40513  3.72494  3.29354  2.67741  2.69355  4.24690  2.90347  2.73739  3.18146  2.89801  2.37887  2.77519  2.98518  4.58477  3.61503
          0.01613  4.53101  5.25336  0.61958  0.77255  0.48576  0.95510
    749   3.73456  4.96274  5.58418  5.05342  3.42841  5.13865  5.51984  1.30199  4.90082  0.84888  3.19218  5.26328  5.24496  4.92527  4.93851  4.54764  3.96080  2.30368  5.62401  4.58124    768 l - - -
          2.68618  4.42225  2.77519  2.73123  3.46354  2.40513  3.72494  3.29354  2.67741  2.69355  4.24690  2.90347  2.73739  3.18146  2.89801  2.37887  2.77519  2.98518  4.58477  3.61503
          0.01613  4.53101  5.25336  0.61958  0.77255  0.48576  0.95510
    750   3.31140  4.59346  5.22858  4.68362  1.84488  4.66083  5.04081  1.30921  4.54896  2.13160  3.42046  4.78291  4.92526  4.67811  4.62138  4.01940  3.55168  1.46286  5.39459  4.17602    769 i - - -
          2.68618  4.42225  2.77519  2.73123  3.46354  2.40513  3.72494  3.29354  2.67741  2.69355  4.24690  2.90347  2.73739  3.18146  2.89801  2.37887  2.77519  2.98518  4.58477  3.61503
          0.01613  4.53101  5.25336  0.61958  0.77255  0.48576  0.95510
    751   2.74354  3.38548  2.43972  2.15372  4.48071  3.49341  3.72267  3.94382  2.49138  3.46461  4.23050  2.50666  2.30089  2.83694  2.98227  2.34344  2.98112  3.54256  5.63174  4.23913    770 e - - -
          2.68618  4.42225  2.77519  2.73123  3.46354  2.40513  3.72494  3.29354  2.67741  2.69355  4.24690  2.90347  2.73739  3.18146  2.89801  2.37887  2.77519  2.98518  4.58477  3.61503
          0.01613  4.53101  5.25336  0.61958  0.77255  0.48576  0.95510
    752   2.40834  5.20463  2.93458  2.16448  4.53253  2.76686  2.53183  4.00631  2.15007  3.50259  4.25460  2.51914  3.89767  2.80303  2.93255  2.37592  2.96976  3.58702  5.64838  4.24700    771 k - - -
          2.68618  4.42225  2.77519  2.73123  3.46354  2.40513  3.72494  3.29354  2.67741  2.69355  4.24690  2.90347  2.73739  3.18146  2.89801  2.37887  2.77519  2.98518  4.58477  3.61503
          0.01613  4.53101  5.25336  0.61958  0.77255  0.48576  0.95510
    753   3.69703  4.95045  5.57071  4.97702  2.46116  5.00845  5.27445  2.03616  4.83054  0.84404  1.92194  5.14274  5.10198  4.74242  4.79656  4.37076  3.90128  2.70985  5.37724  4.37783    772 l - - -
          2.68618  4.42225  2.77519  2.73123  3.46354  2.40513  3.72494  3.29354  2.67741  2.69355  4.24690  2.90347  2.73739  3.18146  2.89801  2.37887  2.77519  2.98518  4.58477  3.61503
          0.01613  4.53101  5.25336  0.61958  0.77255  0.48576  0.95510
    754   2.38634  5.15391  3.17243  2.60745  4.53741  3.58879  3.76118  3.96646  1.81316  3.47938  4.26797  3.11413  3.99333  2.88136  2.07556  1.81946  3.06638  3.58279  5.62358  4.29637    773 k - - -
          2.68618  4.42225  2.77519  2.73123  3.46354  2.40513  3.72494  3.29354  2.67741  2.69355  4.24690  2.90347  2.73739  3.18146  2.89801  2.37887  2.77519  2.98518  4.58477  3.61503
          0.01613  4.53101  5.25336  0.61958  0.77255  0.48576  0.95510
    755   2.72784  5.18970  2.26882  2.16362  4.51625  3.49518  3.68937  3.98752  2.42763  2.88089  4.23707  2.96997  3.89385  2.37657  2.21856  2.69775  2.52254  3.57067  5.63122  4.23387    774 e - - -
          2.68618  4.42225  2.77519  2.73123  3.46354  2.40513  3.72494  3.29354  2.67741  2.69355  4.24690  2.90347  2.73739  3.18146  2.89801  2.37887  2.77519  2.98518  4.58477  3.61503
          0.01613  4.53101  5.25336  0.61958  0.77255  0.48576  0.95510
    756   2.71324  3.00596  4.22325  3.63470  2.68315  3.82258  4.12303  2.61466  3.50462  1.65397  3.28440  3.82186  4.19087  2.91839  3.66856  3.11190  2.40975  2.42493  4.77632  2.86631    775 l - - -
          2.68618  4.42225  2.77519  2.73123  3.46354  2.40513  3.72494  3.29354  2.67741  2.69355  4.24690  2.90347  2.73739  3.18146  2.89801  2.37887  2.77519  2.98518  4.58477  3.61503
          0.01613  4.53101  5.25336  0.61958  0.77255  0.48576  0.95510
    757   2.71967  5.03723  2.26353  2.20167  3.24727  3.51504  3.71984  3.74736  2.19216  2.44372  4.09890  3.01763  3.91237  2.84794  2.97236  2.32680  2.95176  3.38798  5.51509  4.15099    776 k - - -
          2.68618  4.42225  2.77519  2.73123  3.46354  2.40513  3.72494  3.29354  2.67741  2.69355  4.24690  2.90347  2.73739  3.18146  2.89801  2.37887  2.77519  2.98518  4.58477  3.61503
          0.01613  4.53101  5.25336  0.61958  0.77255  0.48576  0.95510
    758   2.84287  4.91587  3.28705  2.73359  4.15184  3.65084  3.81789  3.54135  1.90311  1.71927  4.00308  3.21548  4.04277  2.49104  2.84329  2.42897  3.06609  3.25185  5.40592  4.12366    777 l - - -
          2.68618  4.42225  2.77519  2.73123  3.46354  2.40513  3.72494  3.29354  2.67741  2.69355  4.24690  2.90347  2.73739  3.18146  2.89801  2.37887  2.77519  2.98518  4.58477  3.61503
          0.01613  4.53101  5.25336  0.61958  0.77255  0.48576  0.95510
    759   1.97803  2.46994  4.28877  3.93614  4.46425  3.27925  4.73792  3.76903  3.84731  3.55287  4.42285  3.85010  0.95806  4.10583  4.06108  2.73803  3.01969  3.29686  5.88107  4.71980    778 p - - -
          2.68618  4.42225  2.77519  2.73123  3.46354  2.40513  3.72494  3.29354  2.67741  2.69355  4.24690  2.90347  2.73739  3.18146  2.89801  2.37887  2.77519  2.98518  4.58477  3.61503
          0.01613  4.53101  5.25336  0.61958  0.77255  0.48576  0.95510
    760   3.32337  4.75817  4.52615  4.05484  1.64427  4.25561  3.93693  3.23557  3.91591  2.76853  3.85359  4.11134  1.85584  4.07341  4.06821  3.58809  3.56479  3.08583  1.75015  2.59115    779 f - - -
          2.68618  4.42225  2.77519  2.73123  3.46354  2.40513  3.72494  3.29354  2.67741  2.69355  4.24690  2.90347  2.73739  3.18146  2.89801  2.37887  2.77519  2.98518  4.58477  3.61503
          0.01613  4.53101  5.25336  0.61958  0.77255  0.48576  0.95510
    761   2.41926  5.27228  2.97488  2.50282  4.62498  3.55416  3.75335  4.08070  1.90113  3.56945  4.34284  1.91081  3.97426  2.03242  2.84527  2.81548  3.07854  3.67421  5.70077  4.33116    780 k - - -
          2.68618  4.42225  2.77519  2.73123  3.46354  2.40513  3.72494  3.29354  2.67741  2.69355  4.24690  2.90347  2.73739  3.18146  2.89801  2.37887  2.77519  2.98518  4.58477  3.61503
          0.01613  4.53101  5.25336  0.61958  0.77255  0.48576  0.95510
    762   2.69736  1.51274  3.44998  2.98158  3.95977  3.51995  2.91882  3.39582  2.93762  3.07169  3.93760  2.63943  4.03857  3.29330  3.30565  2.34932  3.01164  3.09099  5.34665  4.06596    781 c - - -
          2.68618  4.42225  2.77519  2.73123  3.46354  2.40513  3.72494  3.29354  2.67741  2.69355  4.24690  2.90347  2.73739  3.18146  2.89801  2.37887  2.77519  2.98518  4.58477  3.61503
          0.01613  4.53101  5.25336  0.61958  0.77255  0.48576  0.95510
    763   1.98549  4.30980  3.96203  3.38905  2.75610  3.80163  4.10098  2.70872  3.30388  2.10614  2.73269  3.69031  2.16939  3.56241  3.56394  3.07748  2.98627  2.53078  4.91296  3.70760    782 a - - -
          2.68618  4.42225  2.77519  2.73123  3.46354  2.40513  3.72494  3.29354  2.67741  2.69355  4.24690  2.90347  2.73739  3.18146  2.89801  2.37887  2.77519  2.98518  4.58477  3.61503
          0.01613  4.53101  5.25336  0.61958  0.77255  0.48576  0.95510
    764   2.02611  4.70246  3.46538  2.98487  3.75544  3.65697  1.49065  3.29575  2.85771  2.42397  3.88696  3.40340  4.11633  3.26960  3.20117  2.96892  3.09668  3.04639  5.19858  3.84363    783 h - - -
          2.68618  4.42225  2.77519  2.73123  3.46354  2.40513  3.72494  3.29354  2.67741  2.69355  4.24690  2.90347  2.73739  3.18146  2.89801  2.37887  2.77519  2.98518  4.58477  3.61503
          0.01613  4.53101  5.25336  0.61958  0.77255  0.48576  0.95510
    765   2.84861  5.15240  2.93300  2.19138  4.57068  1.47541  3.85699  4.01690  2.60560  3.55698  4.35523  3.08169  4.00103  2.99447  2.48807  2.36896  3.11487  3.62145  5.73173  4.37172    784 g - - -
          2.68618  4.42225  2.77519  2.73123  3.46354  2.40513  3.72494  3.29354  2.67741  2.69355  4.24690  2.90347  2.73739  3.18146  2.89801  2.37887  2.77519  2.98518  4.58477  3.61503
          0.01613  4.53101  5.25336  0.61958  0.77255  0.48576  0.95510
    766   2.96215  5.39517  2.34809  2.50192  4.74801  3.55961  3.83868  4.22364  2.54520  3.70766  4.49893  2.11970  4.03387  2.96533  1.35505  2.91399  3.20436  3.81287  5.82877  4.44360    785 r - - -
          2.68618  4.42225  2.77519  2.73123  3.46354  2.40513  3.72494  3.29354  2.67741  2.69355  4.24690  2.90347  2.73739  3.18146  2.89801  2.37887  2.77519  2.98518  4.58477  3.61503
          0.09923  4.53101  2.48056  0.61958  0.77255  0.48576  0.95510
    767   1.96177  4.47305  3.65194  3.41725  4.71885  2.28427  4.54740  4.14989  3.54510  3.82283  4.63624  3.57905  1.00947  3.81266  3.86448  2.68694  3.01477  3.54767  6.03504  4.83272    786 p - - -
          2.68618  4.42225  2.77519  2.73123  3.46354  2.40513  3.72494  3.29354  2.67741  2.69355  4.24690  2.90347  2.73739  3.18146  2.89801  2.37887  2.77519  2.98518  4.58477  3.61503
          0.01751  4.44929  5.17164  0.61958  0.77255  0.61541  0.77744
    768   2.49370  4.42577  3.81869  3.53138  4.58341  3.21896  4.55711  3.96271  3.54213  3.69069  4.53096  3.63387  3.98010  3.84382  3.82827  1.62826  0.96439  3.42198  5.94054  4.73401    787 t - - -
          2.68618  4.42225  2.77519  2.73123  3.46354  2.40513  3.72494  3.29354  2.67741  2.69355  4.24690  2.90347  2.73739  3.18146  2.89801  2.37887  2.77519  2.98518  4.58477  3.61503
          0.01751  4.44929  5.17164  0.61958  0.77255  0.41247  1.08475
    769   2.91233  4.28764  4.70647  4.11454  2.63754  4.10669  4.44928  2.00438  3.95121  2.17507  1.88427  4.20592  4.44432  4.10771  4.02936  3.42045  2.44022  1.73087  4.96165  3.79479    788 v - - -
          2.68618  4.42225  2.77519  2.73123  3.46354  2.40513  3.72494  3.29354  2.67741  2.69355  4.24690  2.90347  2.73739  3.18146  2.89801  2.37887  2.77519  2.98518  4.58477  3.61503
          0.01613  4.53101  5.25336  0.61958  0.77255  0.48576  0.95510
    770   2.93539  4.43698  4.21897  3.63470  3.53056  4.04180  4.33537  2.09283  3.43569  2.06526  3.45832  3.92976  4.39295  3.77298  1.97069  3.33300  3.16930  1.50165  5.13566  3.93885    789 v - - -
          2.68618  4.42225  2.77519  2.73123  3.46354  2.40513  3.72494  3.29354  2.67741  2.69355  4.24690  2.90347  2.73739  3.18146  2.89801  2.37887  2.77519  2.98518  4.58477  3.61503
          0.01613  4.53101  5.25336  0.61958  0.77255  0.48576  0.95510
    771   2.82156  5.26211  2.96393  2.18457  4.59750  3.54187  2.12863  4.05818  2.13488  3.54779  4.31545  3.01631  2.41126  2.43611  2.85809  2.78710  3.04958  3.65038  5.68240  4.30440    790 h - - -
          2.68618  4.42225  2.77519  2.73123  3.46354  2.40513  3.72494  3.29354  2.67741  2.69355  4.24690  2.90347  2.73739  3.18146  2.89801  2.37887  2.77519  2.98518  4.58477  3.61503
          0.01613  4.53101  5.25336  0.61958  0.77255  0.48576  0.95510
    772   3.57983  4.81177  5.51824  4.98258  3.55477  5.02945  5.48368  1.32382  4.86796  1.02781  3.31395  5.15894  5.18664  4.93429  4.93081  4.42012  3.81403  1.75618  5.68164  4.61456    791 l - - -
          2.68618  4.42225  2.77519  2.73123  3.46354  2.40513  3.72494  3.29354  2.67741  2.69355  4.24690  2.90347  2.73739  3.18146  2.89801  2.37887  2.77519  2.98518  4.58477  3.61503
          0.01613  4.53101  5.25336  0.61958  0.77255  0.48576  0.95510
    773   1.52735  4.49478  4.79779  4.27707  3.80096  4.32548  4.91813  1.52709  4.17620  2.51846  3.66470  4.44827  4.72223  4.42221  4.36768  3.68789  3.38010  1.39924  5.54925  4.34603    792 v - - -
          2.68618  4.42225  2.77519  2.73123  3.46354  2.40513  3.72494  3.29354  2.67741  2.69355  4.24690  2.90347  2.73739  3.18146  2.89801  2.37887  2.77519  2.98518  4.58477  3.61503
          0.01613  4.53101  5.25336  0.61958  0.77255  0.48576  0.95510
    774   3.16339  5.71631  1.22428  2.39050  5.09544  3.48702  4.04149  4.63468  3.04784  4.11538  4.94498  1.61183  4.10670  3.20120  3.64537  2.36578  3.46331  4.17219  6.26249  4.75155    793 d - - -
          2.68618  4.42225  2.77519  2.73123  3.46354  2.40513  3.72494  3.29354  2.67741  2.69355  4.24690  2.90347  2.73739  3.18146  2.89801  2.37887  2.77519  2.98518  4.58477  3.61503
          0.01613  4.53101  5.25336  0.61958  0.77255  0.48576  0.95510
    775   3.83798  5.07083  5.60359  5.07172  3.34523  5.19119  5.51641  1.90283  4.89525  0.56427  3.11143  5.30784  5.26616  4.89304  4.91958  4.60852  4.05729  2.51467  5.57330  4.54839    794 L - - -
          2.68618  4.42225  2.77519  2.73123  3.46354  2.40513  3.72494  3.29354  2.67741  2.69355  4.24690  2.90347  2.73739  3.18146  2.89801  2.37887  2.77519  2.98518  4.58477  3.61503
          0.11219  4.53101  2.35015  0.61958  0.77255  0.48576  0.95510
    776   2.74592  5.19899  2.89192  2.12925  4.53084  3.47673  3.69101  3.99901  1.85093  3.49629  4.25698  2.20335  3.01071  2.80074  2.89543  2.71275  2.50464  3.58527  5.64139  4.24747    795 k - - -
          2.68618  4.42225  2.77519  2.73123  3.46354  2.40513  3.72494  3.29354  2.67741  2.69355  4.24690  2.90347  2.73739  3.18146  2.89801  2.37887  2.77519  2.98518  4.58477  3.61503
          0.01774  4.43656  5.15891  0.61958  0.77255  0.63332  0.75679
    777   2.29654  5.05832  2.57261  2.42950  4.35500  2.86749  3.67537  3.80558  2.17684  3.34527  3.13990  2.52011  3.87075  2.79295  2.91914  2.67513  2.50477  3.42389  5.52821  4.15097    796 k - - -
          2.68618  4.42225  2.77519  2.73123  3.46354  2.40513  3.72494  3.29354  2.67741  2.69355  4.24690  2.90347  2.73739  3.18146  2.89801  2.37887  2.77519  2.98518  4.58477  3.61503
          0.01774  4.43656  5.15891  0.61958  0.77255  0.63332  0.75679
    778   3.28733  4.62911  4.98358  4.40516  3.10721  4.47773  4.65865  2.03223  4.21671  0.86986  3.09127  4.53238  4.72492  4.31696  4.27920  3.80844  3.50810  2.56336  2.84250  3.74098    797 l - - -
          2.68618  4.42225  2.77519  2.73123  3.46354  2.40513  3.72494  3.29354  2.67741  2.69355  4.24690  2.90347  2.73739  3.18146  2.89801  2.37887  2.77519  2.98518  4.58477  3.61503
          0.01774  4.43656  5.15891  0.61958  0.77255  0.63332  0.75679
    779   2.73484  4.69853  3.28649  2.73517  3.68206  3.60846  2.81433  3.27198  2.67169  2.45627  3.78830  3.20873  3.00536  2.50809  3.07573  2.83852  2.96463  3.00712  5.08971  2.18159    798 y - - -
          2.68618  4.42225  2.77519  2.73123  3.46354  2.40513  3.72494  3.29354  2.67741  2.69355  4.24690  2.90347  2.73739  3.18146  2.89801  2.37887  2.77519  2.98518  4.58477  3.61503
          0.01774  4.43656  5.15891  0.61958  0.77255  0.63332  0.75679
    780   2.82912  5.13361  3.16778  2.59194  4.49268  3.58248  3.72263  3.91238  1.58676  3.42725  4.22342  3.09536  2.89398  2.84483  2.28379  2.82396  2.15203  3.54234  5.57204  4.25640    799 k - - -
          2.68618  4.42225  2.77519  2.73123  3.46354  2.40513  3.72494  3.29354  2.67741  2.69355  4.24690  2.90347  2.73739  3.18146  2.89801  2.37887  2.77519  2.98518  4.58477  3.61503
          0.01774  4.43656  5.15891  0.61958  0.77255  0.63332  0.75679
    781   2.68621  4.32090  3.71955  3.14963  3.45164  3.70367  3.97906  2.36619  3.08145  2.18275  3.42926  3.50979  4.08240  2.63514  3.39296  2.49136  2.43754  1.98395  4.92705  3.70809    800 v - - -
          2.68618  4.42225  2.77519  2.73123  3.46354  2.40513  3.72494  3.29354  2.67741  2.69355  4.24690  2.90347  2.73739  3.18146  2.89801  2.37887  2.77519  2.98518  4.58477  3.61503
          0.11405  4.43656  2.34390  0.61958  0.77255  0.63332  0.75679
    782   2.66622  4.23416  3.89919  3.34382  1.96947  3.69722  4.02696  2.18733  3.25750  2.41363  3.35842  3.62345  2.93000  3.51651  3.51018  2.41902  2.91605  2.47556  4.81570  3.56682    801 f - - -
          2.68618  4.42225  2.77519  2.73123  3.46354  2.40513  3.72494  3.29354  2.67741  2.69355  4.24690  2.90347  2.73739  3.18146  2.89801  2.37887  2.77519  2.98518  4.58477  3.61503
          0.01952  4.34203  5.06437  0.61958  0.77255  0.75104  0.63843
    783   2.22934  5.31885  2.14488  1.53908  4.65628  3.40859  3.77342  4.13948  2.62620  3.64505  4.42906  2.89022  3.91421  2.90363  3.15243  2.24617  3.09859  3.71751  5.80536  4.37124    802 e - - -
          2.68618  4.42225  2.77519  2.73123  3.46354  2.40513  3.72494  3.29354  2.67741  2.69355  4.24690  2.90347  2.73739  3.18146  2.89801  2.37887  2.77519  2.98518  4.58477  3.61503
          0.01952  4.34203  5.06437  0.61958  0.77255  0.75104  0.63843
    784   2.31015  5.15833  2.44582  2.43503  4.49889  3.48227  3.67139  3.94989  2.00405  3.45106  4.22457  2.96777  3.89206  2.78515  1.85745  2.72412  2.97946  3.55102  5.59320  4.22611    803 r - - -
          2.68618  4.42225  2.77519  2.73123  3.46354  2.40513  3.72494  3.29354  2.67741  2.69355  4.24690  2.90347  2.73739  3.18146  2.89801  2.37887  2.77519  2.98518  4.58477  3.61503
          0.01952  4.34203  5.06437  0.61958  0.77255  0.34973  1.22037
    785   2.31946  2.23862  4.33758  3.74723  3.27330  3.84839  4.18003  2.20678  3.60376  2.03715  2.62210  3.89438  4.22125  3.80187  3.73829  2.50964  2.96020  2.36290  4.79958  3.61371    804 l - - -
          2.68618  4.42225  2.77519  2.73123  3.46354  2.40513  3.72494  3.29354  2.67741  2.69355  4.24690  2.90347  2.73739  3.18146  2.89801  2.37887  2.77519  2.98518  4.58477  3.61503
          0.01089  4.52577        *  0.61958  0.77255  0.00000        *
//
