# Supplementary material for: Complex Evolution of the Mismatch Repair System in Eukaryotes is Illuminated by Novel Archaeal Genomes
Source: J Mol Evol. 2021 Jan 7;89(1):12–8. doi: 10.1007/s00239-020-09979-5 (PMC7884376; doi:10.1007/s00239-020-09979-5)
Supplement: Supplementary file 3 — (trim 68 kb) [file 239_2020_9979_MOESM3_ESM.trim]

>Monocercomonoides_9139
MTSRIHRLDQTTYNKIAAGEIIHRPANALKEMIENSLDAGATAVKVTLKDGGMKMLQIED
NGSGIHPDDFELVCERFATSKIARFEDLAGLQTFGFRGEALASISYVAKLTISSLAKGER
VCYRASYVDGKIARPRPCPGVQGTTIQVEDLFYNFVSRRRSLGTAAEELARCTEVVSHYA
IHYPSVSFTLRKQGEAIVATPSEQNQRERIRSVYGMGVARELVAV------LDVDGYVSQ
P------RRPLFVFVNHRLVECVPLKKALDELYRHVVPKNSHPFVYLSLLCEAGAVDHNV
HPAKSEVRFLGEAEVVQETRRAVSVALEREGAGKIEFLSQNAASPTSPAPPHSTQLTETA
TPQIGSSPPRQSAKRERKAFGSAQPGRSPSAPTAAE----------SSLSLVGFVDCVFG
LMQSGTGLYLVNLRVLGQEMLFQRKRREQEKEKIDEKQLSPAVLLQMDEEAADLLWKHRR
FLERFGMRIRRQGETSLHLHTLPQMAPRFVPDLLILRLATEIDDAVDITDRSEHSKKVKC
KGSCEKEMEHGDEEEEEEKEELLGTVVQTIRESRVPHLIPTVVKLADNTFYKVFERC
>Monocercomonoides_11411
MS--IRKIDADSVHHICSGQVILDLTSAVKELVENALDAEASRIAVTLKNYGLESIEVSD
DGHGISEADIPLLGQKHATSKLMSVSDLSSLLTFGFRGEAISSLCALSNLTIFTRHKNSM
IGTCIQFHDGSIQSQTKKPRSIGTTATVSALFENLPVRRNFVKNVKRDYSKLINIMQSYA
VAGLGIRISLINQGKFQISTNGSHSLIDNIVNVFGPGIRSELSPVDIKTDFFQLSGFFSS
SSSSSSSRDKQFLFLNNRPVLIPRLQKTINETYNPK--ENKKPVYFLFLTLPRRAVDINV
SVDKKRVMIEDENTLIQLVEKAMQNELAQDNGPLSPALSSSLSVSPTPISPTRKSLTSPS
SFATNTKDSSAEFQNDELRYNSKRLRIEPNLDASAIMKRCQTEQNKSHLRILGQFNLAFI
LASTDDTIFIIDQHAADEKYNFERLAKST---KFVRQPLLVKQPLDLPEDEKQLVIDNIE
TFKANGFNIEIVGKTTLYLTTVPSFTRG-----NLHELIEAMQ-----RPMPSRVRAMLA
SKACRSSVMVGKSLSNPEMKTILDHLAKLDSPWSCPHGRPTIQLLCDSSLSYPFQNE
>Monocercomonoides_16762
MNRTIHVLSKDCSKAIHSSSVISSPLHVLYELILNSLDSGATRIDVAFD-MSTMNLSVTD
NGNGISPDDFPLCGKHHSTSRISSYDDLYSSSFFGFRGEALASIADVSCLQVESKVVFED
EPYVKIFEGGCVKPPSPQYGESWARVQVLGLFSNQPVRRRYLFDEQKAGKKWGGLVRCLW
IFLPQIRFSFKVDDPMTFCTPGEKSDVEMFSFLFGKERAKQLTHFSFSSSSLQINGLISL
PHFGNKTKSIQFLFINGRLVKQSPLHQELNRCYQSSLRSSEYPFFVIRIEVSPASLDLSQ
QPSEEQIRLQEQKSMENAIKEEVKEHTEKDELRKTTPVHNASFDDITSMKPFDKQVDEVL
SQSQSQSSNSSSFSDCCKHEEVNDVRVFPVHSQRLESSHISKEGLTSHSTVIGQISNRFV
VSVKDERIILTDQHAVSERIRLERLKNEFSDKVIEEQQLETPRDLSLSAEDTVFIQQHRD
YFHAVWFDLELVASETVELHSVPAIFGVCVQPSTFLQTLNEFR-----AMIPSPFRRILA
SRACRGAVMFGDPLSIEQLDEMMDDLKACECCFECAHASPIILSLSSQKMKRK----
>Monocercomonoides_4473
MQRVIKELSKEVASKITSGQ---------------ALDSGCTSIEITVSGNGLDLIRVKD
NG---------------------DFDDITKCKSFGFRGEALSSICEIGFVKIISAQESSS
VGWSCEYRDGSVIEPTPIAHPKGTTVEVRNLFEKYPVRKK------YQTEHIADVVTHTA
LLHPHLRISLSSSSRSLTSTPPSQSVIDAVSSIFGYSVSKVLQKISAQPSSMNVSGFDAK
PNAMSAVPDRMFISVNKKPVVKPFLNSFVRLI----FPTDRYPFCVLNVTLPPEICNLNA
SPGKREVRLSDEENANEAVKKSEEQAISREEADLRKAIKKDRSSSSSSSSPSGNSVSSPL
SPSNESEDDVSAMYSVSPSCNSPPPAQHPTSTLNSSSSSDGTENGSTSVSLISSASSSVP
LTQTEQSLFFFNPFRCKERLLFDDIQKRKENSSFENASLLSQLSVDVGPGEAHIVNDNVV
RFVDCGISKKSLGR----VGHPPIICGEKEKQFTIRDLMENIIDSEEEYAFIKRHPELKS
SLSCQKVL---QALHEENKYELIFNIDESSIPISSVHLWPTTLITPSGWMDKTFKKS
>XP_001317043.1_DNA_mismatch_repair_protein_[Trichomonas_vaginalis_G3]
MSGYIMKLDDSVIHKIAAGEIITEPVNVVKELLENSIDAVADHIQINIENGGYGLIQIKD
DGTGIRKSDMPLACARHTTSKLHKYNDLRTIGTFGFRGEALFSMSCCAHVTITTKTFQEE
YGYSAEYSDGKMSDLKNIAATEGTTVEVRDLFYNNRLRLNARPKATTDAKKIYEVVAKYA
VTYPELSFVLSSNGKEMLQTYGGSKTEDVLKLLFDIEDTKSIFTL------VTATMFLSA
PSFSSK-KKMNAIFINGRLVQCQSFKHSIDTAYSETVGSGVSPFYFIILVMPQENVEVNV
HPSKKTVKFIGEVEIGEEIHKKIKESLEQRRG-----ISQIS-QKPAEDAPPLLDAPSNE
KSTNEEPQEPQNFLKNEPKVEEPVTQDLPKPNIPVEKNTLNTEKAPQGMKTLEQLLTSNF
LISFGDGLYLCNTFGVVKKLILDKFQNFP--------RLDKPITVSILGEAVQTLENNSA
MLMDFSISIEN-GK----LYSMPSIVSNYRPTYLFSNIVNNVDENEIQ-----CLSTLID
EIASSSPI---DDGNDKEVEKLMNQIGSLV---------PFVASMDAESVMKLFDKF
>XP_001320376.1_DNA_mismatch_repair_protein_[Trichomonas_vaginalis_G3]
MTHRILQLDESVIKRIAAGEVINFPSNVAKELLENSIDAGSKRISTELQNGGYSLIKISD
NGCGINAADMPLACQRHATSKIQSFNDLRNVTTFGFRGEALFSMSCVSHLSILSKTEESS
FGYSGNFQDGNLIELSTVPITIGTTVTISDLFYNKPTKLRTSPDSATQNRKILQIVQRYA
IAYPEISFSVICDGKEKMMTHGSSSHYDVISLLYGIDARSATFVLTGDIAKTTVEMYLGS
PSAKKQ-LKESAVFVNGRLVQCDHIKRAINAVYGSFLMRGEKPFAFVLLRMPPDKVDVNV
HPTKKDVIFTNEQSLIDNICDIILAELKNQSK-----VSSKE----IKRKTNKSDKNQNE
DELNEEEEEKDSIVTPASSSSDTSDTENPRKRARRNNKSEVTEK-PPNLQTLEQVLNKYG
LIQADETLYAVHLFQVFRVLFYQSCLSRIFDKPLDVKILADSVEGSDSLRVKNILIEHRE
MLSDFNIVINDM------LEEMPMIVANYEPSFIFVRLA-ETEDGELE-----CISYICD
ELSMYSPC--EESNDTKNIEKMKKSIRDVLFPELKTAFPPVIRVRSLHEMYKIFERN
>XP_001322952.1_DNA_mismatch_repair_protein_[Trichomonas_vaginalis_G3]
MLRIIHQLDETVIKRIAAGEVIHGPINVFKELLENALDSGADRISIIFKGGGTTLIEVSD
NGCGISDEDMELVCKRHTTSKITSYKDIAELQTFGFRGEALFSISCISNLSIKTNQKDTT
LGTLGNYYNGDLIELQSCTCTKGTTITAQNIFLGNQQRLNSLPNFRLRNRKVIFLMLKYC
VAMPNVAFSLFVDDKDKIRSSGMATHEDVLRSLFSQDTTRLDFEITKTASA---AIFLGS
P------MKINGVFVNGRLVHNDTIKRGITKLYDQY--PGVIPFFIVLLKISSQNLDVNV
HPAKKTVLIAREKFIANVILSKVEQHLKREEK----------EEVHDEIPPTKLEIESEE
KQKDVENDATKEML-------SKDKATKPKKELTND----------GDIKLCKQLSNKYI
LVDVSEALYIIDLHQITKKTIYEEMKNYN--------DSIIDI-------DYKIIEKYRN
YL--VNFKIEID--EEFSLISLPIVVPGYLPLLTFVGLYNSMT--------LKDIDSIFV
GIDCESDV---SQYIKRQIENIIPEMRRAA-------FRPYIKQITNRHIERLFAHF
>XP_001322219.1_ATPase_[Trichomonas_vaginalis_G3]
----MHHLDQGSINLLSSQQVITSVFDAVKELIENSLDAGAKTIKILMEDIGLRKIEVTD
DGSGITPNGRDDVALPHTTSKISTIEDLNNLSTFGFRGEAIHSICCLGDVSITTRCKGED
SALTMVFHDGTIKSRKKSTANVGTTVCVQNLLDGLPVRIR------DERAKFNPELSRYY
LSAPQVRFIVD------FTVPPLTNLQQAVSLEFGVNVSSQL---SSRNSEVKLQALVST
N------SARQILIVNGRPVRSAAVEKVINENFGTI--PKRFPRFVICLDITSSLIDVNR
DAAKYGIAFSEEQSIL----KFIEKSLTNHEK----------------------EVSQKT
STISKW----------------------PSKSPSIS---------------LEDESTQYN
IEKFDEPLFFVDKHILAVEGLFE--------------GVATPE-----------------
------------------IARIPP-----------EELIVMYW-----------------
----DKII---DKVSKKVVHEIVDD----------KQ--------------------
>XP_001301639.1_ATPase_[Trichomonas_vaginalis_G3]
----MKTLGKHDSTMVRATETISSPAHALREMIENVFDAGCTLLTIRVGNGGLDHISVSD
NGPGITEEGLSMICDEGVTSKE---KD-------GGRGRALEAISYLSYLTIDTCTDNSN
NGWRLQFENTR--KMEKITRPKGTTVTAQTLFYGQPVRRHFLEHKSQQVSDIIEITQSFA
IASSNMTVTLD--NKLLVSTPKRDS----ISTVFGSDIMKGFEHGEVSLDKASLEYYTAT
P------SNKKILFVNNRPCVCSGLYRAIKNEFRLC--AGPLPSGVFFITAPRNTFD---
-PNSISISFEHENILQEILSKKSSEKLTFNNV--------------ISEEP---SLPQMT
RLKNTE---------------KNCQNYVPDYGLSYD----------KDMEIIGQWNQSFI
ITK---DIYAIDQHAAMEAQNFEKLRKKC---SIQSQRLISPIVISATPQEISAAEECKQ
KCKEFGYDYDIS--NSIHVKKIPSITTVATGSD--LELITMLHESPASQPMTRKARIWMA
YRACHSSVRVGDTMNHSQMKDLLNRMAQSDFPWNCPHGRPTWCEIWSNSLEENMKEE
>NP_013890.1_mismatch_repair_ATPase_MLH1_[Saccharomyces_cerevisiae_S288c]
MSLRIKALDASVVNKIAAGEIIISPVNALKEMMENSIDANATMIDILVKEGGIKVLQITD
NGSGINKADLPILCERFTTSKLQKFEDLSQIQTYGFRGEALASISHVARVTVTTKVKEDR
CAWRVSYAEGKLESPKPVAGKDGTTILVEDLFFNIPSRLRALRSHNDEYSKILDVVGRYA
IHSKDIGFSCKKFGDSNLSVKPSYTVQDRIRTVFNKSVASNLITFHISKVELNLDGKVCN
LNFISK-KSISPIFINNRLVTCDLLRRALNSVYSNYLPKGNRPFIYLGIVIDPAAVDVNV
HPTKREVRFLSQDEIIEKIANQLHAELKASSIQENKLVRIDASTKRQLSEPEKLTLNESE
QPRDAN--------KNALPISKDGYIRVPKERVNVN----------ANLNYVGVVDERLA
AIQHDLKLFLIDYGSVCYELFYQIGLTDFQSTNVSDDNLLSEFELNDDAEIISKIWDMSS
MLNEYSIELVNDGLKSVKLKSLPLLLKGYIPSLFFYRLGKEVDEDEQ-------------
--ECPDMVKVDASLSEDEKAQFINRKEHIS-----EHLAPDVVEIANPDLYKVFERC
>NP_014317.4_ATP-binding_mismatch_repair_protein_[Saccharomyces_cerevisiae_S288c]
M-TQIHQINDIDVHRITSGQVITDLTTAVKELVDNSIDANANQIEIIFKDYGLESIECSD
NGDGIDPSNYEFLALKHYTSKIAKFQDVAKVQTLGFRGEALSSLCGIAKLSVITTTS--P
KADKLEY--GHITSKTTTSRNKGTTVLVSQLFHNLPVRQKFSKTFKRQFTKCLTVIQGYA
IINAAIKFSVWKGKKNLLSTMRNSSMRKNISSVFGAGGMRGLEEVKYTDDPIRVKGYISQ
NSFGCGRKDRQFIYVNKRPVEYSTLLKCCNEVYKTFVQ---FPAVFLNLELPMSLIDVNV
TPDKRVILLHNERAVI----DIFKTTLNRQELSTTGVIDKSNSSTPTKKLPEFQNITSPD
KARSLEQERRGSTDIYAEIEPVEINVRTPLKNSRKSSKRKSEAQENKKMEVVGQFNLGFI
IVTVDNDLFIVDQHASDEKYNFETLQAVT---VFKSQKLIIPQPVELSVIDELVVLDNLP
VFEKNGFKLKIDGS----LLSLPT---------LFNELIHLIKEDGGLNIRCSKIRSMFA
MRACRSSIMIGKPLNKKTMTRVVHNLSELDKPWNCPHGRPTMRHLME------FSKD
>NP_015161.1_mismatch_repair_protein_MLH3_[Saccharomyces_cerevisiae_S288c]
MSQHIRKLDSDVSERLKSQACTVSLASAVREIVQNSVDAHATTIDVMID-LPNLSFAVYD
DGIGLTRSDLNILATQNYTSKIRKMNDLVTMKTYGYRGDALYSISNVSNLFVCSKKKDYN
SAWMRKFKSSE--PIDPSRTKSGTVVIVEDMLYNLPVRRRILKEEPKTFNTIKADMLQIL
VMHPMISLNVQTDTEVLFRSTKHQQMSQVLRNVFGAIIPPDMLKK------VSLEGIISK
M------KDLQFIYINGRRYADSAFQGYVDSLFQAQLKTKSHPVFILDVR--PQTIDLLQ
DPAKKIVKPSHIRTIEPLIVKTIRSFLTFQGYKSDSSFEIVNCSQKTATLP---QISKRN
QVLNSKNNSTINYEDGQKSRLRNKLSSRPYDSGFTE----------AKYEVINQVDKKFI
LIRLDQLLVLVDQHACDERIRLEEL------------SLLTEVARDLKDREADLFKHYQS
EFKKWGIGYETIGTTSLLIKTLPEMLTSKYNGDLLKKLPMDLS-----SCVPTVFHEILN
SKACRSAVMFGDELTRQECIILISKLSRCHNPFECAHGRPSMVPIAE----------
>NP_013135.1_mismatch_repair_protein_MLH2_[Saccharomyces_cerevisiae_S288c]
MT--IHQLSPESQWKIVSSSFIYGPVAAVRELLDNSIDSGAKKVFIDVDSGGCEYISVKD
DGSGVDIIDRPSMCLEYTTSKMSSLGDISILTTLGFRGEALFLLSNLCNMQVETKTADDV
IGEKWLVKGGKYK----VSCPVGTTVILRKLLGGLRAR--YLEISSKTFDELIYLINHYS
LIHRNIRFYFSKNGA--IER-----MQETISRARSLSLLARLKKP------VPLENFLIL
PRMVPESRRFKFLSVNERALSNLETGKTISKLYRDFLD---PMVWFINLNCDTKLLDVNI
EPEKNDVMIK------EVIFKKIENKLLEERI-----IETNM----KHVQP---SINEKT
SPA------------------------TPDAENEIS---------------CGAVSGKTD
IPQKNSDLIVPDEANLENPTKFS------EDKALDEQQLTISSSGSMASESTNWRHNFQQ
ELSE--------GSSSLTIETIPENEDLELSKDMIKKLSENLLEAKRT------------
--SCGDANKRGRQLSNTEKKELIKLQQTYGKKASCMHTRPKLMHFSEEKIVKHFAKE
>XP_014781131.1_PMS1_protein_homolog_1-like_[Octopus_bimaculoides]
M-TTLKALPSDTIRLIGSTQVITSVSNAIKELVENSIDAGATNIQVKLENYGLDRIEIRD
NGCGIKSEDFPYVAKRHCTSKICLFADLEQLVTYGFRGEALASLSSVSDLTVTSRTMSNS
LAQTATFKSGDVLKITPCSSNEGSTIIASGLFRNLPVRHQFNKNDKEELKKVENLITAFS
IINPATRFTLRHNKDILLEKGAVDSYRSALIATWGWSLVQQFQHIKTDEEHISLEMFMSR
T------SDQGLVYINRRPVRFKAIQKVVRQYYCNSVGKNRYPLFVAIFTVPNREVDVNL
EPNKARVLLHNEETILDILTEELYGVLSGNQVPPSTLLQPQAHNSSPNSTPPTLPVNQPV
VTPHHPNLGKSSVQ-------QTTSASTPQHPLPLQLSKLKQEKLKKLLNIVGILPQNWI
CQQ---HILLLNPHRINEVVIYRRLLESF---QFQTESLETPVLLALETEEKEMLPGFRK
ITDHNGFHIVIFGSKQVQADSIPTY----------CEVLENIASLPESSLTQSRPLKILN
YLSCREEI------------ELLESSKRLK-TSECLHSRPFFQKL--YDISSIFSQT
>XP_014772572.1_DNA_mismatch_repair_protein_Mlh1-like_[Octopus_bimaculoides]
ME----------------------------------------------------------
-----------IVCERFTTSKLQKFEDLTSIATYGFRGEALASISHIAHVTIMTRTADSK
CAYKGSYQDGKLKPIKPCAGNVGTQITVEDLFYNVATRRKALRSPAEEHSKIAEVVSRYA
VHNVGVGFILKKHGDTTVRTSSTASHTDNIRSIYGPSVARELLEVQHEDEKFKMHGFCTN
ANYSTK-KCIFLLFINHRLVDSSALKKALEVVYEAYLPKNSHPFMYISLEIAPQNVDVNV
HPTKHEVHFLNEDSIIESVQKTVETKLKKTSEYAYQMVRTDSFTSIMKTYPEDVEMTADS
ATKSDS--------QPSKKMKLESNVQSPTISVRKA----------QNHKFIGCINEELS
LMQHQTKLYLINNAKLSQQLFYQLLLSDF--------RLSEPAALDLDENIVKFLFSKRE
MLQDFSLDIDENNN----LCTLPMLLDNYIPPMLFLRIATEVNDVEK-------------
--ECKKSV---VEQEEDETSETMKNPTSAAWRWTVEHLLPSVLEIANNDLYKVFERC
>XP_014768074.1_mismatch_repair_endonuclease_PMS2-like_[Octopus_bimaculoides]
MSDTIQAIDRKSVHHICSGQVIVNLATGVKELVENSIDAGATTVEIKLKEYGSELIEVID
NGCGVAEENFEGLTLKHYTSKLKDISDLTLVETFGFRGEALSSLCALSKLTIITRHINAS
VGTKLQFHHGKINSCTPCARQPGCTVILENLFSTLPVRHKFLRNLKKEFFKMVQVLNSYC
LINVGVRISCYNQSRSLVSSIGKCSVKENIANIFGTKQLQTISEIHTKPSEIKLDGYISK
CEHGCGRTDRQFYFVNKRPCDSVKITKIVNDVYHMY--RHQYPFVVLQLNITKGSVDVNV
TPDKRKVFFENEKLLHAIIKSAICTSICEKELSSTPTLKKAQPKKLTYSEPSGLSLSQPE
SSQSQTQSQASELQTSKDLCRNFRAKISPSENKSAE----------KSMEILGQFNLGFI
ITRLNEDLFIVDQHATDEKYNFEKLRKNT---VMQGQKLIRPQPLELTASNEIILLNSIE
IFNRNGFSFIIDGQ-RVKLETAPV---------NFEELIFMLTDFPGVMCRPSRICQMFA
SRACRKSIMIGTALKKREMKTLICHMSELDQPWNCPHGRPTMRHLINNMIPTS----
>XP_014789721.1_uncharacterized_protein_LOC106883281_[Octopus_bimaculoides]
M---IKQLPASVQSYIRSGVAITSVTQCVEELLLNAVDAGAKCIAVRVD-LSCFRIQVVD
NGSGIAAEELDKVGQRYSTSKCQGIEDLDSLNYFGYRGEALASLCNVSSLEINTRTQLSA
QTYSKIFQHGKLPTIESPRPSPGTTVTLHNLFYNLPVRQK------LELENICHRVEALA
LLQPKLSITLRNDGSVMLQTHKTSSLLNTFSCLFGHTKSESLCEVSHSSGYFSLSGYIGR
D------KDIQFIYINNRLVLNTKIHKVINNILKKSLESEKYPIFLLNIKFDPRTVDLKS
LPIKSDIKFSDKEDIDETVSESLTENIVKSSVERSKCVEDTNSRAPSEMKPNSSDISKTL
SFESKTEEALSAIKVLDDKISSDALKTLPKIQNECCTDSFQEHDIPSDDASLSTTQDDYF
FEESESSLHVINSESFSPKLFPEALKSKVSSSKMENTDILTSKEVSLENKSSELLCQSYN
ILPQDGFRVPCNGSSTVVEESIPSPKPESSTSDYLAQVQSHLNDESSFVALHLNERQIFN
EHSCHSHVKEGNRRSQQQAEHYFNDEDQTEAEDNCPHAHPTLLDKISNNIEKLFDSD
>AEE82726.1_MUTL-homologue_1_[Arabidopsis_thaliana]
MEPKIQRLEESVVNRIAAGEVIQRPVSAVKELVENSLDADSSSISVVVKDGGLKLIQVSD
DGHGIRREDLPILCERHTTSKLTKFEDLFSLSSMGFRGEALASMTYVAHVTVTTITKGQI
HGYRVSYRDGVMEEPKACAAVKGTQIMVENLFYNMIARRKTLQNSADDYGKIVDLLSRMA
IHYNNVSFSCRKHGAVKVHSVVSPSRLDSIRSVYGVSVAKNLMKVEVSSCDFDMEGFISN
SNYVAK-KTILVLFINDRLVECSALKRAIEIVYAATLPKASKPFVYMSINLPREHVDINI
HPTKKEVSLLNQEIIIEMIQSEVEVKLQEQKV---EYIQSTLSDSPVSQKPQKVPVNKMV
RTDSSD--------SLSVVRSSVRQRRNPKETADLS----------RNCTYVGMADDVFA
LVQYNTHLYLANVVNLSKELMYQQTLRRF--------QLSDPAEEDLDPENTELLKEKAE
MLEEFSVHIDSSAN----LSRLPVILDQYTPDMEFLCLGNDVEEDEK-------------
--SCHPPLKRGSSQEKSDLEDLLSDAENAWREWSIQHLKPTFVKVASEKLYKIFERC
>AEE82175.1_DNA_mismatch_repair_protein_[Arabidopsis_thaliana]
MQPLIRPINRNVIHRICSGQVILDLSSAVKELVENSLDAGATSIEINLRDYGEDYFQVID
NGCGISPTNFKVLALKHHTSKLEDFTDLLNLTTYGFRGEALSSLCALGNLTVETRTKNEP
VATLLTFHSGLLTAEKKTARQIGTTVTVRKLFSNLPVRSKFKRNIRKEYGKLVSLLNAYA
LIAKGVRFVCSKNPKSVLNTQGRGSLKDNIITVFGISTFTSLQPVSICVSECRVEGFLSK
PGQGTGRADRQYFFINGRPVDMPKVSKLVNELYKDT--SSRYPVTILDFIVPGGACDLNV
TPDKRKVFFSDETSVI----GSLREGLSSSNARLGEAIEKENDKTPSKGLPASKDLSSRS
SFAQSTHEKPIRFESVATVLDSPAQSTGPKMFSTLELSQPDDEERKRRMQVLGQFNLGFI
IAKLERDLFIVDQHAADEKFNFEHLARST---VLNQQPLLQPLNLELSPEEEVTVLMHMD
IIRENGFLLEENGK-HFRLRAIPY---------TFKDLISTLGDNHGESICPSRVRAMLA
SRACRSSVMIGDPLRKNEMQKIVEHLADLESPWNCPHGRPTMRHLVDTTLLTLVNDD
>ANM66353.1_MUTL_protein_homolog_3_[Arabidopsis_thaliana]
M-KTIKPLPEGVRHSMRSGIIMFDMARVVEELVFNSLDAGATKVSIFVG-VVSCSVKVVD
DGSGVSRDDLVLLGERYATSKFHDFTNVETSETFGFRGEALASISDISLLEVRTKAIGRP
NGYRKVMKGSKLHGIDDDRKDSGTTVTVRDLFYSQPVRRKYMQSSPKVLESIKKCVFRIA
LVHSNVSFSVLESDEELFQTNPSSSMRDA------TEAVNSLCKVNVTDGMLNVSGYVSG
P------KALQYIYINSRFISKGPIHKLLNNLFECA--TGRNPGYILCIAFEPSILDEAM
EPAKKDVKIQEQGTVASLLQDLLETSLTRCQISSPRVLETRECDVYSDKTPGSFCLSSEW
SPMYSTRKEKFSYMSLSCKSDTKPKNSDPSEPDDLEHSETQDEDVHEDAKVLQQVDKKYI
PIV---TVAIVDQHAADERIRLEELRTKVTVTYLSADELVLPE-------GYQLLQSYSE
QIRDWGWICNITGSTSFKLNAVPCILGVNLSDV--LEFLQQLADTDGSSTIPPSVLRVLN
SKACRGAIMFGDSLLPSECSLIIDGLKQTSLCFQCAHGRPTTVPLVDKQIAKLLQRR
>ANM67476.1_DNA_mismatch_repair_protein_[Arabidopsis_thaliana]
------------------------------------------------------------
----------MVVAFPQPIS----------------RGEALSSLCALGNLTVETRTKNEP
VATLLTFHSGLLTAEKKTARQIGTTVTVRKLFSNLPVRSKFKRNIRKEYGKLVSLLNAYA
LIAKGVRFVCSKNPKSVLNTQGRGSLKDNIITVFGISTFTSLQPVSICVSECRVEGFLSK
PGQGTGRADRQYFFINGRPVDMPKVSKLVNELYKDT--SSRYPVTILDFIVPGGACDLNV
TPDKRKVFFSDETSVI----GSLREGLSSSNARLGEAIEKENDKTPSKGLPASKDLSSRS
SFAQSTHEKPIRFESVATVLDSPAQSTGPKMFSTLELSQPDDEERKRRMQVLGQFNLGFI
IAKLERDLFIVDQHAADEKFNFEHLARST---VLNQQPLLQPLNLELSPEEEVTVLMHMD
IIRENGFLLEENGK-HFRLRAIPY---------TFKDLISTLGDNHGESICPSRVRAMLA
SRACRSSVMIGDPLRKNEMQKIVEHLADLESPWNCPHGRPTMRHLVDTTLLTLVNDD
>WP_011712715.1_DNA_mismatch_repair_protein_MutL_[Magnetococcus_marinus]
MSPRVQQLPETLANQIAAGEVVERPASVIKELVENSIDAGASLIEVKAEQGGKRLMQVVD
NGHGMSEDEASLALTRHATSKIHTAEDLFRIATLGFRGEALPSVGSVAQLELATRIEENA
DGVALTVMGGA--QASKLAMPVGTRVTVRNLFFNTPARLKFLKADRTEANQIMELMQRFA
IAYPHVGFKLSLNGKEVYRAVADESYVERLGAVLGAEFIPNCMEINSGDAQMRVRGWVGL
PTLNRGSASAMHLFVNGRWVRDKVVTAAVREAYRDLMPRERFPLTALFVQVDPEEVDVNV
HPAKAEVRFRHGQSVYGLLRRTLAEVL-----ASEAPLQSAELGKQRLAEP---AVSQPE
RWRPSYAAAVANWSGALPLQSRDSYSPAPGQPRPTAHHEAAMDHGP-----VAQLHNLYI
VAQSEQGMVLIDQHAAHERIVYERMKGAWRKEKVETQMLLMPEVLQLSE-EAERMSHWRS
TLQQLGIAVEPFGQNAFVIREVPALLARGQIAPLVRDVVEQLEQVGQESALSEAQDAVLA
SMACHGSVRSGRALTREEMNALLREMERTPHTGQCNHGRPTHVRLSLADLERLFERR
>NP_221226.1_DNA_mismatch_repair_protein_[Rickettsia_prowazekii_str._Madrid_E]
MT--IKFLSESTINRIAAGEVIERPASVVKELVENAIDGGSTKIDIILERAGKNLIIVSD
DGIGMTDKELEIAVKRHTTSKL-NESDFFNIHTFGFRGEALASIAAISKMLITSKKREAD
KAFQIKLIGGN--QITVSVHNEGTKIEVRDLFFATPARLKFLRSDKTELAASIDIVKKIA
LAHPRISFNLIHDNKNLLKLKGQNKLKQRIIDVIGDVFIKNAAYIDFKTPDFSICGYTSI
PTYNKASSEDQFLFINNRPIKDKLLQVALRVAYQDYLARDRYALCVIFLQIDPQLVDVNV
HPAKAEVRFHDPNYVRNILIEAIKNALNKSQI-TATTIGSDK-NSLVNKEP---TIHKAT
NVNSKA--------TSFNFKRNTAYHTLPYGKIEQEHNNQSHKQYK-----KAQLHTTYI
ISQTEDSIVIIDQHAAYERLGYAKIKYCLKNGELVKQRLLIPEIVELSSQKADCLYENRE
KLFKLSLTIEKFGEKSIIVTEIPNILGDVNVQKLIQDLADHLSDFAKNMPLKELIEHVIK
IYICHYSIRAARKLSADEMNSLLRQMENMSFSAQCNNNRPTYIELKLKDIELLFRL-
>WP_010963168.1_DNA_mismatch_repair_protein_MutL_[Wolbachia_endosymbiont_of_Drosophila_melanogaster]
MA--IILLDTKTINRIAAGEVIERPASVVKELVENAIDAGSLEIEIKIESGGRNLIIVTD
DGNGVEKNDLELAFMRHATSKL---SDLIEIKHLGFRGEALPSIAAVSRIKLSSKAREAN
EAWSISYEGGEIGEQTPYSLSQGTHIEVRDLFFATPNRLKFLKTERAETQSIVDIVNNLA
MINYHIGFTLTSGNKKLLKYAKQTSLFHRLCEV--EEFQGNSLEINEEEDGIKLTGHICK
PTVNRGKSTQIYTFVNGRPIKDNLLIGAVRYAYHDFIPSDRYPFAALHLEIPYDQVDVNV
HPNKSEVRFQNKKLIYEIMTRGLIKALRRIGT-HDQKMDSTLQKEFYEKRP---EFASPN
EKAKGL--------EQSKSFDYTGIQKFPSQAETMVEQVDLIESHP-----RCQVYNTYI
IAEVRDKLIIVDQHAAHERLVYE------QKSSVKRQKLLLPETVEIKNQGMEMIEIYKD
KLFEMGFDIEIK--NKVIVKEIPAILGAIDVKEMLINIVDRLTEIEDTLPVEDKVNKILA
TIACYGSIRAGRKMRFEEMNVLLRQMEKTPYSGQCNHGRPTYIEMKLSDIEKLFERR
>WP_013950858.1_DNA_mismatch_repair_protein_[Candidatus_Midichloria_mitochondrii]
MS--IKLLSEKAINRIAAGEVIERPVSVVKELIENSVDADATAIDITFARGGRTLISVAD
NGCGIPKEELKLALQRHATSKI---EDLDKIEFFGFRGEALPSIAAVGLTTIVSRTSSSD
TAWKVESKNGE--SLSIAKRNIGTTLELRDIFCFTPNRIKFLKSEAAENAACLDLVKRFA
LCFPKIQFHLTIDDKVVLTSSSKEN----LNNLLGEDFSENTINFHYKNSDITLSGYIGL
PTFNHPTSVRQYYFVNDRVVKDKLLATAVKIAYADLIPHGRYPAIVLFVDCSPHHVDVNV
HPTKSEVRFADEQLIKKLIIDAIRSNIQSTNIQVIRIIEKNQSKHSLSKIPGFKYFEQPP
TVMLED---------------------KPQEEERTK----------SFLGYIAQIDNTYI
VSLTQNNEVIIDQHAAHERIVLEEMKKQIIEHNIKVQNLLVPEVLSYDKALVELLISKKD
ELKNFGITIERHGINQVSVLTIPALMQNLNLKDLFDVILKDIQELNEINNIDLFINHVYG
NMACKNSIKANRKLSDEEMNALLRKMEKTPFIEQCNHGRPTYIKISAQDLSKFFERH
>WP_012651019.1_DNA_mismatch_repair_protein_MutL_[Rhizobium/Agrobacterium_group]
MT--IKQLSETLINQIAAGEVIERPASAAKELIENALDAGATRIEIATAGGGKALLRVSD
NGSGMEQADLELAIKRHCTSKIDTLDD---IRTLGFRGEALPSIGSVARLSIASRRVGSA
GGAEIAVAGGKVLHLRPAAANPGTIVEVRDLFFATPARLKFLKTEKAEAAAITEVVKRMA
IAFPQVRFVLSGSDRSTLEFPATGDRLARMAQVLGKDFKDNAIELDAEREDVRLTGFAGV
PTFNRGNSAHQYAFVNGRPVQDKLILSAIRGAYAETIPSGRYPIAVLSITLDPALLDVNV
HPAKSDVRFRDPGLVRGLIVGAIREALAREGDGADGMLRAFTQPGWRPSAPPEASPSRPY
QPAVTNERPQAAFD------------TMPTARAESTTQSEEPARFP-----RAQLHENYI
VAQTDDGLVIVDQHAAHERLVFEEMRKALHSKRLSSQVLLIPEIVDLPEEDCDRLMVFAD
ELGELGLAIERFGPGAIAVRETPAMLGEVDAQGLIRQLADEIAEWDTASGLAAKLEYVAA
TMACHGSVRSGRRLRPEEMNALLRQMEATPGSGQCNHGRPTYIELKLSDIERLFGRS
>NP_229999.1_DNA_mismatch_repair_protein_[Vibrio_cholerae_O1_biovar_El_Tor_str._N16961]
MT--IRILPARLANQIAAGEVVERPASVVKELVENSLDAGATRIDIDLEKGGAKLIRIRD
NGSGIDKDELGLALSRHATSKIHTLDDLEAIMSLGFRGEALASISSVSRLTLTSRTVAQE
EAWSAYSEGRDMAKLQPAAHPVGTTVEVLDLFFNTPARRKFLRTEKTEFTHIDELLKRIA
LSRFDVSFTLRHNGKIVRQYRAATTQEKRLAAVCGNPFVQHMLRIELEHQGLKLHGWITT
PEGARQQSDLQYCYVNGRMMRDKLINHAIRQSYETSLRVDQFATYVLFIELDPHQVDVNV
HPAKHEVRFHQARLVHDFIYQALSSALQGAQVRVWQAVQNTP--DYPRKAPRERAVSNPW
VASPKTKKEAAVYQ---------TLMQTPDLS----------DEEPEAVKALGKAIQQYL
LMSSPQGCVLISLYQAQQ-----KLRGLLQHGALKAQPLLVPLALKLNESEWQVAQRHSS
ALLQLGIELKSRTNHSIMVMAVPQPLRQQNLQQLLPDLLSYAA-----------------
--SCHQALTQRRDYTLAEAIGLIAELEQLWLPLQDPH---TLVDFS-ASITAL----
>YP_855465.1_DNA_mismatch_repair_protein_[Aeromonas_hydrophila_subsp._hydrophila_ATCC_7966]
MP--IRILPPILANQIAAGEVVERPSSVVKELVENSLDAGADRVEIDIDKGGAKLIRIRD
NGSGVAKDELVLALSRHATSKVATLDDLEGINSLGFRGEALASISSVSRLTFTSRTAEQS
EAWQAQAEGREMSTIKPAAHPVGTTVEVVDLFFNTPARRKFMRSEKTEFAHIDELVRRIA
LSRFDVTLILRHNGKVVRQYKAANTQERRLAAVCGSPFMHYALAVESEHSDVRLWGWLAT
PEGARPQNDLQYTYVNGRMMRDKLINHAIRQAYDELLPADRFAAYVLYIELDPRQVDVNV
HPAKHEVRFHQARLIHDFIFQALFTALRQQGA--------------ASDEPVELPVSAPI
EYPGQATGRAGNYQREAMRGMGSLLTTLPAVQ----TPLAEAETAPGAWRALTLVEQAYL
LLERDNRLALLSLVRAERLLLRHWLLETW--QGLAAQPLLLPVSFKLPKNLVALVEQQDR
LLKRMGLELKSGGRDTMILTRVPALLRQTDLVRLLPELLQLIEQQAEV------------
--LCQWLVEQGKVYDFATANRLLTELVADFSDQLA--VRP-------LALASVFADG
>YP_096702.1_DNA_mismatch_repair_protein_MutL_[Legionella_pneumophila_subsp._pneumophila_str._Philadelphia_1]
MVLRIHQLSPAIANQIAAGEVIERPASVVKELLENSLDAGASVIGVDVNYGGLLQITVSD
NGSGIVGDDLPLAIAAHATSKIRTLDDLYSIDSMGFRGEALASIASVAKVTIISKPEEQD
NAMMLRVEGNR--TLSPCARNIGTTIDVSDLFYNAPVRKRFLKNEKLEFQAIEMVVKRFA
LSAPQIALTLKHNKKLIFSLPALSEQAKAMGRILGNTFMREAIFLDVEHSGMRLYGWISN
HRLQRSQNDRQWIYVNQRMVKDKLLQHAVKQAYDGLLHAGRFPICLLYFTLPASEVDVNV
HPTKHEVRFQQPRLVHDFFTKALQSTLHSETMEQQNTVSEPSYEGARALSPSDNSLSSSI
TCKGYK---------------KTSSVYHPETEFQ-----------------WVILNERFI
LVLIKQQPYLVD------VTLFQWIEKQLMQKALPLEPLLISIRYPLPNQWIHKLDHLKH
ELTRVGIQIEYPNADDLLIRSIPLNAPYLDVRR--FNVLCELD-----------TEQLIA
LI--RSQM---KQLTVEERIQLLLELSLQEKCNTC-----KALTIDDRMLLHE----
>NP_418591.1_methyl-directed_mismatch_repair_protein_[Escherichia_coli_str._K-12_substr._MG1655]
MPIQV--LPPQLANQIAAGEVVERPASVVKELVENSLDAGATRIDIDIERGGAKLIRIRD
NGCGIKKDELALALARHATSKIASLDDLEAIISLGFRGEALASISSVSRLTLTSRTAEQQ
EAWQAYAEGRDMNTVKPAAHPVGTTLEVLDLFYNTPARRKFLRTEKTEFNHIDEIIRRIA
LARFDVTINLSHNGKIVRQYRAVPEKERRLGAICGTAFLEQALAIEWQHGDLTLRGWVAD
P-NHTTPAEIQYCYVNGRMMRDRLINHAIRQACEDKLGADQQPAFVLYLEIDPHQVDVNV
HPAKHEVRFHQSRLVHDFIYQGVLSVLQQQLE-----PRSIP-----ENRVAAREPVAPR
YTP---KQQGEVYR---------QLLQTPAPM----EPALAANSQ-SFGRVLTIVHSDCA
LLERDGNISLLSLPVAERWLRQAQL----GEAPVCAQPLLIPLRLKVSAEEKSALEKAQS
ALAELGIDFQSDAQH-VTIRAVPLPLRQQNLQILIPELIGYLAEP-----------GNIA
QWIARNLMSEHAQWSMAQAITLLADV-----ERLCPQKTPLLQSVDLHPAIKALKDE
>WP_011634865.1_DNA_mismatch_repair_endonuclease_MutL_[Nitrosomonas_eutropha]
M-RAIKLLPDGLISQIAAGEVIERPASVLKELLENSIDAGATEITVNIAQGGLKLIRVTD
NGSGIPAEELPLALTRHATSKIASQEDLHSITSLGFRGEGLASIASVSYLSLISHQPAGK
HAWEIRSEGTRLMSPEPSSHMAGTTVEVRDLFFNLPARRKFLKTEATEFAHCEEVFRRMA
LSHADITFTLRHNGNLRSHWQAAE-AAERIGAVLGEEFSGAATWMDEQSAGIGLQGMLAL
PAYSRATRDMQYFFVNGRFIRDKLITHALREAYRDVLHLDRHAAFVLYLAIDPEQVDVNV
HPTKTEVRFREARAIHQFIYHGVSKALPRSGVAQDASVDPTR-TGFTPAVP---TLNYPR
QARLPSESGATAMQRQTGEGESDENPAMP----------------P-----LGLLRGIYI
LAQNQKGLVIVDMHAAHERIVYEQLKTQLDQQVLSAQRLLIPVTFHADS-DIATVEENQA
LLQQLCFEVSTLSATTLVIRTVPTTLQHADAEKLVRALLDEIRNGDPAQLLAARRNELLA
TMACHGAVRANRQLTLIEMNELLRKMEVTERSDQCNHGRPTWFEISLAELDKMFMRG
>NP_274454.1_DNA_mismatch_repair_protein_[Neisseria_meningitidis_MC58]
M-SRIAALPDHLVNQIAAGEVVERPANALKEIVENSIDAGATAIEVELAGGGIRLIRVSD
NGGGIHPDDIELALHRHATSKIKTLNDLEHVASMGFRGEGLASIASVSRLTLTSRQNDSS
HATQVKAEDGKLSSPTAAAHPVGTTIEAAELFFNTPARRKFLKSENTEYAHCATMLERLA
LAHPHIAFSLKRDGKQVFKLPAQS-LHERIAAIVGEDFQTASLGIDSGNGALRLYGAIAK
PTFAKGKTDKQYCFVNHRFVRDKVMLHAVKQAYRDVLH---TPAFVLFLDLPPEAVDVNV
HPTKTEIRFRDSQQVHQLVFHTLNKALTRANLNAGEVLHDITLFDSVSNYPSGKTAPMPY
QSAYAPRESRAAMNEQARFGNMPSETPAPQTDTPLSGIPSQSELPP-----IAQLLGIYI
LAQAEDSLLLIDMHAAAERVNYEKMKRQRENGNLQSQRLLIPVTFAASHEECAALADYAE
TLAGFGLELSDMGGNTLAVRAVPAMLGKADVVSLAKDVLNELAQVGSSQTIEEHENRILA
TMSCHGSIRAGRRLTLPEMNALLRDMENTPRSNQCNHGRPTWVKLTLKELDALFLRG
>WP_027788302.1_DNA_mismatch_repair_endonuclease_MutL_[Burkholderia_cepacia]
MSRAIQPLPDQLISQIAAGEVVERPASVVKELLENAMDAGATTLRIVLEEGGVKRISITD
DGCGIPPDELALALMRHATSKIRSLEELEAVATLGFRGEALASIASVAEMSITSRTADAA
HAMKIDAQTGV---LSPAAGATGTTIEVRELYFNTPARRKFLKSEQTEFGHCLEMIRRAA
LARPDVAISVLHNGKAVEHWNATE-PAQRVAKILGDGFATAHLPLDEQAGPLAVYGCAGL
PTASRGRADQQYFFVNGRFVRDKLLTHAVRAAYEDVLHGDRYPSYVLFLDLPPEAVDVNV
HPSKIEVRFRDSRSIHQYVFHAVQRALARHAGGHAAHIEPAP-PSSFLDTPGGSGFSSPS
SSSAGN--------TTTIARDSADTPLAPLPGFTVSIAATAHDEQP-----LGQIHGIYV
LAQNAHGLVIVDMHAAHERILYEQFKNALADRSVAVQALLLPISMTATP-EIGTVEEERD
TLESLGFDLAVLSPTTLAIRAVPALLKDADLQSLARAVLADLH-----RVLTERQHELLG
TLACHHAVRANRRLTLDEMNALLRQMEATERADQCNHGRPTWYQLTLNDLDRLFMRG
>WP_011002478.1_DNA_mismatch_repair_protein_MutL_[Ralstonia_solanacearum]
MTRPIRPLPDQLISQIAAGEVVERPASVVKELLENALDAGATQLQIKLEEGGVRRIAITD
NGGGIPVDELPVALMRHATSKIGSLEELESVATLGFRGEALASIASVAELTLTSRTAQDA
HATQIIAQTGR---VQPASGGVGTTVDVQHLYFNTPARRKFLKTEQTELGHCLEVIRRTA
LARPDVAISVHHNGKPLEHWNAAQ-ADMRTAAVLGTEFARARLPFEEAAGELRLFGFAGL
PTASRGRADHQFFYVNGRFVRDRLLTHAVRSAYEDVLHGDRFPAYVLCLELPPEAVDVNV
HPSKIEVRFRDSRAVHQFVYHAVQRALSRHAGSLRTDIADAP------EQP---ATATPA
DNTTRW--------VPSAATLFDGAASAPADAAPAQQADDSDDAHP-----VAQLHGIYV
LAQNARGMVLVDMHAAHERILYEQLKTALEARRIEVQPLLIPVTFAASP-EIGTAEEFGD
TLDLLGFDISAVSPTTLAVRAVPTLLQKADAQALARDVLRDLQ-----RVLAERQNELLA
TLACHSAVRANRRLNLDEMNALLRQMEATERADQCNHGRPTWIQLTVADLDRLFLRG
>WP_013177337.1_DNA_mismatch_repair_protein_MutL_[Truepera_radiovictrix]
M-APIRRLPPEVVREIAAGEVVTAPADVLKELLENALDAGATRLEVALDGGGTERVAVRD
NGAGIPAAELPRAVEAHSTSKL-SGEDLRALCTLGFRGEGLYAIRHAARLCLTSRPAAQL
GGASLEAFGDE--ALRTHPAPQGTLAVVTDLFARLPARRAALGSASAESRRALALLSRYL
LHHPHLHVSLEQDGETRWRYAGGG-FREAVKFLWGAVTANRLLGVAAEGEGYALAGLLSR
PELSRPRRDRLLLAVNGRPVEDEELLKAVTHAYRELLRAGHFPVGVLNLTVPPEQVLVNT
APDKSRVRFLAPEALAAFLREAVRATLGANPL----------------------------
---------------------------QAPPA----LFAAPRHRFP-ALRYLGVYRELYL
LAEGEGQLWVVDQHAAHERVLFEELERRY---QEPPVELPAPELLPLSPEEEATYAARRE
ALRAAGLELEPFGGGRYRVRRVPAFLLGH--PELLPGVVSGALDEA--------WRAVLA
RLACLPAIKAGRTL--KDPQALLDALARCETPWACPHGRPTALVLSELELARRFGRR
>YP_144589.1_DNA_mismatch_repair_protein_MutL_[Thermus_thermophilus_HB8]
---MIRPLPPELRGLLARGEVLLTVKDAVRELLENALDAGARRVRVELWGGGLKRLVVED
DGEGIPLEDLPLAVEPYATSKL---QDLEGIRTLGFRGQALYALRQAARLRIRSRPRGQL
GGGLLLAEGER--EVRPVPAPPGTRVEVEGLF--LGEGR----DPKGEVRGVLELLKRYL
LHHPRLALALFAEGEARLLFPGAG-LEEAARLAFGRLLAKRLLPLAYGAGGLEVQGLVSR
PEVSRTRPDRLFLAVNGRPVAPEGLLRRVRRAYRELLPEGHYPVGVLNLFLPQEAFRLRL
DARKEEVVL--SEEVEALVEEALLALFRRENL----------------------------
---------------------------KPLQP----LSPPTASGLP-RLRFLAQFRESYL
LAEAGDTLYVVDQHAAHERILYEDLLKRV---AEGPKPLPRPLLVPLAPEEEALLEAGQE
AL-AALFRWEPFGPGRVRLLMAPAFLHPY--PLLLPEVFKEALGRS--------LKALLA
RLACLPAVKAGHPLGEAQGQALLDALLACETPWACPHGRPVLLALKEEDLIRRFGRR
>WP_013704270.1_DNA_mismatch_repair_endonuclease_MutL_[Marinithermus_hydrothermalis]_Deino
M---IRRLPPELVREIAAGEVVTAPVDVVKELVENALDAGATRIEVELWAGGIEKIVVTD
NGAGIPKAELPLALERHATSKL---EDLSRIRTLGFRGEGLFAIRASARLRLTSRPADQL
GGATVEAEGEA--TLVEHPAPPGTRVEVTRLFAHLPARRAALESPAAEGKKIVAYLTRVL
LHRPYLRLRLAMDGEEKWVFAGGE-ALEAARFIWGPVTANRLLPVRMVQEGLRLEGLISR
PELVRPRRDRLHLAVNGRPVEPEGLLRAVVRAYRELLPAGQYPVGVLNLELPPEAVLVNT
TPAKDRVRLLEPERVAEFVERAVSETLAAHPL----------------------------
---------------------------RPVEG----VRPARGHRFP-RLRYLGRFRDLYL
IAEAEDELWVVDQHAAHERILFEELCRRY---EEPPVELAHPELVPLTPEEEARYAERSA
ELTRAGLVLEPFGSRRYRVRSVPAFLAAH--PELVAEVVKGALEKA--------WRAVLG
RLACLPAIRAGHPLAQASAQALLDQLAACETPWVCPHGRPTALVLSELELARRFGRR
>WP_075830050.1_DNA_mismatch_repair_MutL_[Deinococcus_marmoris]_Deino
---MIRVLPPEVARLIAAGEVVSRPLDVVRELVDNALDAGASRIEIELEGGGLSLVRVRD
NGGGIGADSVELAAVRHATSKL---EPVERVTTLGFRGEALWAAAQAGELHLITRPAGQV
GASEVWAQGED--RVGRAAAPAGTTVMVRGLFSRLPARLRTQATPAAEVREITALVGRYV
LHHPGLHWRLSVDGDPKLTHAPAD-HRGAVASVYGPLNANRVLKVESAGDGVGVLGVVSR
PELTRVRRDRMHFSVNGRPILPPELEKAVIDGYAELLPAGAAPLCVLDITVAPGDHNPNV
HPAKQVVALADLGGVAARVREAVAAALAQHPL----------------------------
--------------------------IAPPEP----SESPRNGSFP-ELTLVGIYQELYL
LAQGEGDLWVVDAHAAHERALYERLTREL---TAPPVELPEPELLHLSAQQRAVLNERHE
ELRGWGLEIEDFGAGLARLRTLPAVLAALHIPRLHEQIVEGALPDP--------RRDVLA
NLACAPALKAGM-LDHGRGELVLAALADCEHPWACPHGRPTTLRLSERDLAHAFGRR
>WP_011099529.1_DNA_mismatch_repair_MutL_[Clostridium_tetani]_Firmicutes
M-KRINILDECTFNKIAAGEVVERPFSVVKELVENSIDAEAKNITVEVKNGGQDLIKVSD
DGAGIYADDIQKAFLTHATSKILNIDDIFSLNTMGFRGEALPSIASISKILLKSKPLSET
SGKEIYMEGGNFISFNDVGMNTGTTIKVTDLFYNVPARLKFLKSSSRESSLISDIIQRLS
LANPDIAFKLINNGKTVLNTYGSGNLEDAIRVIYGKKTLENISYFESHSDIISVYGYIGN
AELSRGSRNNQSIFVNKRYIKSGLITAAVENAFKSFLTINKFPFFVIFIDIFPEYIDVNV
HPTKTEIKFKEDKIVFKTVHESIKKSLIKEDVDNKEIIKENPQNVEKVQIPERKSLVNSV
LCNENNINKNIYIDNILKENTEDMVSKLP------------------DMKIIGQFDNTYI
LAESVKNLYIIDQHAAHEKILFETYRDKIKKDEVKSQLLLQPIVLELDSEDFSYYVDNKE
LFYKTGFNIEVFGENTINIREVPFIMGKPDINNLFMDIINNIK-----GETIEVKYDSIA
MLACKSAVKAHDKLSKEEMEALINDLRFAKDPFNCPHGRPTIIKITSLELEKKFKRI
>WP_089171655.1_DNA_mismatch_repair_endonuclease_MutL_[Bacillus_cereus]_Firmicutes
M-GKIRKLDDQLSNLIAAGEVVERPASVVKELVENSIDANSTSIEIHLEEAGLSKIRIID
NGDGIAEEDCIVAFERHATSKIKDENDLFRIRTLGFRGEALPSIASVSELELITSTG--A
PGTHLIIKGGDIIKQEKTASRKGTDITVQNLFFNTPARLKYMKTIHTELGNITDIVYRIA
MSHPEVSLKLFHNEKKLLHTSGNGDVRQVLASIYSIQVAKKLVPIEAESLDFTIKGYVTL
PEVTRASRNYMSTIVNGRYVRNFVLMKAIQQGYHTLLPVGRYPIGFLSIEMDPMLVDVNV
HPAKLEVRFSKEQELLKLIEETLQAAFKKIQLEKDESVQEQFFEHAKPKEPPDIVLPTGM
DAKQEEKQPPQLWQQPPQSLIREERSWQPSTKPIIESWDSSEEDFEKEIEMIGQMHGTYI
FAQNDKGLYMIDQHAAQERINYEYFRDKVGRVAQEVQELLVPYRIDLSLTEFLRVEEQLE
ELKKVGLFLEQFGHQSFIVRSHPTWFPKGQETEIIDEMMEQVVKLKKV-DIKKLREEAAI
MMSCKASIKANQYLTNDQIFALLEELRTTTNPYTCPHGRPILVHHSTYELEKMFKRV
>CBK80545.1_DNA_mismatch_repair_MutL_[Coprococcus_catus_GD/7]_Firmicutes
M-KSIHLLDSDTINKIAAGEVVERPSSVIKELVENAIDAKASAITIEIKEGGIAMMRVTD
NGGGIDRDDIKTAFVRHATSKIETAMDLMTVGSLGFRGEALSSIASVSQIELITKVHREL
LGVRYCIDGGE--SCDDIGCPDGTTIIVRNLFYNTPARRKFLKTAATEAAYINDLAGRLA
LSHPDVSFKFINNNQNRLHTSGNGNLRDIIYQIYGRDVTGQLLEVDVQGKLCHVTGFIGK
PILSRGNRSWENYFINGRYIKSNIITKAIEDAYKTFVMIHKYPFTAFHIEVDPALIDVNV
HPRKMELRFNQNEAVYQEIYDIIRAVLEHRELPEPFELQRLAAMGAGQKKPSGHSVPTGF
SAKSSVTQSTSKLQKKTEVTLSEAAEKAPKPHMPIV----------ARHRLIGQVFDTYW
MVEYDGKLFIIDQHAAHEKVLYEKLMKAFSQKALQKQMLSPPVILTLSMQEENIYKQYAD
YFAELGFEIELFGGREYAVRGVPLQLFGMNARDIFIEVLDSVTEESRR-LDGSAITDHIA
TMACKAAVKGNNKLSFKEADTLIEQLLQAKNPYTCPHGRPTIISLSKYELEKKFKRI
>WP_049319002.1_DNA_mismatch_repair_endonuclease_MutL_[Staphylococcus_aureus]_Firmicutes
M-GKIKELELSLANKIAAGEVVERPASVVKELLENAIDAQATQIDITIKESGIQSIRVVD
NGTGIEEDDISKAFGRHATSKINNDYDLFHIRTLGFRGEALASISSVSRVTMKTCTDG-M
LGHEVRVENGEITKKQPAKAKKGTDILVEDLFYNTPARLKYVKSLYTELGKITDIVNRMA
MSHPNIAFNLVSDDKTVISTNGSGRTNEVMAEIYGMKIAKDLVPINGETDDYVVNGFICK
PEHTRSNRHYISIFINGRYIKNFVLNKAIIEGYHTLLPIGRYPIVYLNIEMDPILVDVNV
HPTKLEVRLSKEQLLYDLINQKIKEAFRGMSLHKTESVEENETNDATSREPEHHSVIQED
TISQEAHDEPEQVETPNQAPIEEEVSKAPRVP---------------YMEVVGQVHGTYI
VAQNDTGMFMIDQHAAQERIKYEFFKEKIGEVTNETQSLLLPLTFNFSKDEHMIIEKYLQ
SLAEAGVFLEPIGHHDYMVSEYPVWLPNVDAEEIIKDMIDYVLNHEKV-DIKKLREDAAI
MMSCKKSIKANHYLRNHEMSHLIDELRETTDPFTCPHGRPIIIELTTYELEKLFKRV
>WP_072716164.1_DNA_mismatch_repair_endonuclease_MutL_[Rhodothermus_profundi]_Bacteroidetes
MTSLIRIMPESLANKIAAGEVVQRPASVVKELVENALDAGARQITVILKDAGKTLVQVID
DGCGMSPADARLCFQRHATSKIRTIEDLERIRTLGFRGEALASIAAVARVELKTKRAHDE
AGYRVQIEGGRLIAAEPCATANGTSVAVRNLFYNVPARRNFLKTPATEFKHIVETFQVLA
LSHPEVGFTLMHDDVEIYRLPSPAELRRRIGTLFGPEYALQTIPVEETTSYLSVRGFLGR
PELHRKSRGEQFFFVNRRYVRHRYLEHAVTSSYEQLIPEGTHPFFVLFLELDPRHVDVNV
HPTKAEVKFDDERGIYGVLRAIVRRALSMADL-------------LTAAPP---SVPATT
DAATER-----------YAVEPAEVEPAPQPTVLPSVRPETDEEAP-----IWQVHERYI
LTQIRSGLLLIDQNAAHERILYERALRNLESGFGLSQQLLFPQTLEFSPADFALIEELLP
ELRALGFDLELFSGRTVVVRGVPDDIRPGDERTMLEDLLAQYK--ANLPLRLSSRENLAR
SMARRNAIRPGTRLTEKQMRTLIDQLFLCETPYVSPTGRPTMIRLTLEELDRRFGRA
>WP_013455430.1_DNA_mismatch_repair_endonuclease_MutL_[Marivirga_tractuosa]_Bacteroidetes
MSDIIQLLPDAIANQIAAGEVVQRPASVVKELLENSIDAGSSKIKLVVKDAGKQLIQVID
DGAGMSETDARMCFERHATSKIRKSDDLFALKTMGFRGEAMASIAAVAQVELKTKTADAE
LGVLLEIEASEIKNQSHTTHTGGTTISVKNLFYNVPARRNFLKSNPVEMRHIIDEFHRVA
LANPQVAFSLHQNDMDVYQL-NAGKLSQRIVGLFGKNYQEQLVACEETTDQLKIYGYIGK
PEFAKKTRGEQFFFVNNRYIKSGYLHHAVVNGFEGLLAKEAHPFYVLCLEIDPKRIDVNV
HPTKTEIKFDDERMVYGILAAAIRQALGAHNVPRRNQVDDFSTNYQKFKQPNFQELSQKI
SEEEENDESQQSM-TFGSAINEENESKVPQSERVEA---------------IFQIHQKYI
ATQVKSGLMLVDQQAAHERILFEKFNRHLQNSDGSSQQFLFPEQVQLSA-DYALVMDMEE
ELKALGFVISSFGKDTVVINGAPTELTDTSVKSVFEGLIDQFKHNKNV-LSVSKNENIAR
SLAKRSAIRAGHKLNAEEMNALIDKLFACQNPNYAPSGNSTFIIFDLNKIASFFN--
>WP_089709088.1_DNA_mismatch_repair_endonuclease_MutL_[Chitinophaga_costaii]_Bacteroidetes
MTDIIHLLPDNIANQIAAGEVIQRPAAAVKELLENAVDAGATEIQLILKDAGKELVQVID
NGSGMSETDARLCFERHATSKIQHIDDLFRICTMGFRGEALASIAAVAQVELKTRRAEDH
VGTYIEIENSTVRKQEPVQWLQGTSIAMKNLFFNVPARRNFLKSNAAEMRHVVDEFIRVA
MAFPQLQFTLTHNGTQLFYL-EKGSLKQRIVNILGQHYNSKLVAVKEMTDYMNVYGFVGK
PDAAKKTRGDQFFFVNNRFIRSPYLNHAVMSAYAEMLPGDSFPLYVLFIELSPEHVDINV
HPTKQEIKFDDEKVLYAFIQATIKHSLAQFNI---PSIQQLT------------SVSQPF
TKQQQEDSTGGSLYQNDSNLRHWKDLYEPSAPRPAGFVSPPPAYIPDQQKAPMQVHQQYI
LSHIKSGFFLIDQHAAHERILYERYQRALHEKPMATQQSLFPQTLSLAPADAALVSAMLP
DLQTLGYDLEPFGQNTFVVRGTPADIQFGNEQASIEGLLEQFK-----DLKLDRREQLVR
SMARNNAIPIGKGLSVREMQNLIDELFACATPNVSPSGRATFVSFKLNELDKMFEKG
>WP_013182906.1_DNA_mismatch_repair_MutL_[Waddlia_chondrophila]_Chlamydiae
MDKKIQVLDEQTINQIAAGEVVENPASVVKELAENSLDAGATEITAEIRAGGRQLIRITD
NGAGMSGEDALLSLERHATSKIRGIEDLYDVYTMGFRGEAVPSIASISKLTILTRSVEEK
KGTLIYVEGGKLLKNCPVERDPGTTMEVDSLFFNVPVRKKFQRSPTYDSNEVLKVLSMLA
LTRPDVKFTLISQGKTLLKA-----FKRRIEEVLGKEFSCGLCPLSFEKEGIKLEGFVGL
PYYNRHNRTGQYLFINGRAVFSPLISFAVKEGYGTAMGTHRYPVFVLRLSIPGSLVDVNV
HPQKKEVRLRQEQQFKQLIAEAVEKALSHEIL-PETTVETPLYSPSLASLPDKVSIEERF
YTTEDS--------ESEPVETSKTAPLFPQESADAP---------------LATVPG-FI
LVQSKEKLYWVSARNAHARVLYEALDKNY--PATQIQQLLIPLNFDFSP-EAAAIREHLE
ILEKWGLGIKEFGRNSFAIDAIPRLWDETKLEDLLHSIAKEAAETSKP------ERKLFV
QTVVNSAFAKDQMLSQAQAQALINQLHQSKNHRFCPLGKPTAAEILEEEIAKLFQT-
>WP_011174689.1_DNA_mismatch_repair_endonuclease_MutL_[Candidatus_Protochlamydia_amoebophila]_Chlamydiae
MAPKIHVLTEQTINQIAAGEVIENPASVVKELVENSMDAGATEICVEIQGGGRQLIRISD
NGCGMSEDDALLCLERHATSKIKNVDDIENILTMGFRGEAIPSIASISKFSLLTTPQDKM
QGSLTIVEGGRIQSHGKATRSPGTTIEVKSLFFNVPVRRKFQRSPNYDTQEIVKILTNLS
LAYPNIAFELISDQKSILKMNHQQQLLKKIETLLGKEFSHSLCPLTFSSPPYEIEGYIGL
PSIHKPNRTSQYLFINRRAVYSPLIGVAIREGYGTMLGTNRYPVFILHLRLPGSLFDVNV
HPQKKEVRLRQEQKLKETLINAVQKALRQENPEMANQVQNET-CVYPWSAP---SFQTPF
QVKEESFKPNHKFSKNIENLELKNETFNPSSFIQ--TRSLPTKEEPKAPKVLQTLTG-YC
LLDSNQGLLLLDQKQAYSRIKYEKLLFNL-KGKQAIQQLIVPLTFQFSI-ETTLLKTHLE
SLNQLGFSMREFGNQTFVLDAFPSIMSEQEIETCLLEMIQDLSQQLQI-----KITEKLA
LTASRSSFSKNIQLSIDEGQGLVDQLFMCDMPYLSPSGSPIFAYFKLQELADLFRKY
>WP_013924303.1_DNA_mismatch_repair_MutL_[Parachlamydia_acanthamoebae]_Chlamydiae
MLSKIRILDEHTINKIAAGEVIENPASVVKEIVENAIDAGSTEICVEIQEGGRQLIRISD
NGCGMTQDDALLSLERHATSKLREVEDMEALATMGFRGEAIPSIAAISKFMLLTCPAESX
KGTLILVEGGKILRCCPAARSPGTTVEIKSLFFNVPVRRKFQKSPTYDANEILKILTMQA
LAHPDIQFELISNHETLLKTPTSKQLSDRIGSVLGHDLAQEICFIEGEKEGCKITGYIGF
PSXSRPNRACQFLFINQRXVTSPAISFAVREGYGTALATNRHPLFILHLSLPGTLVDVNV
HPQKKEVRLRQEAMIKELIISAVQKAL--------HEVESTP-----AKPP---AFDEKS
DFQPST--------DHSLLEELAHPTPYPQRSFDPPLPLPPQKNVP-----LTTIKG-FI
LTHTKQGIGLIDQRAAHFRILFEQLQS--ASPTFSIQTLLIPYTIETTP-EAXLLKEHLM
EFNAMGIQIKEFGSTTFTIDGIPSLFGNSDITYFVDELIKTLAEMNQSSALKKEKDKCLA
QIASKAAIRKEHILSLLEAQNLVRQLWECQSPLYCPFGKPIAIHLSREEIARQFQKC
>WP_014936401.1_DNA_mismatch_repair_endonuclease_MutL_[Brachyspira_pilosicoli]_Spirochaetes
MKKSIMKLPKSVANRIAAGEIIERPASMLKELLENAVDSGADNIEVSVEEAGIKTMIVED
NGSGIAFEELPLAITHHATSKIYSIEDLDNIYTLGFRGEALASIGDVTNLEIVSKSIDEK
TGGKIVVEAGKILEHKPYASVNGTKITAKNLFFNIPARYKFLKHISREFYLVKEVFDMEA
LVQPNITMKLYNNGKLVLKV-----LKDRIENYLNSNVFSNLIELNIEKNDINIYGLFSN
SKISQSMRKNNFIFLNNRPIENRVIAYAIKNAYSNSIPKERYPFFFLYINVDTNKVDVNV
HPSKKEVRIKNERDISGIIYNAIYNNISSVNI----------DKDITPTFPSNITASNSA
NNFNHTNYSHTVFNNVFNRDDVNNNNLEPQKN---------------NIEFVGQVFSSYI
IAERGNEMYIIDQHAAYERLNYERIYKTLMSGKLEYEKLLIPCEIEYRD-EIDILNSSKE
QIESIGIKFESNSKNSIIIDEVPIYIPKNQKIDIIKDILDIYISKESNNSLEKLIKHTCS
TISCKYSPKAGDKLSLNDMQTLLDLLEEENILTNCPHGRPFVLRLSKDYLDKKFFR-
>WP_053228156.1_DNA_mismatch_repair_endonuclease_MutL_[Spirochaeta_cellobiosiphila]_Spirochaetes
MQQRVEVLKDNVARKIAAGEVIDRPYSIVRELLDNAIDSGADKITLEIKQGGIDSIRVSD
DGCGMTKEDLELCFLPHATSKIRTEDDLLTTKTMGFRGEALSSIATCARTEILSNTS--D
LGYKLRIEEGKVKSLQPAPCQQGTIIEAKELFFNLPARKKFLKRPASETSLCRTTFHEKA
IPFPNIEFRMTIDNKERDLLFK-TTQLDRIKDVYNDKIETSMLDEDWQGNGYSIKAILGK
PGLNRKDRKYIQVYVNKRKIQEFAFIQAITYGYEQVLPGGVFPVTFLFIDIEPHLIDFNI
HPAKKEAKFRNLNEIHHSVVTMIRDYLAGFSI-----------------------TQLPL
NTY-QKQQNTNKYE---------------------------------KFTYLGQSMNLFL
IFEMDSTLYIMDQHAAHERILFEQY----KNDPGTIQELLIPERIEVPEEEQKIM-AYKE
SLNKAGFKISQESEGIWNLEALPSRVASLQNT-IIQFFISPEGDDL--------MVDLYA
TMSCRKAIKDGDPISAVTAVDIIDKAISLPVHR-CPHGRPIWYEISREELFQLLGRL
>WP_083051322.1_DNA_mismatch_repair_endonuclease_MutL_[Marispirochaeta_aestuarii]_Spirochaetes
MSRRIRLLRDDVARKIAAGEVIDRPFSIVRELIDNAVDAGADTIKVDLKNGGIGSIRVSD
NGSGMSAEDLALCYHAHATSKIESVDDLYHTKSLGFRGEALGSIGACAKLSINSSTG--E
EGHRLLVENGEMLSLEPHRSPRGTTVEAADIFYNLPGRRRFLKSAKAEGGLCRAVFLEKA
AAFPEITFQLLNDGEVRLTLPASG-ITERVSTAYSSVFTPRLTES------FGAQGFHAS
PAVYRRDRRYIHVYVNKRRIQEYSLVQAVEYGFSSVLPGGSFPVALLFLEIDPELVDFNI
HPAKREARIRNIREVHHAVSSGIQEAL----------------ETYTRREP---GGPSPL
KSGHQDGFDARNFQLSRVSNIDSWKGISPSPR----LSPNTQDDTG-ELRYLGQAFDLFL
LCQAGEDLYLIDQHAAHERILYNRF----SAPGQESQGLIVPLEIEIDDQPREFYGELLS
ELADLGFR----GAKQLTITAIPASYRGVEKELFLSDAGGSIR---------NLLTALYA
DMACKAAIKDGESLDEVSARELAREALSLPDPR-CPHGRPVWFRLSRQELFALVGRT
>WP_078933475.1_hypothetical_[Treponema_porcinum]_Spirochaetes
--HPVRMLNAEVARKIAAGEVIDRPNAIVRELMDNAIDSGADSVTVEINGGGIDKVRIVD
NGCGMTKDDLQTCARPHSTSKIATETDLLNLTTLGFRGEALSSIAAVCRLSITSG-----
-GWKMRASVTEDHIIEQTAVLDGTIVQAEGLFENFPARRVFLKRPASEGILCKNTFVEKT
LPCPEKSFRFVSDGTIKLDLPAGQTLTERFVKAMELKESPELFYESARSDSWSFKIVIGE
PGVFRPNKKDIYIFVNGRRITEYSLVQAIEYGGQGYFPNGSFPVAAAFIQINPALVDFNI
HPAKREVRFKDISALHHGISTTVKQFFSDYTN-----FSRTN------------GSSSPA
DLA-ELPAAQNSFQADSYAKSAVFQAEAPQKKNVSAPSFPAQDDAANGFHFLGSALGTFI
IVEKGAALYIIDKHAAHERALFDSI----MKNQSKRQHLLIPYVIETKDEEDDYLESIQD
ELSKIGFECRNTGGGKWEFTTLQERWSGSELD-LEHDLLDKKVKDL--------IYSIAA
MTACKAAVKDGWILDDNAAEEIARNALELEDPH-CPHGRPVYTVITREQLFSLVRRT
>WP_047754117.1_DNA_mismatch_repair_endonuclease_MutL_[Kosmotoga_pacifica]_Thermotogae
M--KIRELPKEVVLKIAAGEVVTGCFSVVKELIENSIDAHTRRIEVEIREGGKEFIRVSD
DGEGMSPEDLKEAIKPHTTSKIKSIEDLYRLNTYGFRGEALSTIASVSRMIITSKQEKNS
VGLSLRITGGNVVAEEPYLGKTGTMVEVYDLLFNTPARRKFLKSAAVEGRMVTEIVQRFM
LSNPSISFLYVKDGKVIYDSPIDQPLKDRIRLIFPELKPDDLIEVEYTDENISVRGFVTM
PERTRLNRFGEMIFVNSRHVKQIELNYALERGYGETLEKGRFPFAIIFIEVDPALVDVNV
HPQKLEVKFSRTSLVLDALKRAVRVAISSESIKANTEIEKNSREHIGEHWP---KIRESY
RSVPDE--------LPLEIERKNFRAFQPENSRKES----------KEFKFIGVFGERYI
LVEGSEGLIIIDQHAAHERLIFERLK---RNKRIESQQLISPITLKIDA-RSGLLDNNQK
KLMELGFRWKSNGD----LEAIPSLVPQNEAEKVFLDILDELR-----EDPVKVFDNLLA
SIACKAAIKTGDRLNEVEARNLLEELIEEK---VCPHGRPISMFITLNDLDRFFSRR
>WP_004101017.1_DNA_mismatch_repair_MutL_[Thermosipho_africanus]_Thermotogae
M-GKIKKLPEHVIGKIAAGEVVAGPYSVVKELVENSLDAGATKIEIEIKSGGKSYIKVKD
NGEGMGREDLLLSIYEHTTSKINDFDDIYNLSSFGFRGEALASIAKVSRIVITSNNG--S
ESHRLEAIGGKIKSVNEPLVEKGTIVEVYDLFFNVPARRKFLKSEATEKRYVVEYVEKFL
LSNPDVEFIFRADNEIIYNARASN-LEERFKLIFPEVKEYTLING------KYVEGIISS
PNYHRKNRTGQIFFVQKRFVMDKMLYYIFENGYGEALV---HPYGVLFINVPSKLVDVNV
HPQKLEVKFSNPNIIYSDITRTVREALVSKQIKTKSEVSSFE---------SNDSFQDKF
NSVFKEYSKNMLFD--------------------------------KNLEVVVILKKRYV
LFEMEDGIYIMDFHAAHERVIYEQILEKL---KVGIEDLIIPIEIRIGKSLKQIVIEKLD
ELKENGFEIKVE--ESVKILSIPSFIKPSDVDDIFKEIIDEYR-----SMGTKNMKHIIA
DKACKSAVRTGYDITEGEAKKLIEEVFKRN---TCPHGRPLFLKITFNEIDKYFDRT
>WP_033191705.1_DNA_mismatch_repair_endonuclease_MutL_[Fervidobacterium_islandicum]_Thermotogae
MSTKIIKLPEEVVSKIAAGEVVVNPASVVKELVENSIDAGASNIEVQIKDGGKSYIKVVD
NGSGMSKEDLVLAVQRYTTSKISSLEDIYNITSYGFRGEALASIGEVSRLVITTSDG--I
ESHKLEMVGGKLVKVAETFREKGTTVEVHDLFFSIPARRKFLSSEKIERRMVTEVIERFL
LTKPEIRFLFKVDEEIVYNAPASS-LPDRFKLIFPEVKSFEVID-NYVNSSVSISGIISS
PQFFRKNRSGQLFFVNGRFVLDNLLHLSLERGYGESLVESTHPYAVIFINIPPNEVDVNI
HPQKLQVKFSEPRVVYDAIARCVRDTLEGFQLALDQFVSTYV------------EQSESK
NILTESKDSAGKFN---KFQTKEKSLSFPQHMIQTGVDFKTANSHPTSLDKFTIIKNRYI
LFEDNDGIVIIDFHAAHERVIYEQLKEHE------FQDLLIPVEFSIGKSLANVLESLET
ELKELGFSIEMESENSAKLKSIPSLIKITQAQETLLEVLEEYR-----FNKPQSILHVLA
SKACKTAVKTGDKLSEEEVRMLIEEIKGKN---TCPHGRPIMMKITFDQLDSYFERR
>WP_041082018.1_DNA_mismatch_repair_endonuclease_MutL_[Thermotoga_profunda]_Thermotogae
M--KIKKLDPSVVSRIAAGEVVTGTHSVVKELVENSIDAGATRIVVELLNGGKDEIKVQD
NGEGMDRDDLLSCFEPHATSKISNFEDIYLLRSFGFRGEALYSICQVSKTKITSRTDRSQ
VGHEVEIVAGNLIYEKPNACQKGTVVVVKDLFFNVPARRKFLKSSAVEGRMATETFERFC
LSHPHIAFILLRDQQIVYNFPST--LIERVKVLFKDVPRDSLISLDVEQHGMRLSGCVTK
PPFFRN-KRSLFTYVNGRYVVSSIVQSAIYSAYSDFLNQKEHPLVVLNLDVPPKDVDVNI
HPQKLEVKFSDEEKVFKFIRDSVKGLF---------------EKVVVRKIPTDHKLSEPV
DTYRNS--------ISEHSTARTGYFLEP------------------NFNIIGIVRGRYI
IVETTEALLVVDFHAAHERLIYDEIMSCI--------DLLMNIEIPLRK-SELDVLERTD
LLKKIGFDYQIQGK----VNRIPKWLNQGDLKEFLIQSIDEMK-----QSFEEVMRKIIA
DMACKNALRTKDRLDNEQAIFLVQQIFDKK---ACPHGRPIIYSIEFRELDKFFERI
>WP_015151579.1_DNA_mismatch_repair_MutL_[Oscillatoria_acuminata]_Cyanobacteria
MLRIIQTLPPDVVHLIAAGEVIDSLAAVLRELVENALDAGATRISVSV--PQLWRVRVAD
NGCGMDLQNLQQAATAHSTSKIHNVYDLWNITSLGFRGEALHSLAQLSQLEIKSRVAEGE
-GWCATYSSGEVQ-MQPTAVAPGTIVTVCDLFERWKPRRQGLPSVPQQLRAIQQMIQHIA
LCHPDVLWQVEQDDR--FKITPGQSLPQILRGVKTGDLEALTLS-------LSL--VLGL
PDRCHRQPDWVKVAVNGRCVRSPELEQTLIAGFARTLPRDRYPVCLLHLRITPEQIDWNR
HPAKSEIYLKNIQQWQERISEAIAQGLQLNPE----------------------TTPDAA
Q-H---SEEKGAYH-------------TPEE-----NSPSGSRTQPLHLRAVAQVSQMYI
VAEHPNGLWLVEQHIAHERILYEQLCDRW----------LVPIEPPIVLN--QLTPAQLE
QLNRLGLDIQPFGNELWAVRTVPELLAERDDCALILSLGGDIQ-------------QAQV
ATACRSAIRNGTPLTLPQMQDILDRWQRTRNPRTCPHGRPIYLSLEESSLARFFRRH
>WP_012409673.1_DNA_mismatch_repair_MutL_[Nostoc_punctiforme]_Cyanobacteria
MA-IIQALPTEVVYLITAGEVIDSLASVVRELVENSLDAGATRIVVSL--PQQWRIRVAD
NGCGMNLDDLQQAATAHSTSKIRSSADLWKINSLGFRGEALHSLTTLADLEILSRPVDGK
LGWRISYGNGKVQ-VEVTAIAPGTVVTVSNLFGNCSSRRQGLPTTAQQMKAVQATIYQIA
LCHPHVTWQIWQNDR--FTISPARTLPQILPQVRQGDLQEVKLEIPCTNAILTL--VVGL
PDRCHRHPDWVRVAINGRMVKTPELEQTILSAFHRTLPRDRYPICFLHLAISPDQINWNR
NPAKTEIYLNEIIYWQEQITQAINQALSISSS----------------------NLKEAV
HTT---AEAKGGYN--------------PQ-------NPKEDRKNPNSLKAVAQVSNTYI
VAEHPGGMWLVEQHIAHERVLYEQLCDDW----------LVPVEPPIILY--QLSLAQVS
QLQRIGLDIESFGEQLWAVRNIPAPLQQRDDCAILLSWGGDLQ-------------TAQV
AVACRSAIRNGTPMNQQEMQTLLDNWQRTRNPRTCPHGRPIYLSLEESALARFFRRN
>WP_015142362.1_DNA_mismatch_repair_MutL_[Pleurocapsa_minor]_Cyanobacteria
MS-DIQTLPSDVINLIAAGEVIDSFAAVVRELVENSLDAGATRIVISL--PNLWRVQVAD
NGTGMSLLDLRLCAKAHTTSKIRSTDDLRKITTLGFRGEALHSLAQVADLEIASRWADAP
-GWQVVYNRGEDK-IETIAIAPGTIVTVANLFGSLPVRRQGLPPLAQQLKALQGLIQQIA
LCNPSITWQVRQDEK--FNISPGKSLPQILKPIKIGDLHSLNLEV------IEL--VLGL
PDRCHRRPDWVKVAVNGRMVRSPELEQTILSAFSRTLPRDRFPVCFAHLTVCPSQIDWNR
HPAKAEIYLHSMEFWQERVISAIKRAMQLSSA----------------------NLPATV
HNQ---AEAKTNYQ-------------SPSKIL---QPPPGTENKPMELRAVAQVNKTYI
VAEHSSGVWIVEQHIAHERILYEQLQDDW----------LVPLQTPIVLS--QLTSAQVE
QLQRLGLQVEPFGEQLWAVRNAPEMLSKRDDCALLLSLGGDLQ-------------AAQV
ATACRSAIRNGMPLSLSEMQTLLDRWKSTRNPRTCPHGRPIYLSLEEASLARFFRRH
>WP_073607980.1_DNA_mismatch_repair_endonuclease_MutL_[Phormidium_tenue]_Cyanobacteria
MPRRIQLLPRDVIHSIAAGEVIDSLAAVVRELIENALDAQATHITLAL--PDQGRVQVAD
NGTAMALENLHQAAIPHSTSKIHTQADLWQVSSLGFRGEALHSLAQVAQLEICSRAPGAE
SGWRVTYSAGELE-TVPAALAQGTVVTVTDLFEAWPARRERLPTATRQLSQVQRVIYHCA
LAHPTVTWAVHLGDR--LAFTPSPTVPQLLRAVSESDLQEAWQAV------LPLYGLIGL
PDRCHRPPDWVKVAVNGRIVAVPELEQAVVNAFRHTLPRHRYPLAFAHLTVPPSDIDWNR
RPDKLTLYLHRLEDWTALCQSHVATLLGQQAE----------------------TLTDAS
QQH---AEPSSAYG----------SDGLPY------------RERPGSLRAIAQVHNRYI
LAEQTDGLCLIEQHIAHERVLYERLQAQW----------LVPLTTPVVLE--GLTEKQLE
QLQRLGLNPEEFGPNRWAMRAAPAPLRDRDDLPLLLSLGGNLD-------------TAQV
AIACRTAIRNGTPLDLATLQTLLDDWQQTRNPRTCPHGRPICLTLSETSLARFFRRS
>XP_005704490.1_DNA_mismatch_repair_MutL_[Galdieria_sulphuraria]_Rhodophyta
MEHQVRPLTRQVIEKIHSDEIIRSPVDVVRELLDNAIDAQANIITVEWQEDKRRRIRVID
NGMGMSLANLELCIQSHTTSKIASLDDLHHMNTLGFRGQALWAIAIYCELCISSRPASEW
VGYRLEYSNSK--HIVPVSQDMGTCVQV------------SLHEAAQHEKQIRNLFQRYA
LIYPKISFRLRKNER--IVYSKCRHLLERVVQVLPNELRYHQVKLEQQQGNIQV---IGL
PRIHRARNDWMWTSINGRILEQSIFQELIMAKTKKMIPSGRYPLCFVLIELKPTYVIWDF
SPKKLDVQIKIQQELQKNISYCIDRAL---------------------------DVSDAL
YKETDA---------------TNDRFGYPEKVLSQQ----------QKWKVVGQLKKTYI
VVETDSSVLLVEQHVAHEGVLFEELWRSKSFCSLPSSLLLQGVQICIER-----------
-LQQLHIHARSLGMLTWTIDELPKIIFDMLHHNLMRNLEDNLA-----------------
--ACRCAWNNGKELTQFQMDRLVDQWMHLKNKRTCPHGRPIFIQLHDNYLSRLFKRT
>scaffold-WEJN-2005367-Mazzaella_japonica
----ISTLPLEVVQRIASGEVIPDFQAVIQELVENAIDAYAKNICVSID-FKNCSVTVRD
DGVGIAPHDLERIAGCNATSKLRSLHELEAVPTLGFRGQGLWAIAAKAKLVVASRTGDAP
HGTSVTFKAGHLHSISAVAMAVGTVVSVHGLPWSLAGRDK------SKATQKCKLLLRAA
LSHPSVSFKLKRNTALLWQRSYKGGIAESIQTLAN----------------LKVAGFFGL
PSIIHTFSKMWLVTMNGRHVSFDLLYRALVPEFS--VPKGRFPVIFVAVNITPGAVDWNI
SPIKANV-----------------------------------------------------
------------------------------------------------------------
------------------------------------------------------------
------------------------------------------------------------
---------------------------------------------------------
>scaffold-VZWX-2002448-Ceramium_kondoi
--RPIAVLPAAVIQRIAAGEVIHDYSTALSELLDNALDARAASIHAHID-AAERTLTVTD
DGHGIDAHSLILAATPNATSKLCSTDGLLAPTTLGFRGQALAALATLARLTVSSRAADAP
HGLSASFEAASVAPPVPVPMTHGTSVLVDSLPFAV-----------DRAADLRRTVALAA
LCHPTVSFRISGNSKWLLRAAGAGEVATRLAALVGPRVIRHATRVNTGVGSLTI---LAD
PTATAPNRHWLVVAVNGRAARLPRVVSAVARA----CPSGRTPVAFVHVWTEPRCIDANR
APDKRDVAFL--------------------------------------------------
------------------------------------------------------------
------------------------------------------------------------
------------------------------------------------------------
------------------------------------H--------------------
>OLS32811.1_DNA_mismatch_repair_protein_MutL_[Candidatus_Heimdallarchaeota_archaeon_AB_125]
MNKQVIKLDKLTINKIAAGEVIERPASVVKELVENSIDAQSNKITINIQEGGKKLVEVID
NGIGMVSDDAKMSINRYTTSKIKDADDLFSIHSLGFRGEALASIVSVAQVEIITKTEETE
LGTHLIIEGGEVVSDKPTSAPKGTRISVKNLFFNVPVRRKFLKTIPTEVNHITEYVTKLA
LAYPNISFTLIHDSK--ILTAPKGDLISQITAIFGENIAKACLPISKKENEYVVTGFITK
PEFSRKSKDYLYIFVNGRAVANKTMSDAILRGYGTSIPQTRYPIIFLYFNLPPDEVDVNV
HPTKKEIRFSSEAKVYSLIESAVRESLESSGLHKPTTLTSVE-----TKKPTKRETSSPL
SSRDKA-----------RSKEQRIDKFLPMKDTAVD----------RSIRVLGIIKDTYI
IAETQEGLFLCDQHAAHEKINYEKYVNQIKKNSVSVQQLLAPVSINLKPSEFEMIESIKE
NLRLFGFEIEIFGKNEILIRSIPSVMGVSIEFNTAKDIIDIFKEKVEL-EDLEVVKDIIS
IFACRRSIKAGDRITLERAELILKELLGLAEPFTCPHGRPTIIILNEEYIEELFKRD
>OLS26192.1_DNA_mismatch_repair_protein_MutL_[Candidatus_Heimdallarchaeota_archaeon_LC_2]
M-SKIIKLPTKIISQIAAGEVIERPANIVKELVENSIDAQADKIHIIIKDGGLNQVYVRD
NGTGIPENEVLKAFELHTTSKLDQIKD---VQTLGFRGEGLASIASISKVICKSKNSSSH
KVNEITIEGGDLVKQQTKSEKSWTSVKITGLFYNTPVRRKFLKKTATERKRIIDMVTHFA
LTYPNIHFILEEENKFTLESPSRQSLLAVIFDVLGSDIASELIVLDSKLKNWHVSGYISK
PNLFRSDRSVQFLCINGRIVRHQELQKKIENAYGSQLMRSAHPILVLNISID--AIDFNI
HPQKSEIRFKSNDTILSDLSELTRTTLTNAELPIKDKIGTQKQEENSSRTPKQLSLSDNK
QVVSKS-----------------------------------------GIEILGHIMNKFA
LAYANDELWLIDIHAADERVKFE------SQRTVLSQQMLQPISISLAV-EKQFILDHKI
ELEKFGLRISNDSDTSILVHSTPVYFDQEISELSIKKVLLDIADDQSISPLNKIEYGIVA
RLACHGSIRSGYPLSNEVIAKVIDNLLKCTNPWTCAHGRPTILRLPKSRLEGWFRR-
>OLS23736.1_DNA_mismatch_repair_protein_MutL_[Candidatus_Heimdallarchaeota_archaeon_LC_3]
MTKKIRKLEDSVIRLIAAGEVVEGPSSVVKELTENSIDSGAKNITIEIKNGGQDYIQVAD
DGEGMSTDDLLLCTNRHTTSKIFEASDLEEIHTLGFRGEFLASLAAIAKLSILTKHVNSA
QAFNLQI--GPIISLRDKQRTQGTTIEVFNLFSDIPARKSFMKSPKSDTSKIIELIHSFR
LASPTVKFTLKQDRQILFQTKQSESIFNGLIQVLGKDTAKNLIEIKISDKKALISGWIGK
PSESRPTRQHQYFLLNGRLIKSKILSNAIEQGYGTFLARKQFPIAIIFLTGSPKNVDVNV
HPAKLEVRFRDENLIFSLITELVKNTLMNQGVKDELTVKNKTETINIVQKP---EVISPK
TTTASV--------STEALSEIVEEIYDPMVDIYDE----------KNLQPVAQFRNLYI
IAEDPENLYLIDQHAVAERIALEELLRTKSKREIRRQKLLVPLTVNLSPQSMDTFREVKS
LLLKFGYRGEEFGTNSVLIHSLPLFFGRNRLLRLIRNILDSVS-----SDHSPLEVEIAK
LIACKNSIKAGDYLDHDEMVRLLKKIADADFPFVCCHGRPAIFEINNKEIDKLFWR-
>KXH77024.1_hypothetical_protein_AM324_04485_[Candidatus_Thorarchaeota_archaeon_SMTZ1-83]
M-GAIKVLSDDLISLISAGEVIENPSSIVKELIENSLDAGATHIDISITGGGVGSIVVSD
NGQGILKADCPVCTLRYSTSKISTKEDIESILTYGFRGEALASIATVADLTISTKHRDEE
MGTRVTSRAGEIPAIEDASRPDGTTAEVTNLFAKVPARRKHLSEPRIESQRVLDVTMRHA
ILRNDIGFRLLRDGRMAIDCPPAQTPRERALHLWGPDIAASLVEFQHMSGEVKVSGFVAL
PPVSRGNRSREYFSVRKRPIQDNRLNLAVEQAYSTLLMRGRFPICAVNIDIDVTKVDANV
HPTKKEVRIQDSETVVEIVRTAVREALETSPL------------------P---FVDSPL
SEEVDE--------EDEGVLSVRTLAEQPLLFERVTEIITDLKAEPGAFKILGQIHDLYI
LLEFEDGLVIVDQHAAHERIIYERLRKQTANKNVVVQELLEPIVLRLDARDKEAILEARD
VLESLGYSIESFGGNEVLVSTLPEVLGMRASEDELIALVDRLTDLGAAAATENFMDELLK
VTACHSAFRAGEKLSHKEIATLLVDLAKTPSRYNCCHGRPSVIKFTKQEIDRRFGRD
>KXH75573.1_hypothetical_protein_AM325_04095_[Candidatus_Thorarchaeota_archaeon_SMTZ1-45]
M-GKIKILSEDLVSLISAGEVIENPSSIVKELIENSLDAGTDMIDISIEEGGIDKIVVSD
NGTGISRDDCEVCLQRHSTSKISKKEDINAISTYGFRGEALASIATVADVRITTQTNEED
VGTLIIS--GE--KISDSSRPIGTTIEVTELFKKVPVRRKHLASPKVEGQRIHEVVMKHA
VIRTDVGFRLTRDEKVVIDCPPTQSAIDRITYLWGSDVAKGLVEVYYSEAGVWIEGFTAM
PPVSRGNRSREYFAVLKRPITDEHLSQAVESAYSTLLMKGQYPVFALDIAMNLTDVDVNI
HPTKREVKIIDIEKVSSIVSMAVRDALERQPI-ESQSLEEFLENILSREDP---------
--------------ISSRLVQTDHIGTLPAVEHTILFMGISDAVKP-LFRIVGQIHKLYI
LLEDEEGLLVIDQHAAHERVLYDELRKGINEDRVAIQEMLEPFVLSLNPTEVERILDHSD
ILNEIGFSIESFGGNEISISTVPEIFGKVASEIELISLLDSIGTIGISDARDSFMDELVK
LTACHSAYREGQTLNIDEIRDLIEDLSRTRIKYTCCHGRPSIVRIKKENLDKAFKKR
>WP_013195584.1_DNA_mismatch_repair_protein_[Methanohalobium_evestigatum]
MDSRIHILDDSTINKIAAGEVIERPASVVKELIENSIDAGATEIKIDVKEGGAKKITVSD
NGTGMSYDDVRLAFTKHATSKIWKLEDLYSTTTLGFRGEALSSIASVSKVEMITRQKDDL
AGTMIVVEG--INDVSEIGASAGTSVNVYDLFYNTPARRKYLKSKRTELAHITDTVSKQA
LGNINVSFTLTSNGRNVLHTPSSGNLFDNIVHVYGRDVARSMIPVDHESELIRVSGYISK
PEFTRSGTDFQSFFINNRSVSSRAISNALRTGYYTLLPKGRYPAAVLNIQINPEEVDINV
HPRKSHVRLSHEQDIMDAISESVKTALGQAELSVQLNIKEVGKDNIIREKPEKKHLKSAT
NVSSIK-DTEKRLK---TAENENKESQIPKQSSGIQ----------SNIKVLGQVDELYI
VAEMDSRLVLIDQHAAHERIMYEHIR---NSKNPDWQELISPITLELSIKEKVLMEEYIP
YLEEFGFAISEFGPSTYIITSVPVIFGNIEKPDTLHDMISEILSAGRIKNDVGIYDYMCK
TIACRSAIKAGHICNTEQMENLIVQLKNTQNPYTCPHGRPTMLSFTRDELYRMFKRT
>WP_013899212.1_DNA_mismatch_repair_protein_[Methanosalsum_zhilinae]
MNSRIHILDEATVNKIAAGEVIERPASVVKELIDNAIDAGSSQISVEVEGAGAGKIMVSD
NGCGMSEKDASLAFMKHATSKIKEIDDLNNLSTLGFRGEALSSIAAVAKVEMITRQKNSV
SGTKLVVTNGEIDEVSQVGAAVGSRICVKDLFYNTPARRKYLKSRRTEISHIIDVVTKQA
LANPGISFFLKNEGKTILKAPKAKSGMDTIIHLFGGDIAKSLIPIEAKSNGMKLSGYISR
PELTKGNNDHQFIFINGRCVSSASISNAIRLGYYTKIPKGRYPVAFIKLDADPKNIDFNV
HPTKSKVRLSNENEVIDFVSMAVESTLSRSGDGVQSVLDNTY-----------SGIPRNE
TVQERKRDTQRRLKSESVSDENSNENNLP------------------DIEVMGQVDEIYI
IGKMEDQLVIIDQHAAHERILYEQLK---VKPNISSQELIAPVTLDLSPKERALVEEYIP
YLESAGFEIFEFGPSTYAVNAVPGVSDALEDPAVIPDIISDILSAGRIQDETGISEHIRK
TMACRGAIKAGAACSMEQMVSLVQQLRKVSNPYSCPHGRPTIISFGKDRMDRMFKRT
>AKB13816.1_DNA_mismatch_repair_protein_MutL_[Methanosarcina_thermophila_TM-1]
MKNRIRILDKDTINKIAAGEVIERPASVVKELIDNSIDAGATEIRIEIEKGGKRSILVRD
NGCGMSREDALLSYKKHATSKIMFIEDLDTISTMGFRGEALSSITAVAKVEILTRQQEEI
TGTKIVIHGGKVLETSDAGTAPGTSVHVKDLFYNTPARQKYLKSDRTELAHITDTVMRLA
LANPEISFTLLSDGKPVIRNAGSSDPFKSIVNLLGPDTARSMLPLEYRTEDFEIRGYISK
PEITRRDSDQLFFFVNTRPVISRAINKAVREGYYTRIPKERYPVAVLSLVIDPREVDVNV
HPRKAEVRFSREKEIGDAITLAIEKVLSESNLSDRLQVSEAAKTKCTHEIS---NFPESG
GALREKKDTERKLKQGIPDDRNPENRKEPETNKGS-----------EDLRVIGQFSRLYI
LAEKGEDLVLIDQHAAHERILYEQIL---RMKKSRVQELITPVTIDLTPKEKVLMEEYIP
YLEDYGFGISEFGDNTYVITFVPEVFGRLEGSEIIHDVISDLLASGRVKKDTGISERVCK
TLACRAAIKAGAACSPGQMEELIEQLKKAENPYSCPHGRPTVITFTKEELDRMFARI
>WP_011844786.1_DNA_mismatch_repair_protein_MutL_[Methanoculleus_marisnigri]
M-TKIRVLDPDTVNQIAAGEVVERPASVVKELLENAIDADSTSILIDVSSAAITKIRVTD
NGEGMTPEEAVLAFHPHATSKIRDIADLSAVRTLGFRGEALASIAAVAEVTLVTRPRGAL
AGTRLVVRGGEIVEKSEVGAPEGTTIAVERLFYNTPARRKFLKSRNTELAHVYAVVESLA
LAHGEVAFRVVHNGKERMATQRSGGALNTIAGLYGADLARSLVPVEGRLPFLAIRGYISR
PSESRGNPSQISVSINGRSIASRQIAAAVREGYGTLLPKDRYPVAFLDLAIDTGLVDVNV
HPTKREIRLSREREITGAIAAAVDEALAGHDLARETPVEPVQ-QQIIAADP---QVPTPS
PVGEPG--------QLRRTETEGGENLLPAME-------------P-----IGQVAATYI
VAEGADTLYLVDQHAAHERVLYDQVTEQ-RDKAAGSQELITPVVLSLPPKESAALRDAIP
LLADEGFVVDEFGRDTFAVRAVPAALGAVEDPGTVRETIADLL-----RTAPDRRERVTC
IVACRGAVKAGALLTPDQQKRLIMQLARTKTPWTCPHGRPTVVAFDRRRLDGMFRRG
>WP_012997053.1_DNA_mismatch_repair_protein_MutL_[Aciduliprofundum_boonei]
M-PEIRVLPPNIVEKIAAGEVVERPASVVKELVENSIDAGATKIAIHVEGGGTKRIRVVD
DGCGMSEEDAILALKRHATSKIKSEEDLNRISTLGFRGEALPSIAAVSKLTIITKRKEDL
VGTKIHVEGGEIKNITSIGAPSGTSVLVEDLFYNTPARRKFLKSERSEFFQIYSIVEKYA
IIYENIHFKLVHNGKEVFNLPPSN-LKARIARLWGKEIADAMVEI------MKIKGLIAK
PYQVRRDKNKLLIFVNGRYVKSRIIEDALVEGYGTLLFRDSYPIAILKIQVEPDEIDVNV
HPAKLFVKFKDENRIKKEIANLIWNSLTKEENAEKIKIEREK------------DVEEPS
KMRKIE---------------------IPVMRT--------------PMEILGQVDGTYI
ILKSPEGLVIVDQHAAHERIRYERFLKDM--KDRNIQKLLEPIILNLDYKEYQFILEQKG
SLRDYGFIIEDFGTNSIVVRGIPPILTKRDAEDAIREIAQLGP-----KSIDEKRDELIK
LISCKGAIKAHQKLSQFEMEKLIMDLLRCKNPYTCPHGRSTMIKIKNEDLEKMFKRK
>WP_006055297.1_DNA_mismatch_repair_protein_MutL_[Halogeometricum_borinquense]
MTRRVRKLDEETVASIAAGEVITRPEDAVVELVENALDAEATRVEVTVVGDGTDLLRVRD
NGRGMSETDAALAVERHTTSKLGDAADLQTVSTLGFRGEALPSIAAAGTLELVTNDG--T
RGTRVVV--AE--HVKPIGRARGTTVEVRDLFAEIPARRQSLASSRAEFARVSDAVSRYA
LTRPDVAFSLVHEGREVFSTSGSGDYADAILGVYDRDVAGRSSTFESEREIVSVEGLLAH
PSVTRSRRDHIYTAVNGRAFPSEPLRRAVVAGYGDVLPDGRAPVAVVSVSLPPPWCDHNV
HPAKREVRLRAQRAVERTVREAVHDALSTADL---STLEPV----------------DGE
ESR-------------------------------------------DGVRVIGQFRDLYL
LCEADDDLLVIDHHAAHERVNYERLRAAVEVNAVESIPIDPAATVSLSPAQAAATAEWRD
ELAHLGYELDSFGGDTVRVRGVPAPMGRAAAPESVRDALDALRDR------------LLK
DLACHPSLKAGDALNTEEATRLVERLGSCEQPYACPHGRPTVLSIEEETFVRGFERR
>WP_006056328.1_DNA_mismatch_repair_protein_MutL_[Halogeometricum_borinquense]
MTPTIRALDDQTINRIAAGEVVERPASVVKELVENSLDADANRISVAVDSGGTEGVRVRD
DGVGMDREDLQMAVEEHTTSKISDINDLESVGTLGFRGEALHTISAVSRLTVRSKPRDAD
AGTELRVEGGEVTDVRPAGCPEGTVVEVEDLFYNTPARKKFLKTTATEFDHVNTVVTQYA
LANPEVAISLEHDDREVFATEGRGSLESTVLSVYGREVAESMTRVEHEPDDASVTGLVSH
PETTRSARDYLSTFVNDRYVTARVLREAVLDAYGGQLATDRYPFAVLFVDVPPNTVDVNV
HPRKMEVRFDDESGVKSAVESAVESALLEQGLGSSPTVSDSPGTESARSTPGDATTETPD
ESAENTSDEDTDMQAGRSETASTAETTAP-------TLSPEFDTLP-SMRVLGQLLDTYI
VAETADGMVLIDQHAADERVNYERLQREL-AGDVTTQALADPVEMELTAREAALFEEYQD
ALAQTGFHAGRTGERTVEVRSVPAVFAEALRPELLRDALTAFVSEGEDETVDAVADELLA
DLACYPSVTGNTSLTEGSVLDLLSALDDCENPYACPHGRPVVIEFDRDEIEDRFERD
>WP_049939016.1_DNA_mismatch_repair_protein_MutL_[Haloarcula_marismortui]
M-TDIQRLDDQTVERIAAGEVVERPASVVKELVENAIDADASRVDVVVEAGGTDGIRVTD
DGIGMDREAVKTAVEEHTTSKIRDIADLEGVGTLGFRGEALHAIGAVSRLTIRTRPRGGD
VGTELVLEGGDVTSVSPAGCPEGTTMAVEDLFYNVPARRKYLKQESTEFAHVNTVVASYA
LANPDVAVSLTHGDRETFSTTGQGDLRETVMSVYGREVAESMISVEATGSGDGVHGLVSH
PETNRAGREYLSTYVNGRYVRAGTVRDAVIDAYGTQIAPDRYPFAVLFLDVPAGDVDVNV
HPRKMEVRFADDEGVREQVRTAVEDALLREGLPEQTEITPESDSGGERAAPDDATTSGQT
DTTATEQTETGNCETGGSVSGGDSDSERPGASATGQDPEATHESLP-SMRILGQLADTYV
VAETDDGLVLVDQHAADERVNYERLKAKF-EGETTTQALANPVELGLTAREAEVFDRRSD
ALASLGFHTARTGERSVEVRTLPGVIADAAGPDIVRDVLGAFVDDEAAATVEAAADELLG
DLACYPSVTGNTSLTEGSVRELLAALDDCENPYACPHGRPTVIHIDRQELEDRFERD
>WP_004041819.1_DNA_mismatch_repair_protein_MutL_[Haloferax_volcanii]
M---IHRLDPETRSKIAAGEVVARPASVVVELIENALDAGAETVEIDVDGDGTDRIRVAD
DGRGMAEADAALAVERHTTSKLAAADDLETVETLGFRGEALPSIAAAAALELTTNDG--P
RGTRVVVDGGE--TVSPAGRARGTTVDVTGLFADRPARRKSLASSKAEFARVSAVVTRYA
LTRPDVRFVLRHDGRETLTTPGTDRFADALLAVYGRDAASHASTFDAAREVVEVDGALCH
PEVTRSRRDHVHVSVNGRALAEPRLRRAVADGYGTLLPDGREPVGVVRLRLPPAWVDHNV
HPAKDEVGFRDADAVAEAVEASVRDALSTADL---SSLAPVE------------------
----------------------------------------------DDLRVIGRFRGLYL
LCEADDELLVVDQHAAHERINYERLREAVESAGIDSAAVDPPATVSLSPADAALLDANRD
PVEKLGFRVVEFGGGTYRVEAVPAPLGRPFAPDALADVVADVADE------------LLK
DLACHPSIKAGDDLTDDEATRLVERLGSCETPYTCPHGRPTVLSIDEETFVRGFGRR
>WP_004044380.1_DNA_mismatch_repair_protein_MutL_[Haloferax_volcanii]
M-SDIKQLDEKTVQRIAAGEVVERPASVVKELFENSLDADATRISVAVDAGGVEGVRIRD
DGVGMSEEDLELAVREHTTSKIGDIEDLEAVGTLGFRGEALHTIGAVSRLTIRSKPRGGD
VGTELQYEGGEVESIRPAGCPKGTVVEVDDLFYNTPARRKFLKTTATEFDHVNAVVTHYA
LANPDVAVSLEHDDREVFATEGRGDLQSTVLSVYGREVAESMVPVDHDAPGVSVSGLVSH
PETTRSTRDYLSTFVNDRYVTDRVLREAVLDAYGGQLDADRYPFAVLFVEVAPDAVDVNV
HPRKMEVRWDDEAGVKREVTEAVEDALLSHGLDDATQLDPHE----RESEPSARDVQSAR
EARESGDDSGASAESSLSTDDGSESRSTPDEASSVDDLSPEFDSLP-SMRIIGQLSDTYI
VAETDEGLVLVDQHAADERVNYERLRGEV-EGDTPTQALAEPVDLELTAREAALFEEYRE
ALAQVGFHAGRTGERTVSVRTVPAVFDAALDPELLRDALTAFVREEVDKTVDAVADELLS
DLACYPSITGNTSLREGSVLDLLAALDDCENPYACPHGRPVIVEFDRDEIASRFERD
>WP_014556810.1_DNA_mismatch_repair_protein_MutL_[Haloquadratum_walsbyi]
MSTTICRLDDEMIAAVAAAEVITRPADVVAELIENALDAGADRIDISVTGDGTDQLVVRD
NGQGMSKQDAILAVQRHTTSKITQDGIIPPVETLGFRGEALASIATVGTLEIETNNG--P
CGTMIKTNGAE--SVEPTGRACGTTITVDNLFEAVPARQEALASSQAEFARISKLVSHYA
LLHPMTAISLQHDGNDVLSTSGDG-YTSALLGVYDREIAAQSTTIESTQTIIEINGVLVH
PTVTRANRNAVSIAIDGRPVNNETLITAIMNGYSDLLPGGQHPIAAVTVSLPGSLTDHNV
HPRKQTVRIQTADLIADMIETSVSDALSTVDQ---VSLEALT------------DADQTS
SAA-------------------------------------------ADADVLGQFQELYL
LCSLDDTLLIVDQHAAHERITYERLCATV-DETLPTVTIDPPVTVSLTPGQYSTLDCITD
QLMTYGYEYTKRAQNTHKVHSVPAPLGQPAAPVSIRDAIDALQERT----------DTLA
ELACHQSLRAGEILDSPAADELLNQLGACENPYACPHGRPVVLTVDEMDLVRAFGRR
>WP_014555328.1_DNA_mismatch_repair_protein_MutL_[Haloquadratum_walsbyi]
MSNAITALDTETVRQIAAGEVVERPASVVKELIENSLDADATRISVAVESGGADGIRIRD
DGIGMDEDAVQRAIKEHTTSKIDDINDLASVGTLGFRGEALYTISAVSKMTIRTKPRDGN
RGTELHIEGGTVVDVEAAGCPEGTVVEIRDLFFNTPARRKFLKTTATEFDHINTVVTHYA
LANPDVAITLEHNDREVFATTGRGNLESAVLSVYGREVAESMISIDIESDRTAIEGLISH
PETTRSTRQYLSTFINGRYVEARALREAIINAYGDQLAANRYPFALLFLDIDPGSIDVNV
HPRKMEVRFDNETGVRDAVTNAIREALLSAGLNDDTNVDNNEHTSAEKSEPRETSIDSSR
DTTVEGIDSSINQQSGNNHNKNQSEKADPNDSVNEQTLEPTVESLP-SLRILGQIDETYI
IAESDDGLVLIDQHAADERINYEQLQATL-AETVTTQALAEPVKIELTA-ESAQVEEYAD
ALERVGFRVTD-GDDNIVVTAVPAAFASALDPALVRDVLAETAESLNSETIKTLTDDILA
DLACYPSLTGNTALTEGSTVNLLEQLDTCENPYACPHGRPVLIEFDRTELDARFERD
>WP_013564560.1_DNA_mismatch_repair_endonuclease_MutL_[Isosphaera_pallida]
M-GIIRELSPSVINQIAAGEVVERPASVVKELLENAIDAGADRIEIAVERGGKDLIRVVD
NGKGIAPDDLPLAFRPHATSKLREADDLQRIATLGFRGEALAAIAEISKVCCESRTAEAE
TGFRLRIDGGR--AVEPCSCPVGTIMEVRHLFFNTPVRRTFLKSDATEAGHVAEMVTRLA
LAHPSVHFTSRSSGKVVFDLPATTCLTDRIAALFGRELADQLIGVEHDVPGVGLRGFVSH
PSHSRSSSKFQYLFLNGRYVRDRSLQHALAEAYRGLLMVGRYPVAFLNLEVPLDQVDVNV
HPTKIEVRFREAHLIYSALYSAIKQAFLKTDL--HAKLQTRVQVGSTSVAP---ALDWPT
RASVSDSEAVDSLRESEAEGRRSNSDRVPIRSIPT-STSPPVSASGSSASHALQFHDSYL
VAETPEGLMVIDQHALHERILFEEFKERLERGGVESQRLLIPETVELTPAEAAALTERLD
LLAKLGIELSGFGGSTVLVHALPAQLKHVEADRLVRDLADHLLQRPLPPTPEGLMMDLLN
MMACKAAIKAGQKLSPDEIDALLERRHLARDSHHCPHGRPTVLLLTKSDLEKQFGRV
>WP_009962921.1_DNA_mismatch_repair_endonuclease_MutL_[Verrucomicrobium_spinosum]
M-SKIRILSDALASQVAAGEVVERPAAVVRELVENSLDAGASHVEVHVQRGGTALIRVTD
NGHGMDREDALLCLERHATSKIRTKEDLAAIRTFGFRGEAMPSIASVSRFRLASRQPEAL
SGTEVEIQGGKMVSVKDYGGAPGTVVEARSLFFNIPARRKFLRSEQTEFSHVEQQFRLHA
IANAHVAFTLVRDGDVLFHLPATQDLRHRIEGLSGRETARRLIEVSFTLNGVTVSGFISG
PGVSRPNRQMQLTFLNGRPVDSATVNFGLREGYHTSLMKGQHPITFLFLTMAPEAFDINV
HPAKKEVRFHDGHGVREAVVQAVSRALGSAEITRQQVLEQMPLPQRTPSPPDFGSRPQPF
ATTAPA--------DAPVHSSSTEPAEIPSPEYPASSPAPPPPGAP-SFRILGVLHKLYV
LMESSEGLVLMDQHAAHERVLFEQMRNAMEQQGVPSQRLLLPLTLEVSPRDFDMMSRSLP
TLHKLGVEAEPFGANAFKVDAMPAFIRTDDPLALLRDIMEELASASSRTSSLRLGEDMIA
TTVCRHAVKANDDLREPELRKLLQDLFTCEMPYCCPHGRPTLIQISFAELERKFGRR
>WP_010036653.1_DNA_mismatch_repair_endonuclease_MutL_[Gemmata_obscuriglobus]
M-SRIRQLPPDVVNKIAAGEVIERPASVVKELLENSIDAGATRIDIDLDAGGTELIRVVD
DGCGIDPDDLALAFSQHATSKLTTADDLFQIRTMGFRGEALASISGVGQITLQSRTHTAA
SGCEVKCDGGI--DPRPWNGAPGTRMEVRHLFYNVPVRKKFLKSVATELGHVCETVTRLA
LAHPALHITLRHNNRLVYDIPGSAGLLDRIALFFTGEVRDALYEIDSGDGPMRLRGYIAD
PKCDRGNSKLQYLFVNGRWFRDRSLSHALQESYRGLLMAGRYTIGFLFLTLPPDKLDVNV
HPTKSEVRFQENSLVYSLVRATIKQRLLKENLEPEPKIETPSWELGAAADPEPVRTSTPV
RPASSSESEPSPVDEQISPGEPQESTPAPAPPAPA-STAPPVAGAP-----AIQLHDSYL
VLETPDGMLVIDQHALHERILFEQLRRRIRAGQLEVQRLLIPEPVDLPAEQAALVLECAD
ALAELGLDVSDFGGNTILLSSYPTLLGRKPPHVILRGVIDHIVTQERAPTKEALLHLLMA
TMACKAAVKAGDKLSPEEITYLLRLREMAEDSHHCPHGRPTSLLFSRAELDKQFRRT
>WP_012376846.1_DNA_mismatch_repair_protein_MutL_[Opitutus_terrae]
M-AKVRILSDRVANQIAAGEVIERPAAVVKELVENALDAGATRIEVEFRHGGRSLMRVED
NGSGMSRDDALLALERHATSKISEAADLDRLGSYGFRGEALPSIASVSRFELQTREAGQN
VGTEVLVSGGKLVHVRDCGRPVGTRIEVAQLFNSVPARRKFLKSDQTEAAHIVQCVRLYA
LACPGTAFSLIEDGRVIFRSPECPTLAERIAEIFGRQTAESLVPIESVESGMRLGGLIGR
PGVGRGTRHEMIVFVNQRPVDSRTLNYALIESYYESVPKGRYPLAFVFFECDPAAVDVNV
HPAKREVRFRNEPAVRSFVIRSVLQRLHRSDF----------------AQP---NMPKPE
SPGAPAAESTPYLEARPAGVLPPAVPRIPAAPMPVNVPAPLKPASP-SWRFVGLAHGNYA
LFETTAGLILLDRRAAHERVWFERLQEQFRSGAVPSQRLLLPVPVELDP-AAALLLDRVQ
FLNAHGFEIAEFGRNFFRIEAVPAWMEPADAEPFLRDLLGAFREGHWPDRDANLAREELA
RLASVKAVRLPAVTGEQELRALVTHLFATRTPMTNPAGRPTYIELNHAELARRFQK-
>WP_012419146.1_DNA_mismatch_repair_protein_MutL_[Akkermansia_muciniphila]
M-PSIHVMSPTLASQVAAGEVVERPASVVKELVENSLDAGAKFVRVEIRRGGVGMIKVTD
DGSGMSRADAELCTKRHATSKLSSLEELFEITHLGFRGEALPSIASVSRFKLCTRQQQDL
EGWEIRIDGGL--EHEPSGVSPGTAIEVADLFYNTPARRKFLKSAETEASHVEHQIRLHA
LAYPQVRFAYKRDDQLVFDLPATADLRVRISALTDAATAAALIPIETTIGPISITGF---
PSEARRTRKGQYVFMNTRPVEDQLINRAIRDGYGGF--TGLHPALFLYMEVEPALVDVNV
HPAKKEVRFRRSADVVNTIVEAIANTLARQEIEPERTLPPAHSTNPGSAFPPASSAAQPP
LSSSAK--------QSHGAVPPPTLRAIPLKQVPATTARNAHENAAAGFSYLGTLRQQFA
LFETPEGLVLMHPKAARERIIFERLRAR-REAPMPSQQLLDPVVLDLDPRDFAVIRQFAP
HFDQAGMAVTPFGQNTIRIESIPALLELENARAFLLELVDRLTQSEFSNAKRVAYETFIG
EFARKSAW---ERISPHRAPAILKDLLACEVPYCTPGGKPTLVNYSVPEIKRKFGLQ
>WP_014437425.1_DNA_mismatch_repair_endonuclease_MutL_[Phycisphaera_mikurensis]
MQASIQTLPPLLVDQIAAGEVVERPSSVVKELLENAVDAGATRIVIDAEEGGGALVRVSD
DGGGIPADQLGLALSPHATSKLRDADGLAAIATLGFRGEALASIASVARVRVVSRPPGEE
LAAAIEQAGGP--PVAPLAAPAGTTVEVRDLFFNVPARRRFLRAAPTEYGRIAATVQQSA
MTHPRVGFRLTHNGRVTLELPAGQDPWERGVAILGRDLDDALLRLDRDEPGMRVLALLGR
PEIGRASSKFQHFSVNGRPVRDRQLVHALKEAYRGLMPADRQPVAAVHLTLDPAAVDVNV
HPTKAEVRFRDAGAAHSLIRAACRERLLAEDL-----LHPRTAGGSGPNRPQGFELREPS
PSRASF----------ATRDELDRLADAPAGQRGAAAGGPAVAGPP-----VVQFSDSFL
VTEDAEGLLVIDQHALHERVMFEKLWKRIEGKPLEKQRLLVPVTVTADA-RQALLDDLAP
LLESLALELEPMGPRTLAVQAFPTLLKSRGVAVFVEGLLDAAEDAGGR-VTEAALAAVLD
MMSCKAAVKAGDRLSGPELDELLRLRDEVERSSSCPHGRPTTLRLTWNELRHRFGR-
>WP_078809809.1_DNA_mismatch_repair_endonuclease_MutL_[Selenihalanaerobacter_shriftii]
MANQIKLLSEEVINKIAAGEVINRPSAVVKELVENSIDAESDKIEIRVKNGGKDLIQIID
NGQGMSKEDAKLALQRHATSKIKEANDLFSIRSLGFRGEALPSIAAISRMEIKTRTEDKL
GGTLLKIVGGKLQKAKDVGCPVGTNIVVRDLFFNTPVRYKYLKTTSTEMSKISDIINRLA
LAYPEISFKLSHNQRKLLESPGNGNRLDGILSIYSKEVAKNMIKVEHEDKYMKVNGYVAK
PNINRASRKHQSFFINRRYIKSRILSEAVSEAYHTLLGKNRYPIVILTIKLNPILVDVNV
HPTKMEVNFSREKEIFTVVRDGVKKALDKSDLKDSESIEQPE-----------LELTERL
SSKNKKAEQNQNINESDYESNKTLTTLFP----------------------LGQIDNTYI
VAQGKDGCYIIDQHAAHERILYNQLFNKFESTKIQSQPLLIPIKLELTR-EVEIIKENID
HLENLGFEIEPFGGKTYLIRAVPQLLHKLDTKEVCLDIVDNLLDKDKIQKPTKLIEDLII
FISCRSAIKSGDKLVSGEMERLLQDLEQSDNKYTCPHGRPTIIHLSQSELAKKFERN
>WP_083779187.1_DNA_mismatch_repair_endonuclease_MutL_[Thermincola_potens]
MNGKIKILDDFTANKIAAGEVVERPASVIKELVENALDAGSSKIEIQISRGGLDKITVID
NGEGMDREDARLAFHRHATSKIRNDADLDAIATLGFRGEALPSIAAVSTVEVRTRPHNEV
CGARLIVEGGKIVKDEDIGCPAGTTITVSNLFANVPARLKNIKSVSLEAGHISDVVSKLA
VAYPEVSFSLQHDNRFLFKTSGNGDMLDIIASLYGTETARALLPINAERDGIGINGYIAR
PSVTRSTRNHQTFIVNRRIVKSRPLSQALEQGYHSLIMTGRYPVAFLNIHLPYNLIDPNV
HPAKMEVRLFVLDKISDLLSSAVKVALSSNTLNQAQYVQQFLCSLVKEGSP---ELPDRS
IADEPQ--------DEPQKEPQKEPQDIPLNMLLDLSLDTPYNYFPAGLRPIGQIDCTYI
VAQGREGLYLIDQHAAHERILYE------KNMQVPTTLLAIPQHIELTH-EAQVLITNIL
EFQAIGFVIEHFGGDSFLLRGVPGGFPPGKEKKIFLDLLDYFFSNQHKLTNKELREDLII
MMSCKAAIKAGDRLLQGQMEKLLADLSNTELPYTCPHGRPTVIHISGYELEKMFKRV
>WP_011195876.1_DNA_mismatch_repair_protein_MutL_[Symbiobacterium_thermophilum]
M-ARIRLLDERTANQIAAGEVVERPASVVKELVENALDAQAKRIVVEVSGGGRELVRVTD
DGIGMVPEDARLALQRHATSKIRTAEDLNAITTLGFRGEALPSIAAVSQFELITRPHDQL
AGYRILAEGGQIVAEGEHGCPAGTRVTVRDLFFNVPARLKYLKTNATELAQIGDILTRLA
LANPEVAFRFQ--GQAQFATPGTGDLTAAVAALLGREMAKELLPVDYRNDAARVHGFVGR
PTIARAGRSHQYFFVNRRAVRTIAARYALEEAYAHLLPNGRYPVCILFIEVEPHEVDVNV
HPTKAEVRFQRDREVRAAVYQAARHALGAALLEEKAALQRGWGEGGGRAAPGQTTAREPV
QAYLPA--------ALAQRAAEEAAAAVPAVDLA--ATLVPRSAEPRALRPLGQVHRSYI
ACDGPEGLYLIDQHAAHERIFFERLYAAAQEQATAVQRLLFPLTLDLTPAQMAIWQENAA
IFAESGFEAEPFGGNTLLIHGVPAGLGTDHVARLVCDFLDRLQEDQVATPVTDRRRRVLA
AMACKAAIKARDPLQPEDIAALLSDLAACASPETCPHGRPTVICVSISELEKRFKR-
>WP_012675454.1_DNA_mismatch_repair_protein_MutL_[Persephonella_marina]
M-RRIKPLSEDLIRKIAAGEVVERPANVLKELIENAIDAGSDRIDIFIEKGGKRLIQVVD
NGEGIHPDDMLDCVKRYTTSKISSEDDLYSISSYGFRGEALYSISSVSKFSIVSRPEDLS
VGKELYIEGGVFRSFTETGAPVGTKVRVKDIFFNTPVRKKFLKSERTEFVHCLKTFINYA
VVNTDIHFRLYHNGRELMNLPPSD-LKKRITYIY-PELSGRLLELDYTDETGRIYGYIST
D------KKEGIVYVNKRPVKNRELRKIIKSL----IS---EKFYVLFIELPPYFVDHNV
HPAKIEVKFKNDTAVKNLVRKALETPF------------------------FDYTVSQRK
GSYGKE----------------------------------------KVFDLLGQVENTFI
VVYYDGDIYLIDQHVVHERINYEILMEDLREDGFIKRKILNRNTHSISE-EKALIEDKKG
TLERSGFSFDIDGY----IKEIPVFVSE--------------------------------
----DQAL-------------------------------------------------
>WP_012963064.1_DNA_mismatch_repair_endonuclease_MutL_[Hydrogenobacter_thermophilus]
--MFVYTLPEEVISKISAGEVIESPADCVKELVENALDASSSRIDVEMLKGGKRYICVRD
NGTGIHREDVHKVVQRWTTSKIKDMSDLMSISSYGFRGEALYAISTVSKMIIKSRFFQDE
IGIKMEVEGGKVINKQEIGMPVGTCVEVYDLFYNLPVRLKFLKKEDTERNKIIKLIKEYA
LSNWNVHFTLHSNGRKVLDLYPCEDKKERIEALF----GCKFEEKSIEKNSINISLYTSL
ESS----RGEIYLFVNSRPVHNKNLLEYIRKVVGYK------KICVCYIDLPPYMVDVNV
HPKKREVRIYKENIIKEMIKELFRRQEW-------------------------FELAQER
AYY-------------------------------------------PTPVVIDIIDNTLI
LVRIGDYLYFFDQHLLSERILYE-------------------------------------
-------------------------------------------KT------------REV
ERSCAFAIKAGKAISKEEAKELVKAWMSLENREVCPHGRPMYYRLYLGDIYKSLDRR
>WP_010881021.1_DNA_mismatch_repair_protein_MutL_[Aquifex_aeolicus]
--MFVKLLPPEVRKVIAAGEVIESPVDVVKELVENSLDAKATKVEVEIVKGGKRLIRVKD
NGTGIHPEDVEKVVLQGATSKIETEKDLMNISTYGFRGEALYSISSVSKFKLRSRFFQEK
EGKEIEVEAGNILGTRRVGMPVGTEVEVRDLFFNLPVRRKFLKKEDTERRKVLELIKEYA
LTNPEVEFTLFSEGRETLKLKK-SSLKERVEEVF----QTKTEELYAEREGITLRAFVSR
NQR----QGKYYVFINKRPIQNKNLKEFLRKVFGYK------TLVVLYAELPPFMVDFNV
HPKKKEVNILKERKFLELVRELAGKEK-------------------------DIPLSQPV
KTY-------------------------------------------PTYEILGQMDETFI
LVKDSEYLYFVDQHLLEERINYE-------------------------------------
-------------------------------------------KL------------KDE
NLACRISVKAGQKLSEEKIRELIKTWRNLENPHVCPHGRPIYYKIPLREIYEKVGRN
>WP_041356125.1_DNA_mismatch_repair_endonuclease_MutL_[Melioribacter_roseus]
M-KKIKILPENIANKIAAGEVVNRPESVVKELLENSIDAGATEIEVIIKNAGKSLIQVVD
NGEGMSQDDALLCVQRHATSKISSVDDLEKIITYGFRGEALASIAAVSQLEIKTRREEDQ
LATYIRFDSNELV----VAFQKGTSVTVKNLFYNVPARRNFLKSNTTELKHIIETFKRVS
LSHPEISFKFYNDDDLLFDF-AAGSLLDRMKSVFADNIDEALLEVEEVTDYITLTGYVTK
PNYLRKSKGDQYFFLNKRYVINKTINHAVFSAFENILEKGDYPFFVLFMEVDPKKVDVNV
HPSKLEVKFDDEREIYAFVHAVVRKTIGSYDLTTEQKLRPQNDKYDFSDRP---AVERET
KKYNEE--------DEINAASAPQSAPHPFESRPLQSTQEKESETP-----IVLLHNKYI
LSQIKSGLMIIDAHVAHERILYEQALNSFNANIPFSQHLLFPQVVDMDPADYELTKELEP
YLTNLGFTLKFK--PKYRIIGIPSDLKTEHEVDTLLDIIHEYRKNQQE-KILDVKDNLAK
SYSCKAAIKAGDKLDEKEMRILVDKLFATSMPYVCPHGRPIIIKIPIEEFDKRFGRT
>WP_012503130.1_DNA_mismatch_repair_protein_MutL_[Chlorobaculum_parvum]
M-PSIAKLPDIVANKISAGEVVQRPASVVKELLENSIDSGASAITVVIKEAGRQLVRIID
NGCGMDSDDALLSVERFATSKISDVDDLNALRTLGFRGEALASISSVSHFELKTRRQSEP
VGIQLISNGGEIEGPQPAQCEPGTSISVRNLFFNVPARRKFLKSNATEFKHIHETVKAFV
LAYPEIEWRLINDDHELFRT-----VRERLSHFYGEGFGESLIEVTEENDYMTIGGYLGK
PGMMVRQKYDQYFYINRRLIQNRMLVQAVQQAYAELLEERQSPFALLFLGLDPSLVDVNV
HPAKLEVKFEDEKSIRSMVYPVVKRAVRTADF---ATVAPSP-------APAYSDFSGKS
STTGDL---------------------TPSADQPSAQNPVAPDKEP-----IWQLHNKYI
ICQIKTGLMIIDQHVAHERVLYERAIDVMNEAVPNSQQLLFPQKIDLKP-QYEVYEEISE
ELYRLGFTIRPFGGLSVMIEGVPPDVRDGNEATILQDMIAEYQENASK-LKLEKRDNLAK
SYSCRNAIMTGQKLDVEQMRMLIDRLFATRMPYVCPHGRPVIIRLSLGELDRMFGRT
>WP_006365649.1_DNA_mismatch_repair_endonuclease_MutL_[Chlorobium_ferrooxidans]
M-ARIARLPDSIANKISAGEVVQRPASVVKELLENSIDAGADKITLSVKDAGKELIRIVD
NGAGMLREDALLCVERFATSKIIGVEDLDSLKTLGFRGEALASISSVSHFELKTRTAKET
LGLRFRYEGGVLAEESGVQGEQGTTMSVRNLFYNVPARRKFLKSNATEFQHIFEVIKSFA
LAYPEIEWRMYNDDEELFRT-----MAERLNFFYGSDFSDSLIELSEENDYLSIRGFLGK
PAMQKRKKLDQYFFINRRVIQNRMLSQAVQQAYGELLVERQAPFVLLFLEIDPSRIDVNV
HPAKLEVRFDDERSVRNMFYPVIKRAIQLHDF----------ARDDAFGAPSFQDIPDRS
MTTGDL--------LQSELFTGRSGSPAPKSQSELRGQPNPKEAEP-----IWQLHNKYL
ICQIKTGLMIIDQHVAHERVLYERAVDVMTQNVPNSQQLLFPQKVEFRP-EYEVFEEIRD
DLYRLGFNLRLFGNKTIMIEGVPQDVKPGTEVTILQEMIAEYQDNASR-LKLDKRDNLAK
SYSCRNAIMTGQKLNLEEMRTLIDNLFATRDPYSCPHGRPVIIKLSLDQLDRMFGRK
>WP_013559719.1_DNA_mismatch_repair_endonuclease_MutL_[Anaerolinea_thermophila]
MP--IHLLPEEVASQIAAGEVVERPASVVKELIENALDAHARQIVVRVENAGRRAIEVAD
DGDGIPQSELALAVMRHATSKLQTAEDLFRIATLGFRGEALASIASVSHFSLVSRPAHQS
VAARIRVDGGKIGTVEVVGAPVGTLVRVEDLFFNVPARLKFLKRDQTERQQIDALVTRYA
LAYPQVRFQLFHDGTPIFQTTGNGNRREVLAQLYDVEISRQMLEVEYEDEMVSVSGF-TS
PGLTRSNRKEITFFVNGRWVQDTALSTALLQAYHTLLMVGRYPMAILFINLHPEEVDVNV
HPTKAEVRFRNPDRVFSAVSRAVRRSLMISNP----------------QRP---QIDPAW
EMSRQA--------TTSEQTGETTVSPTP-------LPQATQSPLP-LLRLVGQVAMAYL
VAEGPDGLYLIDQHAAHERVLFERFIQK-KGEGIPAQALLEPALVHLSPSQARLLEDEVD
TLNRLGFHIEPFGPSTFRVSAIPALLSGADPVQAVRAVVEDFE-----EDETPLQSEVEA
RLICRTAVKAGQVLSPEEQRALLRDLEACQSPRTCPHGRPTMIHLSADLLERQFGRK
>WP_012882246.1_DNA_mismatch_repair_endonuclease_MutL_[Dehalococcoides_mccartyi]
MP--IKLLDKTTIARIAAGEVIERPSSVVKELLENSLDAGAKRVDVVIREGGIGYIEVSD
DGCGIVFSEVLLAFERHATSKLSSFEDIYAISSLGFRGEALPSIAAVADLEMLTAARTEE
SGTYLSLSGGEMVKHTRMARSPGTTIKLTRLFSRVPARLKFLKTPQREASKVSEVVLSYA
LAYPEVKFTLSIDGRNTLNTPGNGKLRDAVLEIYGNDVASKMLDLSYRSSSINISGLVSP
PEISRSNRNSLHFFVNRRLIQSRALQKAVEQAYSGLLIVGRYPMGVINIWLDGALVDVNI
HPTKAEVKFSDENAVFTSVQRVVRSALVEKPP-----IEETPQQEAARQEP---DIPKPI
GVTQQY---------ASPLIQSAKTSSLP------------------LLRLVGQIGGLYL
LAEGPDGLYIIDQHAAHERIRYEEIASQI-PSENARQSLLEPFILELNP-QEAMIEKCKS
ELDLMGFEIEEFGRRVFRVQSIPAGFTAPQAKALLSELVDNPK-----DAPAEIKERLRR
LMACHTAVRAGQVLTEAEMRELLLKLEKTAVPGHCPHGRPTIVKIDFSQLEKDFKRT
>WP_066784461.1_DNA_mismatch_repair_endonuclease_MutL_[Chloroflexus_islandicus]
MP--IRLLDETIAAQIAAGEVVERPASVVKELVENALDAGARRIVVEARGGGLREIRVQD
DGCGIPADEVELAFARHATSKLQSAEDLWAIRTLGFRGEALPSIASVAQVICVTRVAEAE
LGVELRIAGGEVQSRLPCGCPVGTTITVRNLFYNTPVRREYLRSEATETGAISAIVQQYA
LAYPEVSFSLVVDGRVMFQTAGDGDLRAVAVELYGLEVGRALLPVQAEAGAVAVRGLISP
PDLTRSSRSYLSLFANRRALQRGALAAVVENAYHTMLMKGRFPIAILDLRVHPAAIDVNV
HPTKSEVKFRYAAHVHSVLGRAIRDALSGADI------------------P--WDAPDPA
TAQRRF--------AAEPVAPEPSAPVAPAVAMPN-APASTPSALP-PLRVVGQVGLTYI
VAEAPEGMYLIDQHAAHERITYEKLMNQYAQRAVETQQLLLPQAVELSPEASALLLGNAE
KLAEWGFALEPWGT----VRAMPATLPLDELAQALHEMAERLA-----SSPLEWREAMLI
TLACHTSVRAGQPLSHEEMRQLIRQLEQCASPRTCPHGRPTMILMTPAQLERQFGRR
>PMC26882.1_DNA_mismatch_repair_endonuclease_MutL_[Gardnerella_vaginalis]
M-GKIHELTNVLADQIAAGEVIERPASIVKELVENSLDANSKRIDIIVENSGLDSIRVID
DGSGIADDDVEIAFKRHATSKITTRRDLFKVRTMGFRGEALPSIASVADVTLTTATPGST
TGSLIHIHGGELVDVKPGPARQGTDVVVRELFFNTPARLKYLKSPQTELARITDIVNRLA
LANPQVAFSLTHNNKELFRTAGNDNLQQVVAAIYGIQVGKKMLPFAGEDNDFKISGLVSL
PELTRASRQYITITINHRYIRNFELTKAIINGYESKLMVGRYPIAVLNIQLDPVLVDVNV
HPAKREVRLSKEPQLAELIAKVIRQRISTENLQLNEAVKQYEASVITNGGPADSIVHEPV
VIHKKDELVSLQMQAYPFGSPDEQAPQKPIRAESIEKSDQSQKRFP-DLQYIGQLQGTFL
LAQAGDGLYIVDQHAAQERINYEKFRKEIGQVSDDQQTFLVPLVLNYST-DTMTITQHLD
TLEAVGLHLESFGPNSFILRSHPTWFAEGQEEATAKEMIEWLINDGKI-SVHDFRQRTAI
MMSCKRAIKANHHLDDREAKALLQRLPKCENPFNCPHGRPVTVHFNDRDLEKMFKRI
>WP_059134156.1_DNA_mismatch_repair_endonuclease_MutL_[Streptomyces_alboniger]
MA--IQELPIQVANQIAAGEVVERPASVVKELVENAIDAGASEIAIHIKEAGLRSIQVID
NGKGIAADQVGLAFKRHATSKIYSSSDLFRIRTLGFRGEALPSIASVSEVTMSTSDG--E
SSSEIYIKDGEIIDQKSSALRRGTSVLVENLFYNTPARLKYLKSLQTELAHITDIINRES
LGHPDIRFNYTHDGKTLLSTNGKGRVNEVLAAIYGFRQAKDMVAIEGENLDFHISGYVTL
PAVTRASKSYMSLFVNGRFIKNYKLNQAILKGYGSKLMVGRYPIAVIYIELDPQLIDVNV
HPTKQEVRISKEDDLYDMIKTGIIDALAPVQRDDGQSVNNSDSSGQNNYRPSAIQSSHGS
DTKQDAVQVPTYLRSSVAYLDTEQEVDLPKSHNKPVAIVDRNMSFP-ELTYVGQMQGTYL
VAENEMGMYLVDQHAAQERIKYEYYRDTIMEFGTAMQSLLLPIVFDFSNSEAQEIDQIRP
KLLKMGIDLEPFGPNAFQLQQHPIWMGKKNVQKIVEDLIALVLEDPKA-TVGNYREATAI
MMSCKRSIKANHYLDDMQAKQLLHDLAYTKNPYNCPHGRPVLVHFSNYEIERMFKRI
>SGC95817.1_DNA_mismatch_repair_protein_mutL_[Mycobacterium_tuberculosis]
MAIRI--LPPQLANQIAAGEVVERPASVVKELVENSLDAGATRIDIDIERGGEKLIRIRD
NGCGIAKDELALALARHATSKIATLDDLEAIMSMGFRGEALASISSVSRLTFTSRTRDQN
EAWQAYAEGREMATLKPAAHPAGSTVEVLDLFFNTPARRKFLRTEKTEFGHIDEVVRRIA
LSRFDVAINLTHNGKLMRQYRPVKAQERRLGAICGTAFMQQALAVTWSHEELEIRGWVAS
PAEYNGPADLQYCYVNGRMMRDRLINHAIRQAYEDRLSGDQQPAYVLYLTIDPRQVDVNV
HPAKHEVRFHQARLVHDFIYQAVLSVLKQH-E-----TQHVP-----ENRAEALTPPPHR
ETT-GGPKEAGIYQ---------SLMQTPAET----ENRISAASEPSFGKILTLYPPCYA
LIETDAGIALFSLSKASHYLRCQQL----GEQGLKSQPLMIPLQMALNAQECETFTQFAG
VLRTFGIEGSVSRGK-ATIRTVSLPLRQQNLPHLIPELLRFLADE-----------KAIA
SRLAEMLVSEPAAQSKAQAVQLLADV-----ERLCPQRRPLLQLIDLTEVVAALRHE
