# Supplementary material for: Complex Evolution of the Mismatch Repair System in Eukaryotes is Illuminated by Novel Archaeal Genomes
Source: J Mol Evol. 2021 Jan 7;89(1):12–8. doi: 10.1007/s00239-020-09979-5 (PMC7884376; doi:10.1007/s00239-020-09979-5)
Supplement: Supplementary file 4 — (contree 11 kb) [file 239_2020_9979_MOESM4_ESM.contree]

(Monocercomonoides_9139:1.1286871416,(((((((((Monocercomonoides_11411:0.9767201615,((NP_014317.4_ATP-binding_mismatch_repair_protein__Saccharomyces_cerevisiae_S288c_:1.0788815644,XP_014768074.1_mismatch_repair_endonuclease_PMS2-like__Octopus_bimaculoides_:0.7658082208)100:0.2190261781,(AEE82175.1_DNA_mismatch_repair_protein__Arabidopsis_thaliana_:0.0000025216,ANM67476.1_DNA_mismatch_repair_protein__Arabidopsis_thaliana_:0.0137596662)100:0.7704845197)96:0.2283796867)100:0.4883159721,XP_014781131.1_PMS1_protein_homolog_1-like__Octopus_bimaculoides_:2.5019164027)47:0.0443551188,XP_001322219.1_ATPase__Trichomonas_vaginalis_G3_:3.1934073459)92:0.4175362762,(XP_001301639.1_ATPase__Trichomonas_vaginalis_G3_:2.4096931671,NP_013135.1_mismatch_repair_protein_MLH2__Saccharomyces_cerevisiae_S288c_:4.5193400216)69:0.0894760445)62:0.2041090193,((Monocercomonoides_16762:1.8528467400,(NP_015161.1_mismatch_repair_protein_MLH3__Saccharomyces_cerevisiae_S288c_:2.0371043538,ANM66353.1_MUTL_protein_homolog_3__Arabidopsis_thaliana_:1.5982575249)97:0.3657597486)88:0.1871109661,XP_014789721.1_uncharacterized_protein_LOC106883281__Octopus_bimaculoides_:2.5507539624)99:0.6181305471)77:0.2221327761,(((((((((WP_011712715.1_DNA_mismatch_repair_protein_MutL__Magnetococcus_marinus_:0.9317455859,((NP_221226.1_DNA_mismatch_repair_protein__Rickettsia_prowazekii_str._Madrid_E_:0.9762258029,(WP_010963168.1_DNA_mismatch_repair_protein_MutL__Wolbachia_endosymbiont_of_Drosophila_melanogaster_:0.9852721264,WP_013950858.1_DNA_mismatch_repair_protein__Candidatus_Midichloria_mitochondrii_:1.3001305419)97:0.0697851675)99:0.1982340051,WP_012651019.1_DNA_mismatch_repair_protein_MutL__Rhizobium_Agrobacterium_group_:0.6971067452)100:0.2500642194)100:0.2662576128,(((NP_229999.1_DNA_mismatch_repair_protein__Vibrio_cholerae_O1_biovar_El_Tor_str._N16961_:0.3175814779,(YP_855465.1_DNA_mismatch_repair_protein__Aeromonas_hydrophila_subsp._hydrophila_ATCC_7966_:0.5136233844,(NP_418591.1_methyl-directed_mismatch_repair_protein__Escherichia_coli_str._K-12_substr._MG1655_:0.3100719504,SGC95817.1_DNA_mismatch_repair_protein_mutL__Mycobacterium_tuberculosis_:0.2994493576)100:0.3432373104)100:0.1904454211)100:0.6903928575,YP_096702.1_DNA_mismatch_repair_protein_MutL__Legionella_pneumophila_subsp._pneumophila_str._Philadelphia_1_:1.4500830119)99:0.4101586831,((WP_011634865.1_DNA_mismatch_repair_endonuclease_MutL__Nitrosomonas_eutropha_:0.5523351636,(WP_027788302.1_DNA_mismatch_repair_endonuclease_MutL__Burkholderia_cepacia_:0.2758178707,WP_011002478.1_DNA_mismatch_repair_protein_MutL__Ralstonia_solanacearum_:0.2627297682)100:0.4012333636)100:0.2408015741,NP_274454.1_DNA_mismatch_repair_protein__Neisseria_meningitidis_MC58_:0.6430985533)100:0.1294490197)96:0.1710627074)100:0.2418176411,((WP_013564560.1_DNA_mismatch_repair_endonuclease_MutL__Isosphaera_pallida_:0.6255849431,WP_010036653.1_DNA_mismatch_repair_endonuclease_MutL__Gemmata_obscuriglobus_:0.6590152377)100:0.2008457942,WP_014437425.1_DNA_mismatch_repair_endonuclease_MutL__Phycisphaera_mikurensis_:1.2153358539)100:0.2698958403)93:0.1686048284,(((WP_053228156.1_DNA_mismatch_repair_endonuclease_MutL__Spirochaeta_cellobiosiphila__Spirochaetes:1.0494977452,WP_078933475.1_hypothetical__Treponema_porcinum__Spirochaetes:1.4335342430)98:0.2233162894,WP_083051322.1_DNA_mismatch_repair_endonuclease_MutL__Marispirochaeta_aestuarii__Spirochaetes:0.7065003270)100:1.2717294961,((((WP_015151579.1_DNA_mismatch_repair_MutL__Oscillatoria_acuminata__Cyanobacteria:0.2828479155,WP_073607980.1_DNA_mismatch_repair_endonuclease_MutL__Phormidium_tenue__Cyanobacteria:0.8896303030)57:0.0852605424,WP_012409673.1_DNA_mismatch_repair_MutL__Nostoc_punctiforme__Cyanobacteria:0.3631326853)59:0.0657650922,WP_015142362.1_DNA_mismatch_repair_MutL__Pleurocapsa_minor__Cyanobacteria:0.2981961914)100:1.1408928989,(XP_005704490.1_DNA_mismatch_repair_MutL__Galdieria_sulphuraria__Rhodophyta:1.9903465770,(scaffold-WEJN-2005367-Mazzaella_japonica:2.0250803742,scaffold-VZWX-2002448-Ceramium_kondoi:2.2193481491)99:1.2490392931)82:0.2279534881)99:0.7970168762)84:0.3345379073)39:0.0771752786,((((((((((WP_013177337.1_DNA_mismatch_repair_protein_MutL__Truepera_radiovictrix_:0.4516554649,WP_013704270.1_DNA_mismatch_repair_endonuclease_MutL__Marinithermus_hydrothermalis__Deino:0.3168342409)99:0.1305428588,YP_144589.1_DNA_mismatch_repair_protein_MutL__Thermus_thermophilus_HB8_:1.1324089123)100:0.4735001070,WP_075830050.1_DNA_mismatch_repair_MutL__Deinococcus_marmoris__Deino:0.9780689791)100:0.8354588924,((WP_006055297.1_DNA_mismatch_repair_protein_MutL__Halogeometricum_borinquense_:0.2606738537,WP_014556810.1_DNA_mismatch_repair_protein_MutL__Haloquadratum_walsbyi_:1.0823045930)99:0.1956917220,WP_004041819.1_DNA_mismatch_repair_protein_MutL__Haloferax_volcanii_:0.3563373008)100:0.5356175460)99:0.3925043656,(((WP_006056328.1_DNA_mismatch_repair_protein_MutL__Halogeometricum_borinquense_:0.1723694451,WP_004044380.1_DNA_mismatch_repair_protein_MutL__Haloferax_volcanii_:0.2466979320)99:0.0810198263,WP_014555328.1_DNA_mismatch_repair_protein_MutL__Haloquadratum_walsbyi_:0.4841450447)63:0.1235207055,WP_049939016.1_DNA_mismatch_repair_protein_MutL__Haloarcula_marismortui_:0.3721513323)100:0.7474424799)99:0.2818136026,((WP_013559719.1_DNA_mismatch_repair_endonuclease_MutL__Anaerolinea_thermophila_:0.8389031375,WP_066784461.1_DNA_mismatch_repair_endonuclease_MutL__Chloroflexus_islandicus_:0.7695268217)96:0.1865874507,WP_012882246.1_DNA_mismatch_repair_endonuclease_MutL__Dehalococcoides_mccartyi_:1.1167214000)76:0.2305005865)61:0.1199059836,(((WP_011099529.1_DNA_mismatch_repair_MutL__Clostridium_tetani__Firmicutes:1.0643678761,CBK80545.1_DNA_mismatch_repair_MutL__Coprococcus_catus_GD_7__Firmicutes:1.0191117779)100:0.3702343231,(((((WP_089171655.1_DNA_mismatch_repair_endonuclease_MutL__Bacillus_cereus__Firmicutes:0.5005021491,WP_049319002.1_DNA_mismatch_repair_endonuclease_MutL__Staphylococcus_aureus__Firmicutes:0.6020547780)97:0.1029672741,(PMC26882.1_DNA_mismatch_repair_endonuclease_MutL__Gardnerella_vaginalis_:0.7581885844,WP_059134156.1_DNA_mismatch_repair_endonuclease_MutL__Streptomyces_alboniger_:0.6888297999)97:0.1325460886)100:0.6555575095,WP_083779187.1_DNA_mismatch_repair_endonuclease_MutL__Thermincola_potens_:0.8379388514)99:0.1195116848,WP_078809809.1_DNA_mismatch_repair_endonuclease_MutL__Selenihalanaerobacter_shriftii_:0.6897865471)99:0.1535180001,(((WP_013195584.1_DNA_mismatch_repair_protein__Methanohalobium_evestigatum_:0.3862213873,WP_013899212.1_DNA_mismatch_repair_protein__Methanosalsum_zhilinae_:0.5855337351)99:0.0969137822,AKB13816.1_DNA_mismatch_repair_protein_MutL__Methanosarcina_thermophila_TM-1_:0.5460751488)100:0.2899107964,WP_011844786.1_DNA_mismatch_repair_protein_MutL__Methanoculleus_marisnigri_:0.9862778407)100:0.4256194293)70:0.0943266819)67:0.0516836417,WP_011195876.1_DNA_mismatch_repair_protein_MutL__Symbiobacterium_thermophilum_:1.0597496108)34:0.0646371046)54:0.0823978865,(((WP_013182906.1_DNA_mismatch_repair_MutL__Waddlia_chondrophila__Chlamydiae:0.6714138537,WP_011174689.1_DNA_mismatch_repair_endonuclease_MutL__Candidatus_Protochlamydia_amoebophila__Chlamydiae:0.7672582136)100:0.1290314886,WP_013924303.1_DNA_mismatch_repair_MutL__Parachlamydia_acanthamoebae__Chlamydiae:0.4281897325)100:1.0021619155,((WP_009962921.1_DNA_mismatch_repair_endonuclease_MutL__Verrucomicrobium_spinosum_:0.6485135064,WP_012419146.1_DNA_mismatch_repair_protein_MutL__Akkermansia_muciniphila_:1.2638362669)100:0.2687038609,WP_012376846.1_DNA_mismatch_repair_protein_MutL__Opitutus_terrae_:1.0092419177)99:0.2515319388)84:0.2030835601)31:0.0325765822,((KXH77024.1_hypothetical_protein_AM324_04485__Candidatus_Thorarchaeota_archaeon_SMTZ1-83_:0.5896711951,KXH75573.1_hypothetical_protein_AM325_04095__Candidatus_Thorarchaeota_archaeon_SMTZ1-45_:0.5277681927)100:1.2258867703,WP_012997053.1_DNA_mismatch_repair_protein_MutL__Aciduliprofundum_boonei_:1.1838898869)38:0.2514291361)32:0.0410862165,((WP_072716164.1_DNA_mismatch_repair_endonuclease_MutL__Rhodothermus_profundi__Bacteroidetes:0.5106131915,(WP_013455430.1_DNA_mismatch_repair_endonuclease_MutL__Marivirga_tractuosa__Bacteroidetes:0.6449372430,WP_089709088.1_DNA_mismatch_repair_endonuclease_MutL__Chitinophaga_costaii__Bacteroidetes:0.5767685999)100:0.3207032565)100:0.1885001634,(WP_041356125.1_DNA_mismatch_repair_endonuclease_MutL__Melioribacter_roseus_:0.7449321100,(WP_012503130.1_DNA_mismatch_repair_protein_MutL__Chlorobaculum_parvum_:0.2447326194,WP_006365649.1_DNA_mismatch_repair_endonuclease_MutL__Chlorobium_ferrooxidans_:0.3057392749)100:0.5286783092)95:0.2041534663)100:0.6645005651)21:0.0358842127)64:0.1112673248,((WP_047754117.1_DNA_mismatch_repair_endonuclease_MutL__Kosmotoga_pacifica__Thermotogae:0.9110998770,((WP_004101017.1_DNA_mismatch_repair_MutL__Thermosipho_africanus__Thermotogae:0.6112172341,WP_033191705.1_DNA_mismatch_repair_endonuclease_MutL__Fervidobacterium_islandicum__Thermotogae:0.5771330489)100:0.3669027147,WP_041082018.1_DNA_mismatch_repair_endonuclease_MutL__Thermotoga_profunda__Thermotogae:1.3174234244)100:0.2276561557)100:0.6618510526,OLS23736.1_DNA_mismatch_repair_protein_MutL__Candidatus_Heimdallarchaeota_archaeon_LC_3_:1.7462779394)76:0.1296421043)75:0.0955548413,(WP_014936401.1_DNA_mismatch_repair_endonuclease_MutL__Brachyspira_pilosicoli__Spirochaetes:1.8496530311,OLS32811.1_DNA_mismatch_repair_protein_MutL__Candidatus_Heimdallarchaeota_archaeon_AB_125_:1.2250269965)74:0.1339806512)88:0.1242191954,(WP_012675454.1_DNA_mismatch_repair_protein_MutL__Persephonella_marina_:1.1490711922,(WP_012963064.1_DNA_mismatch_repair_endonuclease_MutL__Hydrogenobacter_thermophilus_:0.8493019410,WP_010881021.1_DNA_mismatch_repair_protein_MutL__Aquifex_aeolicus_:0.5873797403)100:1.0697537009)100:0.8183780776)75:0.0478217755,OLS26192.1_DNA_mismatch_repair_protein_MutL__Candidatus_Heimdallarchaeota_archaeon_LC_2_:2.0240274604)95:0.1660996264)63:0.1754841891,Monocercomonoides_4473:2.7192327305)100:0.7660836619,(XP_001317043.1_DNA_mismatch_repair_protein__Trichomonas_vaginalis_G3_:1.0802591916,(XP_001320376.1_DNA_mismatch_repair_protein__Trichomonas_vaginalis_G3_:1.1103875852,XP_001322952.1_DNA_mismatch_repair_protein__Trichomonas_vaginalis_G3_:1.8409719923)55:0.2115122046)100:0.8039881521)100:0.5960899615,AEE82726.1_MUTL-homologue_1__Arabidopsis_thaliana_:0.8909161117)74:0.1725277178,(NP_013890.1_mismatch_repair_ATPase_MLH1__Saccharomyces_cerevisiae_S288c_:1.0001617100,XP_014772572.1_DNA_mismatch_repair_protein_Mlh1-like__Octopus_bimaculoides_:0.5856740370)99:0.2323050016);
