# Supplementary material for: Complex Evolution of the Mismatch Repair System in Eukaryotes is Illuminated by Novel Archaeal Genomes
Source: J Mol Evol. 2021 Jan 7;89(1):12–8. doi: 10.1007/s00239-020-09979-5 (PMC7884376; doi:10.1007/s00239-020-09979-5)
Supplement: Supplementary file 5 — (txt 11 kb) [file 239_2020_9979_MOESM5_ESM.txt]

(Monocercomonoides_1208_msh:1.1497514303,((((((Monocercomonoides_3068_msh:1.8796583849,(NP_010382.3_mismatch_repair_ATPase_MSH6__Saccharomyces_cerevisiae_S288c_:1.5991381008,(XP_014785487.1_DNA_mismatch_repair_protein_Msh6-like__Octopus_bimaculoides_:0.8882213362,AEE82120.1_MUTS_homolog_6__Arabidopsis_thaliana_:1.0714251104)100:0.422518)78:0.109607)75:0.060829,AEE76904.1_MUTS_homolog_7__Arabidopsis_thaliana_:1.7046781733)100:0.572405,((Monocercomonoides_10770_msh:1.8830553470,(XP_014787674.1_DNA_mismatch_repair_protein_Msh3-like__Octopus_bimaculoides_:0.9380385969,AEE85075.1_homolog_of_DNA_mismatch_repair_protein_MSH3__Arabidopsis_thaliana_:1.0920513935)100:0.281005)100:0.179359,NP_010016.2_mismatch_repair_protein_MSH3__Saccharomyces_cerevisiae_S288c_:1.8979138309)100:0.726891)100:0.326996,(((((((((((((NP_011988.1_mismatch_repair_ATPase_MSH1__Saccharomyces_cerevisiae_S288c_:1.6319980552,CEG65600.1_Putative_DNA_mismatch_repair_MutS__Rhizopus_microsporus__Fungi:1.0362664959)100:0.442045,XP_022787029.1_uncharacterized_LOC111327176__Stylophora_pistillata__Metazoa:1.4795207475)100:0.147196,XP_002898751.1_DNA_mismatch_repair_MSH1__Phytophthora_infestans_T30-4__SAR:1.6371346870)99:0.181624,XP_643371.1_hypothetical_protein_DDB_G0275999__Dictyostelium_discoideum_AX4_:1.2037552555)62:0.125555,NP_220682.1_DNA_mismatch_repair_protein_MutS__Rickettsia_prowazekii_str._Madrid_E_:1.0137859687)42:0.069667,((WP_041580618.1_DNA_mismatch_repair_protein_MutS__Wolbachia_endosymbiont_of_Drosophila_melanogaster_:0.6992032741,WP_013951105.1_DNA_mismatch_repair_protein_MutS__Candidatus_Midichloria_mitochondrii_:0.7120936782)98:0.097356,WP_025392906.1_DNA_mismatch_repair_protein_MutS__Rhizobium_leguminosarum_:0.8622287648)91:0.131338)99:0.401903,((((NP_230186.1_DNA_mismatch_repair_protein_MutS__Vibrio_cholerae_O1_biovar_El_Tor_str._N16961_:0.2005371179,NP_417213.1_methyl-directed_mismatch_repair_protein__Escherichia_coli_str._K-12_substr._MG1655_:0.2478260983)100:0.315370,YP_095831.1_DNA_mismatch_repair_protein_MutS__Legionella_pneumophila_subsp._pneumophila_str._Philadelphia_1_:0.5638357307)100:0.059744,((WP_011635042.1_DNA_mismatch_repair_protein_MutS__Nitrosomonas_eutropha_:0.4290695228,WP_049098137.1_DNA_mismatch_repair_protein_MutS__Burkholderia_cepacia_:0.4027038464)100:0.074507,NP_275145.1_DNA_mismatch_repair_protein_MutS__Neisseria_meningitidis_MC58_:0.6748052247)100:0.260823)100:0.489739,((WP_010043898.1_DNA_mismatch_repair_protein_MutS__Gemmata_obscuriglobus_:0.6810812546,WP_044253057.1_DNA_mismatch_repair_MutS__Isosphaera_pallida__Planctomycetes:0.4747531252)89:0.142191,WP_014437821.1_DNA_mismatch_repair_MutS__Phycisphaera_mikurensis__Planctomycetes:1.1771616738)97:0.188526)97:0.137895)64:0.083258,(((WP_072714310.1_DNA_mismatch_repair_MutS__Rhodothermus_profundi__Bacteroidetes:0.3065012315,WP_013454421.1_DNA_mismatch_repair_MutS__Marivirga_tractuosa__Bacteroidetes:0.7533046278)100:0.132632,WP_014856596.1_DNA_mismatch_repair_MutS__Melioribacter_roseus__Chlorobi:0.4667472708)98:0.131859,(WP_012502821.1_DNA_mismatch_repair_MutS__Chlorobaculum_parvum__Chlorobi:0.2438769493,WP_006366200.1_DNA_mismatch_repair_MutS__Chlorobium_ferrooxidans__Chlorobi:0.2326238081)100:0.624475)100:0.226916)45:0.048360,(KUK46777.1_DNA_mismatch_repair_protein_MutS__Anaerolinea_thermophila__Chloroflexi:0.7224346240,(WP_023652524.1_DNA_mismatch_repair_protein_MutS__Dehalococcoides_mccartyi__Chloroflexi:0.6486033227,WP_066791566.1_DNA_mismatch_repair_protein_MutS__Chloroflexus_islandicus__Chloroflexi:0.8903638925)63:0.119242)100:0.240565)49:0.048928,(((CCB92281.1_DNA_mismatch_repair_mutS__Waddlia_chondrophila_2032_99__Chlamydiae:0.3168262139,WP_013925327.1_DNA_mismatch_repair_MutS__Parachlamydia_acanthamoebae__Chlamydiae:0.2534017111)95:0.069769,WP_044045044.1_DNA_mismatch_repair_MutS__Candidatus_Protochlamydia_amoebophila__Chlamydiae:0.2486296427)100:0.550674,((WP_012419400.1_DNA_mismatch_repair_MutS__Akkermansia_muciniphila__Verrucomicrobia:0.4081421808,WP_009958798.1_DNA_mismatch_repair_MutS__Verrucomicrobium_spinosum__Verrucomicrobia:0.4895873132)100:0.267812,WP_012376555.1_DNA_mismatch_repair_MutS__Opitutus_terrae__Verrucomicrobia:1.0352064861)100:0.246741)64:0.104127)59:0.091503,((((((((WP_013177336.1_DNA_mismatch_repair_protein_MutS__Truepera_radiovictrix_:0.3113315861,WP_041658342.1_DNA_mismatch_repair_MutS__Marinithermus_hydrothermalis__Deino:0.1930429778)100:0.064495,(YP_144590.1_DNA_mismatch_repair_protein_MutS__Thermus_thermophilus_HB8_:0.4343920952,WP_075836665.1_DNA_mismatch_repair_MutS__Deinococcus_marmoris__Deino:0.7090712527)98:0.122469)100:0.651914,(((WP_006055296.1_DNA_mismatch_repair_protein_MutS__Halogeometricum_borinquense_:0.1781266205,WP_014556811.1_DNA_mismatch_repair_protein_MutS__Haloquadratum_walsbyi_:0.4907449449)100:0.112255,WP_004041820.1_DNA_mismatch_repair_protein_MutS__Haloferax_volcanii_:0.2308555926)100:0.254582,WP_049939073.1_DNA_mismatch_repair_protein_MutS__Haloarcula_marismortui_:0.4361440230)100:0.316132)100:0.217966,(((WP_006056330.1_DNA_mismatch_repair_protein_MutS__Halogeometricum_borinquense_:0.0952559497,WP_014555348.1_DNA_mismatch_repair_protein_MutS__Haloquadratum_walsbyi_:0.4725109029)58:0.061010,WP_004044379.1_DNA_mismatch_repair_protein_MutS__Haloferax_volcanii_:0.1327745916)100:0.144313,WP_049939015.1_DNA_mismatch_repair_protein_MutS__Haloarcula_marismortui_:0.2342022257)100:0.910069)100:0.296098,SJZ60361.1_DNA_mismatch_repair_MutS__Selenihalanaerobacter_shriftii__Firmicutes:0.4343274177)59:0.082193,WP_011195885.1_DNA_mismatch_repair_MutS__Symbiobacterium_thermophilum__Firmicutes:0.6381765035)53:0.079690,((WP_023438198.1_DNA_mismatch_repair_MutS__Clostridium_tetani__Firmicutes:0.6798272135,CBK80544.1_DNA_mismatch_repair_MutS__Coprococcus_catus_GD_7__Firmicutes:0.5018771972)98:0.092034,((WP_000196032.1_DNA_mismatch_repair_MutS__Bacillus_cereus__Firmicutes:0.4354594458,PMC26881.1_DNA_mismatch_repair_protein_MutS__Gardnerella_vaginalis__Actinobacteria:0.5578746324)100:0.288599,WP_057142111.1_DNA_mismatch_repair_protein_MutS__Mycobacterium_tuberculosis__Actinobacteria:0.5550838676)100:0.315570)55:0.058406)65:0.080425,(((((((WP_015152009.1_DNA_mismatch_repair_MutS__Oscillatoria_acuminata__Cyanobacteria:0.2478542670,WP_012410117.1_DNA_mismatch_repair_MutS__Nostoc_punctiforme__Cyanobacteria:0.1654939716)95:0.039031,WP_015143143.1_DNA_mismatch_repair_MutS__Pleurocapsa_minor__Cyanobacteria:0.1667890747)97:0.090287,WP_073607124.1_DNA_mismatch_repair_MutS__Phormidium_tenue__Cyanobacteria:0.2423306746)99:0.177077,YP_002049133.1_DNA_mismatch_repair__Paulinella_chromatophora___chromatophore_:0.8371640712)99:0.138231,(((onekpUCRNscaffold_2000217_Megaceros_tosanus_Chlorophyta:0.4314514526,((XP_001752327.1_predicted__Physcomitrella_patens__Chlorophyta:0.4692871485,OAE22450.1_hypothetical_AXG93_3348s1080__Marchantia_polymorpha_subsp._ruderalis__Chlorophyta:0.4747042605)74:0.058694,onekpVIBOscaffold_2010560_Osmunda_javanica_Chlorophyta:0.5063944529)95:0.140027)100:0.676113,(XP_005718037.1_unnamed_product__Chondrus_crispus__Rhodophyta:0.4351157415,onekpIKWMscaffold_2025192_Gracilaria_lemaneiformi_Rhodophyta:0.3226835851)100:1.113810)99:0.164245,XP_005705648.1_DNA_mismatch_repair_MutS__Galdieria_sulphuraria__Rhodophyta:1.1253319982)97:0.077343)100:0.508238,(KXH77016.1_hypothetical_protein_AM324_04440__Candidatus_Thorarchaeota_archaeon_SMTZ1-83_:0.1900179679,OLS23162.1_DNA_mismatch_repair_protein_MutS:0.2208076426)100:0.625648)57:0.138273,(((WP_013195585.1_DNA_mismatch_repair_protein_MutS__Methanohalobium_evestigatum_:0.2064520001,WP_013899213.1_DNA_mismatch_repair_protein_MutS__Methanosalsum_zhilinae_:0.2278225300)100:0.096731,AKB13817.1_DNA_mismatch_repair_protein_MutS__Methanosarcina_thermophila_TM-1_:0.2633804037)100:0.172210,WP_011844785.1_DNA_mismatch_repair_protein_MutS__Methanoculleus_marisnigri_:0.6750701164)100:0.280309)46:0.049058)60:0.053522)35:0.044243,(((WP_014935096.1_DNA_mismatch_repair_MutS__Brachyspira_pilosicoli__Spirochaetes:0.8286253972,((WP_028973525.1_DNA_mismatch_repair_MutS__Spirochaeta_cellobiosiphila__Spirochaetes:0.4993553539,WP_083048296.1_DNA_mismatch_repair_MutS__Marispirochaeta_aestuarii__Spirochaetes:0.6354378578)100:0.212386,SJZ46493.1_DNA_mismatch_repair_MutS__Treponema_porcinum__Spirochaetes:0.7916492715)100:0.319917)99:0.298645,(((WP_047755350.1_DNA_mismatch_repair_MutS__Kosmotoga_pacifica__Thermotogae:0.5570346652,(WP_084384127.1_DNA_mismatch_repair_MutS__Fervidobacterium_islandicum__Thermotogae:0.5112694871,WP_041082197.1_DNA_mismatch_repair_MutS__Thermotoga_profunda__Thermotogae:0.5487373808)100:0.177235)100:0.648721,(WP_012676827.1_DNA_mismatch_repair_MutS__Persephonella_marina__Aquificae:0.3862171861,(WP_012962690.1_DNA_mismatch_repair_MutS__Hydrogenobacter_thermophilus__Aquificae:0.4549349264,WP_010880150.1_DNA_mismatch_repair_MutS__Aquifex_aeolicus__Aquificae:0.3305141629)100:0.302965)100:0.655446)72:0.084982,(WP_008084133.1_DNA_mismatch_repair_protein_MutS__Aciduliprofundum_boonei_:0.7091319190,WP_012966227.1_DNA_mismatch_repair_protein_MutS__Ferroglobus_placidus_:0.7561471028)73:0.135457)80:0.052587)59:0.038237,(((OLS32810.1_DNA_mismatch_repair_protein_MutS__Candidatus_Heimdallarchaeota_archaeon_AB_125_:0.8532756267,OLS26191.1_DNA_mismatch_repair_protein_MutS__Candidatus_Heimdallarchaeota_archaeon_LC_2_:1.1520134419)84:0.090959,KKK44459.1_DNA_mismatch_repair_protein_MutS__Lokiarchaeum_sp._GC14_75_:1.0367271674)83:0.089811,(((PIN70002.1_DNA_mismatch_repair_MutS__Candidatus_Woesearchaeota_archaeon_:0.4884138554,PIN80452.1_DNA_mismatch_repair_MutS__Candidatus_Woesearchaeota_archaeon_:0.5542144754)91:0.090399,OIO23275.1_DNA_mismatch_repair_MutS__Candidatus_Micrarchaeota_archaeon_:0.9602431333)70:0.061905,PIU02932.1_DNA_mismatch_repair_MutS__Candidatus_Diapherotrites_archaeon_:0.8267840924)96:0.152503)53:0.048453)51:0.023480)67:0.161212,OLS23735.1_DNA_mismatch_repair_protein_MutS__Candidatus_Heimdallarchaeota_archaeon_LC_3_:1.2843836962)100:0.319086)98:0.229230,(Monocercomonoides_11244_msh:1.6188380273,((NP_010127.1_MutS_family_protein_MSH5__Saccharomyces_cerevisiae_S288c_:2.7204798266,XP_014777653.1_mutS_protein_homolog_5-like__Octopus_bimaculoides_:1.2725853390)84:0.240061,AEE76384.1_MUTS-homologue_5__Arabidopsis_thaliana_:1.1161626351)84:0.277187)100:1.653334)76:0.145974,((Monocercomonoides_2206_msh:1.7008896058,NP_116652.1_MutS_family_protein_MSH4__Saccharomyces_cerevisiae_S288c_:2.1976936029)96:0.179058,(XP_014778440.1_mutS_protein_homolog_4-like__Octopus_bimaculoides_:1.1040606602,AEE83882.1_MUTS-like_protein_4__Arabidopsis_thaliana_:1.1585765544)96:0.199904)100:1.193985)100:1.453193,((NP_014551.1_mismatch_repair_ATPase_MSH2__Saccharomyces_cerevisiae_S288c_:0.8770922479,XP_014768650.1_DNA_mismatch_repair_protein_Msh2-like__Octopus_bimaculoides_:0.6969862400)100:0.190113,AEE76112.1_MUTS_homolog_2__Arabidopsis_thaliana_:0.7787596016)99:0.272837);
