# Supplementary material for: Complex Evolution of the Mismatch Repair System in Eukaryotes is Illuminated by Novel Archaeal Genomes
Source: J Mol Evol. 2021 Jan 7;89(1):12–8. doi: 10.1007/s00239-020-09979-5 (PMC7884376; doi:10.1007/s00239-020-09979-5)
Supplement: Supplementary file 6 — (trim 152 kb) [file 239_2020_9979_MOESM6_ESM.trim]

>WP_011713111.1_DNA_mismatch_repair_MutS_[Magnetococcus_marinus]_Alpha
--PKQTPMIAQYLSIKAAHPETLLFFRMGDFYELFFDDAKQAAEALNIALTSRGKSEGIP
MAGIPVHARQTYLNKLIEAGFKVAICEQMEPPGASKGPVRREVVRTVTPGTLTEESLLSP
RENNYLVSYLPAAKPHALAALDLSTGEFFALTLEREDQVAAELSRLEPAELLIPDNWEPE
PWLKGCLSRRGSWSFDGKEGARVLLEHFQVTSLESFGVADSPPCLGVCGALLHYCRETQK
EALSHITGLSRLHQQEGMVLDETCRRNLELNYNLKDGSRKSSLLGVMDRCITPMGSRLLA
QWINRPLQSLDAIATRQESVSWLRENLVAYQDLRERLRMVHDLERFLSRIALRRASPRDL
GGLRQTLQCLPQLYAILHSLAPSLLRILADHFNGHEALTKQLEQQLADELPLNLKEGETI
RLGFDQTLDTLRSLSRDGKSYLTKLEVEEREKTGIPSLKIKYHRSFGYSMEVTKTHLDKV
PPRYIQRQTMTNGVRYVTEELKEYEEQLLTAEERMLEREQLLFEALAEQVARQAETLQAS
ARAIATLDVLANFAHIAEERNYCRPLLHEGAVIEINQGRHPVVEQFSDTP-FVANDIRLD
-NRQRTGLITGPNMAGKSTLMRQVALIVLLAHTGACVPAGSAKIGRVDRIFTRVGASDDL
AGGRSTFMVEMTETAHILHHASERSLVILDEIGRGTSTYDGLSIAWAVAEHIHTQCQART
LFATHYHELTQLESQLDGVFNLTVEVKEWKDQILFLHTIVRGAADRSYGIHVAQLAGLPR
AVTRRAREVLADLEEHAVHHYQLTLFEPSPALLELKRVDPDELTPKEALEALYRLKELL-
MRVQQLPETLANQIAAGEVVERPASVIKELVENSIDAGASLIEVKAEQGGKRLMQVVDNG
HGMSEDEASLALTRHATSKIHTAEDLFRIATLGFRGEALPSVGSVAQLELATRIEENADG
VALTVMGGR--ASKRLAMPVGTRVTVRNLFFNTPARLKFLKADRTEANQIMELMQRFAIA
YPHVGFKLSLNGKEVQHYRAVAAYVERLGAVLGAEFIPNCMEINSGDAQMRVRGWVGLPT
LNRGSASAMHLFVNGRWVRDKVVTAAVREAYRDLMPRERFPLTALFVQVDPEEVDVNVHP
AKAEVRFRHGQSVYGLLRRTLAEVLHGMGAAPLPQGAL-SYSPAPGQPRPDHGPLGQAVA
QLHNLYIVAQSEQGMVLIDQHAAHERIVYERMKGAWKEKVETQMLLMPEVLQLSEVEAER
MSHWRSTLQQLGIAVEPFGQNAFVIREVPALLARGQIAPLVRDVVEQLESEAQDAVLASM
ACHGSVRSGRALTREEMNALLREMERTPHTGQCNHGRPTHVRLSLADLERLFERR
>NP_220682.1_DNA_mismatch_repair_MutS_[Rickettsia_prowazekii]_Alpha
NYNVATKMMQQYLDIKFAHLDCLLLFRMGDFYELFYEDAILASNILGIALTKRGKNCEIP
MCGVPYHALEHYLTKLIEENYKVAICDQLETPEEAKKVVTRDVTRIITPGTIIEENLISV
TEPNYLTSLVIKNKTASICCVDLSTSKIFVINVP-ETEILNELARLKSREILLSENLKS-
-----RITYQVDSFFAINKCEKIILDFYKIRDIKGIGEI-SNSQICAIGSILEYLSLTQK
QNIPHLPIPKIINFHNYMTIDFSTRRNLEIVTNLQ-GNLYGSVLNTLNHTVTTQGGRLLY
HFLSSPLTNIAKINHRLNITEFFYSN----TRIRELLKNTSDIERCLTRITMNRSSGRDL
LSIKYTLETAKTIKGLF----SESLPHFEKIIKPDAELYNLIHMSIREDAPNNLNDGGII
KYEFHPKIAQLNDLINNKKLHVEKLKDQYRKETRIESLKISHNNVLGFFIDITPKNVNKI
LDKFIHRQTTINSVRYTTYELQNLENELVNAQTLVIRLEKELYTDICRKVIEKSSYLKIL
ANSLSGLDVFCNFAYIADEYDYTKPEFTNDLSFDIVKGRHPVVEAALRKTSFVYNDCHLS
E--ERIWLITGPNMAGKSTYLRQNAIITIIAQIGSFVPAKSAKIGVVDKIFSRIGAADDL
IKGQSTFMAEMLETSAILAQSTKNSLIILDEVGRGTSTYDGVSIAWSVLEYIHDKLQCRC
LFATHYHELTVMKNFLPALQNYTIAIEESGKDILFLHNIILGASNKSYGLHVAALAGLPT
SVINRAAQILLKFEKISISKNNLSLFNNSKL-EEFKTIDPDKISPKEALELIYKFKKLV-
M-IKFLSESTINRIAAGEVIERPASVVKELVENAIDGGSTKIDIILERAGKNLIIVSDDG
IGMTDKELEIAVKRHTTSKL-NESDFFNIHTFGFRGEALASIAAISKMLITSKKREADKA
FQIKLIGGK--QITVSVHNEGTKIEVRDLFFATPARLKFLRSDKTELAASIDIVKKIALA
HPRISFNLIHDNKNLLKLKGQNNLKQRIIDVIGDVFIKNAAYIDFKTPDFSICGYTSIPT
YNKASSEDQFLFINNRPIKDKLLQVALRVAYQDYLARDRYALCVIFLQIDPQLVDVNVHP
AKAEVRFHDPNYVRNILIEAIKNALTNKSQITAPHKATTAYHTLPYGKIEKQYKFGVAKA
QLHTTYIISQTEDSIVIIDQHAAYERLGYAKIKYCLNGELVKQRLLIPEIVELSSQKADC
LYENREKLFKLSLTIEKFGEKSIIVTEIPNILGDVNVQKLIQDLADHLSKELIEHVIKIY
ICHYSIRAARKLSADEMNSLLRQMENMSFSAQCNNNRPTYIELKLKDIELLFRL-
>WP_041580618.1_DNA_mismatch_repair_MutS_[Wolbachia_endosymbiont_of_Drosophila_melanogaster]_Alpha
-KEKNTPVMEQYLNLKAQYKDHLLFYRLGDFYELFFDDAIKAAKLLNIVLTKRGNSCGIP
MCGVPAHSSESYLHKLIDLGFKVAICDQLETADEAKKIVKRDVVRVVTPGTIIEDSLLED
KSNNYLASIVEQNDEYAISWLELSTGKFFHTLTS-LKALDSDLLRISPRELLISEKFTE-
-----SITQHAQSFFEYSKSHRTLCEFYKIRELGSIGNF-SKVEIMACGALLEYVRVTQR
GSIPRLEFPKTYKQQNFMLIDTSARRNLELFSTQF-GEKKGSLISVIDHTVTASGGRLLK
QMLASPLACSKAINLRLSTAQFFVNNHDSRRKIREILSNIPDIERSLSRLILGRGSPKDM
NLLKIGLGKTLELSEFLQQYESRALSTIHKSLGNHKDLFELLNSAILDNNLSSVKEGGFI
HSKYNSELSELSYILNNSNKLVTKLRESYRDLTGIAALKILHNNILGYYVEVSAN--HKI
TSDFIHRQSLANSMRYTTNELKELENKILTARDAAIGLEMKIFSELCSEVAKESEKIALA
ANALAKLDIRTAFAELAVQNNYVKPIIDDSKEFNICSGRHPVVE------KFIANSINLA
G----IHLITGPNMAGKSTFLRQNALIAILAHMGSFVPAESAHIGVIDKIFSRVGATDNI
TAGYSTFMVEMIETATIVNQATDRSLVILDEIGRGTGVYDGLSIAQAVIEHIHNVNKCRA
IFATHYHELTKVSKYLKNVKCFCVKIREWNGEVIFLHEVIEGIADESYGIHVAKLAGFPD
SVLNRASEVFEELKA---------------------------------------------
M-IILLDTKTINRIAAGEVIERPASVVKELVENAIDAGSLEIEIKIESGGRNLIIVTDDG
NGVEKNDLELAFMRHATSKL---SDLIEIKHLGFRGEALPSIAAVSRIKLSSKAREANEA
WSISYEGGKIGEQTPYSLSQGTHIEVRDLFFATPNRLKFLKTERAETQSIVDIVNNLAMI
NYHIGFTLTSGNKKLLKYAKQTSLFHRLCEV--EEFQGNSLEINEEEDGIKLTGHICKPT
VNRGKSTQIYTFVNGRPIKDNLLIGAVRYAYHDFIPSDRYPFAALHLEIPYDQVDVNVHP
NKSEVRFQNKKLIYEIMTRGLIKALSRRIGFPAPEKAKTGIQKFPSQAETESHPLGFARC
QVYNTYIIAEVRDKLIIVDQHAAHERLVYECLK---KSSVKRQKLLLPETVEINQAGMEM
IEIYKDKLFEMGFDIEIKPENKVIVKEIPAILGAIDVKEMLINIVDRLTEDKVNKILATI
ACYGSIRAGRKMRFEEMNVLLRQMEKTPYSGQCNHGRPTYIEMKLSDIEKLFERR
>WP_013951105.1_DNA_mismatch_repair_MutS_[Candidatus_Midichloria_mitochondrii]_Alpha
CNNAITPMMQQYLSIKSQHKEQLLFYRMGDFYELFFEDAIIAAPILDIALTKRGQQDGIP
MCGVPFHAAEIYLQKLIKKGFSVAICEQLETPQEAKKVVRREVVRIITPGTLMEDVLLSP
KSNNYLAAITSFKDNIAVAWVEISTGEFSVSSIN-ESAISALLSNLSPQEVIVDDMLLK-
-----FVTPKPHSLFDLKRTQARLLNFFKINSLTGFDHF-TQQEIAAAGCLLEYIQYTQK
RSLPYLSKLKRINQDEFLLIDAKTRKHLEIEKNTL-GSKNNSLLEVLDKTVTATGGRLLS
RQLNFPLIDEKTINQRLNAVEVFFNNEELRVALRKIMSNFPDVERALSRIYSRRCAPKDL
NAVKEGLFVSNQIAELL---QNKELNDYESQLPQFHDLIDQLKEALNPELPANIKDGGYI
RSGYSPQLDNLINFKNNINLKIGELCDQYRFETRINNLKIQRNNVIGYFVEVTSLNNNKI
NSEFIHRQSLGNVTRYITEDLKKLESELLVCDERALQLETSIFEELCELIIAKADSIVLS
AVTIARLDFLASMAELAKQNNYVKPIVDSGENFIIKGGRHPVVELLMPKGEFTTNDCALD
S--NNFWLMTGPNMAGKSTFLRQNAVVAIMAQIGSFVPADEAHIGIVDKIFSRIGSGDNI
ASGQSTFMVEMLETAYILNNATKNSLVILDEIGRGTSTYDGLSIAWSVIEYLHNTNQSKV
LFATHYHELNSLEETLSRLQCYNMLVQEWDGKTVFLHKVAKGRANKSYGIHVAELSGMPK
EVIKRAYEILQQLSQ---------------------------------------------
M-IKLLSEKAINRIAAGEVIERPVSVVKELIENSVDADATAIDITFARGGRTLISVADNG
CGIPKEELKLALQRHATSKI--QEDLDKIEFFGFRGEALPSIAAVGLTTIVSRTSSSDTA
WKVESLNGE--SLSIAKRNIGTTLELRDIFCFTPNRIKFLKSEAAENAACLDLVKRFALC
FPKIQFHLTIDDKVVLTSNSSK----NLNNLLGEDFSENTINFHYKNSDITLSGYIGLPT
FNHPTSVRQYYFVNDRVVKDKLLATAVKIAYADLIPHGRYPAIVLFVDCSPHHVDVNVHP
TKSEVRFADEQLIKKLIIDAIRSNINANRG---PQPPTMVKLLKPQEEER----LGYAIA
QIDNTYIVSLTQNNEVIIDQHAAHERIVLEEMKKQIEHNIKVQNLLVPEVLSYDKALVEL
LISKKDELKNFGITIERHGINQVSVLTIPALMQNLNLKDLFDVILKDIQDLFINHVYGNM
ACKNSIKANRKLSDEEMNALLRKMEKTPFIEQCNHGRPTYIKISAQDLSKFFERH
>WP_025392906.1_DNA_mismatch_repair_MutS_[Rhizobium_leguminosarum]_Alpha
SRASATPMMEQYIEIKANNPGSLLFYRMGDFYELFFEDALEASRALGITLTKRGQHMGIP
MCGVPVHAADDYLQKLISLGFRVAVCEQIEDPAEAKKVVKRDVVRLVTPGTITEEKLLSP
SESNYLMALTRSGELLALAWIDISTGVFRLAETE-ASRLLADILRIDPRELILPDTIFH-
-----VLGRQPSVLFDSASAEGRIARYFGVATLDGFGTF-SRAELAAAAAAVAYVEKTQI
AERPPLGKPERESAASTLFIDPATRANLELARTLS-GDRNGSLLKAIDRTVTGGGARLLA
ERLMSPLTDPARINARLDSIGFLIDEPLLCGNLRDTLKHVPDMPRALSRLALDRGGPRDL
SAIRQGLDAACGVAAMLEEL-GQALSGL------PAALEKLLAETLADELPLLKRDGGFL
RDGASAKLDEVRALRDQSRRVIAGLQLQYAEETGIRSLKIKHNNVLGYFIEVTAGNASPM
TEAFIHRQTMANAMRFTTTELADLESRIANAADQALTIELEAFDRMTAAVVAEAEAIKSG
ARALAVIDVAAGLALLAEEQAYCRPQVDGSKMFAIEGGRHPVVEQALRRQPFVANHCDLS
PDRGAIWLLTGPNMGGKSTFLRQNALIAILAQMGSFVPATSAHIGIVDRLFSRVGASDDL
ARGRSTFMVEMVETAAILNQASDRSLVILDEIGRGTATFDGLSIAWAAVEHLHEANRCRG
LFATHFHELTVLSEKLGRLSNATMRVKEWDGDVIFLHEVGPGAADRSYGIQVARLAGLPA
SVVARARDVLTRLEKNPASQ--LPLFQASKV-EALKAMSIDDMTPREAMDALYDLKKKLK
M-IKQLSETLINQIAAGEVIERPASAAKELIENALDAGATRIEIATAGGGKALLRVSDNG
SGMEQADLELAIKRHCTSKIDTLDD---IRTLGFRGEALPSIGSVARLSIASRRVGSAGG
AEIAVAGGKVLHLRPAAANPGTIVEVRDLFFATPARLKFLKTEKAEAAAITEVVKRMAIA
FPQVRFVLSGSDRSTLEFPATGDRLARMAQVLGKDFKDNAIELDAEREDVRLTGFAGVPT
FNRGNSAHQYAFVNGRPVQDKLILSAIRGAYAETIPSGRYPIAVLSITLDPALLDVNVHP
AKSDVRFRDPGLVRGLIVGAIREALAREGDAATP----YSFRERPQAAFDSEEPLGAARA
QLHENYIVAQTDDGLVIVDQHAAHERLVFEEMRKALSKRLSSQVLLIPEIVDLPEEDCDR
LMVFADELGELGLAIERFGPGAIAVRETPAMLGEVDAQGLIRQLADEIAAAKLEYVAATM
ACHGSVRSGRRLRPEEMNALLRQMEATPGSGQCNHGRPTYIELKLSDIERLFGRS
>NP_230186.1_DNA_mismatch_repair_MutS_[Vibrio_cholerae]_Gamma
SLSHHTPMMQQYLRLKAENPDILLFYRMGDFYELFYDDAKRASELLDISLTKRGASAGIP
MAGVPFHAVEGYLAKLVQMGESVAICEQIGDPATSKGPVERKVVRIVTPGTVTDEALLSE
RVDNLIAAIYHHNGRFGYATMDITSGRFQLSEPQTEEEMAAELQRTSPRELLFPEDFSPV
HLMASGNRRRPIWEFELDTAKQQLNQQFGTRDLVGFGVEQAKLGLCAAGCLIQYVKDTQR
TALPHIRSLTWDRQDQSVILDAATRRNLELTHNLA-GGTDNTLAEVLDHCATPMGSRMLK
RWIHQPMRDNATLNQRLDAITELKE-TALYGELHPVLKQIGDIERILARLALRSARPRDL
ARLRHAMQQLPELHSVMSELKQPHLTELRTHAEPMDELCDLLERAIKENPPVVIRDGGVI
ADGYSAELDEWRDLANGATEFLERLEAEERDRHGIDTLKVGYNNVHGFYIQVSRGQSHLV
PPHYVRRQTLKNAERYIIEELKQHEDKVLNSKSRALALEKQLWEELFDLLMPHLEQLQQL
AASVAQLDVLQNLAERAENLEYCRPTLVQEAGIHIQGGRHPVVERVMNEP-FIANPIELN
-PQRRMLIITGPNMGGKSTYMRQTALIALMAHIGSYVPAESASIGPLDRIFTRIGASDDL
ASGRSTFMVEMTETANILHNATRNSLVLMDEIGRGTSTYDGLSLAWASAEWLAKEIGAMT
LFATHYFELTELPNVLPHLANVHLDAVEHGDGIAFMHAVQEGAASKSYGLAVAGLAGVPK
PVIKNARAKLQQLELLSSQPNQLSLIP-SAVEQALAGVDPDQLTPRQALDMLYQLKKLL-
M-IRILPARLANQIAAGEVVERPASVVKELVENSLDAGATRIDIDLEKGGAKLIRIRDNG
SGIDKDELGLALSRHATSKIHTLDDLEAIMSLGFRGEALASISSVSRLTLTSRTVAQEEA
WSAYSEG-RMAKLQPAAHPVGTTVEVLDLFFNTPARRKFLRTEKTEFTHIDELLKRIALS
RFDVSFTLRHNGKIVRQYAATTQQEKRLAAVCGNPFVQHMLRIELEHQGLKLHGWITTPE
GARQQSDLQYCYVNGRMMRDKLINHAIRQSYETSLRVDQFATYVLFIELDPHQVDVNVHP
AKHEVRFHQARLVHDFIYQALSSALVQGAQAPTP----NPWVASPKTASTTIVSLGKAIQ
VVAGQYLLMSSPQGCVLISLYQAQQLKLRGLL----HGALKAQPLLVPLALKLNESEWQV
AQRHSSALLQLGIELKSRTNHSIMVMAVPQPLRQQNLQQLLPDLLSYAASQALSHALADW
LTQRIVVEKRDYTLAEAIGLIAELEQLWLPLQDPH-------ITLVDFSASITAL
>YP_858166.1_DNA_mismatch_repair_MutS_[Aeromonas_hydrophila]_Gamma
NLSAHTPMMQQYLTLKAENPEILLFYRMGDFYELFYDDARKASQLLDISLTKRGQSAGIP
MAGVPYHAIEGYLAKLVQLGESAAICEQVGDPATSKGPVERKVIRIITPGTVSDEALLSE
RQDNLIAAVYHDGRRFGYGTMDIGSGRFFINQFEKEETLLAELQRTNPAELLYPESFTFL
HHVEGGLRRRPEWEFELGTARKLLCQQFGTQDLVGFGVEQSETALCAAGCLMQYVKDTQR
TALPHIRSVRLEQPDHAVIMDAATRRNLELTQNLA-GGHDNTLSAVLDCTATPMGSRLLK
RWIHQPIRDQVILKGRQSTIKELIE-QNLYDELGGLLRQVGDVERVLARLALRSARPRDL
TRLRQAFAQLPELQRLLAESEHEAVQQLRERASTFPELLDLLERAVMEVPPVLIRDGGVI
RDGFNQELDELRDLANGATASLARIEERERLLTGINTLKVGYNKVHGFYIEVSRANSHLV
PAHYIRRQTLKNNERYIIDELKKYEDKVLTAQAQALALEKRLYEELLDALLPHLGDLQES
AAALAELDVLANLAERAETLDYRCPTLIDEDQILIEAGRHPVVEQVMTDP-FIANPINLQ
-RSRRMLIITGPNMGGKSTYMRQTALIVLLAHIGAFVPADSARIGPIDRIFTRIGASDDL
ASGRSTFMVEMTETANILNNATARSLVLMDEIGRGTSTYDGLSLAWACAEQLASKIGAYT
LFATHYFELTRLPELMEGLANVHLDAVEHGDTIAFMHAVQEGAASRSYGLQVAALAGVPK
SVIQQARHKLHELESATPVAPQ-----SHPVVDELEAVRPDELTPRQALDLLYRLKQML-
M-IRILPPILANQIAAGEVVERPSSVVKELVENSLDAGADRVEIDIDKGGAKLIRIRDNG
SGVAKDELVLALSRHATSKVATLDDLEGINSLGFRGEALASISSVSRLTFTSRTAEQSEA
WQAQAEG-RMSTIKPAAHPVGTTVEVVDLFFNTPARRKFMRSEKTEFAHIDELVRRIALS
RFDVTLILRHNGKVVRQYAANTEQERRLAAVCGSPFMHYALAVESEHSDVRLWGWLATPE
GARPQNDLQYTYVNGRMMRDKLINHAIRQAYDELLPADRFAAYVLYIELDPRQVDVNVHP
AKHEVRFHQARLIHDFIFQALFTALRQQGAEPLP----YQPPEPPSREAMAAVPAWRALT
LVEQAYLLLERDNRLALLSLVRAERLLLRHWLLETW-QGLAAQPLLLPVSFKLPKNLVAL
VEQQDRLLKRMGLELKSGGRDTMILTRVPALLRQTDLVRLLPELLQLIESDAGQQVLCQW
LVEQGISREKVYDFATANRLLTELVADF-------VRP----LALASVLAEFADG
>YP_095831.1_DNA_mismatch_repair_MutS_[Legionella_pneumophila]_Gamma
MASSHTPMMQQYLRIKTDYPDMLLFYRMGDFYELFFDDAKRASQLLDLTLTHRGQSADIP
MAGVPYHAVENYLARLLKKGESVAICEQIGDPATSKGPVERQVTRIITPGTVTDEALLDA
RKDNILLAIHTQKQKIGIAWVDLGGGRFHLQELTEEHQLNAELVRLQPAELLCKES-TPL
PSFCSAVKFRPGWEFDASNAHKLLCEQFSVTDLSAFGEQNYPTALIAAGALLAYLKTTQK
QSLPHLTTLTLEQSEDYLQLDASTQKHLELFENIH-GGGEHCLLSILDKTACAMGSRLLK
RWLGKPLKQHAIIQTRQQAIKEIIF-LQQDVSLHQLIKQCADVERIVSRIALKSARPRDL
VSLLQTLTLLPAIHDELQENKSLLINEIKKEISPLPLLQQLLETAIIDNPPMLIRDGGVI
APGFDEELDELRNLSSNAHETLVKLEQEEKNRTGLSTLKLGYNSVQGFYIELSKAQAQNA
PPHFHRKQTLKNVERYITPELKLFEDKVLSAQSKALAREKWLYDNLLEEIQQYIPELSDL
AKSLAQLDVLVTLAERAQSLNWNCPNLVPESGIMIQAGRHPVIEPLLQER-FIANDLELK
-PNQNMLLITGPNMGGKSTYMRQTALIVLLAHIGSFVPADKVTLGPLDRIFTRIGASDDL
SSGRSTFMVEMTETAQILRQATSQSLVLIDEIGRGTSTYDGMALAYASCAFLASTIKAYT
LFSTHYLELTELPKEFSCIRNVHLQASIKTGQIVFLYRVEEGCANRSYGLEVAELAGIPK
EVLKLAHEHLNQIQDTQSIL---QIIKTSPVLTELKKIDPDRLTAKEALDLIYKLKHLEC
MRIHQLSPAIANQIAAGEVIERPASVVKELLENSLDAGASVIGVDVNYGGLLQITVSDNG
SGIVGDDLPLAIAAHATSKIRTLDDLYSIDSMGFRGEALASIASVAKVTIISKPEEQDNA
MMLRVEG-E--TLSPCARNIGTTIDVSDLFYNAPVRKRFLKNEKLEFQAIEMVVKRFALS
APQIALTLKHNKKLIFSLPALSAKAIRMGRILGNTFMREAIFLDVEHSGMRLYGWISNHR
LQRSQNDRQWIYVNQRMVKDKLLQHAVKQAYDGLLHAGRFPICLLYFTLPASEVDVNVHP
TKHEVRFQQPRLVHDFFTSQLTKALQSTLD---PEGARTSSVYHPETEFQ----------
-LNERFILVLIKQQPYLVDIVTLFQEWIEKQLMQKA--PLESRPLLISIRYPLPNQWIHK
LDHLKHELTRVGIQIEYPNADDLLIRSIPLNAPYLDVRRVLLDFFDTEQ------LIALI
SRSQMFDPLTVEERIEMNQLLLELSLQEKCNTCKA-------LTIDDCRMLLHE-
>NP_417213.1_methyl-directed_mismatch_repair_[Escherichia_coli]_Gamma
NFDAHTPMMQQYLRLKAQHPEILLFYRMGDFYELFYDDAKRASQLLDISLTKRGASAGIP
MAGIPYHAVENYLAKLVNQGESVAICEQIGDPATSKGPVERKVVRIVTPGTISDEALLQE
RQDNLLAAIWQDSKGFGYATLDISSGRFRLSEPADRETMAAELQRTNPAELLYAEDFAEM
SLIEGGLRRRPLWEFEIDTARQQLNLQFGTRDLVGFGVENAPRGLCAAGCLLQYAKDTQR
TTLPHIRSITMEREQDSIIMDAATRRNLEITQNLA-GGAENTLASVLDCTVTPMGSRMLK
RWLHMPVRDTRVLLERQQTIGALQD---FTAGLQPVLRQVGDLERILARLALRTARPRDL
ARMRHAFQQLPELRAQLETVDSAPVQALREKMGEFAELRDLLERAIIDTPPVLVRDGGVI
ASGYNEELDEWRALADGATDYLERLEVRERERTGLDTLKVGFNAVHGYYIQISRGQSHLA
PINYMRRQTLKNAERYIIPELKEYEDKVLTSKGKALALEKQLYEELFDLLLPHLEALQQS
ASALAELDVLVNLAERAYTLNYTCPTFIDKPGIRITEGRHPVVEQVLNEP-FIANPLNLS
-PQRRMLIITGPNMGGKSTYMRQTALIALMAYIGSYVPAQKVEIGPIDRIFTRVGAADDL
ASGRSTFMVEMTETANILHNATEYSLVLMDEIGRGTSTYDGLSLAWACAENLANKIKALT
LFATHYFELTQLPEKMEGVANVHLDALEHGDTIAFMHSVQDGAASKSYGLAVAALAGVPK
EVIKRARQKLRELESISPNATQMSLLSTSPAVEALENLDPDSLTPRQALEWIYRLKSLV-
M-IQVLPPQLANQIAAGEVVERPASVVKELVENSLDAGATRIDIDIERGGAKLIRIRDNG
CGIKKDELALALARHATSKIASLDDLEAIISLGFRGEALASISSVSRLTLTSRTAEQQEA
WQAYAEG-RMNTVKPAAHPVGTTLEVLDLFYNTPARRKFLRTEKTEFNHIDEIIRRIALA
RFDVTINLSHNGKIVRQYPEGGQKERRLGAICGTAFLEQALAIEWQHGDLTLRGWVADPN
HTTPAAEIQYCYVNGRMMRDRLINHAIRQACEDKLGADQQPAFVLYLEIDPHQVDVNVHP
AKHEVRFHQSRLVHDFIYQGVLSVLQQQLELPLPAAREGSRPAAPWPNAQPQEPFGRVLT
IVHSDCALLERDGNISLLSLPVAERWLRQAQL----EAPVCAQPLLIPLRLKVSAEEKSA
LEKAQSALAELGIDFQS-DAQHVTIRAVPLPLRQQNLQILIPELIGYLAQSVFEPNIAQW
IARNLMSEHAQWSMAQAITLLADVERL-----CPQKTPLLQSVDLHPAIKALKDE
>WP_011635042.1_DNA_mismatch_repair_MutS_[Nitrosomonas_eutropha]_Beta
--SAHTPMMQQYLRIKTQHTDKLLFYRMGDFYELFYEDAEKAARLLDITLTHRGSSAGIK
MAGVPFHAADQYLAKLVKLGESIAICEQIGDPATSKGPVERQVVRIITPGTLTDAGLLEE
RGNSIVLTLALHHGVIGLAWLNLAAGDMRVLE-TSPDNLASELERLHPSEILLPES-LAL
PVILNAPKRLPDWQFDYEHAMQQLTRQFGTRDLNAFGCEELRAAIMAAGALFEYVRLTQT
QVLGHLQTLRVERPETYLRMDAATRRNLEITLTLR-GEEAPTLSSLLDICATSMGSRLLR
HWLHHPLRNRITLQQRLDAVSDLIGAGILYAGIRERLKHIADIERITSRIALRTARPRDL
SGLRDSLTALPEIIKLITTSTAIAIHRFVPAMEPDTTLTQLLVHALQPVPGAVIREGGVI
ADGYDAELDELRALQKNCGEFLLQLEARERERTGIPTLKVEYNRVHGFYIEVTRIHGEKI
PADYRRRQTLKNAERYSIPELQVFENKTLTAREQALAQEKKLYEQLLEQLADFIIPLQEI
ARSVAELDVLCAFAERADLFGYTKPVFTDDPALDIEAGRHPVVENQI-EQ-YIANDIQLG
AEGRQMLIITGPNMGGKSTYMRQTALIILLAHCGSFVPAGSARIGPIDQIFTRIGAADDL
AGGRSTFMVEMTEAASILRNATAQSLVLVDEIGRGTSTFDGLALAFAIARHLLTQNQSYT
LFATHYFELTRLAEEFPQAINVHVTAVEHKRRIVFLHRIEEGSASRSYGLHVAALAGVPD
KVIRNAGKILAQLEQEALSKPQQTLFEAHPVLDYLEQLHPDELTPREALEQLYLIKSMAN
MAIKLLPDGLISQIAAGEVIERPASVLKELLENSIDAGATEITVNIAQGGLKLIRVTDNG
SGIPAEELPLALTRHATSKIASQEDLHSITSLGFRGEGLASIASVSYLSLISHQPAGKHA
WEIRSEG-RLMSPEPSSHMAGTTVEVRDLFFNLPARRKFLKTEATEFAHCEEVFRRMALS
HADITFTLRHNGNLRSHWQAAE-AAERIGAVLGEEFSGAATWMDEQSAGIGLQGMLALPA
YSRATRDMQYFFVNGRFIRDKLITHALREAYRDVLHLDRHAAFVLYLAIDPEQVDVNVHP
TKTEVRFREARAIHQFIYHGVSKALA----LPRPRVAQESGATAMQNQLRPAMPLGFALG
LLRGIYILAQNQKGLVIVDMHAAHERIVYEQLKTQLQQVLSAQRLLIPVTFHADSLDIAT
VEENQALLQQLCFEVSTLSATTLVIRTVPTTLQHADAEKLVRALLDEIRAARRNELLATM
ACHGAVRANRQLTLIEMNELLRKMEVTERSDQCNHGRPTWFEISLAELDKMFMRG
>NP_275145.1_DNA_mismatch_repair_MutS_[Neisseria_meningitidis_MC58]_Beta
--SAVSPMMQQYLGIKAQHTDKLVFYRMGDFYEMFFDDAVEAAKLLDITLTTRGQVDGVK
MAGVPFHAAEQYLARLVKLGKSVAICEQVGEVGAGKGPVERKVVRIVTPGTLTDSALLED
KETNRIVAVSPDKKYIGLAWASLQSGEFKTKL-TTVDKLDDELARLQAAEILLPDS-KNA
PQLQTGVTRLNAWQFAADAGEKLLTEYFGCQDLRGFGLDEHAVAIGAAGALLNYIRLTQN
LMPQHLDGLSLETDSQYIGMDAATRRNLEITQTLS-GKKSPTLMSTLDLCATHMGSRLLA
LWLHHPLRNRAHIRARQEAVAAL---ESQYKPLQCRLKSIADIERIAARIAVGNARPRDL
AALRDSLFALSEIE---LSAESSLLGTLKAVFPENLSTAEQLRQAILPEPSVWLKDGNVI
NHGFHPELDELRRIQNHGDEFLLDLEAKERERTGLSTLKVEFNRVHGFYIELSKTQAEQA
PADYQRRQTLKNAERFITPELKAFEDKVLTAQEQALALEKQLFDGVLKNLQTALPQLQKA
AKAAAALDVLSTFSALAKERNFVRPEFADYPVIHIENGRHPVVEQQV-RH-FTANHTDLD
-HKHRLMLLTGPNMGGKSTYMRQVALIVLLAHTGCFVPADAATIGPIDQIFTRIGASDDL
ASNRSTFMVEMSETAYILHHATEQSLVLMDEVGRGTSTFDGLALAHAVAEHLLQKNKSFS
LFATHYFELTYLPEAHTAAVNMHLSALEQ-GQIVFLHQIQPGPAGKSYGIAVAKLAGLPV
RALKSAQKHLNGLENQAAANPQLDIFSFEGILAALEKLDPDSLTPREALSELYRLKDLCK
MRIAALPDHLVNQIAAGEVVERPANALKEIVENSIDAGATAIEVELAGGGIRLIRVSDNG
GGIHPDDIELALHRHATSKIKTLNDLEHVASMGFRGEGLASIASVSRLTLTSRQNDSSHA
TQVKAEDGKLSSPTAAAHPVGTTIEAAELFFNTPARRKFLKSENTEYAHCATMLERLALA
HPHIAFSLKRDGKQVFKLPAQS-LHERIAAIVGEDFQTASLGIDSGNGALRLYGAIAKPT
FAKGKTDKQYCFVNHRFVRDKVMLHAVKQAYRDVLHNALTPAFVLFLDLPPEAVDVNVHP
TKTEIRFRDSQQVHQLVFHTLNKALADTRAMPSPESRAPSETPAPQTDTPSELPLGFAIA
QLLGIYILAQAEDSLLLIDMHAAAERVNYEKMKRQRNGNLQSQRLLIPVTFAASHEECAA
LADYAETLAGFGLELSDMGGNTLAVRAVPAMLGKADVVSLAKDVLNELAEEHENRILATM
SCHGSIRAGRRLTLPEMNALLRDMENTPRSNQCNHGRPTWVKLTLKELDALFLRG
>WP_049098137.1_DNA_mismatch_repair_MutS_[Burkholderia_cepacia]_Beta
AFSNHTPMMQQYLRIKADHPDTLVFYRMGDFYELFFEDAEKAARLLDLTLTQRGASAGIK
MAGVPHHAVEQYLAKLVKMGESVAICEQIGDPATSKGPVERKVVRVVTPGTLTDAALLSD
KNDVYLLAMCTGHNNVGLAWLNLASGALRLAE-IEPEQLAAALERIRPAEILTPDG--AT
DAVPAASKRVPAWHFDIASGTQRLCDQLDVASLDGFGAHSLTSACGAAGALLLYAAATQG
QQLRHVRSLKVENETEYIGLDPATRRNLELTETLR-GTESPTLYSLLDTCCTTMGSRLLR
HWLHHPPRASVAAQSRQQAIGALLDANASLDALRSALRQIADVERITGRLALLSARPRDL
SSLRDTFAALPALRERIPNAD--ALTRVDAALAPPAECLDLLTSAIAPEPAAMVRDGGVI
ARGYDAELDELRDISENCGQFLIDLEARERTRTGIANLRVEYNKVHGFYIEVTRGQTDKV
PDDYRRRQTLKNAERYITPELKTFEDKALSAQERALARERALYDAVLQALLPFIPECQRV
ASALAELDLLAAFAERARALDWVAPTFTDEIGIEIEQGRHPVVEAQV-EQ-FIANDCRFG
-TERKLLLITGPNMGGKSTFMRQTALIALMAYVGSYVPARSACFGPIDRIFTRIGAADDL
AGGRSTFMVEMTEAAAILNDATPQSLVLMDEIGRGTSTFDGLALAWAIARHLLAHNACYT
LFATHYFELTQLPAEFPQAANVHLSAVEHGHGIVFLHAVNEGPANQSYGLQVAQLAGVPA
PVIRAARKHLAYLEQQSASQPQLDLFSPHPALEKLRDIDPDDLKPREALDLLYELRTLVR
MAIQPLPDQLISQIAAGEVVERPASVVKELLENAMDAGATTLRIVLEEGGVKRISITDDG
CGIPPDELALALMRHATSKIRSLEELEAVATLGFRGEALASIASVAEMSITSRTADAAHA
MKIDAQTG---VLSPAAGATGTTIEVRELYFNTPARRKFLKSEQTEFGHCLEMIRRAALA
RPDVAISVLHNGKAVEHWNATE-PAQRVAKILGDGFATAHLPLDEQAGPLAVYGCAGLPT
ASRGRADQQYFFVNGRFVRDKLLTHAVRAAYEDVLHGDRYPSYVLFLDLPPEAVDVNVHP
SKIEVRFRDSRSIHQYVFHAVQRALARHAGSPEPPVAQDSGAGTPDGTTTDEQPLGFALG
QIHGIYVLAQNAHGLVIVDMHAAHERILYEQFKNALDRSVAVQALLLPISMTATPVEIGT
VEEERDTLESLGFDLAVLSPTTLAIRAVPALLKDADLQSLARAVLADLHTERQHELLGTL
ACHHAVRANRRLTLDEMNALLRQMEATERADQCNHGRPTWYQLTLNDLDRLFMRG
>WP_011001101.1_DNA_mismatch_repair_MutS_[Ralstonia_solanacearum]_Beta
PFDKHTPMMQQYLKLKSAHPHTLVFYRMGDFYELFFEDAEKAARLLDITLTSRGTTNGIR
MAGVPFHAVEQYLAKLVKLGESVAICEQIGDPATTKGPVERKVVRVVTPGTLTDAALLSD
KVNNHLLAIAQIPGLVGLAWLNLVGGELRLME-CSAEQLDRELERIRPAEVLADDA--TL
NAVAFARTRLPDWHFDVEAGARRLREQLGVASLVAFGCETLTAALAAAGALLNYAAATQG
QSLRHVIGLTVEHESEFIGLDTATRRNLELTETLR-GQESPTLFSLLDTCATSMGSRLLR
HWLHHPLRDRAVPQARQQAIEVLL--AGDWQSLRGTLRTLSDVERITGRLALLSARPRDL
SSLRDTLARLPEVRDQLPQSDAQLLGDLHAALAIPEDAHALLQRAVMAEPAAMVRDGGVI
ARGYDADLDELRDISENCGQFLVDLEARERERTGIANLRVEYNRVHGFYIEVTNGQAAKV
PDDYRRRQTLKNAERYITPELKAFEDKALSAQDRALSREKYLYEDLLQKLLPHLPVLKRI
AAALAQADVLATLAERAHALSWSRPALTDAPGIELIRARHPVVEQQV-EQ-FVANDCVLQ
-ETRKLLLITGPNMGGKSTFMRQTALVVLLAYVGAFVPADAATIGPIDRIFTRIGAADDL
AGGRSTFMVEMTEAAAILHRATPNSLVLMDEIGRGTSTFDGLALAWAIARHLLSHNRSHT
LFATHYFELTQLPQEFAQAANVHLSAVEHGDGIVFLHAVQEGPASQSYGLQVAQLAGVPQ
PVIRAARKRLAWLEQHSADTPQLDLFAPSAL-EALDGIDPDSMTPRDALDALYRLKALSD
MPIRPLPDQLISQIAAGEVVERPASVVKELLENALDAGATQLQIKLEEGGVRRIAITDNG
GGIPVDELPVALMRHATSKIGSLEELESVATLGFRGEALASIASVAELTLTSRTAQDAHA
TQIIAQTG---RVQPASGGVGTTVDVQHLYFNTPARRKFLKTEQTELGHCLEVIRRTALA
RPDVAISVHHNGKPLEHWNAAQ-ADMRTAAVLGTEFARARLPFEEAAGELRLFGFAGLPT
ASRGRADHQFFYVNGRFVRDRLLTHAVRSAYEDVLHGDRFPAYVLCLELPPEAVDVNVHP
SKIEVRFRDSRAVHQFVYHAVQRALSRHAGAPEPPSAADGAASAPADAAPDAHPLGFAVA
QLHGIYVLAQNARGMVLVDMHAAHERILYEQLKTALARRIEVQPLLIPVTFAASPVEIGT
AEEFGDTLDLLGFDISAVSPTTLAVRAVPTLLQKADAQALARDVLRDLQAERQNELLATL
ACHSAVRANRRLNLDEMNALLRQMEATERADQCNHGRPTWIQLTVADLDRLFLRG
>WP_013177336.1_DNA_mismatch_repair_MutS_[Truepera_radiovictrix]_Deino
----LPPLLAQYVELRERYPDYLVLFQVGDFYETFGEDAERLARAINITLTHKTSKDFTP
MAGIPVRSADSYLEKLLAQNICVAIADQLESPADADGLVRRDVTQLITPGTVTDDKLLR-
PDATYLAAVA-TGEGYGLALLDLSTGEFRGTQLYSKAALFDELRRYRPAELLLAPELHAR
EGCCEMVTR---GRFDESEAQGALAGHFGPTGLD------TAALLRAAGAVLSYARHTQ-
GKLPQVTRFVRYDPSAYMQLGETALATLEVFRTAHLGEGGRTLLSILDATRTAPGRRLLQ
AWLRHPLLDRELIEARLGAVEAFVQDGVLRREVRKALFKMHDLERLASKLVTERANARDL
CALARSLALVPELRRLLGA-GERALAALGERLRVPEGVCERVGAALVDDPPLKITEGGLI
RSGFDRELDGLRARAEDARAWIAALEAEERAATGIPTLKIGFNGVFGYYLEVTRPYLERV
PPSYRAVQTLKDRQRYVRDDLREREREILRFEAAAKGREYEVFGLLRGELAAAADAVRDL
GAALAELDVYSALAEVAAEGRFCRPTFSE-GALEIRAGRHPVVERFHP---FIPNDLTMS
P-SERLLILTGPNMSGKSTYLRQSALIALLAQIGSFVPAERAVLPLFERIYTRIGASDDI
AGGRSTFMVEMSELATILQNATPKSLVLLDEIGRGTSTFDGLALAWAAAEYLEARTGAYV
LFATHYFELTALEGRLASARNLHVAAKEEAGGLTFYHQVLPGPASKAYGLEVAKLAGVPA
KVLARARALLEGLE-------------AKGVVDALLAVDVSRLSPLEALQLLYELQDRAR
MPIRRLPPEVVREIAAGEVVTAPADVLKELLENALDAGATRLEVALDGGGTERVAVRDNG
AGIPAAELPRAVEAHSTSKL-SGEDLRALCTLGFRGEGLYAIRHAARLCLTSRPAAQLGG
ASLEAFG-DEVALRTHPAPQGTLAVVTDLFARLPARRAALGSASAESRRALALLSRYLLH
HPHLHVSLEQDGETRWRYAGGG-FREAVKFLWGAVTANRLLGVAAEGEGYALAGLLSRPE
LSRPRRDRLLLAVNGRPVEDEELLKAVTHAYRELLRAGHFPVGVLNLTVPPEQVLVNTAP
DKSRVRFLAPEALAAFLREAVRATLGANPL----------APSLPELQAPHRFPALRYLG
VYRELYLLAEGEGQLWVVDQHAAHERVLFEELERRY-RQEPPVELPAPELLPLSPEEEAT
YAARREALRAAGLELEPFGGGRYRVRRVPAFLLGHP---LLPGVVSGALDEAWRAVLARL
ACLPAIKAGRTL--KDPQALLDALARCETPWACPHGRPTALVLSELELARRFGRR
>YP_144590.1_DNA_mismatch_repair_MutS_[Thermus_thermophilus_HB8]_Deino
----LPPLLQQYVELRDRYPDYLLLFQVGDFYECFGEDAERLARALGLVLTHKTSKDFTP
MAGIPIRAFDAYAERLLKMGFRLAVADQVEPAEEAEGLVRREVTQLLTPGTLTQEALLP-
REANYLAAIA-TGDGWGLAFLDVSTGEFKGTLLKSKSALYDELFRHRPAEVLLAPELREV
AEFRKMLSE---APFE-------------PQGEG------PLALRRAQGALLAYARATQ-
GALS-VRPFRLYDPGAFVRLPEASLKALEVF---ERG--QDTLFGVLDETRTAPGRRLLQ
AWLRHPLLERGPLEARLDRVERFVREGALREGVRRLLFRLADLERLATRLELSRASPRDL
AALRRSLEILPELKGLLG--EEVGLPDL-------SGLLEELRAALVEDPPLKVSEGGLI
REGYDPDLDALRRAHAEGVAYFLDLEAREKERTGIPTLKVGYNAVFGYYLEVTRPYYEKV
PQEYRPVQTLKDRQRYTLPEMKERERELYRLEALIKRREEEVFLALRERARKEAEALREA
ARILAELDVYAALAEVAVRHGYTRPRFGE--RLRIRAGRHPVVERRTA---FVPNDLEMA
---HELVLVTGPNMAGKSTFLRQTALIALLAQIGSFVPAEEAELPLFDGIYTRIGASDDL
AGGKSTFMVEMEEVALVLKEATERSLVLLDEVGRGTSSLDGVAIATALAEALHER-RCYT
LFATHYFELTALA--LPRLKNLHVAAKEEEGGLVFYHQVLPGPASKSYGVEVAEMAGLPK
EVVERARALLSAMA-------------LEEVLERLLALDPDRLTPLEALRFLHELKALAL
M-IRPLPPELRGLLARGEVLLTVKDAVRELLENALDAGARRVRVELWGGGLKRLVVEDDG
EGIPLEDLPLAVEPYATSKL---QDLEGIRTLGFRGQALYALRQAARLRIRSRPRGQLGG
GLLLAEG-ERVEVRPVPAPPGTRVEVEGLF------LGEGRDPKGEVRGVLELLKRYLLH
HPRLALALFAEGEARLLFPGAG-LEEAARLAFGRLLAKRLLPLAYGAGGLEVQGLVSRPE
VSRTRPDRLFLAVNGRPVAPEGLLRRVRRAYRELLPEGHYPVGVLNLFLPQEAFRLRLDA
RKEEVVLSEE--VEALVEEALLALFRRENL----------ARALPEPKPLSGLPRLRFLA
QFRESYLLAEAGDTLYVVDQHAAHERILYEDLLKRVGPKPLPRPLLVPL----APEEEAL
LEAGQEALAA-LFRWEPFGPGRVRLLMAPAFLHPYP---LLPEVFKEALGRSLKALLARL
ACLPAVKAGHPLGEAQGQALLDALLACETPWACPHGRPVLLALKEEDLIRRFGRR
>WP_041658342.1_DNA_mismatch_repair_MutS_[Marinithermus_hydrothermalis]_Deino
----LPPLLQQYVELRDQYPEYLLLFQVGDFYECFGEDAERLARALGLVLTHKTSKDFTP
MAGIPVRSADTYIERLLAQGVRVALADQVEDPQAAEGLVRREVTQLITPGTVTEENLLR-
PDANYLAALA-TGDGYGLALIDVSTGEFRGTHLYSRTALYDELVRYRPAEVLLAPELYEG
EELRRMLAQ---ARFDVEEARRTLTAHFGPQGVD------TPALLRAAGAVLAYALETQQ
GRLAQVTRFLRYDPGAYMQLDGVALATLEVFEAQFGGGEERTLFGVLNQTRTAPGRRLLR
EWLRHPLLDRNLIEARLEAVEAFVRDAVLRRAVRRALYKVHDLERLAGRLASHRASARDL
AALARSLRLVPALRAELEGCEEDALLALAERLDGMAEVRERIEAALVEDPPQKLTEGGLI
KDGYDAELDRLRGAAEAGRAWIAALEAKERERTGIPTLKVGFNGVFGYYLEVTRPYYAQV
PEDYRAVQTLKDRQRYTRPDLREKEREILRAEEAARKREYAVFSELREALVPYAERVRDL
AAALAELDVYAALAEVAAQYNYTRPRFSEDGVFRVRQGRHAVVER----HAFIPNDLELS
P--QRLVILTGPNMSGKSTYLRQNALIVLLAQIGSFVPAEEAVLPVVDRIYTRIGAADDI
AGGRSTFMVEMEELARILQGATERSLVLLDEVGRGTSTYDGLSLAWAAAEYLHDTVRAYT
LFATHYFELTALPQRLPAARNFHVAAKEEAGGLVFYHQVLPGPASKSYGLEVARLAGVPP
EVVTRAQQLLAGLE-------------AAEVVEALLSVDLSRLSPLEALMLLHRIQERLR
-MIRRLPPELVREIAAGEVVTAPVDVVKELVENALDAGATRIEVELWAGGIEKIVVTDNG
AGIPKAELPLALERHATSKL---EDLSRIRTLGFRGEGLFAIRASARLRLTSRPADQLGG
ATVEAEG-EAVTLVEHPAPPGTRVEVTRLFAHLPARRAALESPAAEGKKIVAYLTRVLLH
RPYLRLRLAMDGEEKWVFAGGE-ALEAARFIWGPVTANRLLPVRMVQEGLRLEGLISRPE
LVRPRRDRLHLAVNGRPVEPEGLLRAVVRAYRELLPAGQYPVGVLNLELPPEAVLVNTTP
AKDRVRLLEPERVAEFVERAVSETLAAHPL----------ARPLPELRPVHRFPRLRYLG
RFRDLYLIAEAEDELWVVDQHAAHERILFEELCRRY-REEPPVELAHPELVPLTPEEEAR
YAERSAELTRAGLVLEPFGSRRYRVRSVPAFLAAHP---LVAEVVKGALEKAWRAVLGRL
ACLPAIRAGHPLAQASAQALLDQLAACETPWVCPHGRPTALVLSELELARRFGRR
>WP_075836665.1_DNA_mismatch_repair_MutS_[Deinococcus_marmoris]_Deino
----LPPMLEQYVKMRDQLPHAILLFQVGDFYETFGEDAERTARLLRIALTHKSSREFTP
MAGIPLRALDNNVERLLAAGVCVAVADQVEEP--GSGLVERKVTQLLTPGTVTEERHLS-
ADENYLAAVA-TGDGYALALLDVSTGEFRCAAFHTRSALYDELSRWRAREVLLAPELSGL
SDFQTMLSP---ANFEEAGCCDELKAVLSPGSLT------SAALRRACGAVLGYARVTQ-
GELGMVRRAVRFEPGAHMRLPEAAVRALELF-TAQGG---VTLMDVLSQTRTAGGRRRLR
AWLRAPLLDELSIRARLDSVENLTRAADLRNGVRSLLYRAHDLERLSARVATRRATPREV
ASLARTLELLPEAVRLLDG-LDGLLGGVRARLAGLPEVVTRIRAALVDDPPIRAGDGGLI
RDGFHGGLDELRNGAVGHRAWLAELEISERARTGIGNLKVGFNNVFGYFLEVTGPHLSKV
PSDYRQIATLKDRARFTRPDLREREREIARLEAAAGRLELEVFTELRDGLTAHAEALSEA
AGALAELDVLAALAEIAVDCGWTRPQTADGGGARLIQARHPVVEQATGG-KFVPNDATLG
A-GRTTLLLTGPNMAGKSTYLRTVAICALLHQIGSFVPADGADLPVYDAIHTRIGASDDL
AGGRSTFMVEMSELAAILHGVTARSLVILDEVGRGTSTLDGLAIAQAALEHLHAT-GAHT
LFATHYFELTRLEGEHPGLINLHVAAEEDTGGLTFYHQVIPGAARQSYGVEVARLAGLPA
PVTARAARLLTALN---------------RLTRELAALDLGRLTPMQALELLNSWQREVV
M-IRVLPPEVARLIAAGEVVSRPLDVVRELVDNALDAGASRIEIELEGGGLSLVRVRDNG
GGIGADSVELAAVRHATSKLEPVAGVERVTTLGFRGEALWAAAQAGELHLITRPAGQVGA
SEVWAQG-EDVRVGRAAAPAGTTVMVRGLFSRLPARLRTQATPAAEVREITALVGRYVLH
HPGLHWRLSVDGDPKLTHPA--DHRGAVASVYGPLNANRVLKVESAGDGVGVLGVVSRPE
LTRVRRDRMHFSVNGRPILPPELEKAVIDGYAELLPAGAAPLCVLDITVAPGDHNPNVHP
AKQVVALADLGGVAARVREAVAAALAQHPL---P------APPEPSESPRGSFPELTLVG
IYQELYLLAQGEGDLWVVDAHAAHERALYERLTREL--TAPPVELPEPELLHLSAQQRAV
LNERHEELRGWGLEIEDFGAGLARLRTLPAVLAALHIPRLHEQIVEGALPDPRRDVLANL
ACAPALKA---LDHGRGELVLAALADCEHPWACPHGRPTTLRLSERDLAHAFGRR
>WP_023438198.1_DNA_mismatch_repair_MutS_[Clostridium_tetani]_Firmicutes
--MKLTPMMQQYLEVKEKCKDCILFFRLGDFYEMFFEDAETASKELELVLTGRDCGLSAP
MCGIPYHSASSYINRLVSKGYKIAICEQLEDPSAAKGIVKRDIVKIVTPGTYSDSNFLNE
TKNNYIMSLYIEDKSMAMCFCDISTGDFFATSHSSI--ILDEISKFDPSELLLNKDI--K
NRFTISITNLEKDYFK---DYNLLEGQFSDFSKEEYSL----VLIKCGNGLLKYILETQK
MSLGHIDCFKNYNIVDYLSMDINSRRNLEITETIRDKSRKGSLLWVLDKCSTAMGARLIR
NWVEQPLINKEKIDKRLNSVEELVLNISLHEDLKDALKDIYDIQRIVGKISSKNVNAKEL
LSLKNSIEKLPYIKDILSKLEADLFKDMLSNLDELKDIYELLENSIMDNPPITIKDGNLI
KNGFNKEIDELRMAKSHGKEWIANLESSEREFTGIKSLKVGYNKVFGYFIEVTKSNISSV
PERYVRKQTLSNCERYITPELKEMEDKILGAEEKLISLEYEVFVSIRNSIEKDIDRMKIS
ANIIAILDCLSSLSTVALENNYSKPKILEGNDIIIKDGRHPVVEKMIPTGSFVANDTTMD
TEDNQMLLITGPNMAGKSTYMRQVALITIMAQIGSFVPAKEASISLCDKIFTRIGASDDL
SAGKSTFMVEMWEVSNILKNATSKSLIILDEVGRGTSTFDGLSIAWAVIEYICKNLRSKT
LFATHYHELIQLENKIKGVKNYSVSVKEMDKDIVFLRKIIEGGADQSYGIEVAKLAGLPE
DIIIRAKEILESIEQNKDNKFQISFTQEENLIKEISSIDILNLNPMEGFNKLFDLINKAK
MRINILDECTFNKIAAGEVVERPFSVVKELVENSIDAEAKNITVEVKNGGQDLIKVSDDG
AGIYADDIQKAFLTHATSKILNIDDIFSLNTMGFRGEALPSIASISKILLKSKPLSETSG
KEIYMEGGNFISFNDVGMNTGTTIKVTDLFYNVPARLKFLKSSSRESSLISDIIQRLSLA
NPDIAFKLINNGKTVLNTYGSGNLEDAIRVIYGKKTLENISYFESHSDIISVYGYIGNAE
LSRGSRNNQSIFVNKRYIKSGLITAAVENAFKSFLTINKFPFFVIFIDIFPEYIDVNVHP
TKTEIKFKEDSFVFKTVHESIKKSLYKEFNIKEPSASMDTKENLSENKLKSKLPDMKIIG
QFDNTYILAESVKNLYIIDQHAAHEKILFETYRDKIKDEVKSQLLLQPIVLELDSEDFSY
YVDNKELFYKTGFNIEVFGENTINIREVPFIMGKPDINNLFMDIINNIKIEVKYDSIAML
ACKSAVKAHDKLSKEEMEALINDLRFAKDPFNCPHGRPTIIKITSLELEKKFKRI
>WP_000196032.1_DNA_mismatch_repair_MutS_[Bacillus_cereus]_Firmicutes
-MTQYTPMIQQYLKVKADYQDAFLFFRLGDFYEMFFEDAVKAAHELEITLTSRDGGSSIP
MCGVPYHAAKNYIEQLVEKGYKVAVCEQVEDPKTAKGVVRREVVQLITPGTMMEGRTIDE
KENNFLAALTHEDGSYALACNDLTTGQNTVTLLT-VEDILLEVYATGSKEIVVDSSFSK-
-TETLMTISYEDAT-AIPEGLEHLVKNVSQAKL-----------IKAVGRLFNYVIRTQK
RSLDHLQPVEIYYTNQFMKIDVHSKRNLELTETLRTKEKTGSLLWLLDKTKTAMGGRMLK
QWMERPLIQKERIEERLEMVETFVNDYFLREDLKEKLKEVYDLERLAGKVAFGNVNARDL
LQLRRSLLQVPAILEAISLLDNAYAARLIQGADPCESLTELLGRSIQENPPLSIKDGDII
KDGYNDKLDQYRYVSKNGKTWIAELEKRERDITGIKSLKIGYNRIFGYYIEVTKANLAAL
PERYERKQTLANAERFITDELKEKETLILEAEEKIVQLEYDLFTALREEVKVFIPKLQHL
AKVISELDVLQSFATVSEEEQFVKPVLTTKREIFIKDGRHPVVEKVLNGKLYVPNDCIMP
-EKMDVFLITGPNMSGKSTYMRQLALVTVMSQIGCFVPATEAVLPVFDQIFTRIGAADDL
ISGQSTFMVEMLEAKNAIANASERSLILFDEIGRGTSTYDGMALAQAIIEHIHDQIGAKT
LFSTHYHELTVLEESLDQLKNVHVSAIEENGKVVFLHKIQDGAADKSYGIHVAQLAELPD
SLIARAKEVLAQLEGQEEIVSQLSFFGETAVLTQIKKIDLLDMTPLEAMNELYRLQKKLK
MKIRKLDDQLSNLIAAGEVVERPASVVKELVENSIDANSTSIEIHLEEAGLSKIRIIDNG
DGIAEEDCIVAFERHATSKIKDENDLFRIRTLGFRGEALPSIASVSELELITSTG--APG
THLIIKGGDIIKQEKTASRKGTDITVQNLFFNTPARLKYMKTIHTELGNITDIVYRIAMS
HPEVSLKLFHNEKKLLHTSGNGDVRQVLASIYSIQVAKKLVPIEAESLDFTIKGYVTLPE
VTRASRNYMSTIVNGRYVRNFVLMKAIQQGYHTLLPVGRYPIGFLSIEMDPMLVDVNVHP
AKLEVRFSKEQELLKLIEETLQAAFKKIQLIPDPSSEEEEVREIKEIEMNNDLPPLYPIG
QMHGTYIFAQNDKGLYMIDQHAAQERINYEYFRDKVRVAQEVQELLVPYRIDLSLTEFLR
VEEQLEELKKVGLFLEQFGHQSFIVRSHPTWFPKGQETEIIDEMMEQVVKKLREEAAIMM
SCKASIKANQYLTNDQIFALLEELRTTTNPYTCPHGRPILVHHSTYELEKMFKRV
>CBK80544.1_DNA_mismatch_repair_MutS_[Coprococcus_catus_GD/7]_Firmicutes
-MAALTPMMQQYMAIKEQYKDCILFYRLGDFYEMFYDDALTASRELEITLTGKNCGQEAP
MCGVPYHAVDVYLNKLVAKGYKVAICEQAEDPKQAKGIVKREVIRIVTPGTNLSQQALDE
GRNNYLMCLVYDNNQFGLAITDISTGDFYTTEVATLKELYDEIHRFSPSEIICNDSFYMK
DRLHVSVSTLDTWYMDEAVSVQKIKEHFKVASLDGLGLTDFPSGTLAVGALLLYLYETQK
NTLDNLTKITPYRSGGYMIIDSATNRNLELIETLREKQKKGSLLWVLDKTKTAMGARLMR
NWIEQPLIEKKKITARQDAVEELYNDMITREEIREYLNAVYDLERLVTRISYRTANPRDL
IAFKTSLGMIPPVKQLLSQAKSAELKEIDERMDCLEDIYDLIEKSIQDEPPIMIREGGMI
KEGYNEDVDKFRLSRTEGKTWLAELEAREKEKTGIKNLRVRYNKVFGYYLEVTNSYKELV
PEDWTRKQTLANAERYITPELKELEDMILGAEDKLAALEYDLYCEVRDSIGEQVVRIQET
AKAIAHLDVLASLACVAQSNDYVRPSINTKGVIDIQGGRHPVVEKMNNNQMFIDNDTYLD
NKNHRISIITGPNMAGKSTYMRQSALIVLMAQIGSFVPAKSANIGIVDRIFTRVGASDDL
ASGQSTFMVEMTEVANILRNATSRSLLILDEIGRGTSTFDGLSIAWAVVEHISKLLGAKT
LFATHYHELTELEGKLDSVNNYCIAVREQGDDIIFLRKIIRGGADKSYGIQVARLAGVPD
SVIDRAKEIASWLEETDVTDKQMSLFDDHPVLKELAELDVSNMTPIQALNTLYELQKRLK
MSIHLLDSDTINKIAAGEVVERPSSVIKELVENAIDAKASAITIEIKEGGIAMMRVTDNG
GGIDRDDIKTAFVRHATSKIETAMDLMTVGSLGFRGEALSSIASVSQIELITKVHRELLG
VRYCIDGGE--SCDDIGCPDGTTIIVRNLFYNTPARRKFLKTAATEAAYINDLAGRLALS
HPDVSFKFINNNQNRLHTSGNGNLRDIIYQIYGRDVTGQLLEVDVQGKLCHVTGFIGKPI
LSRGNRSWENYFINGRYIKSNIITKAIEDAYKTFVMIHKYPFTAFHIEVDPALIDVNVHP
RKMELRFNQNEAVYQEIYDIIRAVLEHRELIPSPQSTSEAAEKAPKPHMP----RHRLIG
QVFDTYWMVEYDGKLFIIDQHAAHEKVLYEKLMKAFQKALQKQMLSPPVILTLSMQEENI
YKQYADYFAELGFEIELFGGREYAVRGVPLQLFGMNARDIFIEVLDSVTGSAITDHIATM
ACKAAVKGNNKLSFKEADTLIEQLLQAKNPYTCPHGRPTIISLSKYELEKKFKRI
>WP_075109059.1_DNA_mismatch_repair_MutS_[Staphylococcus_aureus]_Firmicutes
-MSNTTPMMQQYLKIKSQYQDCLLFFRLGDFYEMFFEDAKEASRVLEITLTKRDAKKEIP
MCGVPYHSANSYIETLINNGYKVAICEQMEDPKQTKGMVKREVVRVVTPGTVMEQGGMDE
NQNNYILSFIKQDSNYALSYCDISTGELKATQIEDEDTLINEIVTINPNEIVVNQEINEK
KQIYLTITV-----------RETISDSYEVNQL------TDHHTYQATQLLLDYVYHTQK
RDLSHLENAITYAAVDFMKMDYYAKRNLELTESIRLKSKKGTLLWLMDETKTPMGARRLK
QWIDRPLINKERVEERLNIVESFMNHFIERDTLRGYLNQVYDIERLVGRVSYGNVNARDL
IQLKHSISEIPNIKALLESM-NDVATNQFSSLEPLEDLLQVLEDSLIEEPPISIKDGGLF
KHGFSKQLDEFLEASKNGKDWLAQLQAKERERTGIKSLKISYNKVFGYFIEITRANLQGF
EPEYHRKQTLSNAERFITDELKEKEDIILGAEDKAVELEYQLFVRLREHIKTYTERLQKQ
AKIISELDCLQSFAEIAQKYNYVRPEFSDNKTLKLENSRHPVVERVMDYNDYVPNDCELD
K--NFIYLITGPNMSGKSTYMRQVAIISIMAQMGAYVPCDKATLPIFDQIFTRIGAADDL
VSGKSTFMVEMLEAQKALTYATENSLIIFDEIGRGTSTYDGLALAQAMIEYVAQTSHAKT
LFSTHYHELTTLDQALPSLKNVHVAADEYQGELIFLHKVKDGAVDDSYGIQVAKLANLPD
DVINRAQVILDAFEQHQN--ASFNLFDVSEIEEEIKKLNISNMTPIEALLKLSELQNQLR
MKIKELELSLANKIAAGEVVERPASVVKELLENAIDAQATQIDITIKESGIQSIRVVDNG
TGIEEDDISKAFGRHATSKINNDYDLFHIRTLGFRGEALASISSVSRVTMKTCTD--MLG
HEVRVENGEITKKQPAKAKKGTDILVEDLFYNTPARLKYVKSLYTELGKITDIVNRMAMS
HPNIAFNLVSDDKTVISTNGSGRTNEVMAEIYGMKIAKDLVPINGETDDYVVNGFICKPE
HTRSNRHYISIFINGRYIKNFVLNKAIIEGYHTLLPIGRYPIVYLNIEMDPILVDVNVHP
TKLEVRLSKEQLLYDLINQKIKEAFRGMSLIPDPDEPEVEHVDTPNQAPIPRVPYMEVVG
QVHGTYIVAQNDTGMFMIDQHAAQERIKYEFFKEKIEVTNETQSLLLPLTFNFSKDEHMI
IEKYLQSLAEAGVFLEPIGHHDYMVSEYPVWLPNVDAEEIIKDMIDYVLKKLREDAAIMM
SCKKSIKANHYLRNHEMSHLIDELRETTDPFTCPHGRPIIIELTTYELEKLFKRV
>WP_072714310.1_DNA_mismatch_repair_MutS_[Rhodothermus_profundi]_Bacteroidetes
RPTGQTPLMRQYYKIKARYPNAILLFRMGDFYETFDEDAHIVSRVLGIMLTKRANGQAVP
LAGFPHHALDNYLPRLVRAGYRVAICEQLEDPKYARKVVKRDVVEVVTPGVSFHEHLLEP
KRPNYLAAVVWERDRIGFAFLDASTGEFSVTEAP-AHRLEELLQTIQPAEVLVDKRQRE-
-SF--VVTPQEDWVFSFDYAYEVLLRHFKTHSLKGFGVEELRLGLRAAGAALHYLGETQK
GRLPHVRRLTRYATDEYMVLDPQTKRNLELVASLQDGTQEGSLVQILDETLTPMGGRLLR
RWLLRPLKNVRQIEKRLEAVEALVHDRRLREQLREELRQVGDLERLAARVCTGRATPRDL
MHLRLTLEQIPPIKQALREVSCHTLRRLAEQLTLCTQVVERIRQALVDDPPASLSDGGVI
RDGFNPELDELREIARSGKDFIARLQQKEIERTGIPSLKVGFNKVFGYYIEVTNTHRDKV
PSHYIRKQTLVNAERYITPELKEYEEKILSAEEKITSLEAELFNRLRLEVAEATAELQLN
ASLLAMLDVFCSLAEVADRYDYTRPELHEGTELLIEEGRHPVVERTLPPGPFIPNDIYLD
THSQQILIITGPNMAGKSVVLRQTGLIVLLAQIGSFVPARRARIGIVDRIFTRVGASDNL
AAGESTFLVEMNETANILNNATPRSLILLDEVGRGTSTFDGLSIAWALVEYLHPSVAART
LFATHYHELNELAERFPRVKNYRVQVEEHEGKIIFLHKLVPGGADHSYGIEVARMAGLPE
PVVARAREILRHLEAQHLVVFQLSLFAAETLKERLRRIDPNRMTPIEALLLLDELKRLVE
MLIRIMPESLANKIAAGEVVQRPASVVKELVENALDAGARQITVILKDAGKTLVQVIDDG
CGMSPADARLCFQRHATSKIRTIEDLERIRTLGFRGEALASIAAVARVELKTKRAHDEAG
YRVQIEGGRLIAAEPCATANGTSVAVRNLFYNVPARRNFLKTPATEFKHIVETFQVLALS
HPEVGFTLMHDDVEIYRLSPAERLRRRIGTLFGPEYALQTIPVEETTSYLSVRGFLGRPE
LHRKSRGEQFFFVNRRYVRHRYLEHAVTSSYEQLIPEGTHPFFVLFLELDPRHVDVNVHP
TKAEVKFDDERGIYGVLRAIVRRALSMADLIPQP----AEVEPAPQPTVLEEAPHDTLIW
QVHERYILTQIRSGLLLIDQNAAHERILYERALRNLSGFGLSQQLLFPQTLEFSPADFAL
IEELLPELRALGFDLELFSGRTVVVRGVPDDIRPGDERTMLEDLLAQYKLSSRENLARSM
ARRNAIRPGTRLTEKQMRTLIDQLFLCETPYVSPTGRPTMIRLTLEELDRRFGRA
>WP_013454421.1_DNA_mismatch_repair_MutS_[Marivirga_tractuosa]_Bacteroidetes
QEAKETPLMKQYNQIKSKYPGALLLFRVGDFYETFGEDAVKASKVLNIILTKRANGSAIE
LAGFPHHAMDNYLPKLVRAGHRVAICDQLEDPKSVKGIVKRGVTELVTPGVSFDDNVLET
GRNNYLASIH-SKNTLGVAFLDISTGEFMTASGN-ASYIDKLLQGFQPSEIIYSKSARE-
-DY--NVHHLEDWIYAFDFAYEKLTKQFKTNSLKGFGIENLEEGIIAAGAILHYLEETEH
KKIEHIASISRIEEEKYVWMDKFTIRNLELVYPQQEGGI--PLIQILDKTLTPMGSRQIK
KWMVLPVKDKAVIEERLQIVEAFHSNQDLTEQLSASLKSMGDVERLISKVAVGRVNPREL
NQLKKALGLMVPLKKALEESEEQALKKLSNQINLCEYLYELIDSQLMEDAPLHTNQGNLI
REGVDPELDDLKKIAFSGKDYLLQLQKREMEKTGITSLKVAYNKVFGYYLEVTNSHKDKV
PQEWIRKQTLVNAERYITEELKEYEEKILGAEDKMVVIEQRIFQSLLQNAMDFVSPIQQN
AKIIAQVDCLLSFAEIARANDYVKPQISETTALDIKLGRHPVIEQQLPHGEYIPNDVFLD
NESQQIMIITGPNMAGKSALLRQTALIVLMAQMGCYVPAKSAEIGLVDKVFTRVGASDNL
SKGESTFMVEMTETASILNNLSDRSLVLMDEIGRGTSTYDGVSIAWSIVEFLHPKSKAKT
LFATHYHELNQLAHDFPRIKNYNVSVKEIDGEIIFLRKLKKGGSEHSFGIHVAHLAGMPN
PVVLRANEIMHHLEKDKIRDYQLNMFEADPVLDLLDKLDINSMSPVEALLKLNELKSKLN
MIIQLLPDAIANQIAAGEVVQRPASVVKELLENSIDAGSSKIKLVVKDAGKQLIQVIDDG
AGMSETDARMCFERHATSKIRKSDDLFALKTMGFRGEAMASIAAVAQVELKTKTADAELG
VLLEIEASEIKNQSHTTHTGGTTISVKNLFYNVPARRNFLKSNPVEMRHIIDEFHRVALA
NPQVAFSLHQNDMDVYQL----KLSQRIVGLFGKNYQEQLVACEETTDQLKIYGYIGKPE
FAKKTRGEQFFFVNNRYIKSGYLHHAVVNGFEGLLAKEAHPFYVLCLEIDPKRIDVNVHP
TKTEIKFDDERMVYGILAAAIRQALGAHNVAPAPEENEENESKVPQSERV----AKSSIF
QIHQKYIATQVKSGLMLVDQQAAHERILFEKFNRHLNSDGSSQQFLFPEQVQLSAPDYAL
VMDMEEELKALGFVISSFGKDTVVINGAPTELTDTSVKSVFEGLIDQFKVSKNENIARSL
AKRSAIRAGHKLNAEEMNALIDKLFACQNPNYAPSGNSTFIIFDLNKIASFFN--
>WP_089708923.1_DNA_mismatch_repair_MutS_[Chitinophaga_costaii]_Bacteroidetes
K-SEETPLMQQHKAIKTRYPDAVLLFRVGDFYETFNEDAIITAKVLGITLTKRANGSAVD
LAGFPYHALDTYLHKLVKAGYRVAVCDQLEDPKMVKGIVKRGVTEMITPGVAVNDKLLEN
GSNNFLAAVH-GNGMTGVAFLDISTGEFFIAQGN-LEYVDKLLQSFRPAEVVFAKQQQK-
-KF--YTYTLEEWIFTHTYADEVIRKHFATHSLKGFGIEGLNEGIIAAGAALHYLRDTEH
PHLQHITSIQRINQEDFLWMDRFTVRNLELLQSSVENGQ--TLLKVLDNTASPMGARLLK
RWIAFPLRQQAAIEERLDAVAFLIKEADLGKALHHHLKQLGDLERLVSKIPLKKINPREV
MQLARGLEQVKAIQELMGGVENAYLQRLYEKLDCCPPMLEKIIQELQENPPVQTHKGDVI
RAGVHAELDALRKIAHSGKSYLLQIQQQESEITGIPSLKVAFNNVFGYYLEVTNTHKNKV
PASWIRKQTLANAERYITPELKEYEEKIVGAEEKILTLEQQLFDALLQTLQDYIAPIQQN
AQLLARLDCLLCFAHNAVQYKYHRPTLSDDYVLDIKEGRHPVIERGLPPGSYVANDILLD
KDTQQIIILTGPNMSGKSALLRQTAIITLMAHMGSFVPATTAHIGLTDKIFTRVGASDNL
SGGESTFMVEMNETASIINNISPRSLVILDEIGRGTSTYDGISIAWSIVEYLHTAHHPKT
LFATHYHELNELENKLDRVKNYHITNMESGNKVIFLRKLARGGSRHSFGIHVARMAGMPP
QLLERANEVLAQLEEKHIE-LQLNIFDFRDIREKLETVDINRLTPVEALMKLNEIKGML-
MIIHLLPDNIANQIAAGEVIQRPAAAVKELLENAVDAGATEIQLILKDAGKELVQVIDNG
SGMSETDARLCFERHATSKIQHIDDLFRICTMGFRGEALASIAAVAQVELKTRRAEDHVG
TYIEIENSTVRKQEPVQWLQGTSIAMKNLFFNVPARRNFLKSNAAEMRHVVDEFIRVAMA
FPQLQFTLTHNGTQLFYL----SLKQRIVNILGQHYNSKLVAVKEMTDYMNVYGFVGKPD
AAKKTRGDQFFFVNNRFIRSPYLNHAVMSAYAEMLPGDSFPLYVLFIELSPEHVDINVHP
TKQEIKFDDEKVLYAFIQATIKHSLAQFNITPTPHQAHLYEPSAPRPAGGAYIPQQKAPM
QVHQQYILSHIKSGFFLIDQHAAHERILYERYQRALEKPMATQQSLFPQTLSLAPADAAL
VSAMLPDLQTLGYDLEPFGQNTFVVRGTPADIQFGNEQASIEGLLEQFKLDRREQLVRSM
ARNNAIPIGKGLSVREMQNLIDELFACATPNVSPSGRATFVSFKLNELDKMFEKG
>CCB92281.1_DNA_mismatch_repair_mutS_[Waddlia_chondrophila_2032/99]_Chlamydiae
SEAKITPMMAQWHACKKKAGTALLFFRMGDFYEAFYDDAIVLAKELELTLTTRQE---IP
MAGVPHHTCDTYIDRLVAKGFRIAVAEQTSDPKTSKGLVERDVTRIVTPGTLVNSSLLSE
NANNYFASVTQVGSVLGLAFLDLTTADFRVVEFESEQELQGELYRLQPSELLTSKKFSDQ
HSLNLLINTEDDWRFEHQITTEFLISHLKVHTLDGFGLKGMAAGINASGALLHYLRDTLN
LSIDHINTISTYSTNEYMTLDRMTQTNLELTRSLQDGTRKHTLLSILDQTCTPMGGRLIL
QWLKRPLLCMKTIQARQDAVQSFIERDWTHDQLKASLEDVRDIERLMMKVSANYASPKDI
AALRHSIEPLGKIKSLLREPASSLIQTHEKQLNPLPELISLIANALVDEPPQKLSDGNIF
RKGFHQELDEIREISANSKSWLNNYQNKLREELDIKNLKVGFNRMFGYYIEVSKGQAGKV
PESFERRQTLVNAERFITKDLKEYEQKVLTAEEKISSIEQELFQQLRTEVTRYADIVIKT
AQSLAIIDCLQALAEAARLHGYQRPEIDQSQRLEITEGRHPVIEAVNMNEKFVPNDTLLD
DENNRLLLITGPNMAGKSTYIRQVALITIMAQIGSFVPAKTAHIGLVDKVFTRIGASDDL
SRGQSTFMVEMTETANILNNATDRSLVILDEIGRGTSTYDGISIAWSVAEFLLEGSTART
LFATHYCELTKLEEKIPGAVNYNVAVHESEDSIIFLRKIVKGGTDKSYGIHVARLAGLPL
PVIERAKEILIHLEENANRKYQLTFFG---------------------------------
MKIQVLDEQTINQIAAGEVVENPASVVKELAENSLDAGATEITAEIRAGGRQLIRITDNG
AGMSGEDALLSLERHATSKIRGIEDLYDVYTMGFRGEAVPSIASISKLTILTRSVEEKKG
TLIYVEGGKLLKNCPVERDPGTTMEVDSLFFNVPVRKKFQRSPTYDSNEVLKVLSMLALT
RPDVKFTLISQGKTLLKA----DFKRRIEEVLGKEFSCGLCPLSFEKEGIKLEGFVGLPY
YNRHNRTGQYLFINGRAVFSPLISFAVKEGYGTAMGTHRYPVFVLRLSIPGSLVDVNVHP
QKKEVRLRQEQQFKQLIAEAVEKALSHE--LPEPAESE-TAPLFPQESAD----APPSVL
ATVPGFILVQTSKKLYWVSARNAHARVLYEALDKNY--ATQIQQLLIPLNFDFSPIEAAA
IREHLEILEKWGLGIKEFGRNSFAIDAIPRLWDETK-----EDLLHSIASKPERKLFVQT
VVNSAFAKDQMLSQAQAQALINQLHQSKNHRFCPLGKPTAAEILEEEIAKLFQT-
>WP_044045044.1_DNA_mismatch_repair_MutS_[Candidatus_Protochlamydia_amoebophila]_Chlamydiae
DESKISPMMMQWHACKKMAGDAILFFRMGDFYEAFYEDAHLLSKELELTLTKRQE---IP
MSGIPFHTSEGYIDKLVAKGFRVAIAEQIEDPKKTKGLVKREVVRVVSPGTVINSSLLSD
KNNNFFAALVKVGQIFGLAFLDLTTGEYWVSEFTQERELLNELYRLHPAEFLTSEKFKEQ
QTYSFLVNTLEDWQFEHQQAHDFLINHFKVQRLDGFGLSGMVAAINAAGALLNYLQETLC
LPIQHIQSIRCYSSSQFMMLDRMTQRNLELTHSLQDGSRRHTLLGVIDQTQTPMGARLMH
HWVKQPLLKVSEIHQRQNGIQALLNHEHIVDQLQNLFLQIKDIERLMMKVSACYATPRDL
IALHFSFKPIAFIKSLLLNI-SEWINEHAQKLDPLSKMNALISNAIVEEPPLRLGEGKTF
RQGFHRELDELREISHDSKAWMARYQTQIREETGIKTLKVGFNKMFGYFIEVSRGQIDKM
PDHFIRRQTLVNAERYITPELKEYESKVLTAEERINSIESELFHQLRLEVASYTKNVLEV
AQALAKIDCLISLTNVAKKYCYTCPVIDDSSILVIEEGRHPVIETVCRHEKFIPNDTYLD
DQANRLLLITGPNMAGKSTYLRQVALIVILAQIGSFVPAAKAHIGIIDKVFTRIGASDDL
SRGQSTFMVEMTETANILNNATSQSLVILDEIGRGTSTYDGISIAWSVAEYLLEKRMAKT
LFATHYWELTKLEEKVPGAVNYNVAVHEADDHITFLRKIIKGGTDKSYGIHVARLAGLPQ
AVLNRSKEILEHLEENANRKFQLNLFQ---------------------------------
MKIHVLTEQTINQIAAGEVIENPASVVKELVENSMDAGATEICVEIQGGGRQLIRISDNG
CGMSEDDALLCLERHATSKIKNVDDIENILTMGFRGEAIPSIASISKFSLLTTPQDKMQG
SLTIVEGGRIQSHGKATRSPGTTIEVKSLFFNVPVRRKFQRSPNYDTQEIVKILTNLSLA
YPNIAFELISDQKSILKMPLISQLLKKIETLLGKEFSHSLCPLTFSSPPYEIEGYIGLPS
IHKPNRTSQYLFINRRAVYSPLIGVAIREGYGTMLGTNRYPVFILHLRLPGSLFDVNVHP
QKKEVRLRQEQKLKETLINAVQKALRQENPYP-PEESWKNETFNPSSFIQKEEPKAPKVL
QTLTGYCLLDACQGLLLLDQKQAYSRIKYEKLLFNLKGKQAIQQLIVPLTFQFSIPETTL
LKTHLESLNQLGFSMREFGNQTFVLDAFPSIMSEQEIETCLLEMIQDLSQIKITEKLALT
ASRSSFSKNIQLSIDEGQGLVDQLFMCDMPYLSPSGSPIFAYFKLQELADLFRKY
>WP_013925327.1_DNA_mismatch_repair_MutS_[Parachlamydia_acanthamoebae]_Chlamydiae
QDQKVSPMMVQWQTCKEQAGSAILLFRMGDFYEAFYEDAALLAKEADLTLTRRQG---IP
MSGVPHHSSEAYIDKLVSKGYRVAIAEQVESAKETKGLVKREIVRVVTPGTVITSSLLAE
NTNNFFASIIQVGALYGLAFLDLTTSEFRVIEFEHEQELLNEVCRLNPAEFLTSQKFANR
KNNQVLVNTHDDWHFEHQVTYNFLIQHFKVHSLDGFGLKGMVPGVHAAGALLQYLQSELS
LPIEHITDIQPYTTSQYLSLDRMTLRHLELIDPLNHGSRKNTLLGVLDHSNTPMGARLLR
QWIKQPLLSIPEIHQRQEAVQAFYDTPSLMQRIGAVLEQVRDLERLMMRISSGYATPRDL
VALRFSMEPLPEIKTLLLTLQSALLATEAQRIDFLPEMTRLIANALVDDPPVKITEGKIF
RDGYHPELDELREISRDSKSWIARYQTQIRDETGLKSLKVGFNRMFGYYIEVSKGQAEKM
PDSFQRRQTLVNAERFITPELKNYEAKVLNAEERISAIENELFQTLRQQIGQFSKQVLTT
AQALARIDCLRSLGEAARTNQYIRPLVDDSAHLKIVDGRHPVIEAAHAGEKFIPNDTLLD
GSDNRLLLITGPNMAGKSTYIRQVALITIMAQMGSFIPAKEAHVGLIDKVFTRIGASDDL
SRGQSTFMVEMVETANILHNATSRSLVILDEIGRGTSTYDGISIAWSVAEHLLEGKMAKT
LFATHYWELTKLEEKIPGAVNYNVAVQENADNIIFLRKIIKGGTDKSYGIHVGRLAGLPP
SVITRAKEILVHLEENANQKFQLTFFG---------------------------------
MKIRILDEHTINKIAAGEVIENPASVVKEIVENAIDAGSTEICVEIQEGGRQLIRISDNG
CGMTQDDALLSLERHATSKLREVEDMEALATMGFRGEAIPSIAAISKFMLLTCPAESXKG
TLILVEGGKILRCCPAARSPGTTVEIKSLFFNVPVRRKFQKSPTYDANEILKILTMQALA
HPDIQFELISNHETLLKTPTSKKLSDRIGSVLGHDLAQEICFIEGEKEGCKITGYIGFPS
XSRPNRACQFLFINQRXVTSPAISFAVREGYGTALATNRHPLFILHLSLPGTLVDVNVHP
QKKEVRLRQEAMIKELIISAVQKALYPHEV---PDEKSAHPTPYPQRSFDEQLPNVPLVL
TTIKGFILTHYTNGIGLIDQRAAHFRILFEQLQS--SPTFSIQTLLIPYTIETTPLEAXL
LKEHLMEFNAMGIQIKEFGSTTFTIDGIPSLFGNSD---FVDELIKTLAKKEKDKCLAQI
ASKAAIRKEHILSLLEAQNLVRQLWECQSPLYCPFGKPIAIHLSREEIARQFQKC
>WP_014935096.1_DNA_mismatch_repair_MutS_[Brachyspira_pilosicoli]_Spirochaetes
KEEKLTPMMRQYKEIKNKYSDSILLFRMGDFYEVFFEDAKIVSELLGLTLTKRAN---VP
MAGVPYHAIDNYLSKLVKSGKKIAICDQMEDPKTAKGIVKRDVTQVITPGTIAENKYLES
KSNNYLASIIVKSENVAIAICDISTGELYVTEFEFLDEICEEIIRFSPKEIMTVESVKEI
KEIQNFFSTTPNYTAEYSYAYKLLTNHFKTISLKSFGIEDKHLIVSLLGSLIYYLQELSK
TSLEHISNIKLYNRKDSMTLDYATISSLEILETIRNDNNKMTLFDTIDKTKTSMGARYLK
RIIVEPLLDIDEINKRLNNVEYFYKNQKFMYRIMDMLSDVGDIERLASKLALGRINPKEL
VSLKRFLSSLQIITELV-------LNNFFEEIGDIKIITDLIERAILEDPKIVLNEGDII
KDDYDEKLKKYNEARREGRTWISELENEYKSITSINNLKIRYNNVIGYYIEITKSNISLV
PKDFIKRQTLVGSERYTTSKLMEYEKTINEANEKSYALEYDIFIEVRNKVNEYLTSILKM
AKIISVIDVYASLACLAAEENYTKPIITDDGIIDIKEGRHPVVEANLKNESFIANDTYLD
NKNEHLLIITGPNMSGKSTYLRQTALIVLLAQIGSFVPAKSAKISIVDRIFTRVGASDNI
AKGESTFLVEMNETAYILNHCTDRSLVIMDEIGRGTSTYDGLSIAWAIVEYLVENKKSKT
LFATHYHELTMLED-LEGVKNYKVLVEEYKDEIIFMKKVIEGAAESSYGIYAAKIAGAPH
KVIQRASEILKKLENEAGIQSNVNLVDESEV-KEIKDLNINDITPIEALNLINKWKRDLN
MSIMKLPKSVANRIAAGEIIERPASMLKELLENAVDSGADNIEVSVEEAGIKTMIVEDNG
SGIAFEELPLAITHHATSKIYSIEDLDNIYTLGFRGEALASIGDVTNLEIVSKSIDEKTG
GKIVVEAGKILEHKPYASVNGTKITAKNLFFNIPARYKFLKHISREFYLVKEVFDMEALV
QPNITMKLYNNGKLVNSY----NLKDRIENYLNSNVFSNLIELNIEKNDINIYGLFSNSK
ISQSMRKNNFIFLNNRPIENRVIAYAIKNAYSNSIPKERYPFFFLYINVDTNKVDVNVHP
SKKEVRIKNERDISGIIYNAIYNNINSVNNTPTPNSANNNNNLEPQKNNI----YVKAVG
QVFSSYIIAERGNEMYIIDQHAAYERLNYERIYKTLSGKLEYEKLLIPCEIEY---EIDI
LNSSKEQIESIGIKFESNSKNSIIIDEVPIYIPKNQIDKIIKDILDIYIEKLIKHTCSTI
SCKYSPKAGDKLSLNDMQTLLDLLEEENILTNCPHGRPFVLRLSKDYLDKKFFR-
>WP_028973525.1_DNA_mismatch_repair_MutS_[Spirochaeta_cellobiosiphila]_Spirochaetes
-MSETTPMMKQYQDIKKKNKDSILFFRLGDFYEMFRDDAVEVSSLLNLTLTKRHN---IP
MCGIPYHAAEGYIGRLLKYGKKIAICEQVSMPTDGKGIAKREIVEVITPGTITNENYLNQ
KENNYIVVIGY---SLSLAFADLSTGEFQSTSFRGLEVLRKELQRINPSEVIVQDNINEI
NALLSVINRYPDWQFDKESCYKTLIEHFSIINLKAFNLNESSPEVISAGVLISYLEDTSK
SHLRHIRTLKTYSHHQFLVMDDSTQRNLELIRNLTTGDQAFTLLKVLDQTKTAMGGRLLK
KWILSPLIDQSEIEKRHDNVQYFYQHQLLLSKIRDQLSKIQDIERLTTRVAMDKAHGKDL
LALSNSLINIRSCEPTLEEY-NKYINFWEANVKKIDSLGALLSNSIHPEPSILTTEGRLI
KEGYSSEVDELRQLQNNAKVVLNNYLSEQKLESGITGLKLKYNKILGYFFEVTNSNLQAV
PEHFERRQQLVNAERYVTSRLKELENNIHNAGERLIELEKKLFYEIREKCKDCIDILQQI
SQSIGEVDYFQSMAYIATRRGYIRPEITNSRTLNIDGGRHPVVEEALPSNEFIPNGISLD
PDKKSFAMITGPNMAGKSTFLRQIALISIMAQIGSFVPASKAQIGIIDKIFCRVGASDNL
AKGESTFLVEMSETAHILRNSTNHSLIIMDEVGRGTSTNDGLSIAWAICEYII--IDAKS
LFATHYHELTLLKS--KKIQNLSMDVKETGEDIVFLKKIKKGPAGNSYGIHVAKLAGIPL
EVVYRATQILNEIGDTDSKI---GLFSPEELIKELAGMNLNNMTPIQALNLLHRWKNEHN
MRVEVLKDNVARKIAAGEVIDRPYSIVRELLDNAIDSGADKITLEIKQGGIDSIRVSDDG
CGMTKEDLELCFLPHATSKIRTEDDLLTTKTMGFRGEALSSIATCARTEILSNTS--DLG
YKLRIEEGKVKSLQPAPCQQGTIIEAKELFFNLPARKKFLKRPASETSLCRTTFHEKAIP
FPNIEFRMTIDRDLLFKT----TQLDRIKDVYNDKIETSMLDEDWQGNGYSIKAILGKPG
LNRKDRKYIQVYVNKRKIQEFAFIQAITYGYEQVLPGGVFPVTFLFIDIEPHLIDFNIHP
AKKEAKFRNLNEIHHSVVTMIRDYLAGFSILPLP------TSYLPQQNTNSTKPKFTYLG
QSMNLFLIFEMDSTLYIMDQHAAHERILFEQY----NDPGTIQELLIPERIEVPEESEQK
IMAYKESLNKAGFKISQESEGIWNLEALPSRVASLQ-----NTIIQFFIDDLMVDLYATM
SCRKAIKDGDPISAVTAVDIIDKAISLP--HRCPHGRPIWYEISREELFQLLGRL
>WP_083048296.1_DNA_mismatch_repair_MutS_[Marispirochaeta_aestuarii]_Spirochaetes
-MSDTTPMMRQYRRIKQENRDAILFFRLGDFYEMFEQDAREVSGILNITLTKRHN---IP
MCGIPYHAASAYIGRLLKAGKKIAVCEQTALPPKGKGIAEREVVEIITPGTVLEEDYLDN
RRNNYLFSFGIYGSTACFAYLDLSTGDFKATSVKRFHELSLELNRLDPKEVLLQESLYDL
RQIIGVINRIPDWHFDQTDAFQRLCRQFGTANLKGFGIDQDDPLVMTTAAVLEYVGETSK
TLLDHIRSMERYTDETYVGLDTATQRNLELVRNLNDGSEQYTLLEVLDYSRTSLGARRIR
SRLLHPLRNMEQINSRLDALEALYRNQILLGSIRDELGGVLDLQRLATRVALQKAHAKDL
LSIRNTLSSARRIPGLLQGC-KEALPALSPEQEMLDRLTELLSESLHEDPSILLTEGRLI
APGYHKELDRLRNARRDRKRVLDEYLERERASSGIANLRIKYNKIIGYFFEITKSNLKAV
PEHFIRRQSLVGSERFTTDELIHIETEVNSAAERAIELEREVFLELREKVRTSLDELYAC
AEYLAEMDALASFAYAATVHGFIRPQVGGSGGIIIEEGRHPVVEKHLPPGDFIPNSLRLG
GEDPPFALITGPNMAGKSTVLRQTALIVLMAQIGSFVPAARAEIGLVDRIFCRVGASDNL
ARGESTFLVEMNETANILRYMSNSSLVIMDEVGRGTSTNDGLSIAWAVSEYILKKV--NT
LFATHYHELTSIEN--PGLRNLHMEVLEKEGEIIFLKRLKEGAAAGSYGIHVARLAGIPD
QVIRRAAEILGGLDDGAQLTIQHDLFGADDMIQEIKNLKIDSTTPLEALNFLARLQKTLK
MRIRLLRDDVARKIAAGEVIDRPFSIVRELIDNAVDAGADTIKVDLKNGGIGSIRVSDNG
SGMSAEDLALCYHAHATSKIESVDDLYHTKSLGFRGEALGSIGACAKLSINSSTG--EEG
HRLLVENGEMLSLEPHRSPRGTTVEAADIFYNLPGRRRFLKSAKAEGGLCRAVFLEKAAA
FPEITFQLLNDGEVRLTLPASG-ITERVSTAYSSVFTPRLTESGAGQQGFSFTLVHASPA
VYRRDRRYIHVYVNKRRIQEYSLVQAVEYGFSSVLPGGSFPVALLFLEIDPELVDFNIHP
AKREARIRNIREVHHAVSSGIQEALETYTRFP-PQDLSGGFTPSPETSPRRLSPELRYLG
QAFDLFLLCQAGEDLYLIDQHAAHERILYNRF----APGQESQGLIVPLEIEIDQEPREF
YGELLSELADLGFR----EEKQLTITAIPASYRGVE-----KELEAFLSRNLLTALYADM
ACKAAIKDGESLDEVSARELAREALSLPDPR-CPHGRPVWFRLSRQELFALVGRT
>SJZ46493.1_DNA_mismatch_repair_MutS_[Treponema_porcinum]_Spirochaetes
----LTPVMQQYMRIKSEHKNEVLFFRLGDFYEMFMEDAVEVSRLLNLTLTHKGT---AP
MCGIPYHASKVYISRLLRLGKKIVICEQVGDPK-AKGLTERKVVETITPGTAVESEYLEG
NSNNYLAALCV---KTGFAFIDVTTSSFCATSWNMTEQFPKELGRCSPKEMLLPQSLKNV
QSALESVSYYPDWDFNAELGYKKLCAQFKTASLQPFGLTETSCEVPAAGFLLDYLEKTTN
SPVPHVSGIKTYHDSQYLIIDDSSRRNLEIVENLRDSSNQFTLLECVNYAETAMGNRMIR
QWLLYPLTDKGKIEARQNHVSLFVDNRTLMEHVRKNLASVLDVERLAGRIAMDRAHAKDL
QALRSSLVAWLTVREEL----SEY----FAEIDAAVEIIDLIQNAIMDEPSTALTEGGII
RTGWSEELDHWRDVHDNFDKILSEYEAEERERTGISTLRIKYTNAFGYFIEVSKGKLSSV
PENFIMRRALVNGDRYTTARLQELEHELNEAGTRILELERDLFLEVRTKLHDYVPYLMQT
AAEIACTDAACSFAQAACIHGWVRPVITEDRRFYVTAARHPVVENHLPKGEFVPNDLCIS
ADDPSFGLITGPNMAGKSTYLRQNALISLLAQIGSFVPAKTAEIGIADRIFCRVGASDNL
ARGESTFLVEMTETANILRSATDRSLVIMDEVGRGTSTEDGLSIAWAVSEYLLNTVRCRT
LFATHYHELTRIEH--PNMELLCMDVAEQGGKITFLRKIKTGASENSYGIHVARLAGIPQ
AVIDRANVILEHIQEKTVLQCAPGLFSDEEILDEILSADTDNMTPISALQLVARWKKALS
MPVRMLNAEVARKIAAGEVIDRPNAIVRELMDNAIDSGADSVTVEINGGGIDKVRIVDNG
CGMTKDDLQTCARPHSTSKIATETDLLNLTTLGFRGEALSSIAAVCRLSIT------SGG
WKMRASV-E--IIEQTAVLDGTIVQAEGLFENFPARRVFLKRPASEGILCKNTFVEKTLP
CPEKSFRFVSDGTIKLDLPAGQTLTERFVKAMEKESPELFYELDSSDPDWSFKIVIGEPG
VFRPNKKDIYIFVNGRRITEYSLVQAIEYGGQGYFPNGSFPVAAAFIQINPALVDFNIHP
AKREVRFKDISALHHGISTTVKQFFSDYTNQPSPPQKKAYNKGIPQNETEPSFPGFHFLG
SALGTFIIVEKGAALYIIDKHAAHERALFDSI----KNQSKRQHLLIPYVIETDEKEDDY
LESIQDELSKIGFECRNTGGGKWEFTTLQERWSGSE---DLHDLLDKKVKDLIYSIAAMT
ACKAAVKDGWILDDNAAEEIARNALELEDPH-CPHGRPVYTVITREQLFSLVRRT
>WP_047755350.1_DNA_mismatch_repair_MutS_[Kosmotoga_pacifica]_Thermotogae
SARELTPMMKQYLEIKENYKDCILLFRLGDFYEAFFEDARKVSEALQIVLTSRNG---NP
MAGVPHHAVDQYVKKLLDAGYKVAICEQVEDPATAKGLVKREVTRVLTPGTLMEDDLLPS
ETNNYISILGEYKGRLALAISDISTGEVGTSTVM-LEDAKDLLEKFRPSQLILQESLVEK
DYLTSFVEVFENWNFAHSSSVEYVKRFYGLASLDVLELS--ETEVTVLGALFKYLEITQF
KTFKHLSLPVKLQAPEYMLLDAATIENLSLL----PSEKRGSLFETLKETATAMGARLLK
KWILTPLTTRPEIEKRLDYVEAFVQDRLLHEEFREFLRRVFDIERIAARLSSGKAVPRDL
QSLRSTLQILPYIKELF---ENSVFLQIAEEIPDFSYERNLLETALEDEPSASPGDGNVI
RAGYNREFDELRELLYSSKEKLQEFEQKEKSRTGINSLKVKYNKVFGYFIEVPKTQLAKI
PDDYIRKQTLVNSERFITPELKGFEDKLLSASERIEVMERELFSEICQKLNDSADEFKRV
AKILSAADVYQSFATVARKYGYTRPRFSEKRYLLLKNSRHPMVERYIR--DFVPNSVVFD
E--RIFYILTGPNMSGKSTFIRQVALCAIMAQIGSFVPAAEAVLPIYDRVFTRIGARDDV
AGGKSTFLVEMMETASILSKATEDSLVVLDEVGRGTSTFDGISIAWAVSEFIYEAIGCHT
VFATHFTELTELASMYKGIKNITVAVEETDKGIIFLHKVIEGVAERSHGIEVAKLAGIPQ
VVLDRAKEILGVIVKSSALD------------KTVKVLTSEEITKIRKTKKLFEGS----
MKIRELPKEVVLKIAAGEVVTGCFSVVKELIENSIDAHTRRIEVEIREGGKEFIRVSDDG
EGMSPEDLKEAIKPHTTSKIKSIEDLYRLNTYGFRGEALSTIASVSRMIITSKQEKNSVG
LSLRITGGNVVAEEPYLGKTGTMVEVYDLLFNTPARRKFLKSAAVEGRMVTEIVQRFMLS
NPSISFLYVKDGKVIYDSPIDQPLKDRIRLIFPELKPDDLIEVEYTDSGISVRGFVTMPE
RTRLNRFGEMIFVNSRHVKQIELNYALERGYGETLEKGRFPFAIIFIEVDPALVDVNVHP
QKLEVKFSRTSLVLDALKRAVRVAIHQRGTKPG-NSDYESYRSVPDESYAAFQPEFKFIG
VFGERYILVEGSEGLIIIDQHAAHERLIFERLK---NKRIESQQLISPITLKIDALRSGL
LDNNQKKLMELGFRWKS-NGDKITLEAIPSLVPQNEAEKVFLDILDELRVKVFDNLLASI
ACKAAIKTGDRLNEVEARNLLEELIEEK---VCPHGRPISMFITLNDLDRFFSRR
>WP_041427333.1_DNA_mismatch_repair_MutS_[Thermosipho_africanus]_Thermotogae
KLKNLTPMMKQYMDIKKNYEDAIVLFRLGDFYEAFFEDAEIISKVLNIVLTKRQN---AP
MAGIPHHALDNYLKKLVDSGYKVAICEQMEDPSQAKGIVRREVTRVITPGTLIEEDLL-S
SENNYLMAVAFEN--FNTAFVDVSTGELFVKDFETINDLIDFVSIVNISQIICEENIFE-
-ELKDFIEKLDDWYFE--GFEDKVKETFKIVSIDHFELS--NGQLRVLGALLKYLEYTL-
MSNLALEEPKKLEESKWMILDSKTVDNLSLI----PGEKGKNLYDILNKTKTAMGSRLLK
KWILQPLKVKKDIIERQEIVDAFFNDRLLLNEIREYLNGIFDVERILTRLQYGKVSPKDL
ISLKNTLYIIPNILEAL---KNEKFSKYVQEIEEFPEVVELLERALYEDPSSTVGDGNVI
KDGYSPELDDYRNFLFHSEDKLKEFEREERERTNIQKLKVGFNQVFGYYIEVPKGQVKNV
PDYYIRKQTLVNSERYITQKLKEFEEKIMSAREKVEILEKALFDELTKMILKYVNDIKKT
AEKIAELDVLSTFAYVSQLYGYVKPEFDDEK-FIVKEARHAVVERYVS--NFVPNDIYMD
S--RRMYIITGPNMSGKSTYIRQVGLIAVMAQIGCFVPAKNAKLPIFDRIFTRMGARDDI
STGKSTFLVEMSEVALILSKATKDSLVLLDEVGRGTSTFDGISIAWAMSEYIYNEIKCKT
IFATHFTELTELSDVYNGIKNLTIEVEETNDGIVFLHKVVDGVADRSYGIEVAKIAGVPD
GVVERAKEILEVITKKSELE------------KKVRVLKEGQLRQIKSRKKIFEVKNGEF
MKIKKLPEHVIGKIAAGEVVAGPYSVVKELVENSLDAGATKIEIEIKSGGKSYIKVKDNG
EGMGREDLLLSIYEHTTSKINDFDDIYNLSSFGFRGEALASIAKVSRIVITSNNG--SES
HRLEAIGGKIKVNEYPLVEKGTIVEVYDLFFNVPARRKFLKSEATEKRYVVEYVEKFLLS
NPDVEFIFRADNEIIYNA----NLEERFKLIFP----------EVKENGKYVEGIISSPN
YHRKNRTGQIFFVQKRFVMDKMLYYIFENGYGEALV--DHPYGVLFINVPSKLVDVNVHP
QKLEVKFSNPNIIYSDITRTVREALKKFVS---PSEVSDKFNSVFKESVN--------VV
ILKKRYVLFEMEDGIYIMDFHAAHERVIYEQILEKLKVGIEKIDLIIPIEIRIGKSLKQI
VIEKLDELKENGFEIK--ENESVKILSIPSFIKPSDVDDIFKEIIDEYRTKNMKHIIADK
ACKSAVRTGYDITEGEAKKLIEEVFKR-NLTTCPHGRPLFLKITFNEIDKYFDRT
>WP_084384127.1_DNA_mismatch_repair_MutS_[Fervidobacterium_islandicum]_Thermotogae
--MKLTPMMRQYLDIKKKYQDSILLFRLGDFYEAFFDDALVVSKVLNIVLTKRQD---AP
MAGIPYHALDNYLKRLVDSGYKVAICEQMEDPATAKGIVKREVTRVITPGTIIEDELL-T
TSNNYMASVYEKSGEVYTVLADSSTGDVVVKKFDNLEELFDFVETHEISQIICPESLYP-
-KIKSFVDRLDDWYYT--GTIDALKQAYGLATIEHFELG--EAHYP-LGATIKYLSYTL-
NKPAKMKVPRILDESTYMILDSTTIENLSLV----PGERGKNLFDVLNKTKTPMGARLLK
WIILHPLKDKKAIERRHDMVSAFFEDSLLTNEIREYLDGVYDLERIINRLQYDSAKPKDL
ISLKNTLEVIQPIREAL---ENENLMTLVEQLPDLNIVKEKIQSTINDEIEGDLGEGKII
REGVSKELDEYRELLYHSSERLKEFEERERLRTGIQKLKVGFNNVFGYYIEIPKGQTKNA
PEDYTRLQTLVNAERYTNPKLKEFEQKILAAKERVEELEKLIFNNLCEELKNYAQELRKT
SETLAWIDIYTSFAYLARLYSYVRPILSNAE-FEILQGRHPVVERFVD--EFVPNDTYMD
D--LRMYILTGPNMSGKSTYIRQIGLITLMSQIGSFVPASFAKLPIFDRIFTRMGARDDI
STGKSTFLTEMSEVALILNKATEKSLVLLDEVGRGTSTFDGISIAWAISEYIYNELKCKT
VFATHFTELTELADMYPGIKNLTIQVKETADGVIFLHKVVEGVADRSYGIEVAAIAGLPQ
SIVERAKEILDIIVEKSDIE------------KKVGILKEGQMKKIKSTKKFFALQKAEQ
MKIIKLPEEVVSKIAAGEVVVNPASVVKELVENSIDAGASNIEVQIKDGGKSYIKVVDNG
SGMSKEDLVLAVQRYTTSKISSLEDIYNITSYGFRGEALASIGEVSRLVITTSDG--IES
HKLEMVGGKLVKVAETFREKGTTVEVHDLFFSIPARRKFLSSEKIERRMVTEVIERFLLT
KPEIRFLFKVDEEIVYNAPAS-SLPDRFKLIFP----------EVKSSSVSISGIISSPQ
FFRKNRSGQLFFVNGRFVLDNLLHLSLERGYGESLVESTHPYAVIFINIPPNEVDVNIHP
QKLQVKFSEPRVVYDAIARCVRDTLRKFEGVEQ-DSAGEKSLSFPQHMIQALFPKAGAFT
IIKNRYILFEDNDGIVIIDFHAAHERVIYEQL----EHEFQPVDLLIPVEFSIGKSLANV
LESLETELKELGFSIEMESENSAKLKSIPSLIKITQAQETLLEVLEEYRPQSILHVLASK
ACKTAVKTGDKLSEEEVRMLIEEIKGK-NLLTCPHGRPIMMKITFDQLDSYFERR
>WP_041082197.1_DNA_mismatch_repair_MutS_[Thermotoga_profunda]_Thermotogae
--MKLTPMMQQYMQIKSRYKDAILLFRLGDFYEAFFEDAQLVSKILDLVLTHRQG---AP
MAGVPYHAVNVYLKKLVQAGYKVAICDQLEDPAVAKGLVKREVTRIVTPGTVLEDELLEQ
ESNNYLVALCK---RYTIAGVDVSTGESFATSFDDFQATLDFLESIKVSQILCDLSLRD-
-DLKQMIETLSDWHLSGTNVEKDIAEAFGVSTIDHFELGEN---LQTFGALVRYLRFTLM
VNNVFLKPPKILRDQSYIFLDPSTIEHLGLL----PGVKGKNLFDVLNFTKSPMGARLLK
TWILQPLRDLKKIVERLDMVEALVNDQLLLSEIREYLSAVKDIQRIAGRIRYGKASPKDL
VALRCTLSVCPYIREVL----NECFSHI-AQIDCLEDLCEKLNQAIEEDPSMIIGEGKVI
RAGYDKELDELRELVYHSEELLKDFERKEKLRTNIPNLKVGYNTVFGYFIEVTKSHLSKV
PKDYVRKQTLVNAERFITEELKNFEEKILTAKEKLEKREKELYGKLCSEILEKIESIMNL
ADFLASIDVLSSLAYAATRYGYTKPKFQPDGILYLKNSRHPVVEKLVD--NFVPNDLFMD
R--KSFVILTGPNMSGKSTFIRQVALIALMAQIGSFVPADEAILPVFDRIFAKMGVRDDI
ESGKSTFLVEMNEVAKIIHQATKDSLVVLDEVGRGTSTFDGISIAWAVSEYIHNQIGCKC
IFATHFTELTELARLYEGVENKTVQVVEEKSGVVFLHKVIDGVADKSYGIEVAAIAGLPK
DIVQRAREVLDVIVTKSELE------------DKLRVVSSEKLKRLK-RKKLW-------
MKIKKLDPSVVSRIAAGEVVTGTHSVVKELVENSIDAGATRIVVELLNGGKDEIKVQDNG
EGMDRDDLLSCFEPHATSKISNFEDIYLLRSFGFRGEALYSICQVSKTKITSRTDRSQVG
HEVEIVAGNLIYEKPNACQKGTVVVVKDLFFNVPARRKFLKSSAVEGRMATETFERFCLS
HPHIAFILLRDQQIVYNFPS--TLIERVKVLFKDVPRDSLISLDVEQHGMRLSGCVTKPP
FFRN-KRSLFTYVNGRYVVSSIVQSAIYSAYSDFLNQKEHPLVVLNLDVPPKDVDVNIHP
QKLEVKFSDEEKVFKFIRDSVKGLFEKVVVIPSP----STDVQISEHSTA--EPNFNIIG
IVRGRYIIVETTEALLVVDFHAAHERLIYDEIMSCI-DRMPTIDLLMNIEIPLRKSELDV
L-ERTDLLKKIGFDYQ--QAGKIIVNRIPKWLNQGDLKEFLIQSIDEMKEEVMRKIIADM
ACKNALRTKDRLDNEQAIFLVQQIFDKK---ACPHGRPIIYSIEFRELDKFFERI
>WP_015152009.1_DNA_mismatch_repair_MutS_[Oscillatoria_acuminata]_Cyanobacteria
DRSRLSAMYRHYAEVKDQYPHSLLLYRVGDFFETFFQDAIVVARELELVLTSKQGGDVVP
MTGVPHHALERYAMQLVEKGYSVAVCDQVEDAAEAKGLVRREVTRVITPGTLLEDGMLKA
RTNNFLAAVVMAGNQWGLAYTDISTGEFFTTQAEELDHLTQELMRLQPSEVLVPTNAPDP
SCFCY----RSQKSFTLVEARQRIFQYFKLRSLEGVGCENLPLAVRAAGGLLEYLEATQK
ENRIPLQLVKSYTLADYLIVDAQTRRNLEITQTVRDGTFYGSLLWAIDRTKTAMGGRALR
RWILQPLLKIKGIRSRQDTVEELVQKTELREEIQTLLSEIYDIERLTVRAGSGTANARDL
LALADSLAKLPELSALAQQGNSPYLKPLQQVPSELEALAGRVKRAIVESPPLHLSDGGLI
RPNMYEELDEMRSLVEGDQQWLANLEVQERERTGISNLKVGYNKTFGYYISILRSKSEQA
PADYVRRQTLTNEERYITPELKERESRILTAQEDLNKLEYEIFVQLRSQVGEYAAMIRNV
AKAVAAIDVLCGFAEIAIDRGYCRPEMVENRELRITNGRHPVVEYSIPAGLFVPNSTRLG
NDHPDLIILTGPNASGKSCYLRQVGLIQLLAQTGSFIPATSATLGICDRIFTRVGAVDDL
ATGQSTFMVEMNETANILNHASPKSLVLLDEIGRGTATFDGLSIAWSVAEYLATEIRSRT
IFATHYHEMNELASILFNVANYQVTVRELADEIVFLHQVQPGGADRSYGIEAGRLAGLPS
VVIQRAKEVMSQIEKHSKIA------------KGAKKEEVNSSETTEQLD-MFDF-----
MIIQTLPPDVVHLIAAGEVIDSLAAVLRELVENALDAGATRISVSV--PQLWRVRVADNG
CGMDLQNLQQAATAHSTSKIHNVYDLWNITSLGFRGEALHSLAQLSQLEIKSRVAEGE-G
WCATYSSGEVVQMQPTAVAPGTIVTVCDLFERWKPRRQGLPSVPQQLRAIQQMIQHIALC
HPDVLWQVEQDDRPWFKIPGQSQILPQILRGVKGDLEALTLS-----ETLSL--VLGLPR
CHRQRPDWVKVAVNGRCVRSPELEQTLIAGFARTLPRDRYPVCLLHLRITPEQIDWNRHP
AKSEIYLKNIQQWQERISEAIAQGLQLNPETPD-EEKG-----TPEE---RTQPHLRAVA
QVSQMYIVAEHPNGLWLVEQHIAHERILYEQLCDRW---------LVPI----PPILNQL
TPAQLEQLNRLGLDIQPFGNELWAVRTVPELLAERDADALILSLGGDIQ-----QAQVAT
ACRSAIRNGTPLTLPQMQDILDRWQRTRNPRTCPHGRPIYLSLEESSLARFFRRH
>WP_012410117.1_DNA_mismatch_repair_MutS_[Nostoc_punctiforme]_Cyanobacteria
DRSKLSQMYLHYVETKDKYPHAVLLYRVGDFFECYFQDAVKLAQELELVLTSKQAGEQVA
MSGVPHHAWERYATLLVEKGYAVVICDQVEDASEAAGLVRREVTRILTPGTLLEEGMLKS
SRNNYLAAVVIAANHWGLAYADISTGEFLTTQGSDLEHLTQELMRLQPSEVLVPTNAPDP
PSFCY----RSQVPFSQGEARPRLLQKFKVRSLEGLGCDRFPLAVRAAGGLLEYLEDTQK
ENPVPLQRLRTYTVTDYLIVDSQTRRNLEITQTVRDGTFHGSLLWSLDRTSTAMGGRALR
RWLLQPLLDIKGIRARQDTIQELMENTPLRQDLRQLLRQIYDLERLTGRAGSGTANARDL
VALADSLSRLPELSHLVTESHSPFLKALQKVPSVLEELAQKLHAHLVESPPILIKEGGLI
RPSVNPLLDERKATVEADQQWIANLEVDERAKTGISTLKVGFNKTFGYYISISRTKADQV
PANYIRKQTLTNEERYITPDLKEREARILSARDDLNQLEYEIFTALREEVAQEAEVIRNL
SRAVAAADVLCGLAELAVHQGYCRPEMLSGREINIVDGRHPVVEQSLPAGFFVPNSTQLG
QDNPDLIILTGPNASGKSCYLRQVGLIQLMAQIGSFVPARLAKLGICDRIFTRVGAVDDL
ATGQSTFMVEMNETANILNHATSRSLVLLDEIGRGTATFDGLSIAWAVAEYIAVDIRART
IFATHYHELNELASIVPNVANYQVTVKELPDQIIFLHQVQPGGADKSYGIEAGRLAGLPA
VVIQRAKQVMGQIEKHSKIA------------QNLD------------------------
MIIQALPTEVVYLITAGEVIDSLASVVRELVENSLDAGATRIVVSL--PQQWRIRVADNG
CGMNLDDLQQAATAHSTSKIRSSADLWKINSLGFRGEALHSLTTLADLEILSRPVDGKLG
WRISYGNGKVVQVEVTAIAPGTVVTVSNLFGNCSSRRQGLPTTAQQMKAVQATIYQIALC
HPHVTWQIWQNDRQWFTIPARTQLLPQILPQVRGDLQEVKLEINAIHSALTL--VVGLPR
CHRHRPDWVRVAINGRMVKTPELEQTILSAFHRTLPRDRYPICFLHLAISPDQINWNRNP
AKTEIYLNEIIYWQEQITQAINQALSISSSLKE-EAKG------PQ----RKNPSLKAVA
QVSNTYIVAEHPGGMWLVEQHIAHERVLYEQLCDDW---------LVPV----PPILYQL
SLAQVSQLQRIGLDIESFGEQLWAVRNIPAPLQQRDAEAILLSWGGDLQ-----TAQVAV
ACRSAIRNGTPMNQQEMQTLLDNWQRTRNPRTCPHGRPIYLSLEESALARFFRRN
>WP_015143143.1_DNA_mismatch_repair_MutS_[Pleurocapsa_minor]_Cyanobacteria
DREKLSPMHQHYVEVKEQYPNALLLYRVGDFFECFFQDAVIISRELELVQTSKYGGQEVA
MTGVPHHALDRYARLLVEKGYAVAICDQVEDSAEAAAMVERQVTKLLTPGTLTDDGMLHA
RRNNFLAAVVIAGEHWGLAYADISTGEFFTTQSSSLTALNSELLRLQPSEILVPTNAPDP
ECFCY----RSQTPFTLAEAKSRLIETFRIRSLEGLGCEHLPLAIRAAGGLLEYIEDTQK
ANQVPLQPLRTYSIADYLILDYQTRRNLEITQTVRDNSFHGSLLWALDRTCTAMGGRALR
RWLLQPLLDPKGIRARQDTIQELVENTSLRQDLRQLLRNIYDLERITGRVGSGTANARDL
LALADSLVRLNDLAELASYSTSPYLKALQRVPPKLEQLGQKVIAHLVESPPLHLKEGGVI
RDGVNPQLDEMRRLAKEDYEWITNLEATEKQRTGIYNLKVGYNKTFGYYISLPRSKAEKA
PDDYIRKQTLTNEERYITPELKERETRILTAKDDLNKLEYEIFADLRSQVAQKAQEIRSI
AKAVAAIDVLAGLAEVAVYQGYCRPEIEQGRQIEILDGRHPVVEQSLPVGLFVPNSTQMG
RDSPDLIILTGPNASGKSCYLRQVGLIQLMAQMGSFVPAKSAKLGICDRIFTRVGAVDDL
ATGQSTFMVEMNETANILNHATPKSLVLLDEIGRGTATFDGLSIAWAVAEYLATEIQAKT
IFATHYHELNELASLISNVANYQVTVKEMPNEIIFLHQVRPGGADKSYGIEAGRLAGLPA
SVIDRAKQVMRQIEKHSKIA------------QGIQK-----------------------
M-IQTLPSDVINLIAAGEVIDSFAAVVRELVENSLDAGATRIVISL--PNLWRVQVADNG
TGMSLLDLRLCAKAHTTSKIRSTDDLRKITTLGFRGEALHSLAQVADLEIASRWADPAPG
WQVVYNRGE--KIETIAIAPGTIVTVANLFGSLPVRRQGLPPLAQQLKALQGLIQQIALC
NPSITWQVRQDEKPWFNIPGKSQILPQILKPIKGDLHSLNLEVEAPRSKIEL--VLGLPR
CHRRKPDWVKVAVNGRMVRSPELEQTILSAFSRTLPRDRFPVCFAHLTVCPSQIDWNRHP
AKAEIYLHSMEFWQERVISAIKRAMQLSSALPA-EAKT------PSKILAENKPELRAVA
QVNKTYIVAEHSSGVWIVEQHIAHERILYEQLQDDW---------LVPL----TPILSQL
TSAQVEQLQRLGLQVEPFGEQLWAVRNAPEMLSKRDADALLLSLGGDLQ-----AAQVAT
ACRSAIRNGMPLSLSEMQTLLDRWKSTRNPRTCPHGRPIYLSLEEASLARFFRRH
>WP_073607124.1_DNA_mismatch_repair_MutS_[Phormidium_tenue]_Cyanobacteria
NWDDLTPMMRHYVEMKEQYPHALVLYRVGDFFETFFQDAIAIARELELVLTSKEAGKAVP
LAGIPHHALDRYCMLLVERGYAIAICDQVEDPAVAQGLVKREVTRVITPGTVIEEGMLSA
SQNNFLASVVVAGHHWGLAHADVSTGEFLTTQGEDLDQLCQELLRLQPAEVLFPVDAPNP
RQFCY----RPQGPYSQSEARQRLLQRFRLRSLEGLGCDHLPLAVRAAGGLLHYVEETQK
TVQAPLQPLCTYTLSAYLVIDHQTRRNLEITQTARDGTYNGSLLWALDRTVTAMGGRTLR
RWLLQPLLDVKGIQQRQSTIVELLQDGNLRQMLQHKLKQIYDLERLAGRAGSGTANARDL
VALADSFLRLPDLAALAEQAQSPYLKALQYVPPELEQLGQTLRSHLVETPPLYLTEGHLI
RDGVNAQLDDLRQQAVDDQKWIAELEPAERKRTGISTLKVGFNKAFGYYISISRARADQA
PDDYIRKQTLTNEERYITPELKERETRVFNIESEINALEYEIFNQLREKVGEQVELIRKV
AAAVAAADVLCGLAEVAIFQGYCCPEMDESRAIAVTEGRHPVVEQLLPAGFFVPNSNYMG
TDAQDLIILTGPNASGKSCYLRQVGLIQLMAQMGSFVPAKTARLGVCDRIFTRVGAVDDL
ASGQSTFMVEMNETANILNHATPRSLVLLDEIGRGTATFDGLSIAWAVAEHLAVEIEART
IFATHYHELNELAALIPNVANYQVTVKEMPDQIIFLHQVQPGGADKSYGIEAGRLAGLPT
SVIQRARDVMREIERNSTIA------------GEVSKLSK--------------------
MRIQLLPRDVIHSIAAGEVIDSLAAVVRELIENALDAQATHITLAL--PDQGRVQVADNG
TAMALENLHQAAIPHSTSKIHTQADLWQVSSLGFRGEALHSLAQVAQLEICSRAPGAESG
WRVTYSAGE--ETVPAALAQGTVVTVTDLFEAWPARRERLPTATRQLSQVQRVIYHCALA
HPTVTWAVHLGDRPWLAFPSPTGLVPQLLRAVSSDLQEAWQAVNS--ENLPLYGLIGLPR
CHRPRPDWVKVAVNGRIVAVPELEQAVVNAFRHTLPRHRYPLAFAHLTVPPSDIDWNRRP
DKLTLYLHRLEDWTALCQSHVATLLGQQAELTD-EPSS--SDGLPY----RERPSLRAIA
QVHNRYILAEQTDGLCLIEQHIAHERVLYERLQAQW---------LVPL----TPVLEGL
TEKQLEQLQRLGLNPEEFGPNRWAMRAAPAPLRDRDPDALLLSLGGNLD-----TAQVAI
ACRTAIRNGTPLDLATLQTLLDDWQQTRNPRTCPHGRPICLTLSETSLARFFRRS
>YP_002049133.1_DNA_mismatch_repair_[Paulinella_chromatophora]_(chromatophore)
SKDNLTPTLKHYVELKDIHPDKILLYRLGDFFECFFEDAITVARLLEITLTGKEGGKGVP
MAGVPHHSVIRYCMDLVRHGLSVALCDQVETTPSKGALLRREITRILTPGTIIEEGALSS
RQNNWLVAIVIEGEEWGLAIADVSTGEFRVTERIGIDQLSQELGKLEAAEVLW------P
DDLYV----LTRTPFEIPQATASLLTTFQLASLDGLGLTNLKLATRAAGGLINYLNATQT
AARLLLDPPNVYFNGDQLILDTQTRRNLELTRTQRNGLFQGSFLWAIDQTLTAMGGRCLR
HWIEAPLMELSLIEERQQAIGEFVAQRPIRTALRKLLKSINDLERLAGRASAGSASARDL
VNLASSLKNLPTIGFILKDCTASLFLTLRKSNPELANLATLIHETIIEYPPSTLTEGGLI
KEKVDVVLDALRNQLNEQNAWLSEQEQIERKNSGNSNLRLQRHRNFGYYLAVTRSKANSV
PKHWIRRQTLANEERFVTPELKAREGKIFQIKNLIDQREYEVFDNLRKRVGQQGQPIRAA
ARQVAIIDVIAGLAEIAANRGYCCPKLVKGRLLSIDSGRHPVVEELLVEERFISNDVHLG
D-GNDLIILTGPNASGKSCYLRQIGLLQLMAQMGSWIPAQAACISITDRIFTRVGAVDDL
AAGQSTFMVEMNETANILNHATDQSLILLDEIGRGTATFDGLSIAWAVAEHIAKHIRARS
IFATHYHELNELANSINNVNNFQVLVQETGEELIFLHKVTAGGASRSYGIEVARLAGVPA
RVVSRAREILK-------------------------------------------------
------------------------------------------------------------
------------------------------------------------------------
------------------------------------------------------------
------------------------------------------------------------
------------------------------------------------------------
------------------------------------------------------------
------------------------------------------------------------
------------------------------------------------------------
-------------------------------------------------------
>onekp_UCRN_scaffold_2000217_Megaceros_tosanus_Chlorophyta
DTELLTPMLKQYVDIKQQRPQSMLLSRVGDFFEAFFEDANRLSQACHVRLTAVDGGKMVP
MAGVPGHRIQIYLKMLLEKGISVVKLDQVVDGDDKEGLMRREVTGVLTPGTVLDSSMLDE
RKSNYLVSILPEGGVWGLAYSDISTGEFLVTHAHGRRALVQEILRLHPAEIIYPANVLCA
KGIGYCYAERPPSDFFPSLAKKKLLSCFGVHSLEGIGIQDLSYGLRAAGGLLSYLQETHS
SRSIPLCIPRPYTIGNYMQVDETVRSHLELIRTSRRGRIEGSLLWAVDHTRTAMGGRLVH
QWLSLPLLDYGDICSRHDAVEILASSHELRTQLRHKLSMICDLERLAGRVAWKRSNARDL
VTLGNSLQVLPSLCSLLHRLENKYLKSIGKTSPEVASVAGRIQAMLLDEPSRSSGSGRLV
RTGADKELDRLQKDVHNIDLLISSYEKQEQERTAISSLEVGYARPAGRFISIRKSKEDMV
PKEYERIQSLKYEERYVTAELLDYDRRRLVAASKVGEREEKLIAELREEIGKLLDPLRNI
SQGIAAVDVLANFADLAVKRNYCRPELEEGREITIVHGRHPVVETLLPHGTFVPNSTYLG
FEGADLIVVTGPNASGKSCYLRQIGLIQLLAQAGSFVPAERSRLLIADGLFTRVGSVDDL
AAGESSFKLEMLETAHILTNATSRSLVLLDEVGRGTGAQEGEAMARAIVEYLSQRIRART
VFSTHYHKLHALDSEYPNIANFHFHVAQCNGSVVISHALKPGYCLHSYGITVGRLSGIPE
WVCARAEEHL--------------------------------------------------
------------------------------------------------------------
------------------------------------------------------------
------------------------------------------------------------
------------------------------------------------------------
------------------------------------------------------------
------------------------------------------------------------
------------------------------------------------------------
------------------------------------------------------------
-------------------------------------------------------
>XP_001752327.1_predicted_[Physcomitrella_patens]_Chlorophyta
NLSFLSPMMRQYVETKRQRPKFLLLSRVGDFYEAFFEDAERLAHACNIRLSGVD------
-------------------GGKVTAAD-------TKGIIDRQVTAVLTPGTLLDEAMLED
SCSNFLVSIFPENGTWGLAYADISTGEFQATQGQGRSSLLHELQRLQPSEIIFPANVVCD
KKTEICYSSRPTSEFFPAAAEKRLHASFGEESLKAFGVPRSSHAIRAAGGLLGYIQETQS
NEEIPLQSPSFYSTLDTMHMDDT------LLKTSRWDKAEGSLVWALDHSQTAMGSRLLR
RWLLWPLIDHELICRRQDAVQVFFHNHEMRSEFRSKLAHVSDVERIAARIAWKRADSRDL
LTLAQSIKCLPSLAELIEGA-NSYASQI------AVQWANKVENMIAEELGNGLQSGKLV
KEGVDPTLDVLRQKVQENMIWLEMYEEQERLRIGIPSLEVGFNKNSGHFISIRKNKEDCI
PNDYQKLQSLKAEERFVTPELLNCESSLLAAEAKVFEREEELLRSLKEELVSLLEPVREY
SQTVAALDVLCTFAELAVNRDYCRPHLEKGREITIIEGRHPVVELSLPDDRFVPNSVYLG
FEEADLVLLTGPNASGKSCYLRQLGLIQLIAQSGSFVPAKFARLSIADGVYTRVGAVDDL
AAGQSTFRIEMVESANILNRATAHSLVLLDEVGRGTSSQEGGVIARAIIEYLSQIVRART
IFSTHYHDLHILDQDYPNVANYHFQATELNGEVIFDHAVMPGYAIKSHAIAIGRSAGLPD
WVCSRATELLALEEEQSDLDKIPSSFDAHAI-EQLDEVWGQVYIALQALLKLVSVSLLLD
------------------------------------------------------------
------------------------------------------------------------
------------------------------------------------------------
------------------------------------------------------------
------------------------------------------------------------
------------------------------------------------------------
------------------------------------------------------------
------------------------------------------------------------
-------------------------------------------------------
>OAE22450.1_hypothetical_AXG93_3348s1080_[Marchantia_polymorpha_subsp._ruderalis]_Chlorophyta
DVSLLSPMMKQYVETKRQRPKFLLLSQVGDFYEAFFEDANRLAEACNIRLTAKEGGKLIP
MAGVPVQHIDKNLHTLLAKGIPVVRQEQVEEESG---SIERQVTAVLTPGTLVDCAMLEE
SYNNFLVAVMPESGTWGLAFSDISTGEFQATELQGKEAFVQELLRLQPAEILFPVGRLQE
IDVDSCYSSRPQSDFSKAEAEKKLKSNYAAVSLESMGISGFPHAVRAAGGLLGYVEETQT
SEDIPLQKLKYFSATDSMHLSETVRKHLELTSTSRWGKAEGSFIWAVDETRTAMGRRMLQ
KWLLWPLLQHKKIIERQDAVEIFVKNSEARKALRKELELLGDLERLTGRVGWKRANARDM
LTVAQSLQALPKLSRIVEEL-NSYITAV------AIEMADRVQGMLVEESDAR-SSGDLI
KIGVDVALDELRKEVGRVHDSIAHYEQQEQQRTGISSLEVGYTKPHGRFISIRKTKDLIL
PKDYQNIQSLKTEERFTTPILLEYEKLRVETLKKAAEREDQLFMMIKDEMAGLLKPVQEY
SKSLAEIDVLCNFAEIAVNWNYCRPRFETGREVTILKGRHPVVERCLPEGNFVANSTYLG
YAEPDVMILTGPNASGKSCYLRQIGLIQILAQAGSFVPARECRLSISDGLYTRVGSVDDL
AAGQSTFKVEMSESAAILEKATPRSLVLLDEVGRGTGSQEGEMIARAIIEYLAQQVKART
VFSTHYHELHDLDLELPNVSNYHLEAVETSGDIIFDHTVRPGFALRSYAVGVARASGMPE
WICNRASELLAELARHAEREDNPALFDLSNV-EDLSEVWNRVCATLQALTKLISVTRSAD
------------------------------------------------------------
------------------------------------------------------------
------------------------------------------------------------
------------------------------------------------------------
------------------------------------------------------------
------------------------------------------------------------
------------------------------------------------------------
------------------------------------------------------------
-------------------------------------------------------
>onekp_VIBO_scaffold_2010560_Osmunda_javanica_Chlorophyta
DISGLTPMLKQYVQTKLQRPKFLLLSRVGDFYEAFFEDAERLAEACNVCLTTVDGGKLVP
MAGVPYDKLNCHLQTLLSKGISVVKQDQVSRDSN-NGLLERKVTAVLTPGTVVDETMLVG
CWNNHLVAVMPDSDTWGLAYSDILTGEFCATQDQGRQALAEEILRLQPSEVIFPENVICN
AKTGDCYSCRPASDFYAIAAKKKLQQCVGIDAIERFGLERLPVAVRAAGGLLGYVEETQS
GEELPLRKIQPYFIGDSMHMDESVRSCLELVRTARQRKTEGSLLWAMDHTLTAMGRRMLR
KWLLRPLLDHDEICDRLNAVEILVNDQELRSQVRSRLPLMNDLERLAGGIAWNQGTARDL
LALAQSINHSPLFSHLEKRF-NPYFSAL------VLELAQKIQTVLAEEPGTGIEVGGII
KDSVDEGLDMLRGEIKESDLWIKDYEKQEQERSGISSLKVGNSNLVGHFISLMKDKDGLL
PSDYQGYETLNNEERFVTASLLGNDRRRHEAVMKARVREDELLMNLRKEVLLLVEPIQRM
GQAVASIDVLSTFAELGASRGYCKPQLEGSREITVMRGRHPVVEISLPGRRFVANSTYMG
YEEPDLLILTGPNSSGKSCYLRQIGLIQILAQAGSFVPAREARLGIADAIYTRVGAVDDL
VAGQSTLKIEMMESAKILNQATSQSLVLLDEAGRGTDSQEGAAISRAMIEFLSQHIRARI
VYSTHYYHLHQLDREFPNIANYHFGAIESDGGIVFEHSVKPGFAIQSYAVAVGRMAGLPE
WVCSRAADLLS--------------FD---------------------------------
------------------------------------------------------------
------------------------------------------------------------
------------------------------------------------------------
------------------------------------------------------------
------------------------------------------------------------
------------------------------------------------------------
------------------------------------------------------------
------------------------------------------------------------
-------------------------------------------------------
>XP_005718037.1_unnamed_product_[Chondrus_crispus]_Rhodophyta
DPNLLSPMMHHYVQTKRSDRKLLLMYRVGDFFESFFEDAALLSAVCDLALTSKEAGKAVP
MAGLPHYAIDDKIKMLLHHRVTVAVVDQVQSAAEAAGL----------------------
-RSSYLATVVVEGERFGFSYADVSTGEFRVTDGEGINTLQRVLATVVPAELLL-------
----VIVTH--RDPHDLATAEGILNSFYAVQNVESLGCRGRPLCIQAAASLLSYTQQTL-
ERPLPLNPLKTFALDDVMLLDATCLQNMEVVRTARDGDRERTLQWAVDRTVTVMGARCLR
TWLLAPSTRLDVIQRRQNFVAAFLHDRNRRTLVQAELKKVGDIERLGGKVGAGRASPRDL
RWLCESILRVPAILKMTKACENP-----------------KISLGLVDPAPSSTRAVAIF
RAGYSEDLDNLRKAMEEPERWITVLEEQEQKRSGIDSLRIKHIKNAGYVLRIPRSVGERT
MDDFQKLQSTKAELRFRFEELKTRESLHNSDLSEILSLEALLFNELRNKLAEHVPRLRVI
ARHIASIDVLAGFAQVAEELNYVMPQLKEERILHLDDARHPVVEQTLPVDTFVPNSFQLG
ARSPDLMLLCGPNAAGKSCALRSVGLICILGQTGCFVPARSAKISICDRIFTRVGAVDDI
ARGQSTFQVEMAETASILAQLTSSSLVLLDEIGRGTSAVDGISIAWSVSEHLTGCVRAKS
IFVTHYHELNQLASLHPNIHSFRLEVAKLE--WIATHRIIPGASFESHGLAVARRAGFPR
EVLERAEEIAKLLKESSNSN-------ATHVVNDEKETETEMTNALESMYQIVNLQPRLD
------------------------------------------------------------
------------------------------------------------------------
------------------------------------------------------------
------------------------------------------------------------
------------------------------------------------------------
------------------------------------------------------------
------------------------------------------------------------
------------------------------------------------------------
-------------------------------------------------------
>XP_005705648.1_DNA_mismatch_repair_MutS_[Galdieria_sulphuraria]_Rhodophyta
DYNKLSPMLRHYWDTKSEHPDYLLLYRVGDFYESFFDDAQILAETLEVTLTSKGGGKDVP
MSGIPQHSLDKYLSILLKKNVKVAVCDQTEPATMAQALVKRQVTRLLTPGTLTEDSMLDA
KKNNYLAAIAVTKENWAIAYVDTSTGEFQGLEGKNIDAFIRELIRISPSEVLMEDNPIWE
QCITYCYTARPVHSFDSQLGKQQLLQRFHCNSIEVFGLKDSCLLLKACAAIFHYLQETIR
IAPINLNFFRLHRADEFVHLDENTLRNLEVLETLREGNKKGSLLWSVDRTVTCMGARLLR
RWLLHPLRDGRILNARYEVIELLIQNCDILSGLVDTLKGFNDLERLACRIGSLRANEKDF
YHLGESLKKIPRLLHILNRL-SSILAAILSPLSEIQVIVEEIDANITLSSPVSTFTGSFV
QSGKNQQLEELEKEYKLHMQWMLEYERNERKRLGLHNLKVGYHKSLGYYISISKRALSKV
PNDYIRKQTLIGEERYTTTQLLERERSILYVRECLASKEREIFDNFRNHLQQYAPSLQRI
AEAVATLDVFCGLARMAMEREYCRPQLDEEKVLKIENGRHPVVEQMISPGSFVSNSIDLS
HQSSRLVILTGPNSSGKSCYLRQIGTIQLLAQIGSFVPAQEAQLSIMDAIFTRVGAVDDI
GSGQSTFMVEMTETARILRQATKYSLVLLDEIGRGTTTLDGLSIAWSVAEYLSSNIQCLS
IFATHYHEMNELASVFPWVINLQVKVIEKDDQVIFLHKVIPGGANKSYGIQVAGLSGLPD
VVVERARTVWRTLE-----------------V---------------GMQLNHVLKTQLY
MQVRPLTRQVIEKIHSDEIIRSPVDVVRELLDNAIDAQANIITVEWQEDKRRRIRVIDNG
MGMSLANLELCIQSHTTSKIASLDDLHHMNTLGFRGQALWAIAIYCELCISSRPASEWVG
YRLEYSNSK--HIVPVSQDMGTCVQV----------SLHEAATGQHEKQIRNLFQRYALI
YPKISFRLRKNRRPYIVYSKCRHLLERVVQVLPNELRYHQVKLEQQQGHIQV--IIGLPR
IHRARNDWMWTSINGRILEQSIFQELIMAKTKKMIPSGRYPLCFVLIELKPTYVIWDFSP
KKLDVQIKPCQELQKNISYCIDRALDVSDA----DASENDRFGYPEKVLS----KWKVVG
QLKKTYIVVETDSSVLLVEQHVAHEGVLFEKLCELWFCSLPSSLLLQGVQICI-------
-----ERLQQLHIHARSLGMLTWTIDELPKMLHHNDEAQLM--------ED----NLADF
ACRCAWNNGKELTQFQMDRLVDQWMHLKNKRTCPHGRPIFIQLHDNYLSRLFKRT
>onekp_IKWM_scaffold_2025192_Gracilaria_lemaneiformi_Rhodophyta
QVSLLSPMMQHYVATKQDSRVLVLLYRVGDFFESFFEDAVQLASTCDIALTSKDAGKAVP
MAGVPHYAVDDKIRMLLEKNVTVAIVDQVQTAADPSGLVKRAVTRLITPGTACDDALLQS
NASSYIASLVISQQHFGFSYADVSTGEFRVTDGTSFDELRRLLATLTPAEVLLALVSDEV
ASMLSIVSR--RDLLSLVDAEHLLADLHHVDNVESLGCRARPFCTHAAATLVQYIQQTAL
KSTMPLNTLQVFSTSDVMLLDAACLKNLEVVETARDGIRERSLQWALDRTVTPMGARCLR
SWLLAPSLDLKTIRKRQGIVLALLCDENVRLTVQEVMRSLADLERLGGRMCTGRATPREM
RWLCESVLRVPSILSLIAHCENPAINHFFSCIDELLTVALEVKDALVNPAPSYMQSGGIF
CDGYNADLDRLRKAIREPESWISALEEQERQRTSVDALRIKHIKNMGYVLRIPRSLGEKI
MDDFSRLQSTKAELRFRCDELRRCERAHNSAFGEVLMLELRLFEDLRKKIVDRVQQLREM
GRQVAVIDVLAGFAQVTEERSYVQPELASARLLELESARHPVVEQTLPIGSYVPNSFSLG
DEELDLMILCGPNAAGKSCALRSIGLISIMAQVGCFVPARSARLSISDRIFTRVGAVDDL
ARGQSTFQVEMAETACILSNVTASSLVLLDEIGRGTSTVDGVAIAWSVAEYLAAQSKART
VFVTHYHELNHLSSIYNNIGSYHLHVQERGGRWISTYRVMEGASFESLGLAIAERAGFPD
EVMTRARYIAS--------------------L----------------------------
------------------------------------------------------------
------------------------------------------------------------
------------------------------------------------------------
------------------------------------------------------------
------------------------------------------------------------
------------------------------------------------------------
------------------------------------------------------------
------------------------------------------------------------
-------------------------------------------------------
>OLS32810.1_DNA_mismatch_repair_MutS_[Candidatus_Heimdallarchaeota_archaeon_AB_125]_Asgard
LKPKLTPMMQQWQDIKKEYSEYIIFFRAGDFYETFNEDAKIASKVLNITLTARTLGEKFP
LAGVPYHAIDAYIAKMVENGYKIAMVEQLEDPKTAKKIVKRGVVQLISRGTITLPESLAM
GHNNYLVAIYKEGDLIGLSALDLSTGEFLVTDFEGVKALEVELNRLNPSEIIVTQEFWE-
-----SITYREDYFFDIEQSLQELRRLFDVLSLDGYGVNEFVPSIGAAGATLRYIKETQR
ESFPNITKISQIVSKEHMVLDFSSIRNLELVENLRDRTEYGTLKQVLDNCKTSGGSRLLT
SWLLRPSLNLAVIQGRINATEELVSDSISREELRNILGRMNDIERLIGRICLGRSKPRDI
IALRNSLELIPDIKSVLSKFKTTLIKDIQKNIDPLPEVVKIIATGIEDEVPASIKDGNVI
REGYNEELDELRKIQRSGKSFLTSLEAREKVQTGIKNLKVRYNKVFGYYIEIPKASASNA
PQEYERKQTLVNAERFITPELKEYEEKILNAEEKILVLEEKLVDQISEEISQFAEAIQQD
ANYCAIIDVVGTFAQNAVYYDYSKPEITKESIVEIKNGRHPVVERLLEQSSFIPNDTLLK
NDSERILIITGPNMGGKSTLLRQVALIVLMAQIGSFVPASSATIGLTDRIFTRIGAHDVL
VENRSTFMVEMYECANILNNATEKSLVILDEVGRGTSTYDGVAIAWSITEYLHDHIGPRT
LFATHYHELIELEERLSRIKNYHVSIKNVNGDIHFLYKVEEGGISESFGIHVASLAGLPE
DVITNANDRLSLLHEQEHKKTKVSIKDYKEILENVSKLELEDTTPVEAFKILNELVEKSK
MQVIKLDKLTINKIAAGEVIERPASVVKELVENSIDAQSNKITINIQEGGKKLVEVIDNG
IGMVSDDAKMSINRYTTSKIKDADDLFSIHSLGFRGEALASIVSVAQVEIITKTEETELG
THLIIEGGEVVSDKPTSAPKGTRISVKNLFFNVPVRRKFLKTIPTEVNHITEYVTKLALA
YPNISFTLIHDSKNILTA----DLISQITAIFGENIAKACLPISKKENEYVVTGFITKPE
FSRKSKDYLYIFVNGRAVANKTMSDAILRGYGTSIPQTRYPIIFLYFNLPPDEVDVNVHP
TKKEIRFSSEAKVYSLIESAVRESLESSGLIFEPETSSRIDKFLPMKDTA----SIRVLG
IIKDTYIIAETQEGLFLCDQHAAHEKINYEKYVNQIKNSVSVQQLLAPVSINLKPSEFEM
IESIKENLRLFGFEIEIFGKNEILIRSIPSVMGVSIAKDIIKENISEIKLEVVKDIISIF
ACRRSIKAGDRITLERAELILKELLGLAEPFTCPHGRPTIIILNEEYIEELFKRD
>OLS26191.1_DNA_mismatch_repair_MutS_[Candidatus_Heimdallarchaeota_archaeon_LC_2]_Asgard
--------MKQWYEIKKSLGDEILFCRVGDFYELFFDDATIASKILDIQLTKRKLGKGYP
LAGVPVRSLENYVTRLVSKGHKVAIMEQLEDAKVVRGTITRGLTRIISKGTITEDMMLTP
GKNNYLGAITQKGKKIGFAVCDLSTGDFRSAEFKNQRDLIRAYTKFSPVEILFSNEIDD-
-----ILTEKPGQWFEIDFAKEILFDHFNIKTVKGFGIEDSSPAVSAAGALLNYLITTQQ
TKFPHITSIKSFDITDTMTLDSTAIKGLELFENNQDHTAYASLFNLMNETVTPIGSRQLR
HWMANPLAEINKINERLNAVTALKNDAILLHTVRSILKDIGDIERLTTRISIRTVKPYEL
IKLAQSLENIPDLKEKLKPVKNKFPNDLIENLDPCTDISTLIRRTIVEEPGINFGEGKII
KLGINQELDRLISIMKEGKSWLTKFIEKEQKRTGLKNIRIKQNNVMGYFIEISKREVEKV
PEEYIRKQIMINVERYFTEELKNWESEILSSEIKIQELETSIYNNTLQELSQFINILQTT
ANQIADIDCLSSFSYLAERRDYCKPQFNEEKSLTITGGRHPVIESINQSIPYVPNDIILD
YDKQRLMIITGPNFSGKSSLLRATALIVIMAQMGSFVPAANIDLGVIDRIFTRIGASDNL
VAGQSTFMLEMIDAANLVNNCTERSLIIADELGRGTSTYDGLAIAWSISEYLH---NSKA
MLATHYHQLSELEDILDSCANYHFEIRFEEGKPKFNHELSRGSSDRSFGVEVAKLAGIPE
LVIQRARKILELLESQAAKVGQTSLDDDHPVVLELGKLSLEKLTPLDALNLLEKLKKMVE
MKIIKLPTKIISQIAAGEVIERPANIVKELVENSIDAQADKIHIIIKDGGLNQVYVRDNG
TGIPENEVLKAFELHTTSKLDQIKD---VQTLGFRGEGLASIASISKVICKSKNSSSHKV
NEITIEGGDLVTTIEKSEKSWTSVKITGLFYNTPVRRKFLKKTATERKRIIDMVTHFALT
YPNIHFILEEEAQNKFTTPSRQSLLAVIFDVLGSDIASELIVLDSKLKNWHVSGYISKPN
LFRSDRSVQFLCINGRIVRHQELQKKIENAYGSQLMRSAHPILVLNISGPIDAIDFNIHP
QKSEIRFKSNDTILSDLSELTRTTLDTNAELP-PSDSEENSSRTPSTGDI----GIEILG
HIMNKFALAYANDELWLIDIHAADERVKFEYYEK--QRTVLSQQMLQPISISL---EKQF
ILDHKIELEKFGLRISNDSDTSILVHSTPVEISELSIKKVLLDIAGFFGESPLNKIVARL
ACHGSIRSGYPLSNEVIAKVIDNLLKCTNPWTCAHGRPTILRLPKSRLEGWFRR-
>OLS23735.1_DNA_mismatch_repair_MutS_[Candidatus_Heimdallarchaeota_archaeon_LC_3]_Asgard
KKSKITPVMQQWYHIKEQHPDYILFFRMGDFYEFFYDDAVKMSEELDLKLTTRGTDENIP
LAGIPVKALNDNLTKVINKKIPVTVAEQTEELMKSKEFFGREVSQIITPGTVLDPDLLSN
RSNNFLSAIHYDKKRFGITFIDVSTGEFQISEFDTKDALLNQLYRYSPVEIILSPQIKE-
-----ILQEGEKTDFNYDEAYKQLTSFYNTHSLDGFGLESYKAGISAAGAIFSILKNRQ-
--IEILRKNPQIESENYLSIDLIARKNLELEQNQRDGTLKGTLLWVFDQTHTTMGARKLR
SWLRKPTRNIHEINNRLDAVESLYEDLLLREELISVLKNFPDIERLATKLNTGSFNPRDA
LRLNAGLKILPKLLILLKNSQSKLLLTIINNLKLSPEITDLIDSAIKDDSPIFLADGGTI
KEGFDNDLDQLFDIKDKGSNWLSKFEEKEQRRVNENLLKLSYTRGHGYYIELRSG----V
PGDYNISRSLKDRTRYTTTDLQEMATKILNAEEQIKEREEFLFKEIISIMKNNIEIFLSN
AAVISSLDVLLTFAKLANSYSYTRPEISEEYNLEIIKGRHPVVERILPFGEFITNNTFLN
E--ERVLIITGANMGGKSTYLRQVALISILAHMGSFVPAEYAKISLLDRIFTRVGVVDDI
WRGQSHFMVEMNETANVLNNATKSSLIILDEIGRGTSTNTGLAIASSVTEYLLSNIKCKT
IFATHFHQLNNLALQLTGIKNYHVAIEYDNDDLIFLYKLVEGGTDESYGVEIAKLAGFPG
KVVENALALRKSIDENNNYQTESVLQDQQKVINEVTFAKLDHLTAFEALNLIKKWKEELS
MKIRKLEDSVIRLIAAGEVVEGPSSVVKELTENSIDSGAKNITIEIKNGGQDYIQVADDG
EGMSTDDLLLCTNRHTTSKIFEASDLEEIHTLGFRGEFLASLAAIAKLSILTKHVNSAQA
FNLQI--GPIIDLQKKQRTQGTTIEVFNLFSDIPARKSFMKSPKSDTSKIIELIHSFRLA
SPTVKFTLKQDRQILFQTSESKNIFNGLIQVLGKDTAKNLIEIDKKAQPWIVSGWIGKPS
ESRPTRQHQYFLLNGRLIKSKILSNAIEQGYGTFLARKQFPIAIIFLTGSPKNVDVNVHP
AKLEVRFRDENLIFSLITELVKNTLMNQGV----NKTENSEVISPKTTTASAVKNLQPVA
QFRNLYIIAEDPENLYLIDQHAVAERIALEELLRTKKREIRRQKLLVPLTVNLSPQSMDT
FREVKSLLLKFGYRGEEFGTNSVLIHSLPLFFGRNRLLRDFRNILDSVS----DHIAKLI
ACKNSIKAGDYLDHDEMVRLLKKIADADFPFVCCHGRPAIFEINNKEIDKLFWR-
>KXH77016.1_hypothetical_AM324_04440_[Candidatus_Thorarchaeota_archaeon_SMTZ1-83]_Asgard
-MKKLTPMQRQYLELKKQYPDSILLFRLGDFYEMFNEDAEVASKDLDIVLTSRGEGV-WP
MCGVPYHAVDRYVAKLLEAGHTVAIANQVEDASKAKGLVKRDVVRVVTPGTVLETGMLED
ATNNYLLALVEHQDKVGLAAVDVSTGEFTATEFELCETSLNEIGRIRPAEVLLPESVPKL
DEVGARTTYWDDLAFSSHKAEQRLKRQFHVTTLEGYGLGDKEVALGAAGAVMAYLEEVHK
AGAVTLTGVSTYSVDSHMILDSTTVRNLELVKNARDGSLRGTLLSVLSSTSTPMGRRRLR
QWILQPLKDIPGIEKRLDAVDELARTALTRRAIMDSMRNLGDIERIASRIVFGAAGARDL
LSLRVILERLPIVKKGLSECKSEMLNEASDSIDLLKDLTKTLKTAIVDDPPVSVREGGMI
REGFNEELDKLKGDISSDKKWIASLQVRERRRTGIKSLRVGYNKVFGYYIEVTKANLSMV
PKEYDRKQTLANAERFITPELKEKETAVLAGEDKINSLEFEIYEQLREQVRESISILRRN
SDAIAVADVLASLAEVGVSRRYTRPKVTEGTRIKIVDGRHPSMEMILGPNEFVPNSVEIG
DGGCTLMVVTGPNMAGKSTFMRQCALIVLLAQMGSFVPAKSAEIGLVDRIFTRVGAFDDL
TARQSTFMVEMIETANILNNATQRSLVILDEIGRGTSTYDGMALAWAVAERIL-QMKARA
MFATHFHQLTEMAGTHHGVKNVHTLARESGDTIVFLHKVVDGGTDKSYGVQVAALAGVPE
EVVRRAKMILSRLEREDQ--GRRDSYE-DPILEILKHMDLERTTPVDALVKLKEIQDEIK
MAIKVLSDDLISLISAGEVIENPSSIVKELIENSLDAGATHIDISITGGGVGSIVVSDNG
QGILKADCPVCTLRYSTSKISTKEDIESILTYGFRGEALASIATVADLTISTKHRDEEMG
TRVTSRAGEIPAIEDASRPDGTTAEVTNLFAKVPARRKHLSEPRIESQRVLDVTMRHAIL
RNDIGFRLLRDGRMAIDCPPAQTPRERALHLWGPDIAASLVEFQHMSGEVKVSGFVALPP
VSRGNRSREYFSVRKRPIQDNRLNLAVEQAYSTLLMRGRFPICAVNIDIDVTKVDANVHP
TKKEVRIQDSETVVEIVRTAVREALDQERPLPLPDEGE-TLAEQPLLFERKAEPAFKILG
QIHDLYILLEFEDGLVIVDQHAAHERIIYERLRKQTNKNVVVQELLEPIVLRLDARDKEA
ILEARDVLESLGYSIESFGGNEVLVSTLPEVLGMRASEDELIALVDRLTENFMDELLKVT
ACHSAFRAGEKLSHKEIATLLVDLAKTPSRYNCCHGRPSVIKFTKQEIDRRFGRD
>KXH75578.1_hypothetical_AM325_04120_[Candidatus_Thorarchaeota_archaeon_SMTZ1-45]_Asgard
------------------------MYQLGDFHEMFNEDAKIASKILDIVLTARGEGV-WP
MCGVPNHSVDSYIAKLLQAGHTVAIARQLEEASQAKGLVKRDVVRVITPGTVLESTMLDD
TTNNYLVALVQHEDMVGISAVDVSTGEYLATEFKDSETTLNEIGKFTPSEVLLPDSSSKL
EEMDIRITFRNDTDYSARTAEERIKEQFGVATLDGYGLSEKHVALGAAGAVLAYLNEVHK
TGVVTVSGIRTYNVDIHMIVDATTQRNLELVKNARDGSTRGTLLSVLSKTVTPMGKRKLK
QWMLRPLRNIAEIESRQDAVEELARDALNRKEVSDSLRDLGDLERITSRIVFGSANARDL
LALRNALAKLPRIKKSLADCESAILKTSADSIDPLSELHKTLRDAIVDDPPVSVRDGGMI
LKGFSRELDELKDTIAFDKKWIASLQASERRRTGIKTLKVGFNKVFGYYIEVTKANLNMV
PPEYERKQTLANAERYITPELKEKESTVLAGEEQINKVEFEIYEKLRDEVRETTTTLRMD
SESIAVADVLVSLANVAVTKRYSRPKVTEGTRIKIVEGRHAALEVMLGPNEFVPNGIEIG
DGGTTLMIVTGPNMAGKSTYMRQCAIIVLLAQMGAFVPAKSAEIGLVDRIFTRVGAFDDL
TARQSTFMVEMVETANILNNATEKSLVILDEIGRGTSTFDGMALAWAVAERIV-QMKTRT
LFATHFHQLTDMAKQYHGVKNVHTLAKETGATIVFLHKIVDGGTDRSYGVHVASLAGVPD
PVVKRAKELLVRLEKENITA-----FE-DPIVERIKHMDLDRTTPLDALNELREIQDKIK
MKIKILSEDLVSLISAGEVIENPSSIVKELIENSLDAGTDMIDISIEEGGIDKIVVSDNG
TGISRDDCEVCLQRHSTSKISKKEDINAISTYGFRGEALASIATVADVRITTQTNEEDVG
TLIISRVGE--KISDSSRPIGTTIEVTELFKKVPVRRKHLASPKVEGQRIHEVVMKHAVI
RTDVGFRLTRDEKVVIDCPPTQSAIDRITYLWGSDVAKGLVEVYYSEAGVWIEGFTAMPP
VSRGNRSREYFAVLKRPITDEHLSQAVESAYSTLLMKGQYPVFALDIAMNLTDVDVNIHP
TKREVKIIDIEKVSSIVSMAVRDALGVERQ---PQSLEDHIGTLPAVEHTAVKPLFRIVG
QIHKLYILLEDEEGLLVIDQHAAHERVLYDELRKGIEDRVAIQEMLEPFVLSLNPTEVER
ILDHSDILNEIGFSIESFGGNEISISTVPEIFGKVASEIELISLLDSIGDSFMDELVKLT
ACHSAYREGQTLNIDEIRDLIEDLSRTRIKYTCCHGRPSIVRIKKENLDKAVGRL
>KKK44459.1_DNA_mismatch_repair_MutS_[Lokiarchaeum_sp._GC14_75]_Asgard
DPKKLTPMMKHWWSIKKKYPEHLLAYRMGDFFEFFYDDAERISRLIGITLTKRKIGNDYP
LAGVPHHAVTNHFTNLINQGQTIVIVDQLEDPSTVKGIVKRGVTRILSPGTVIDGNMLKS
NDNNYIASLVKEKGGFGIAFADISTGEFLTTEFSPLEKLLSIFSQYDPVELIIPSELKR-
-----IIKTYDDFVFNIEESYTLITRHFKISNLEGFGLEGSKLAIQSAGGLLAFLKETQR
DIIPNIFKINLLQESKNLHLDYITQRNLELVTSLREKGKDSTLFSVFNQTHTPMGARLLK
KIILQPLLNREEIKRRLNIVQKFKDDIFLRSDLREELRYIGDLERFINRVNYTRTNARDL
INIKNSLENIPKIRTLLEKAE---ISHFLTIINDFKETRSLIETTIKEDSPITVKEGNII
KDGFNEKLDDLRDILNNGMTYILRYEEEQKKRWNLTSLKVGHNNIMGYYIQITNRLISKI
PEDYHERATLKNAKRFTTEKLKELEEKIIAAEEKINDLEYEIFCNIRDTVVKVTRKILET
TKNIALIDVLTCFAEIAEKYDYCRPKITEDDKIIIKQGRHPVVEQINISDKFIPNDCCLD
TKNEHLLIITGPNMAGKSTFLRQIALICIIAQMGSFVPAKSASIGIIDHIFTRIGASDDL
ARKLSTFMIEMTETAKILNYATPKSLIIIDELGRGTSTSDGQSIAMATLEKLHLKI--KT
LFSTHYHQLTEID--LPGVKNYHLDIIENNGSINFVRKLKLGSTDKSYGIHVAKLAGIPD
DVIIRAFEILEQIENNSTNKVQTNLFGLKNFVDNLIEVDLSNLSKMELEQKLLEFKNEIK
------------------------------------------------------------
------------------------------------------------------------
------------------------------------------------------------
------------------------------------------------------------
------------------------------------------------------------
------------------------------------------------------------
------------------------------------------------------------
------------------------------------------------------------
-------------------------------------------------------
>OLS23162.1_DNA_mismatch_repair_MutS_partial_[Candidatus_Thorarchaeota_archaeon_AB_25]_Asgard
------------------------------------------------------------
------------------------------------------------------------
----------QHEDLIGISAVDVSTGEFLAAEFKDSETTMNEIDKFTPSEILLPDSTSKL
EESGIRITFRNDTDYSARTAEERVKEQFGVSTLDGYGLSDKRVALGAAGAVLAYLNDVHK
TGTITVSGIRTYDVKTHMIVDATTQRNLELVKNARDGSTRGTLLSVLSKTVTPMGKRKLK
QWMLRPLRDLKEIEARQDAIEELARDALNRKGISESLRDLGDLERITSRIVFGSANARDL
LALRNALAKLPKIKNALADCKSKVLKESAGSIDPLTNLLKTLKSAIVDDPPVSVRDGGMI
LSGFSKELDELKDTISSDKKWIASLQASERRRTGIKTLKVGFNKVFGYYIEVTKSNLSLV
PPEYDRKQTLANAERFITPELKEKESTVLAGEERINKVEFEIYENLRDEVRMVTANLRQD
SDAVAVADVLVSLADVAVTRRYCRPKLTDSTRIKITDGRHAALEVILGPNEFVPNGIEIG
DGGTTLMIVTGPNMAGKSTYMRQCAIIVLLAQMGSFVPAKSAEIGLVDRIFTRVGAFDDL
TARQSTFMVEMVETANILNNATERSLVILDEIGRGTSTFDGMALAWAVAERIV-QMKTRA
LFATHFHQLTDMAKQYHGVKNVHTLAKESGDTIVFLHKVVDGGTDRSYGVHVAALAGVPD
QVVKRAKELLLRLEKENITA-----FE-DPIVEKIEHMDLDRTTPMDALNELKNLQDEIK
------------------------------------------------------------
------------------------------------------------------------
------------------------------------------------------------
------------------------------------------------------------
------------------------------------------------------------
------------------------------------------------------------
------------------------------------------------------------
------------------------------------------------------------
-------------------------------------------------------
>PIN70002.1_DNA_mismatch_repair_MutS_[Candidatus_Woesearchaeota_archaeon]
DSDNLTPAMKQFVEIKTQHPDCILLFRMGDFYETFYKDAETVAEELQITLTARGKGA-AP
LAGIPYHALDTYLPKLVTKGYKVAIVEQLEDPKKAKGLVKRGLVRIVTPGTVLESSILDQ
RSNNYIMSIYTEQNKFGIAVCDVSTGEFMTTEVS--QKLQSEMVRFRPAELIIQKSMK--
KNTNTFINYHDDHNFSFRNSYKALVTHFDTLSLEGYGIENRALAIAASGALLNYLQETQR
TDLSQITTIKRYRTENYMVLDSSTVRNLELMQNIMDGSSRGSLLEVIDATITPMGARLLR
TWLLRPLIDPEIINRRLNAVGFFKSHTAHKEQARRILKQIYDLERLVGRISYGSANARDL
LSLRQSLEMIPRLKESLRDT-TDPLIKKSLAFAELQPIVGLIARSIKEDAPAILRNGNII
QQGYNQELDELRKIAHGGKDWVIELEEKEKQKTGIKSMKVRFNKVFGYFIEISKSNLHLV
PENYIRKQTTVNGERYITEELKEKESLILGAEEKILALEFDIFQSIIKEISKYIVDIQET
AKNIAMIDCLSSLAKVAADNDYCKPDVNEKYDFDVKDGRHPVVEKVVTDQ-FVPNDCLLN
-ENKRLHIITGPNMAGKSTFMRQVALTQLMAQIGSFVPASSAKLGVVDRIFTRVGAYDDL
SMGQSTFMVEMNETANILNNATQKSLIILDEIGRGTSTYDGVSIAWAVAEYIHEKIGAKC
LFATHYHALNKLAGNFKSVSNFNIAVKEMKGDVIFLRKILEGGTDRSYGVEVAKLAGLPK
DVVMRAREVMKHFEEDEVSE-----------MEQTDHSDSDLGRWVN-------------
------------------------------------------------------------
------------------------------------------------------------
------------------------------------------------------------
------------------------------------------------------------
------------------------------------------------------------
------------------------------------------------------------
------------------------------------------------------------
------------------------------------------------------------
-------------------------------------------------------
>PIN80452.1_DNA_mismatch_repair_MutS_[Candidatus_Woesearchaeota_archaeon]
---MPTPAMKQYKEIKAQYPDCLILFRMGDFYETFYDDAVKASQILQITLTKRGKNKDIP
LAGIPYHALENYLAKLINANVKVAICEQLEDPKKAKGIVKRGVVRVVTPGTVIESNLLSE
KHNNYIMAIHFEDNNIGIAIADLSTSEFFCTEAD----IDSLIVRYNPREILIDQNYK-Y
KKKNIFINKTPYVFFTYKNAYKTLTQHFNTISLDGFSIENKKSATSAAGALLYHLKETQK
SNINSIKNLKYITTNQHMLIDETTLKNLEIMQNMRDNSGRWTLLSSIDQTQTPMGGRLLK
KWMMEPLLEKEIIDDRLDAVEELTKRVIIKHELDETLNKIYDIERLLSRINLGSSNGRDL
IALKTSLKWMPNIKSTLLQS-ETTLLQKLSSIETADDIVTLLKCAINDDPPVSIREGGII
KNGFSNELDELHDICRNGKTYIAQLEQKEQTKTGIKTLKIRFNKVFGYFIEVTKKNIDLV
PETYIRKQTTANAERYITEELKLMEDKILSAEEKINELEYELFQQIVARISSETEKLQNI
AQTIAAVDVLNSFAEVARQHNYSKPNITDNYNLNIVQGRHPVIER-IEEQ-FIPNDVVIS
-KENRTMIITGPNMAGKSTILRQVALTCLLAQIGSFVPATAATLSIVDRIFSRVGAHDDL
THGQSTFMVEMNETASILNNATSKSLIIMDEIGRGTSTFDGVSIAWSVAEYINNKIEAKT
MFATHYHALSKLE-KYDGVKNYNVAVKEDKEEVIFLRKLLPGGTDKSYGIYVAKLAGMPS
EVIERAKEIQMKLEESEM-----------------DKIETKQGFVVNAVQKLYEL-----
------------------------------------------------------------
------------------------------------------------------------
------------------------------------------------------------
------------------------------------------------------------
------------------------------------------------------------
------------------------------------------------------------
------------------------------------------------------------
------------------------------------------------------------
-------------------------------------------------------
>PIN75137.1_DNA_mismatch_repair_MutS_[Candidatus_Woesearchaeota_archaeon]
PTEKLSPGMRQYQDAKRQNPDCLIMLRMGDFYEMFYEDAVTASKELDITLTARGKSE-AP
LAGVPYHALETYLGRLVKKGYKVAIIEQLEDPKNAKGLVKRGLVRIVTPGTVIETSMLQE
KENNYILAITCKDEDFAIAVCDISTGEFSTTTLY--ASVIDEIARVQPRECLVPESLRVI
TATGCFCNSIEDHYFKPEKAQQTLMNHFSLSSLDSFGIQEKKMNISVSGALMQYLIDTQK
NTLSHIKRVSLRSNQNTMLLDASTFRNLELIKNMKDGTTNGTLLSVLDKTITSMGGRQIK
KWLKAPLVQESRIQKRLDAVDELTQNMILREELCEILKHINDLERLIGRINYGTATPRDL
ISLRYSLQAIPSIKKKLELC-SSELLNVIHTMPAMHDIVDVIQRSIRDDAPVTIRDGGII
KSEYNFELAQLHTIKRNSKQYLQQIEENERRKTGINTLRIGYNKVFGYYIEITRKNTHFV
PDTYIRKQTTANAERYVTEELKQEEEKILGAQDKIAEVEYALFKDVLTQIAEKTIEIQHT
ARKVAVLDVICSFATTAAQNGYVKPVLKNNGIIQCIKSRHPVVER-IEQQ-FIANDITLN
-P-GEMMIITGPNMAGKSTVQRQIALLVLMAQIGSFVPAESASISIVDRIFTRVGAHDDL
SSGQSTFMVEMNETASILNNATENSLLILDEIGRGTSTFDGVSIAWSVAEHIHNIIKAKT
LFSTHYHVMNKLAEKFVKIKNYNLAAKESRGEVLFLYKLVEGSTDQSYGVHVAKLAGLPF
EV----------------------------------------------------------
------------------------------------------------------------
------------------------------------------------------------
------------------------------------------------------------
------------------------------------------------------------
------------------------------------------------------------
------------------------------------------------------------
------------------------------------------------------------
------------------------------------------------------------
-------------------------------------------------------
>PIU02932.1_DNA_mismatch_repair_MutS_[Candidatus_Diapherotrites_archaeon]
YMNDLTPAMKQFVKVKREYPTSLLLFRMGDFYETFFDDAKVASKVLNITLTKRGT---VP
LAGIPYHALDNYLAKLIKAGYTVTIVEQMEDPKLAKGLVKRDVLRTITPGTVLNGDFLDS
KTNNYIVSLCL-SEKIGLTISDISTGEFKVTELN-LEELIHELIKIQPAEIILPDNTSDK
KVTNSAISPFSFVFFNKDFGLEELKNHFNVLSLDGFEISNKDLIIASAGALLYYFRITQK
SKINHIKTIKKYSIHEFMYLDSQTVQNLELIENNFDRTRKHTLLEVLDNTNTSMGARMLK
REILKPLLNKHKIDTRLNKIETIINSQLF-YDLADILKQIPDIERILSKIAMNTANARDL
IGLKNAIFVLPQLKSFCEKIE-----NFDFELNQILDIGKLIDTSIVNEPPMLLRDGGII
KRGFNQIIDELKDIKENISDKILAIEKSEREKTSIKGLKVKYNKVFGYFIEVPKLN-EKV
PENYIRKQTLVNAERYITEELKLLEDTYLSSEEKAKTLEYDLFQKIVEEINLKIVELYNI
AKGIEEIDFFNSMAITAIKNNYLKPTISENYNLEIINGRHPVIEK-IEENDFIKNNLFLD
KSEQNIMILTGPNMAGKSTYLRQNALIILMAQMGSFVPAEKANIGLVDRIFTRIGARDNL
AMGQSTFMVEMNEVANILNNATERSFVILDEVGRGTSTFDGLSIAWSVVEYIFEKIKAKT
LFATHYYQITELEEKFAGIKNYHISVKEHNGEIIFLRKILRGSVDKSYGIEVAKLAGIPK
QVIERAKVIESQME-----------------L--------KKETPEETIKKLTGQKTLF-
------------------------------------------------------------
------------------------------------------------------------
------------------------------------------------------------
------------------------------------------------------------
------------------------------------------------------------
------------------------------------------------------------
------------------------------------------------------------
------------------------------------------------------------
-------------------------------------------------------
>OIO23275.1_DNA_mismatch_repair_MutS_[Candidatus_Micrarchaeota_archaeon]
---MITPLMNQYFSIKAQYKGYIVLFRMGDFYETFYEDAQQLSQDLQITLTKRDN---MP
LAGIPYHALDTYLPKLINKGRRVAICEQVEDPKHAKGIVKREVVRLVTPGTAIESSILQD
KASNYLCAVHISNRTVGLSICDFSTGDFFTTQFP-LPRLAEELDYFSPVEIIMAESAKGK
SKHNI----VDDRFFWEKNAEDTIKETFGVVTLKGFDLEGRPLAIVSSGALLMYLKETQR
GSVRNISKISYYEKQNYLIIDPATRRNLELERTA-SGDKLNTLLFILDQTITSMGSRKVH
KLLQLPLRDMAEINKRLDSVAALMGSRSAYGDLRIALQSVYDMERIMTRIAYGRAIPREV
LALAMSIRALKAVSLSVSSI-VPVTRNHSYLLELLTPLAELIETGVS-------EEGELI
HTGYNPELDTYRALMNDGRGWMLQYEQKERKRTGIKSLKVRFTKVFGYFIDVTRANLSNV
PPDYTRRQTTLNSERYITAELKEMEDKLLNAEERFLELEKKLYAELLEKISKHTPQAQEA
ADKVSMLDCLHAFASLAITNSYCRPEMHTGYELSIEDGRHPVVERL----RFVPNDTNLG
-EDAKIMLITGPNMAGKSTILRQVALITLMAHIGSFVPAKKAKVPLTDRIFTRIGASDDI
SKGTSTFLAEMSEVAYILNNATPESLIILDEIGRGTSTYDGLSIAWAVVEHIYRRLGAKT
MFATHYHQLNAIEEEFEGVKNFNVAVKEVGDEIIFMHKLVHGGTDRSYGIYVSKLAGLPA
DVIARATEIMHTFGGEKQIG-------KQRTLDEYMAEFGEPPTPGEALSKTEKQKQ---
------------------------------------------------------------
------------------------------------------------------------
------------------------------------------------------------
------------------------------------------------------------
------------------------------------------------------------
------------------------------------------------------------
------------------------------------------------------------
------------------------------------------------------------
-------------------------------------------------------
>WP_013195585.1_DNA_mismatch_repair_MutS_[Methanohalobium_evestigatum]_Eury
-MSKQTPAMQQYYEMKKKYSDALLFFRMGDFYECFDEDAKTVSEELEITLTNRNGNKKRP
LAGIPYHAVDNYLPRLIKKGYKVAICEQLEDPREAKGVVKRGVVRVVTPGTAIDSTMFTD
AANNYLMAISEKNNEFGLSFLDVSTGEFLTTQLSPYDRIASEIARMRPAECILPPYLYNL
KDMKITLHEYDSSAFETNTARLQLLQHFNVSTLKGMGCDDLTLAISASGATLQYTLETQM
RELGHVHTLKSYSDSDFMVLDSITLRNLEVIKSVRGEGNDATILKVLDDTKTPMGGRLLQ
KWLVKPLISIDKINRRLDAVQNLKEETLVRFDLRSYLSYVKDVERLIGRIVYGNSNARDL
VALKKSLEVVPDIIGCLKECDSDILKEIHNELSSLGDITELIEKGITDEPPATVREGGLI
KPGYSEELDELKDMSRHSKEWIASFQKQERERTGINSLKVGYNKVFGYYIEVTKPNIKYV
PDDYIRKQTMANAERFYTPELKERENMIISADEKIVSLEYNLFTDINSKVASHSKNLQRT
ATLIGKLDVLANLAEIAVNNNYVRPEVTDDCDITIREGRHPVVENKVDSG-FVANDCEMN
CTDNQFLLITGPNMAGKSTYMRQNSLITIMAQAGSFVPASYASIGIVDRVFTRVGAFDDL
ASGQSTFMVEMVELANILNNATPKSLVLLDEIGRGTSTFDGYSIAKAVVEYIHDGVGVRS
LFATHYHQLTDLENKLKRVSNYHIAVKEEGDNLVFLRKIVPGATDKSYGIQVARYAGVPK
KVTSRAREILKDIEKNASIGTQLVFFDRHPVVNELKDLNTNELTPIDALNKLNELQNKIE
MRIHILDDSTINKIAAGEVIERPASVVKELIENSIDAGATEIKIDVKEGGAKKITVSDNG
TGMSYDDVRLAFTKHATSKIWKLEDLYSTTTLGFRGEALSSIASVSKVEMITRQKDDLAG
TMIVVQPEGINDVSEIGASAGTSVNVYDLFYNTPARRKYLKSKRTELAHITDTVSKQALG
NINVSFTLTSNGRNVLHTPSSGNLFDNIVHVYGRDVARSMIPVDHESELIRVSGYISKPE
FTRSGTDFQSFFINNRSVSSRAISNALRTGYYTLLPKGRYPAAVLNIQINPEEVDINVHP
RKSHVRLSHEQDIMDAISESVKTALGQAELIPS-DTEKNKESQIPKQSSG----NIKVLG
QVDELYIVAEMDSRLVLIDQHAAHERIMYEHIR---SKNPDWQELISPITLELSIKEKVL
MEEYIPYLEEFGFAISEFGPSTYIITSVPVIFGNIEKPDTLHDMISEILVGIYDYMCKTI
ACRSAIKAGHICNTEQMENLIVQLKNTQNPYTCPHGRPTMLSFTRDELYRMFKRT
>WP_013899213.1_DNA_mismatch_repair_MutS_[Methanosalsum_zhilinae]_Eury
-MSKLTPAMSQYYQFKKEYSDCIIFFRMGDFYETFDQDAKTVSRELDITLTSRGKGKSMP
LAGIPYHSIDNYLPRLIKKGYKVAICEQLEDPKKAKGVVKRGVVRVVTPGTAIDSSMFEN
AANNYLMAISGNGNDFGLSFFDVSTGEFLTTQFSPYDRVAGEVARMSPAECIICPSLAEL
NELNIVINHFDTETFDPVNAEKNLKDHFKVSTLEGMGCEGLTYSISAAGAALAYAMDTQM
RELGHVHTLRTYSDSDFMILDSITLRNLEVVRNVRGEGKSATILGVLDDTMTPMGSRILQ
KWILKPLISTSDINKRLDAVEEFTHNTLLRYDIRSHLSRVRDIERLTGRIVYGNSNARDL
VALKKSLEAVPEIRSLQKEMDSEMIVSLTGQLYDLESLIDLIDCGIVDEPPVSVRDGGLI
KSGYSTELDEIRGMSRHGKEWIASFQKRERERTGIKSLKVGYNKVFGYYIEVTKANSSQV
PEDYIIKQTMANSERFYTPELKKWEEAIISADEKITTLEYELFSEINSKISDYSKQLQKT
ADVIGKMDVLSNLAEIAVNRNYTRPAVTADCRILVRDGRHPVVESSVPGG-FVPNDTEMD
CSKNQFALITGPNMAGKSTYMRQVALIVIMAQAGSFVPASHASIGLVDRIFTRVGAFDDL
ASGQSTFMVEMVELANILNNATPKSLILLDEIGRGTSTYDGYSIAKAVVEYIHDRAGVRS
MFATHYHQLTDLSERLERVNNYHIAVREEGDDLVFLRKIIPGATDKSYGIHVARLAGVPR
RVTQRAKEILEGIENESSLGTQLI-FD--PVADRIRNMNLDEMTPLEALNTLNEIKNELN
MRIHILDEATVNKIAAGEVIERPASVVKELIDNAIDAGSSQISVEVEGAGAGKIMVSDNG
CGMSEKDASLAFMKHATSKIKEIDDLNNLSTLGFRGEALSSIAAVAKVEMITRQKNSVSG
TKLVVTNGEIDEVSQVGAAVGSRICVKDLFYNTPARRKYLKSRRTEISHIIDVVTKQALA
NPGISFFLKNEGKTILKAPKAKSGMDTIIHLFGGDIAKSLIPIEAKSNGMKLSGYISRPE
LTKGNNDHQFIFINGRCVSSASISNAIRLGYYTKIPKGRYPVAFIKLDADPKNIDFNVHP
TKSKVRLSNENEVIDFVSMAVESTLSRSGDIPE-DTQRN-ENNLP---------DIEVMG
QVDEIYIIGKMEDQLVIIDQHAAHERILYEQLK---KPNISSQELIAPVTLDLSPKERAL
VEEYIPYLESAGFEIFEFGPSTYAVNAVPGVSDALEDPAVIPDIISDILTGISEHIRKTM
ACRGAIKAGAACSMEQMVSLVQQLRKVSNPYSCPHGRPTIISFGKDRMDRMFKRT
>AKB13817.1_DNA_mismatch_repair_MutS_[Methanosarcina_thermophila_TM-1]_Eury
MKETLTPAMRQYYEAKKAYPDTLIFFRMGDFYESFGEDAKIIAKELEITLTARGKDRSMP
LAGIPYHSIDTYLPRLINKGYKVAICEQLEDPKQAKGVVKRGVVRVVTPGTAIDSSMFSD
ASNNYLMAVAGKEIELGVSFLDISTGEFLTTQFQNFEKLLSELARMRPSECILPPSLYGL
KAQTIV-QEFAPQVSEIEEAAERLKAHFKVATLEGMGCEKLDFAIYSAWAALEYAQTTQM
RELSHINTLRTYSNSEFMILDSVTLRNLEIVKNVRDEGDANSLYRILDCTKTPMGSRTLK
KWLLKPLLSVEKINLRLDAVEELVENPLLRYDLRSWLSEVRDIERLVGRIVYGNSNARDL
ISLKKSLDVLPLIRDSLMETASDLLKEIAVGLASLEDLTETIDRAIVDDPPVSVREGGMI
KPGYSAELDELRDIASSSKQWIANFQQKERERSGIKSLKVGYNKVFGYYIEVTNANSSQV
PEDYIRKQTMANAERFFTPELKEKESLILTANEKAIALEYEIFTEIVHMLSAHSRELQEV
AERTGLLDVLAAFAETAENNNYVRPQLTDDCRILIRDGRHPVVEKTVSSG-FVPNDTEMD
CKENQFLLITGPNMAGKSTYMRQTALIAIMAQAGSFVPASYASIGIIDQVFTRIGAFDDL
ASGQSTFMVEMVELANILNNASPRSLVLLDEIGRGTSTYDGYSIAKAVVEFLHGKVGMRA
LFATHYHQLTSLEKKLKRVKNYHIAVKEEGHELVFLRKIVPGATDKSYGIHVARLAGVPE
KVIERANEILKELERENVLETQMLLFDPSPVEAALKKLNVEEITPIEALNKLYELKKLLN
MRIRILDKDTINKIAAGEVIERPASVVKELIDNSIDAGATEIRIEIEKGGKRSILVRDNG
CGMSREDALLSYKKHATSKIMFIEDLDTISTMGFRGEALSSITAVAKVEILTRQQEEITG
TKIVIHGGKVLETSDAGTAPGTSVHVKDLFYNTPARQKYLKSDRTELAHITDTVMRLALA
NPEISFTLLSDGKPVIRNAGSSDPFKSIVNLLGPDTARSMLPLEYRTEDFEIRGYISKPE
ITRRDSDQLFFFVNTRPVISRAINKAVREGYYTRIPKERYPVAVLSLVIDPREVDVNVHP
RKAEVRFSREKEIGDAITLAIEKVLSESNLVPEPDTERPENRKEPETNKG----DLRVIG
QFSRLYILAEKGEDLVLIDQHAAHERILYEQIL---MKKSRVQELITPVTIDLTPKEKVL
MEEYIPYLEDYGFGISEFGDNTYVITFVPEVFGRLEGSEIIHDVISDLLTGISERVCKTL
ACRAAIKAGAACSPGQMEELIEQLKKAENPYSCPHGRPTVITFTKEELDRMFARI
>WP_011844785.1_DNA_mismatch_repair_MutS_[Methanoculleus_marisnigri]_Eury
MTDGPTPAMRQYYSAKARYPDAVLFFRMGDFYETFGEDAGVVARELDITLTARGRDKNMP
LAGVPHHAAEGYIARLVNKGYKVVICDQVEDPKTAKGIVKRDVTRVITPGTLIDSSMLAS
AGAHYLMAVAPRKETFGLAFLDVSTGEFFVSSGSEYAEIVSEVVRYRPTEAIVPESFGDL
ESLGVPVSRYRDDAFDPDAAYERLCGQFGTTTLDGYGCAGMPGAVAAAGAALCYAQETQQ
SSLSHISGLSTRVPSGNMALDAITLRNLEITAGIRGEGDGSTLLSALDVTETSMGSRTMR
SFLIAPLLGKDAIEARLDAVEWFFDHALERQALRATLGDFADTERIAGRIAYGNAGPRDL
ATLRDSLCAIPDVKTLFP---TDAPVRVHDALDAHAAVTDLIGRAIVDEPPATARAGGMI
REGYNAKLDELRHLATSGKDWIAEFQQQERERTGIKSLKVGYNRVFGYYIEVTRPNLHLV
PPEYERRQTTANGERYTIPDLREKEAMIATAEERLTALEAEIYTELVRTLVAEVAGIQAT
ARAVGLLDVYSALAEVAARYGYTRPAIEESGRVVIRDGRHPVVERHLPVP-FVPNDTELD
SAADQIMIITGANMAGKSTYMRAVALCCIMAQVGSFVPARHATIGIVDRVFTRVGAFDDL
ASGQSTFMVEMLELANILNNATAGSLVILDEIGRGTSTLDGCAIARAVVEFLHAVAGPRT
LFATHFHDLIDLEGTLKRVKNFHFAVKDTGTDVVFLRKIIPGATDRSYGVHVAHLAGIPK
KVTDRAMEILKEASA-----TQMLLVD--PAVRELKDLNPNEMTPIEALTTLCRLQRIAN
MKIRVLDPDTVNQIAAGEVVERPASVVKELLENAIDADSTSILIDVSSAAITKIRVTDNG
EGMTPEEAVLAFHPHATSKIRDIADLSAVRTLGFRGEALASIAAVAEVTLVTRPRGALAG
TRLVVRGGEIVEKSEVGAPEGTTIAVERLFYNTPARRKFLKSRNTELAHVYAVVESLALA
HGEVAFRVVHNGKERMATQRSGGALNTIAGLYGADLARSLVPVEGRLPFLAIRGYISRPS
ESRGNPSQISVSINGRSIASRQIAAAVREGYGTLLPKDRYPVAFLDLAIDTGLVDVNVHP
TKREIRLSREREITGAIAAAVDEALAGHDLTPV-LSDK------------NLLPAMEPIG
QVAATYIVAEGADTLYLVDQHAAHERVLYDQVTEQ-DKAAGSQELITPVVLSLPPKESAA
LRDAIPLLADEGFVVDEFGRDTFAVRAVPAALGAVEDPGTVRETIADLLPDRRERVTCIV
ACRGAVKAGALLTPDQQKRLIMQLARTKTPWTCPHGRPTVVAFDRRRLDGMFRRG
>WP_008084133.1_DNA_mismatch_repair_MutS_[Aciduliprofundum_boonei]_Eury
-----TPLMRQYHRIKAKYKDTILFFRVGDFYETFEDDAKLVSKELNIVLTRRSKDEPVP
MAGIPYHALDAYLSRLVKKGYKVAICEQLEDPAKARGLVRRDVVRVVTPGTLIEDTLL-T
EDNNFLFSIYKHKEIYGFAALDISTGEFFAGELD----LNAEILRLQPSEILSNSKLNL-
-----ILAEYNDY-------EKILKEHFKVAELSGFGIG--EYGLRAAASALKYAKENTM
NDLKNITSLQGYFKDKYLILDSTTLKNLEIFHNVL-GEDKYTLYHTMNKCETPMGARLLK
RWMQRPLKDIDEINDRLDAVEELANKQLLQDSIRTILSRIKDIERIKTRVSLGRAAPRDL
ISLKESLKQADKLRINF---ESKILKNSASKIYGIEGIIELIENAINGDYPV--GEG-VI
KEGYNEELDEIKRIASNAKLLIGKMEERERRNTGIKNLKIGYNDVMGYYIEVSKSNLSKV
PKHYRRKQTLKNSERFVTDELKELEYKILSAKDRIYEIENKIYRDILKKLGEMIDVIERT
AKSIAIIDVISSLARVALEMNYTRPEVDESMDIEIRNGRHPVVELYT---DFVPNDTHIN
S--ARFIILTGPNMAGKSTYMRQVALIVILAQMGSFVPADYAKIGIVDRIYTRVGASDDI
TRGRSTFMMEMVELANILNTATERSLILLDEIGRGTSTYDGLAIAWSITEHIHNSIRART
IFATHYHHLIDLENVLDNVRNYHIAVKETQDGLIFVRKVMPGGMSKSYGIEVAKLAGVPE
KVVKRAKEILNLIEEEKVIEIQTMLFGCSDILDEIKRMDIMNLTPLEALNKLNELKRKIE
MEIRVLPPNIVEKIAAGEVVERPASVVKELVENSIDAGATKIAIHVEGGGTKRIRVVDDG
CGMSEEDAILALKRHATSKIKSEEDLNRISTLGFRGEALPSIAAVSKLTIITKRKEDLVG
TKIHVEGGEIKNITSIGAPSGTSVLVEDLFYNTPARRKFLKSERSEFFQIYSIVEKYAII
YENIHFKLVHNGKEVFNLPPS-NLKARIARLWGKEIADAMVEI----NRMKIKGLIAKPY
QVRRDKNKLLIFVNGRYVKSRIIEDALVEGYGTLLFRDSYPIAILKIQVEPDEIDVNVHP
AKLFVKFKDENRIKKEIANLIWNSLTKEENIPS-ERAE--DVEEPSKMRKDFIPPMEILG
QVDGTYIILKSPEGLVIVDQHAAHERIRYERFLKDM-KDRNIQKLLEPIILNLDYKEYQF
ILEQKGSLRDYGFIIEDFGTNSIVVRGIPPILTKRD-----EDAIREIADEKRDELIKLI
SCKGAIKAHQKLSQFEMEKLIMDLLRCKNPYTCPHGRSTMIKIKNEDLEKMFKRK
>WP_012966227.1_DNA_mismatch_repair_MutS_[Ferroglobus_placidus]_Eury
MSEKLTPMMEQYYRIKQKYKDALLFFRVGDFYELFDDDARVASKELGIVLTSRDK---HA
MCGVPHHAAYSYIKKLIEKGYKVAICEQVEEPT-GKKLVRREVVRVITPGTVVEEELL-T
TESNYLMALFK---KVALAFLDVSTGEFFVTSVKNVDEAICEVLKYSPVECLIPESFEEV
EELEKLVKNIEDEQFNLKRSLEVLKD---VANFQALELS--EEEILACGAVLNYAKNSLK
PAL----KLQKLERSEYMVLDSTTIKNLEIFRNLVDGGRRGTLLDVIDKTVTAMGSRLLK
KWLQRPLLDVTEIERRLDAVEELKEKSFVRRVLRETLEDVYDLERIITRLELGKANPKDL
VALKNSLKAVGKIKKFD---QSKKLRDLVYGMNPMEELCSLIEKAIVEDPPANVKDGGVI
REGFDEELDELRKAKKEQEEFIKRLEERERKRTGIDNLRVGYNNVFGYYIEIPKSKAKNL
PR-YIRKQTLVNAERFTIPELKDREEKILAYEERIRILEQEIFERIRREVVRHAEKVKDS
AERVAELDVLCSLAEVATLYNYTRPKVNEGFDIIIRDGRHPAVETTT---KFVPNDVNLT
E--SRILIITGPNMAGKSTYLRQVALITILAQIGSFVPASYAVVGIVDKIFTRIGLVDDI
TRGRSTFMVEMLEIGRILNNATKRSLILLDEVGKSTGTKEGLSLAWAIIEYLH-ELGAKV
LFATHYHELSKLENELAGVKNYHFRLKEENGKVEFDRKIRRGFSKESYGIKIAEMANLPK
RVVERAYEILN----------------VPEIVEEISKIDVMNLTPVQALVELERIVRKCR
------------------------------------------------------------
------------------------------------------------------------
------------------------------------------------------------
------------------------------------------------------------
------------------------------------------------------------
------------------------------------------------------------
------------------------------------------------------------
------------------------------------------------------------
-------------------------------------------------------
>WP_006055296.1_DNA_mismatch_repair_MutS_[Halogeometricum_borinquense]_Eury
AREELTPMLSQYLDLCESHPDAIVMFQVGDFYEAFCEAAEEVARVCEVTLTKREDSTGYP
MAGIPIDNAASYLEALLDAGYRVAVADQVEDASEASGLVDRAVTQVITPGTVVDDELLSG
ATATYLGAVAGSGDETALATVDVSTGECQVTSGS----IGEELDRLAPAELLSAADAPD-
-----LVSNPDPEAFDVDGASETLSAYVSESVVE------NESEMRAVGGLLDYAEYTQD
GPLEYVSRVRRYDPERSLQLDATAIRSLELFESRS-PSGGRTLVGVLDETACALGRRRLT
AWLRRPSVDEREIRRRHDAVGELIDRPLARETVRDHLSEVYDLERLVSRVSRERANARDL
RALKTTLDAVPEVKSALSEMETDPLQRLCDSLDELADVRDLIGEAIRPDPPQEITEGGVI
REGFDDELDEIRATEREGREWVSNLEEQEQERTGIDSLEVGYNQVHGYYIEVTNPNLDSV
PDDYTRRQTLKNSERFYTPELKRREDEILSASEKADALEYEVFTNVRADVAEEVERLQSL
ADSLATLDVLATFAAVAAANDYVRPEMGTDT-VEIEAGRHPVVERTQG--EFVPNPADFS
D--GHVAVITGPNMSGKSTYMRQVALIAILAQAGSFVPARAARLPILDRIFTRVGASDDI
AGGQSTFMREMAELTDILHNATEDSLVLLDEVGRGTSTTDGLAIARATTEFVHDEVGATT
LFATHYHDLTALSERLPEAFNLHFTVEKTEGEVTFLHRVADGPSSSSYGVEVAKLAGVPS
TVVERAREYIREADADRAVETLAAYVDEDDVLDEIRSLDVAGTTPLEALNTLDRLKQRLD
MRVRKLDEETVASIAAGEVITRPEDAVVELVENALDAEATRVEVTVVGDGTDLLRVRDNG
RGMSETDAALAVERHTTSKLGDAADLQTVSTLGFRGEALPSIAAAGTLELVTNDG--TRG
TRVVVAE-E--HVKPIGRARGTTVEVRDLFAEIPARRQSLASSRAEFARVSDAVSRYALT
RPDVAFSLVHEGREVFSTSGSGDYADAILGVYDRDVAGRSSTFESERETVTVEGLLAHPS
VTRSRRDHIYTAVNGRAFPSEPLRRAVVAGYGDVLPDGRAPVAVVSVSLPPPWCDHNVHP
AKREVRLRAQRAVERTVREAVHDALSTADL--------LDSTLEPVDGEE----GVRVIG
QFRDLYLLCEADDDLLVIDHHAAHERVNYERLRAAVVNAVESIPIDPAATVSLSPAQAAA
TAEWRDELAHLGYELDSFGGDTVRVRGVPAPMGRAAAPESVRDALDALRGDATDRLLKDL
ACHPSLKAGDALNTEEATRLVERLGSCEQPYACPHGRPTVLSIEEETFVRGFERR
>WP_006056330.1_DNA_mismatch_repair_MutS_[Halogeometricum_borinquense]_Eury
------GIVGEFLSLKSETDADVLTMQCGDFYEFFGDDAEFVAEELDLKVSQKSSHGSYP
MAGVPVDDLTPYLKVLVERGYRVAVADQF-----EDG---RKITRVATPGTLLET---TD
ADARYIASMVADDDGVGLAFADVTTGQFFVTETDDADAAYSELYRFSPVEILPGPTVRGL
SRLRQSLSLFEADAFAPGRAKHVVRDQFGRETLESVGLN-SDLAVRAAGAVLRYVEETGT
GVLQSMTRLQTYETRDHLELDATTQRNLELTETMH-GETDGTLVDAIDHTVTSPGGRLLR
EWLTRPRRDRAELERRLDAVTALAREALSRERVRDTLDGVYDLERLAARAASGSAGASDL
LSVRDTLAVLPAVAEAIEES-SESLSDVVARPDRAAALHDELADALADDPPKTVRQGGLF
KHGYDDELDELIDSHEEAQRWIDTLADREKRQHSLSHVTVDRNKTDGYYIQVGKSVADQV
PEHYREIKTLKNSKRFVTEELEEREREILRLEESRGELEYELFCELRERVAAHAELLQDV
GRVLAEIDVLSSLATHAAGNDWTRPTLTDPGPVRIEAGRHPVVERTT---EFVPNDLYMD
D--RGFLIVTGPNMSGKSTYMRQAALIVLLAQVGSFVPARSAEIGVVDGIYTRVGALDEL
AQGRSTFMVEMQELSNILHSATEDSLVILDEVGRGTATYDGISIAWAATEYLHNEVRAKT
LFATHYHELTSLADHLDRVANVHVAAEERDGDVTFLRTVQDGPTDRSYGIHVADLAGVPK
PVVSRADNVLEKLREEKAIEPVQAVFDADEILDELRETDVNSNAPLDIMAKVQEWQRRLS
MTIRALDDQTINRIAAGEVVERPASVVKELVENSLDADANRISVAVDSGGTEGVRVRDDG
VGMDREDLQMAVEEHTTSKISDINDLESVGTLGFRGEALHTISAVSRLTVRSKPRDADAG
TELRVEGGEVTDVRPAGCPEGTVVEVEDLFYNTPARKKFLKTTATEFDHVNTVVTQYALA
NPEVAISLEHDDREVFATEGRGSLESTVLSVYGREVAESMTRVEHEPPVASVTGLVSHPE
TTRSARDYLSTFVNDRYVTARVLREAVLDAYGGQLATDRYPFAVLFVDVPPNTVDVNVHP
RKMEVRFDDESGVKSAVESAVESALLEQGLAPEPDEDTTAETTAPR----DTLPSMRVLG
QLLDTYIVAETADGMVLIDQHAADERVNYERLQRELAGDVTTQALADPVEMELTAREAAL
FEEYQDALAQTGFHAGRTGERTVEVRSVPAVFAEALRPELLRDALTAFVDAVADELLADL
ACYPSVTGNTSLTEGSVLDLLSALDDCENPYACPHGRPVVIEFDRDEIEDRFERD
>WP_049939073.1_DNA_mismatch_repair_MutS_[Haloarcula_marismortui]_Eury
LEEDLTPMMAQYYELCRQYDDALVLFQVGDFYEAFCAAAKRVARLCEITLTQREDSTGYP
MAGIPIDNAESYVETLLDAGYRVAIADQVEDPDEVSGVVERAVTRIVTPGTLTESELLGG
ADNNYVAALT-AGERYGLALLDISTGDCYATSVGSESAVADELSRFGPAEAIVGPDVDV-
-----LVTRYDADAFAQDRAEDRVGQYFGERLLA------GGAEIRACGGLLAYAEYTRA
GTLDYLNHLTRYDPREYMLLDAVAVESLELFKRRSRGHENRTLVDTVDETACALGRRKLT
DWLRRPLLDADRIEARHGAVAELQRDPATREELSALLAEVYDLERLISRVSRGRANARDL
RSLAATLSVVPDIRDHLADADARLLADLHATLDPLAETREEIEAAIRPDPPQQVTEGGVI
REGYDEELDRLRSTEQSGKEWIDELEASERERTGIDSLKVGHTSVHGYYIEVTNANLDAV
PEDYQRRQTLKNSERYYTPALKEREDEILRAESAADDLEYDLFCAVRDEVADEAERVQAL
ADRLARLDVLVSFAEVAAQYDYCRPTVGSDG-IDVTAGRHPVVERTED--AFIPNDTHLG
SDDPFLAVVTGPNMSGKSTYMRQVALICLLAQSGSFVPAKAADLPILDRVFTRVGASDDI
AGGRSTFMIEMTELATILDAATENSLVLLDEVGRGTSTADGLAIARAVTEYLHDEVGAYT
LFATHHHDLTAVAAALSGATNRHFETSREDGDVRFDHELAPGPAAASYGVEVASMAGVPD
SVVERSRDLLADAEADTGVEHAQEVFQPESVAQQLASLDVATMTPIEAMNALADLQDRIE
------------------------------------------------------------
------------------------------------------------------------
------------------------------------------------------------
------------------------------------------------------------
------------------------------------------------------------
------------------------------------------------------------
------------------------------------------------------------
------------------------------------------------------------
-------------------------------------------------------
>WP_049939015.1_DNA_mismatch_repair_MutS_[Haloarcula_marismortui]_Eury
-----TGIVGEFLTLKEGTDADLLAMQCGDFYEFFAEDAEIVADELDLKVSQKSSHGSYP
MAGVPVDDLTPYVSALVERGYRVAIADQHET---ENG---REITRVVTPGTHLET---GD
ESAQYLAAVVRSGDTYGIAATDVTTGQFQVTQLDDADAALTELYTFGPAEILPGPELRNL
DRLREALTLHDSASFEPGRASHTVREQFGSETVDSVGIGDQNVAVRAAGAVLSYVEDTGV
GTLAAVTRLQAYGERDHVDLDATTQRNLELTETMQ-GDSSGSLFDTIDHTVTAAGGRLLQ
QWLQRPRRNRAELQRRQSCVAALSEAAMARERIRETLSDAYDLERLAARATSGSADARDL
RAVQETLALLGQVADAVTETEAESLADALDGADRADSLAAELDSALVADPPGTVRQGGLF
KRGHDDDLDEIIDEHEAALEWLETLPDREKERTGITHLSVDRNKTDGYYIQVGKSETDAV
PEKYQHIKTLKNSKRYTTPELDEKERDVLRLEERRHDMEYEHFQRLRARVAEHATLLQDV
GRTLAELDAFASLAVHAVENDWARPAVVDGNELSIEAGRHPVVEQTT---EFVPNDLYMD
D--RQFLIVTGPNMSGKSTYMRQAALITLLAQVGSFVPARSATVGLVDGIFTRVGALDEL
AQGRSTFMVEMQELSNILHSATEESLVILDEVGRGTATFDGISIAWAATEYIVNSIQSKT
LFATHYHELTALGEELPTVENVHVAVDGEDGDVTFLRTVRDGPTDRSYGVHVADLAGVPE
PVVDRSQAVLDRLRDDKAIETTQAVFDTEAVLSELTELDVNETPPVELMAKVQEWQAELD
M-IQRLDDQTVERIAAGEVVERPASVVKELVENAIDADASRVDVVVEAGGTDGIRVTDDG
IGMDREAVKTAVEEHTTSKIRDIADLEGVGTLGFRGEALHAIGAVSRLTIRTRPR--DVG
TELVLEGGDVTSVSPAGCPEGTTMAVEDLFYNVPARRKYLKQESTEFAHVNTVVASYALA
NPDVAVSLTHGDRETFSTTGQGDLRETVMSVYGREVAESMISVEMDSPLDGVHGLVSHPE
TNRAGREYLSTYVNGRYVRAGTVRDAVIDAYGTQIAPDRYPFAVLFLDVPAGDVDVNVHP
RKMEVRFADDEGVREQVRTAVEDALLREGLTPEPDTAPDSDSERPGASATESLPSMRILG
QLADTYVVAETDDGLVLVDQHAADERVNYERLKAKFEGETTTQALANPVELGLTAREAEV
FDRRSDALASLGFHTARTGERSVEVRTLPGVIADAAGPDIVRDVLGAFVEAAADELLGDL
ACYPSVTGNTSLTEGSVRELLAALDDCENPYACPHGRPTVIHIDRQELEDRFERD
>WP_004041820.1_DNA_mismatch_repair_MutS_[Haloferax_volcanii]_Eury
VRDDLTPMLSQYADLCEDHDDAVVLFQVGDFYEAFCGAAEAVARTCEVTLTQREDSTGWP
MAGIPIDNAAGYLERLLDAGYRVALAEQVEDAEEASGLVDRAVTQLITPGTVVDEELLDA
GRATYLGAVARDADTYGLAVVDVSTGECLVTGAD----ALEELERLAPAELVVGPDCDL-
-----METPFEPEAFDADAARETLSAYAPDAVVE------SAAELRAVGAALAYAEYAQD
SQLAYVTRVTRFDPREFLQLDATAIRSLELFESRS-ARAGSTLFSVLDETACALGRRRLE
AWLRRPLVDRDRIEARLDAVEALFDDALARADLRDHLSSVYDLERLVARVSRERADARDL
RSLKTTLDRVPEIRDALVGTDSDLLSDLRDSLDELEDVRDLVGDAVVSDPPQEITEGGVI
ADGFDAELDDVRGTAEAGREWVSNLEAREQERTGIDSLEVGYNQVHGYYIEVTNPNLDRV
PDDYQRRQTLKNSERFYTPELKEREDEILRASDRADALEYDLFCEVRADVATESARVQAV
ADALADLDVLRTLADVAVTNDYARPEFAGDTGIRIDAGRHPVVERAQD--EFVPNPADLP
R--GSVALVTGPNMSGKSTYMRQVALVTLLAQVGSFVPAKSARLPVLDRVFTRIGASDDI
AGGQSTFMREMSELTEILHNATGDSLVLLDEVGRGTSTADGLAIARAATEFLHDEVGATT
LFATHYHDLTDAADDRAGVFNLHFTAARRDGEVTFLHSVADGPSSSSYGVEVAQLAGVPA
SVVERARTLVDEPETDADAETLAAYVDLEAVAEALREADLVDTTPLEALNLLSDLKGRLE
M-IHRLDPETRSKIAAGEVVARPASVVVELIENALDAGAETVEIDVDGDGTDRIRVADDG
RGMAEADAALAVERHTTSKLAAADDLETVETLGFRGEALPSIAAAAALELTTNDG--PRG
TRVVVDGGE--TVSPAGRARGTTVDVTGLFADRPARRKSLASSKAEFARVSAVVTRYALT
RPDVRFVLRHDGRETLTTPGTDRFADALLAVYGRDAASHASTFDAARATVEVDGALCHPE
VTRSRRDHVHVSVNGRALAEPRLRRAVADGYGTLLPDGREPVGVVRLRLPPAWVDHNVHP
AKDEVGFRDADAVAEAVEASVRDALSTADL--------LDSSLAPVEAAS----DLRVIG
RFRGLYLLCEADDELLVVDQHAAHERINYERLREAVSAGIDSAAVDPPATVSLSPADAAL
LDANRDPVEKLGFRVVEFGTGTYRVEAVPAPLGRPFAPDALADVVADVAADPRDELLKDL
ACHPSIKAGDDLTDDEATRLVERLGSCETPYTCPHGRPTVLSIDEETFVRGFGRR
>WP_007982390.1_DNA_mismatch_repair_MutS_[Haladaptatus_paucihalophilus]_Eury
-----GGIVGEFLSLKAETDADVLTMQVGDFYEFFADDAELVGDVLDLNVSKKSSHGSYP
MAGVPLSELTPYVKGLVERGYRVAVADQYET---DGG---RRISRVVTPGTLLET---TS
ADAQYLAGIVRVDDGYGLAFADVTTGRFLVSAVSDADSALTELYRFDPAEVLPGPELRNL
ERVRESLSVHDANAFAPGKAAHRTREQFGTEALSSLGLDGDGAEVRAAGAVLSYVEETGA
GVLGSMTRLQSYHADDHVELDATTQRNLELTETMH-GDRKGSLFETVDHTKTSAGRRLLK
EWLQRPRRSPDALRERQSSVAAFAESALAREEIRETLADAYDLERLASKAVSGSADAHDL
LRVRDSLAVLPTVADAVANA-SGSLAELVSRPNRVERLREELAEAVAEDPPNTVTQGGLL
RRGYDEELDDIIDSHEENLEWFDTLADREKSRTGISHLQVDRNKTDGYYLQVGKSDTDKV
PEEYEAVKTLKNSERYVTDELREREREILRLEERRGELEYELFGELRERVAEHAELLQDV
GRTLAELDVLASLAVHAVENGWVRPELVESG-LDIEQGRHPVVERTT---EFVPNDVRMD
D--REFLIVTGPNMSGKSTYMRQVALITLLAQVGSFVPARSARIGVVDGIFTRVGALDEL
AQGRSTFMVEMQELSNILHSASEDSLVILDEVGRGTATYDGISIAWAATEYLHNEVRAKT
LFATHYHELTTLADHLERVENVHVAADERDGDVTFLRTVRDGPTNRSYGIHVADLAGVPM
PVVERSRDVLDKLRQEKAIESVQAVFDTEAVLSELAGVEVADISPIDLMSKVQEWQQRVE
------------------------------------------------------------
------------------------------------------------------------
------------------------------------------------------------
------------------------------------------------------------
------------------------------------------------------------
------------------------------------------------------------
------------------------------------------------------------
------------------------------------------------------------
-------------------------------------------------------
>WP_004044379.1_DNA_mismatch_repair_MutS_[Haloferax_volcanii]_Eury
------GIVGQFLSLKEETDADLLAMQCGDFYEFFADDAETVGRELDLKVSQKSSHGSYP
MAGVPLNDLTPYLKALVERGYRVAVADQYET---ESGDLRREVKRVVTPGTLLET---SR
ADAQFLAAVVTDGDGVGLAFSDITTGQFLVTEAATVDDAAAELYRFAPVEVLPGPELRSL
SRLRESFSLFATEAFAPGRARHAVREQFGASTVDSVGLD-SDLATRAAGGVLAYVEETGA
GVLRSMTRLQVYHPSDLLELDATTQRNLELTETMH-GDRSGSLFDTIDHTVTSPGGRLLR
EWLTRPRRDRDELARRHDAVESLASAALARERVREVLDGAYDLERLASRSASGSAGASEL
LSVRDTLSVLPALADAIEGTEADSLAEVVSRPDRAADLRTDLADALAEDPPKTVTQGGLF
QTGYDDELDDLIERHESAKSWLDTLADREKRDHGLSHVTVDRNKTDGYYIQVGKSVADQV
PDHYRQIKTLKNSKRFVTEELEEKEREILRLEEARGDLEYELFEDLRERVARHAELLQDV
GRTIAEVDALASLATHAAGNGWTRPELTEAGALDIEAGRHPVVETTT---DFVPNDLRMD
D--RGFLIVTGPNMSGKSTYMRQAALITLLAQVGSFVPARSATVGVVDGIYTRVGALDEL
AQGRSTFMVEMQELSNILHSATEDSLVILDEVGRGTATYDGISIAWAATEYLHNEVRAKT
LFATHYHELTSLADHLDRVANVHVAADERDGDVTFLRTVVDGPTDRSYGIHVADLAGVPR
PVVDRAGDVLDRLREEKAIEPVQAVFDTEAVLDELQSTDVNDTSPLDLMAKVQAWQSKLD
M-IKQLDEKTVQRIAAGEVVERPASVVKELFENSLDADATRISVAVDAGGVEGVRIRDDG
VGMSEEDLELAVREHTTSKIGDIEDLEAVGTLGFRGEALHTIGAVSRLTIRSKPR--DVG
TELQYEGGEVESIRPAGCPKGTVVEVDDLFYNTPARRKFLKTTATEFDHVNAVVTHYALA
NPDVAVSLEHDDREVFATEGRGDLQSTVLSVYGREVAESMVPVDHDAPGVSVSGLVSHPE
TTRSTRDYLSTFVNDRYVTDRVLREAVLDAYGGQLDADRYPFAVLFVEVAPDAVDVNVHP
RKMEVRWDDEAGVKREVTEAVEDALLSHGLEPGPTEQSGADDNAPRSPPSDSLPSMRIIG
QLSDTYIVAETDEGLVLVDQHAADERVNYERLRGEVEGDTPTQALAEPVDLELTAREAAL
FEEYREALAQVGFHAGRTGERTVSVRTVPAVFDAALDPELLRDALTAFVDAVADELLSDL
ACYPSITGNTSLREGSVLDLLAALDDCENPYACPHGRPVIVEFDRDEIASRFERD
>WP_007982404.1_DNA_mismatch_repair_MutS_[Haladaptatus_paucihalophilus]_Eury
HSDELTPMMRQYFELCRQYDDSMVLFQVGDFYETFCEAAERCSRILEITLTQREDNTGYP
MAGIPIDNAESYIEALLDAGYRVAVADQVQDPADASGVVERAVTRVVTPGTLTEDELLHG
DDNNFVASLA-HDEGYGLAILDVSTGDFYATTVETASEVRNEVERFAPTEAIVAPALDP-
-----MVTEYAGATFDIDGASELVADYFGDRLLA------TDAEIRACGALLSYAEYVRD
TRLDYLNHLTRYDPRSYMLLDAVALTSLELFSSRAHGQDDATLVGVLDETACALGSRKLT
DWLRRPLLERDRIEARLDAVEEWTTTVQAREEVHELLRNVYDIERLISRVSRGRANARDL
RSLKATLDVVPDIAEAMEGVESPKLRRLHENLDEMADVRDRIGRAIPEEPPIEITEGGVI
KSGYDDELDDLRETERSGKAWIDDLEASERERTGIGSLKVGYNQVHGYYIEVTDPNLDKV
PEDYTRRQTLKNSERFYTPELKEREDEIVRAEQRADELEYDLFCEVREAVAEESERVQSL
AETLAELDTLVALAEVAAKHGYSRPEI----GIEIRNGRHPVVERTQS--SFVPNDTRLD
H--DTLAVITGPNMAGKSTYMRQVALITILAQVGSFVPADEARLELVDRVFTRVGASDDI
AGGRSTFMVEMTELADILGNATDRSLILLDEVGRGTSTTDGFAIARSVTEHVHDEIGAKT
LFATHHHDLTAVADDLPNAINLHFGATERDGEVVFDHHISEGATMASYGVEVAQLAGVPE
SVIRRSKDLLAEDESDSAPQ-------SNDVLAELRRTNVADTTPLEALQLLDRLKRELD
------------------------------------------------------------
------------------------------------------------------------
------------------------------------------------------------
------------------------------------------------------------
------------------------------------------------------------
------------------------------------------------------------
------------------------------------------------------------
------------------------------------------------------------
-------------------------------------------------------
>WP_014556811.1_DNA_mismatch_repair_MutS_[Haloquadratum_walsbyi]_Eury
RRTELTPMLSQYLDCCEAHPDALVLFQVGDFYEAFCEAATTVAQVCEVTLTQREDSTGYR
MAGVPIDNATSYIEALLSADFRVAIAEQVEEAEATSGLVDRAVTNIITPGTVTNGDLLTD
AAATYLGAVSIDGDTGAIATVDVSTGACRVTSVE-HDQIYEELSRLRPAELLIGPEVDT-
-----MQTTHNSGAFELAAATQTLEAYVDTAFL-------SSAERRAVGAVLDYAEYTQC
GPLEYVSRIRRYKTDTALRVDATAIQSLELFDSRQ----GETLIETIDETSSALGRRTLE
SWLRRPLADHEAIKTRHDAVAALAENPLVVETLTEKLSHIYDLERLTARTAREQADARDM
RSLLQSLDSIPEIKSALTETEAETLEQLQAELDSLDDIRTLIDTAVCSDPPQTVTDGDVI
AKGFNDDLDDIREREEAGREWVSELETRERERTGIDSLEVGYTEVHGYYIEVTNPNLDHV
PNEYTRRQTLKNAERFYTPALKRREDEIIAASNRADKLEYELFCDIRAEVAAETSRLQAV
ADAIGRLDALVSFATIAISHAYVRPEITADT-LDIEAGRHPVVEQTQA--EFVPNGITFE
K--GHIAMITGPNMSGKSTYMRQIAHICILAQAGSFVPADAAQIPVLDRIFTRIGASDDI
SGGESTFMREMSEMTDILHNATESSLILLDEVGRGTSTTDGRAIARATVEFIHNEIGART
LFTTHYHDLTTVTGSLPSAFNLHFKVHREDNDVTFLHRVTSGAADSSYGVEVAKLAGVPT
PVVEQAQRYIHT--GENYTENQASDDDSANIVKSLRDIDIARMTPLEALNMLENLQRRLD
MTICRLDDEMIAAVAAAEVITRPADVVAELIENALDAGADRIDISVTGDGTDQLVVRDNG
QGMSKQDAILAVQRHTTSKIPTTQDIIPVETLGFRGEALASIATVGTLEIETNNG--PCG
TMIKTNGAE--SVEPTGRACGTTITVDNLFEAVPARQEALASSQAEFARISKLVSHYALL
HPMTAISLQHDGNDVLSTSGDG-YTSALLGVYDREIAAQSTTIESTQATIEINGVLVHPT
VTRANRNAVSIAIDGRPVNNETLITAIMNGYSDLLPGGQHPIAAVTVSLPGSLTDHNVHP
RKQTVRIQTADLIADMIETSVSDALSTVDQIDT-----TDADQTSSAAVA----DADVLG
QFQELYLLCSLDDTLLIVDQHAAHERITYERLCATVDETLPTVTIDPPVTVSLTPGQYST
LDCITDQLMTYGYEYTKRAQNTHKVHSVPAPLGQPAAPVSIRDAIDALQAHERTDTLAEL
ACHQSLRAGEILDSPAADELLNQLGACENPYACPHGRPVVLTVDEMDLVRAFGRR
>WP_014555348.1_DNA_mismatch_repair_MutS_[Haloquadratum_walsbyi]_Eury
------GIVDEFFSLRAETDADLLTMQCGDFYEFFAEDAELVSAELDLTVSEKSSHGSYP
MAGVPVDDLTPYLKSLVERGYRVAVADQYEA---DDG---RRISRVVTPGTLLST---DD
ADARYIAAVVGTTETIGIAFAEVTTGSFFIGDVADAETAYAELTRFDPVEILPGPTVRNI
RRLRDTVSSFETAAFALGRARHILSEQFGTTAIDSLNIE-TDVAIQAAGAILTYIDETDT
GVRAAITRLQPLDSDTHLALDTTTRRNLELTETMHDRGGDGTLLGTIDHTATSAGHRQLR
EWIMRPQRVQTEITRRLDCIEALVDAPLARERIAETLNGSYDLERLAARCISERADATDL
LRIRETLEILPTLDEVITES-SESLMQVVTRPTEVKVVRDELTAALVDEPPKTIRDGGLF
QYGYDAELDSLRERHETAQEWMDKLAQRETETHNLNHLSVDRNKTDGHYIQVGKSVADQV
PEHYREIKTLKNSKRFKTDELAERERDILRLEESRGEMEYELFCELREQIADYAAMLQTV
GQVIAEIDALHSLATHAVENDWTRPTLRADHTVDIEAGRHPVVEQTT---EFVPNDLQLE
D--RNFLLVTGPNMSGKSTYLRQVALITLLAHAGSFVPAAAATIGAVDGIYTRVGALDEL
AQGRSTFMVEMQELSKILHSASSESLVILDEVGRGTATYDGISIAWAATEYLSAAQSTRV
LFATHYHELTTLADRITGVSNVHVAAEERNGDVTFLRTVESGPADRSYGIHVAELAGVPD
PVLTRARDVLSTLRADEAIETQQVVFDTKEVINELQSLDIESTAPVTLLQTVEQWQKQLT
MAITALDTETVRQIAAGEVVERPASVVKELIENSLDADATRISVAVESGGADGIRIRDDG
IGMDEDAVQRAIKEHTTSKIDDINDLASVGTLGFRGEALYTISAVSKMTIRTKPRDGNRG
TELHIEGGTVVDVEAAGCPEGTVVEIRDLFFNTPARRKFLKTTATEFDHINTVVTHYALA
NPDVAITLEHNDREVFATTGRGNLESAVLSVYGREVAESMISIDIESDRITAEGLISHPE
TTRSTRQYLSTFINGRYVEARALREAIINAYGDQLAANRYPFALLFLDIDPGSIDVNVHP
RKMEVRFDNETGVRDAVTNAIREALLSAGLTQSPQSSEQSEKADPNDSVNESLPSLRILG
QIDETYIIAESDDGLVLIDQHAADERINYEQLQATLAETVTTQALAEPVKIELTAGESAQ
VEEYADALERVGFRVTDGGDNIV-VTAVPAAFASALDPALVRDVLAETAKTLTDDILADL
ACYPSLTGNTALTEGSTVNLLEQLDTCENPYACPHGRPVLIEFDRTELDARFERD
>Dictyostelium_discoideum_DDB0229918|DDB_G0268614_MSH6
CLSKFSPFERQFWDIKSKNYDTVVFFKKGKFYELYESDADIGHQQLHLKLTDR-----MR
MVGVPEMSFNHWASKLIHLGHKVAKVDQMETSIGEKGIIQRELTSILTAGTLLDEQMITD
QTSTYLMAIKEEYDQYGVCFVDVSIGEFYLCTIQNRMQFETLLLQMMPKEIVYEKGATSK
RVLSTVMNALSLEYWDPTDTMERITQ---PETLCQM---NEEYLMGALGGCISYLMDIKG
NSVVEQARFKRFNPGNSMILDGQCLVNLEIFNNSTDGSTEGTLFKLMDRCTTAFGKRMFR
QWICRPLANKNAIVDRQKAIEFLRDSPETLQKVTAILNKLPDLERMIARIRAQTSKISDL
ISVLNHFNIHSKLLELLDEAEESILRSCNDDIDEYPNLKPYIERV---------RKSFVP
SKGLFLEFDQCLGNIQSLEQSFAKHLEEQKAHFKCNKIEYKHMGKEIYQIEIPVAFTKKL
PA-FSLKSSSSKVNRYHSPFVTKNLTSLLEERDTYEVLSKEVLKKILSNFAIYFNHFQIA
ITKLSQLDCLLSLYKVSFQSQMCRPLVSSDQFIDVKDMRHPCIY------DFIPNDISLN
TENPSLMVLTGPNMGGKSTLLRQSCILVIMAQMGCYVSASSCEMSIVDRIFTRLGANDNI
LAGQSTFMVELAETSAVLKYATKRSLVILDELGRGTSTFDGYSIAYSVLNYLATKVQSMC
IFATHYQSLAYEPTVRDLISTAYMTHVDEEKKVIFLYKLASGVCPNSYGLHVASMAGLPR
EIITKAEEKSTQMEKDSVLV-------VEKIV---------------DLNQLIQLSNTLK
MKIHRLTQEVVNKISAGEVIQRPSNALKELLENCLDAKSTTITVTVKDGGMKFLQIQDNG
SGIRLEDMGIVCERFTTSKLTKFEDLRSIQSFGFRGEALSSISHVSHLKILTKTADSPCA
YRACYLNGKLTDPKPCAGVNGTQITVEDLFFNTPSRKNVLKNTVDEHSRIVLLMKKYAIN
NPTVSFILKKQGDPTPEVHTSGLEKDVIGSLYGTDLSKELKIIDDDNLDFTMKGFFSST-
----NKINFILFINGRLVDSKNLKTGLEQVYSKYLPKGTHPFMFIRLLVPPKNIDVNIHP
TKSEVKILHEEQIIEFIQQKVDQELSISSNLPGPSSVTTTKSNSPASKNDDGLKDCVFVG
CLDHSYALVQFGKKLYLINLENITKELFYQLSLLRF-SDFDSIKFSQSLLVSLSPLLTKL
LISKKELLNEFSIEINEDGE----LVGIPQVLDHYVTDNFLLKLATEVE--CFAGIVKEI
SSFFKIEPDTQVNNQQQTNSTTTTNNINKEWIIQHSPPVIQITTLDNLYKVFERC
>NP_001268421.1_DNA_mismatch_repair_Msh6_[Homo_sapiens]
FLNSCTPGMRKWWQIKSQNFDLVICYKVGKFYELYHMDALIGVSELGLVFMK------WA
HSGFPEIAFGRYSDSLVQKGYKVARVEQTETPEMARCVVRREICRIITKGTVLEGDP-SE
NYSKYLLSLKEEEDAYGVCFVDTSLGKFFIGQFSHCSRFRTLVAHYPPVQVLFEKGNLSK
TILKSSLQEPGSQFWDASKTLRTLLEYFRPQVLKGMTSEKSELALSALGGCVFYLKKCLD
QELLSMANFEEYIPYQRMVLDAVTLNNLEIFLNGTNGSTEGTLLERVDTCHTPFGKRLLK
QWLCAPLCNHYAINDRLDAIEDLMVVPDKISEVVELLKKLPDLERLLSKIHNVKKKIIDF
LSALEGFKVMCKIIGIMEEVDSKILKQVLQTKNPFPDLTVELNRW---------RKTGTP
KAGFDSDYDQALADIRENEQSLLEYLEKQRNRIGCRTIVYWGIGRNRYQLEIPENTTRNL
PEEYELKSTKKGCKRYWTKTIEKKLANLINAEERRDVSLKDCMRRLFYNFDKNYKDWQSA
VECIAVLDVLLCLANYSRGGPMCRPVIPEDTFLELKGSRHPCITKTFFGDDFIPNDILIG
CEEAYCVLVTGPNMGGKSTLMRQAGLLAVMAQMGCYVPAEVCRLTPIDRVFTRLGASDRI
MSGESTFFVELSETASILMHATAHSLVLVDELGRGTATFDGTAIANAVVKELAETIKCRT
LFSTHYHSLVEDYSQNVAVRLGHMAMVENEQEITFLYKFIKGACPKSYGFNAARLANLPE
EVIQKGHRKAREFEMNQSLR-------FREVLSERSTVDAE------AVHKLLTLIKEL-
MVIRRLDETVVNRIAAGEVIQRPANAIKEMIENCLDAKSTSIQVIVKEGGLKLIQIQDNG
TGIRKEDLDIVCERFTTSKLQSFEDLASISTYGFRGEALASISHVAHVTITTKTADGKCA
YRASYSDGKLKPPKPCAGNQGTQITVEDLFYNIATRRKALKNPSEEYGKILEVVGRYSVH
NAGISFSVKKQGETVADVRT--STVDNIRSIFGNAVSRELIEIDKT-LAFKMNGYISNA-
----NKCIFLLFINHRLVESTSLRKAIETVYAAYLPKNTHPFLYLSLEISPQNVDVNVHP
TKHEVHFLHEESILERVQQHIESKLLGSNSLPGPSDVEMTAACTPRRRIIEVLRNHSFVG
CVNPQWALAQHQTKLYLLNTTKLSEELFYQILIYDF-ANFGVLRLSEPAMLALSPEIVEF
LKKKAEMLADFSLEIDEEGN----LIGLPLLIDNYVLEGFILRLATEVN--CFESLSKEC
AMFYSIRKEESTLSGQQSEVPGSIPNSW-KWTVEHLPPILQLANLPDLYKVFERC
>AEE82120.1_MUTS_homolog_6_[Arabidopsis_thaliana]
FVKKLTGGQRQWWEFKAKHMDKVVFFKMGKFYELFEMDAHVGAKELDIQYMK------QP
HCGFPEKNFSVNIEKLVRKGYRVLVVEQTETPDQETGVVKREVCAVVTKGTLTDGEMLTN
PDASYLMALTETAENFGVCLVDVATQKIILGQFKDCSALSCLLSEMRPVEIIKPAKVLS-
-----IVRQPLSEFWDSEKTIYEVGIIYKPKMLSELATENGSLALSALGGAIYYLRQAFD
ESLLRFAKFESLPYKQHMVLDAAALENLEIFENSRNGGYSGTLYAQLNQCITASGKRLLK
TWLARPLYNTELIKERQDAVAILRGE----LEFRKSLSRLPDMERLIARMFSSKKQVQEF
ISTLRGCETMAEACSSLHDT-SRRLLHL------LPNISSSIKYF---------HNSGIP
HEGADEEYDCACKTVEEFESSLKKHLKEQRKLLGDASINYVTVGKDEYLLEVPESLSGSV
PHDYELCSSKKGVSRYWTPTIKKLLKELSQAKSEKESALKSISQRLIGRFCEHQEKWRQL
VSATAELDVLISLAFASDSYVRCRPVITSDGHLSATGLGHPVLRDSLGRGSFVPNNVKIG
GAEASFILLTGPNMGGKSTLLRQVCLAVILAQIGADVPAETFEVSPVDKICVRMGAKDHI
MAGQSTFLTELSETAVMLTSATRNSLVVLDELGRGTATSDGQAIAESVLEHFIEKVQCRG
FFSTHYHRLSVDYQTNPKVSLCHMAQIGEGEEVTFLYRLTPGACPKSYGVNVARLAGLPD
YVLQRAVIKSQEFEKNHRKT-------LAAMIQIISSVASDSDYSASSLCELHSMANTFL
MKIQRLEESVVNRIAAGEVIQRPVSAVKELVENSLDADSSSISVVVKDGGLKLIQVSDDG
HGIRREDLPILCERHTTSKLTKFEDLFSLSSMGFRGEALASMTYVAHVTVTTITKGQIHG
YRVSYRDG-VMEPKACAAVKGTQIMVENLFYNMIARRKTLQNSADDYGKIVDLLSRMAIH
YNNVSFSCRKHGAVKADV----SRLDSIRSVYGVSVAKNLMKVDSSGCTFDMEGFISNS-
----NKTILVLFINDRLVECSALKRAIEIVYAATLPKASKPFVYMSINLPREHVDINIHP
TKKEVSLLNQEIIIEMIQSEVEVKLRNAND---P----VRQRRNPKETADPGMLNCTYVG
MADDVFALVQYNTHLYLANVVNLSKELMYQQTLRRF-AHFNAIQLSDPALLALEEDNTEL
LKEKAEMLEEFSVHIDSS--AN--LSRLPVILDQYTMDRFLLCLGNDVE--CFQGVSAAI
GNFYAMHPKRGESSQEKSDLEGNVDMEDREWSIQHKPPFVKVASLEKLYKIFERC
>XP_002906424.1_DNA_mismatch_repair_Msh6_[Phytophthora_infestans_T30-4]
FVKKETPAMVQWWEVKSRNMDTVLFFKVGKFYELFHMDADIGFKELNLIYMK------KA
HSGFPEIAYSKMSSQLVAKGYRVARVEQTETPDMAKKVVRREVCSLLSIGTFLDAPISQD
QVSKYLLALKEQKSRFGVCMVDCSTGAFQLSEFDQRDRLKTMFAQFHVVEIVTERFNISK
MVLKHAIRSVGKEFWDASKTIDEIERYFKGAVLYFLEMDEGQLAISALGGCIWHLRRCLD
HELLSLCNFKRYKPQQYVVLDSQTIQNLEVLCNSFNGSRSGALIDIMDKTVTSFGRRMFQ
EWVLKPLCKIGDIQERLDAVEELGTSGDLMMEIREFLRKLPDLERLLSRIHALVRKIKDF
LAVLNGFDEAMNLTLELSQS-SPILQSLEDGVQPFPDLTEKLEFF---------KKSGVP
QAGIDPEFDAACAEIAEVEAELADYLSEQRSALRCRQSYWGKKKEDRYQLEVPESALSKQ
PKEYELKSRKKGYKRFHTPTIRALLKRLATAEEQKEEALKDQTRRIFHKFDEDYKYWMKA
VQCLAVLDCLVSLGLLSSQSGYTKPEVANDGFIDIEEGVHPCVAATYGSGDFIPNDAQLG
I-QGQMVLLSGPNMGGKSTLLRQTCVLTLMAQIGSFVPAAKCRLSPVDRIFTRIGASDRI
LAGQSTLFVELAETATILNHATSHSLVILDELGRGTSTFDGTAIAYSVVEHLLSDIQCRT
MFATHYHSLVEEYVEDDRVSLGHMGIVDPENEVTFLYKLEDGMCPKSYGINVAMLAKLPD
EVIECAAKKSEQFEANSHTE-------LENILQKVREVLAEGEAGIDKLKQLWEQARNAI
MRIQRLSPDVVNRIAAGEVVHRPANAVKELLENSLDAGATNVAVAVSQGGLKLLQIQDNG
RGIQRQDLEIVCERFTTSKLKSFEDLKDIKSFGFRGEALASISHVAHVSITSRTADQPCA
YKASYRDGKLVDPKPCAGKNGTQIVVEDLFYNLSTRKQALKNTSEQYTRILDVVQKYAIH
AKGVGFVCKKH-------RESSSQLDAIRTIYGSKLASELNPFDATAGSMDLRGYISNA-
----NKSNFILFINDRLVECPSLKRACEYVYSLYLPKNTHPFIYLSMELPPRNIDVNVHP
TKREVHFLHEEDIVDSISQAIEKQLKGSNEILGPNATSLQSSQEPEPEGEKALDEHSFVG
VVDKKFSLVQYRTKLYIVDEIAFH--VFYQQVLLQF-GETRPITLQTPFLEALNPRIKTL
LIANGPMLFEFALDIDSRGM----LRTLPQLLPDHEIHSFVFRLATEVN--CFESVAHAL
ARWYGEMR-----------------NTEEALVLEHCPPLTPVACLTNLYKIFERC
>XP_005536384.1_mutS_family_DNA_mismatch_repair_MSH6_[Cyanidioschyzon_merolae_strain_10D]
AERKMTPFQLQFWKIKRNYYDTVLLFKKGKFYECYDIDADIGHRVLQLNYTSIGR---MR
CVGVPESAFYRHAIRLVDAGYRVGRVEQVESVLAAKAVCDRRLVKILTKGTVVDEAGDVF
EEPRYLMIVVEETIPLGICYLCVATAAVHLGVLHSRERLEALLVRVRPREVILDFSSER-
-----LVRS------DVQVHRRTLRD---VAKLSAI---SDVLALRACQGAASFLDELLA
DQVFPLGNFYSLHDYERLELDAAAMEGLELFRTSADFNKDGSVFGFLDRCATNMGRRYLR
RWLCHPFRDVARICDRLDAIEDIHQMTSLSQHLFSCLRSLPDIERSLVRIHALQRKVRDF
LRILDGLATAVELVGRIAQAESRRLRWLSDGAVPLARIEATLGAFL--------RHTGRP
RTDSHSLLATARCEKERIERELEEELAKVRHRLGRVPVRFYHRVQERYQIELPAD-VRNI
PDDFVLMSQTKQHRRYWTPTIRSLLTALNRVEEDIETAEAQFARTVFEQFDASYSLWLSV
ARMLGEFDALTSLANVSFEGPMTRPVFHEDVALCFKELWHPILA------QFVPNDFELD
A--HPSMVLTGPNMSGKSALLRQVSIAVILAQMGCYVPASSAYIRVVDRLFTRIGARDRV
MRAQSTFMVEMLEAAEVLSHATNRSLVVLDELGRGTSTFDGYAIAYSALWYLTFRTRCLT
LFATHYHMLATEPLLRPAVVFAHMGRVDTNHEIAFLYRLRPGVAAHSRGIECARLAGIPE
DVIQRAEFHARAFLQDTS------------------------------------------
MRILPLGPEVVSRMAAGEVVARPSAALKELLENAIDAGSTRISVSIIRGGIVRLEVVDNG
CGIRVQDARLLCERHTTSKLRSVEDLAKVATCGFRGEALASISHISELCIVSRTHHEEHG
WRASYRQGKLVGVQAAARTPGTTILVTDMFRSMPARESFLRTHAEEYRQMLSIVSRYALY
SGRIAMCCRKRETCALRAEAETSHLDNIRAIFGQKVASSLGTLRVQHQEAEIRAYFSLLG
ASQT-KPLHIYFVNGRLVECRTLRRAIEQLYARYYLKGHHPFCYLELKVPPEILDVNVHP
AKKEVRFLDEQIAFSNIVQALEQQLISSGAAPRPSSTCVRVLTTPARSAGEALHEHVFVG
AVDDRCCLIQFGTALVAVDLSRILEELYYQQLVGALPAATPIVRLQSPWVVELDVSNRPS
VDANGEFLSSYSYALELAGPTRLSLHSLPWSVAVHPASSLFGDRLVRYRIRQVIRALALL
YTESYLEAMEKHSTEDLAAIAGAAERVLERFHAPAGRDLTVVARTERLYRIFERC
>WP_010043898.1_DNA_mismatch_repair_MutS_[Gemmata_obscuriglobus]_Planctomycetes
-------MMQQYHDAKNQHPGMIVLFRNGDFYELFEDDAELGSRVLGITLTKRDGS--IP
MAGVPVHKLEHYLGLLLRAGHRVAVCEQMEDPDPKKKIIHREVNRIVTPGTVTDDGLLDP
RAPNHLVAVAPKPGFFGLAWVDLSTGHFAATDVPAPR-LQDELSRLSAVECLYAEGLTN-
-----AVSQRPDWTFDPATALAALKTHFAVGTLTGFGFDDAQSCLVAAGAVVIYLQETLK
ASLQHIRRLRPHRPDALLTLDEVTRRSLELTRTLRDNQRDGSLLSVLDRTVTPMGARLLH
DSVLAPLTDATAISARLDAVEELLKDHALRQSVRDQLDACSDMQRLTTRVSTAKAGPRDL
AAIARTLRHLPAVKAKLTG-RSKLLQDLEKRLELCPDIRELLDKAIEDDPPHIAKEGGVI
RPGFSAELDELRALTTDGKNWIARYQAQEITRTGIGSLKVGYNEIDGYYLEITNANETKT
PPEYKHQKTLKNAKRYYTPALREYEEKVVTAQDKSRALELQLFVTLRDQVAVQTPRLLNT
AEVLAALDMLAALAELAAARNYVRPAFVEEPVLDIRDGRHPVLDQILPPGTFVPNDVAFG
PDDGMFWLVTGPNMAGKSTFLRQAALITLMAHVGSFVPAKSAKVGLTDRIFTRVGASDEL
SRGQSTFMVEMTEAANILNNATARSLVILDEIGRGTSTYDGVSLAWAMTEYLHDTLACRT
LFATHYHELAQLAASLPRLRNYNVLVRELADEIVFLHKIAPGNAERSYGIHVARLAGVPG
SVLARATAVLGTLE------HDLSNVPTRPILPRIEPPKPKIVQPPE----APRRKSKPQ
MIIRELSPSVINQIAAGEVVERPASVVKELLENAIDAGADRIEIAVERGGKDLIRVVDNG
KGIAPDDLPLAFRPHATSKLREADDLQRIATLGFRGEALAAIAEISKVCCESRTAEAETG
FRLRIDGGR--AVEPCSCPVGTIMEVRHLFFNTPVRRTFLKSDATEAGHVAEMVTRLALA
HPSVHFTSRSSGKVVFDLPATTCLTDRIAALFGRELADQLIGVEHDVPGVGLRGFVSHPS
HSRSSSKFQYLFLNGRYVRDRSLQHALAEAYRGLLMVGRYPVAFLNLEVPLDQVDVNVHP
TKIEVRFREAHLIYSALYSAIKQAFLKTDLAPAPEAVDLQASPAPTSTFGASHP------
QFHDSYLVAETPEGLMVIDQHALHERILFEEFKERLRGGVESQRLLIPETVELTPAEAAA
LTERLDLLAKLGIELSGFGGSTVLVHALPAQLKHVEADRLVRDLADHLLEGLMMDLLNMM
ACKAAIKAGQKLSPDEIDALLERRHLARDSHHCPHGRPTVLLLTKSDLEKQFGRV
>WP_044253057.1_DNA_mismatch_repair_MutS_[Isosphaera_pallida]_Planctomycetes
-MADATPMMRQYRELKARDPEALLLFRMGDFYEMFGDDAERAGELLGLTVTSRDKGPNVP
MAGFPHPALESYLAKLVAAGVRAAVCEQVEDPKTAKGLVKREIVRIVTPGTLTDEALLDP
RASNHLAAVVEVKGKLGLAWVELSTARFTLTSTH-RLEIQDEIARLAPAELLIAETAVDV
RALRATITPRPSWDFLADQARQLLCEQFRVSTLSGFGVNDDAIEIQAAGALLAYLRETQK
SALLHLRRLHVHRREEVLGLDETTRRGLELTRTLREGKRDGSLLHAIDLTVTPMGARLLA
EWLNAPLTNLDALRRRHDAVGDLVEDAALREELRRGLATIQDLERLAGRMGTGRATPRDL
VGLARSLAALPTLKARL--TRSAALRQLEAQLDLCPEIRQAIDETMVDDPPLALKEGGLI
RDGFHPLLDELRDIASGGKSWIARFQAEQIRRTGIPSLKVGFNKVFGYYIEVTHQHQSKV
PPDFIRKQTVKNAERYITAELKEYEDRVLRAEDQARELEYELFIQLRDRVAAEAPRLVQV
GEALAQLDVLAALAELAARRGYRRPELVSEPILKIVAGRHPVLDILMPEGRFIPNDLDLG
GDSGTILLLTGPNMAGKSTYIRQAAVLCILAQMGSFLPVKSATIGLVDRIFARVGASDEL
GRGQSTFMVEMTETANILHNATARSLVILDEIGRGTSTFDGVSLAWAIAEYLHDVIGCRA
LFATHYHELVDLETVKPGLRNANVSVLEQNGEIVFLHRIVPGGADQSYGIHVARLAGVPN
PVLERAKAILAQLEESAAHSMQASLFAPDPILDELAAVDPETLDPQAALDLIRRLKQLA-
MKIRILSDALASQVAAGEVVERPAAVVRELVENSLDAGASHVEVHVQRGGTALIRVTDNG
HGMDREDALLCLERHATSKIRTKEDLAAIRTFGFRGEAMPSIASVSRFRLASRQPEALSG
TEVEIQGGKMVSVKDYGGAPGTVVEARSLFFNIPARRKFLRSEQTEFSHVEQQFRLHAIA
NAHVAFTLVRDGDVLFHLPATQDLRHRIEGLSGRETARRLIEVQSFTNGVTVSGFISGPG
VSRPNRQMQLTFLNGRPVDSATVNFGLREGYHTSLMKGQHPITFLFLTMAPEAFDINVHP
AKKEVRFHDGHGVREAVVQAVSRALAGSAEMPIP----PGHSPAPAPRTQPGAPSFRILG
VLHKLYVLMESSEGLVLMDQHAAHERVLFEQMRNAMQQGVPSQRLLLPLTLEVSPRDFDM
MSRSLPTLHKLGVEAEPFGANAFKVDAMPAFIRTDD---LLRDIMEELALRLGEDMIATT
VCRHAVKANDDLREPELRKLLQDLFTCEMPYCCPHGRPTLIQISFAELERKFGRR
>WP_012419400.1_DNA_mismatch_repair_MutS_[Akkermansia_muciniphila]_Verrucomicrobia
-------MMDQYLRMKK--EDVLLFFRLGDFYEMFFEDAKEASAILGLTLTKRHG---IP
MCGVPHHSAEGYIGRLVKGGKRVAIAEQTTIPQPGK-LVERELTRVISAGTLADMNLLDS
SRHNYIVALYKDKKRFGLACVDHTTGEFSVAQFEHMDLLLDELSRINPSELLVSDEQTD-
---------YDGYTFLPSTAIPNLLNHFRVHSLDGFGCGEMTAALGASGAVLHYLGYQLR
RPTDHLRRISVRATENAVLIDQASQRNLDLVDS--RGGVKLSLLGTLDRTSTPMGARKLR
DWLLHPLCDLEKLLARQEVIAVLLQEPYLMSKLRESLKNVRDMERLTGRISQGAGNARDL
QALASSLARIPALRDDLESL-GDMLESIRSRMGCFDELVDLLQRALVDEPPVTIKEGGII
REGYHAGLDELRLASRDGKEWLARLQEKERKRTGIDSLKIRFNNVFGYYIEVTKSHYDKV
PPDYQRKQTLVNAERFITPELKQMENTILGADERSRQVEYEQFLLLREEVGRHIDDIQIT
ADAMADLDVLLGLAEGAQQYRYCRPVLDNSMTLRIVNGRHPVIEQNVSGDVFVPNDAFLE
PEENRLILLTGPNMAGKSTYIRQVALITLMAQIGAYVPAESAHIGLVDRIFCRVGASDDL
ARGQSTFMVEMSETSLILNNATERSLIILDEIGRGTATFDGLSIAWAVAEYLHDELKSRT
LFATHYHELTDLANSRQGVQNYNVAVREWKEEIVFLRKIVPGAADKSYGIQVARLAGMPA
VIVDRAKAILSHLEMNSTRPERSRLAE-----PRAKNTDMEDDMPAGQLEL---------
MRIRQLPPDVVNKIAAGEVIERPASVVKELLENSIDAGATRIDIDLDAGGTELIRVVDDG
CGIDPDDLALAFSQHATSKLTTADDLFQIRTMGFRGEALASISGVGQITLQSRTHTAASG
CEVKCDGNGISDPRPWNGAPGTRMEVRHLFYNVPVRKKFLKSVATELGHVCETVTRLALA
HPALHITLRHNNRLVYDIPGSAGLLDRIALFFTGEVRDALYEIDSG--PMRLRGYIADPK
CDRGNSKLQYLFVNGRWFRDRSLSHALQESYRGLLMAGRYTIGFLFLTLPPDKLDVNVHP
TKSEVRFQENSLVYSLVRATIKQRLLKENLIPHPLTSS-EAPPAPARQF---------AI
QLHDSYLVLETPDGMLVIDQHALHERILFEQLRRRIAGQLEVQRLLIPEPVDLPAEQAAL
VLECADALAELGLDVSDFGGNTILLSSYPTLLGRKPPHVILRGVIDHIVEALLHLLMATM
ACKAAVKAGDKLSPEEITYLLRLREMAEDSHHCPHGRPTSLLFSRAELDKQFRRT
>WP_009958798.1_DNA_mismatch_repair_MutS_[Verrucomicrobium_spinosum]_Verrucomicrobia
TDAAATPMMKQYLAMRRELADVLLLFRLGDFYEMFFEDAKTAAGILNVALTKRNG---IP
MCGVPHHAAQGYIARLIRAGRRVAIGEQTADPVPGK-LVPREVSEIISAGTVTDGRYLDA
SRAHYLAAIWREGKKFGLAYVDHTTGEFEVAEFDSANALSDELTRIMPSELLYAEEQSE-
-----LLAECEGYLFLHDQAVHSLVQHFKVQSLDGYGCTHLTAAISAAGAIMQYLQFQLR
KDVSHIKRLRVAVPYEGVWIDAASQSHLELVNS--RGGTEHTLLHSLNRTCTPMGARKLR
RWVLHPLRNLQQLIARQDLIAALLQEPMLLSQSRDLFKDIRDLERTAGRLSQGSGNGRDL
LALAQALLAVPAIKVLLEELRTPLAEDLMGQMRDLTQMAAEMEKVITEEPPATIKEGGIF
REGFSPLLDELRSASTQGREWMARLQNDEIERTGIKSLKIKYNAVFGYFIEITKSNLDAV
PKDYVRKQTTANGERFITDELKRMEDKILGADEKAKALEYEEFVKLRSAAMAHLEAIQET
AEAIATLDVLASLAETARLFNYTRPVLNETRNLFFRDGRHPVLDQNLAGEKFVPNDTTLE
PAENRVLIITGPNMAGKSTYIRQVALLTLMAQIGSYLPVASAEVGLVDRIFTRIGASDDL
SRGQSTFMVEMNETALILNNATDQSLVILDEIGRGTSTFDGLSIAWSVAEHLHNDIGSRT
LFATHYHELTVLAHTCSGVKNYNVAVKEWNHQIIFLRKIIAGSAEKSYGIQVARLAGLPE
KVLHRARHILERLEEDAAAL-------DEPLL--VREKPAPRRTPREELNL---------
MKVRILSDRVANQIAAGEVIERPAAVVKELVENALDAGATRIEVEFRHGGRSLMRVEDNG
SGMSRDDALLALERHATSKISEAADLDRLGSYGFRGEALPSIASVSRFELQTREAGQNVG
TEVLVSGGKLVHVRDCGRPVGTRIEVAQLFNSVPARRKFLKSDQTEAAHIVQCVRLYALA
CPGTAFSLIEDGRVIFRSPECPTLAERIAEIFGRQTAESLVPIESVESGMRLGGLIGRPG
VGRGTRHEMIVFVNQRPVDSRTLNYALIESYYESVPKGRYPLAFVFFECDPAAVDVNVHP
AKREVRFRNEPAVRSFVIRSVLQRLREIADMPKPESTPIPAAPMPVNAGAPASPSWRFVG
LAHGNYALFETTAGLILLDRRAAHERVWFERLQEQFSGAVPSQRLLLPVPVELDPIAAAL
LLDRVQFLNAHGFEIAEFGRNFFRIEAVPAWMEPADAEPFLRDLLGAFRANLAREELARL
ASVKAVRLPAVTGEQELRALVTHLFATRTPMTNPAGRPTYIELNHAELARRFQK-
>WP_012376555.1_DNA_mismatch_repair_MutS_[Opitutus_terrae]_Verrucomicrobia
EPAKLTPMMQQYFEVRRLPKDTFLLFRLGDFFEMFFDDAIAGSRLLGLTLTKRQD---FP
MCGIPAHAADTYVTKLLAAGKKVALCDQAEPAKAGK-LVRRQLTRILSPGTTLAANQLDA
ARNHYLCALAYDKLGLHAAWLDLSTGEFKVATDPSIANLLPVLTALDPAELLVIEGELAV
HALHALCSELAGYHFDTATGGKTVMDTLGVLNLQGFGLAHTHPALGPAGAVVYYATENLC
AKPENLRTLQEYRSARTLLLDPATLRNLEIFASAR-GGREGSLFGAINRTVTPAGARLLE
RWLAAPTLELPEIIRRQTLVAELLAQPMRLLALRESLTNVRDIPRILGRLQNRLRNPREL
GGVRDTLAQLPSLRAELTAF-SSQLSALSSQLQEFAHLRELLPRALADELPADLADGNYI
RSGYDAELDRLRSLTSDNKTWLSDLERTEQERTGIRSLKVRFTNNFGYYIEVTKANLHLV
PSDYIRRQTTVGGERYVTEALRQKEKEIFHAEENALAREFELFNALVAAVLDESIALTHT
AEALAELDVLCGWALLAREWDYCQPVLDDSDVLEISEGRHPVVEQMLRSPGFVPNDTALG
CSEAQIALITGPNMAGKSTYIRQVALIALLAQIGCWVPAKSCRIGLVDRIFSRVGASDDL
ARGNSTFMVEMNETANILNNTTDRSLIILDEIGRGTSTYDGLSIAWAVVEHLHPAKGPRT
LFATHYQELTQLEKHLTRLRNLSVAVKEWNDDIVFVRRVIPGAADRSYGIQVARLAGLPL
SVIDRAKTILGKLESDDTTVAQLKLL----------------------------------
MSIHVMSPTLASQVAAGEVVERPASVVKELVENSLDAGAKFVRVEIRRGGVGMIKVTDDG
SGMSRADAELCTKRHATSKLSSLEELFEITHLGFRGEALPSIASVSRFKLCTRQQQDLEG
WEIRIDGGE--EPRSSGVSPGTAIEVADLFYNTPARRKFLKSAETEASHVEHQIRLHALA
YPQVRFAYKRDDQLVFDLPATADLRVRISALTDAATAAALIPIETTIPGISITGFL-LPS
EARRTRKGQYVFMNTRPVEDQLINRAIRDGYGG-FPTGLHPALFLYMEVEPALVDVNVHP
AKKEVRFRRSADVVNTIVEAIANTLQKHARAPEPAAQPIPLKQVPATQGKENAAGFSYLG
TLRQQFALFETPEGLVLMHPKAARERIIFERLRAR-EAPMPSQQLLDPVVLDLDPRDFAV
IRQFAPHFDQAGMAVTPFGQNTIRIESIPALLELENARAFLLELVDRLTKRVAYEFIGEF
ARKSAWRE--RISPHRAPAILKDLLACEVPYCTPGGKPTLVNYSVPEIKRKFGLQ
>WP_014437821.1_DNA_mismatch_repair_MutS_[Phycisphaera_mikurensis]_Planctomycetes
MATADTPAMKQYKRFKAQHPGCVLFFRMGDFYEMFYEDADLAHRVLGITLSQRTAG--VP
MAGVPHHSVEGYLKRMIQAGHRVAVCEQTQDPKEAKGVVDRDVTRVVSPGTLTDEALMDA
GEPAAVAAAHPKDGRVALAWAELSTGAFGFAAVD-ADEAAGELARLSVAELLFSDPDDGR
RALDV----RPGYTFRPAEAVTLLKRQFGVADLGGFGLGDDDPALPAVGAVLAYLHETQT
GRLPHLQPPRRLDRAGSLIIDAASLASLEVVRTQASGETAGSLLGVLSATRTPMGGRLLR
RWLCFPLRDAEAIGRRQDVVASLADDGRFVNELSVQLKRIQDVPRIAGRLGVGRLTPRDL
VALGRSVAAARTLAEVL----REPVAPFHDRLDPLMGLAETLDDTLQEDAPSHLRAGGVF
CDGFDRELDAQRDLMQHGDRWLAAYQQEMSEKLGIP-VKVGFNKVFGYYLELTAVQAAKL
HDDWTRKQTLKNAERYITAELKDHETRVLAAEDRAIARELELFAGLCDQAAQRIPQLQAY
AELAAELDVLLLFAERAAKGGHCRPTLVDGPVLDVAGGRHPALDELLGTG-FVANAIHLG
GGRAPLALLTGPNMAGKSTYIRQAALLTLLAHTGAFLPAESATVGLTDRIFTRVGAQDQL
HAGRSTFMVEMTEAAEICRHAGPHSLVILDEIGRGTSTYDGLSLAWAIAEHL-EAVGCRT
LFATHYHELTALAGTRSGIANLHVKARPLNGEMVFLHTVEPGATDRSYGVEVARLAGMPP
AVTDRAGSLLEAFEEKAAGSPQLALFGDHPVLSRLAGLGDAALSPGEAEAELDALRTLLR
MSIQTLPPLLVDQIAAGEVVERPSSVVKELLENAVDAGATRIVIDAEEGGGALVRVSDDG
GGIPADQLGLALSPHATSKLRDADGLAAIATLGFRGEALASIASVARVRVVSRPPGEELA
AAIEQAGG---PVAPLAAPAGTTVEVRDLFFNVPARRRFLRAAPTEYGRIAATVQQSAMT
HPRVGFRLTHNGRVTLELPAGQDPWERGVAILGRDLDDALLRLDRDESPMRVLALLGRPE
IGRASSKFQHFSVNGRPVRDRQLVHALKEAYRGLMPADRQPVAAVHLTLDPAAVDVNVHP
TKAEVRFRDAGAAHSLIRAACRERLLAEDLTPAPSAAQ----PSPSRASFAGGPPPRKVV
QFSDSFLVTEDAEGLLVIDQHALHERVMFEKLWKRIGKPLEKQRLLVPVTVTADAGRQAL
LDDLAPLLESLALELEPMGPRTLAVQAFPTLLKSRGVAVFVEGLLDAAEEAALAAVLDMM
SCKAAVKAGDRLSGPELDELLRLRDEVERSSSCPHGRPTTLRLTWNELRHRFGR-
>XP_002898751.1_DNA_mismatch_repair_MSH1_[Phytophthora_infestans_T30-4]_SAR
DAAKATPMVAQYLARKKAYPDCMLLFQVGDFYEFFGDDARRAAHLLNLALTRKTTKTHNE
MCGFPVGSVDSFVEKL------VAICNQVESASAAKKLVDRQVVRIVTPGSLVEDTMLTP
KENNYLASLFYDDDKWGLAWADLSTGEFVSTTST-NEKLASAILRCSPKEILLPSSEEEV
AFLDTCMRTRPASSFIPQASRRSLRDVFK----------LDTSEQAAASAILDYVDFTHG
GMSALIRAPLHVESSDHMIIDSSAWRGLELAKSLS-GSKASSLLQAIDSTTSPGGSRLLA
AHLASPLMNLERLERRLDAVSYFYGQEQLLQRTRRQLSEVFDLERNLQRLSIGVGTPKDL
KNVASTIEEAKQLEKLVERLDKETLPALANEQQQIAQAAQEIHAALKEDYASLNSKSGFV
RAGYSSELDKWQEILRHDPKSPEKQELQTKYRTLLGSLRVIFQAEKGYFLDLPHDENAKL
LQEHSRRQSLKNSVRYRSEELRQMNRELTEAAVEVERVENTIFSYLRDKVLSVRDELQAM
ASAISQIDVVCSHTQVALDRNFTRPLLDGTCELHIEDGRHAVVEAHLRGSAFVPNSLHLA
A--GSCWLLTGPNMGGKSTFLRQNAHLVLLAQMGCFVPAKFARVGLVDKLFCRVGSADDL
AADKSTFMVEMQETSTILTQATSRSLVLMDEVGRGTAVNDGVAIAGAVLEALCKQT--RT
LFATHFTALSALVGGTCNLRPYRMEVLERQGELVFSHRVVEGLAAQSYGVNTAALAGCPP
SVVARASELLAELMENSVNS-----FDAQAVLEVVSGNAIGLKNPVDPLQVLDELRQILY
------------------------------------------------------------
------------------------------------------------------------
------------------------------------------------------------
------------------------------------------------------------
------------------------------------------------------------
------------------------------------------------------------
------------------------------------------------------------
------------------------------------------------------------
-------------------------------------------------------
>XP_022787029.1_uncharacterized_LOC111327176_[Stylophora_pistillata]_Metazoa
KNVKMTGLSKQYLSIKNKYPEFIVLFQVGDFYEIYSSDAVKVAEKTSLRISRNPN---KL
MAGFPVRSLDSWLSTLVQQGFQLAICPQFPDKTPSTSLLHREVVRLVTPGTLLDP---LK
PDANFLMSIACPDSSLGFAWLDLSTGEFHHGVSQ-VENLEEDLSRINPAEILMAEEHLER
STLENIVPSFTVDSLHQDSALARLLKNFS----------FSSLEMASGSALLKFVSYTQR
DIAPLLNQPSKFSLQTHMAIDSNTRRALELTKPLVGADSKATLFGVMNNTATASGQRLLY
SRLCAPSNDVNVIQKRLIEVDFFCMNRHLAEDIQKALKSCPDVERQMQKIATGAASLSDL
HAIYSAIALYKYILLLLHDTDVRAIEELMEDFSLLDDLYKELDTA---------VESETV
MKGYSNKADKIKENLYENAKQVHELKDVYRVGLKIPRLTISNHKSFIRVVEIPLTKKNSL
EGQFVFLESTKDKARYSTLKLQELNAKWKALQEENETIQRELSDDLSHQVTSHAESLKKM
AVALAELDVSSSLAVLALKRGYVKPIIGNQNEFLVKGGRHPVVD------SFVCNDCDLS
E--KNLWIITGPNMGGKSTFLRQNALIAILAQAGSFVPAQSAKIGVIDRLFARIGATDNL
AQHQSTFMTEMLETAFILAQATEKSLVVVDEVGRGTSVLDGVSIAWAVVEHLHSSIKCRT
LASTHYYQLAKLAHTLPRVDCYHVTLRSKN--LSFTYKIMRGCDRKSFGIDVAKLAGVPI
TVEARAREILQVFEKGNSFENTSSLIP-SELTKALLVLNPELLTPKQALEIIYDLQSKAR
------------------------------------------------------------
------------------------------------------------------------
------------------------------------------------------------
------------------------------------------------------------
------------------------------------------------------------
------------------------------------------------------------
------------------------------------------------------------
------------------------------------------------------------
-------------------------------------------------------
>CEG65600.1_Putative_DNA_mismatch_repair_MutS_[Rhizopus_microsporus]_Fungi
EISTGSIVLDTVREYTKKYPLCVLLVQVGDFYELYESHATRYAPQLDLKLTRKAITANVD
FAGFPLRSLDRYLDILVNRQCRVALCEQL-----AASGMHRRITRIITPGTVIEERFLEA
NQYNYLLSIFPTQDKLGLAWVDISVGEFVMQETT-LDTLKDDLARIRPREVVLPESLKPV
TRLLVTVSYQMDDHFNASAGFKAFQALFTFAETSDFG----QLELGAAMALMAYVSETHV
NKTIKWQMPTRFSIHDTVRIDSAAMSSLELVKTLQ-GRRNDSLLSILDCTCTSAGSRLLN
RWISSPLTNVNEIKKRLDVVEYFSQDSFLLQDVRHLLRQSTDAQRALQRLALKRGQHSDV
FEVWSTLDIIKNITGKLKNAEASALRELIESMDPHMTISQHIQDA---------KEYGFV
NHAFHPELAQLHNEITELEQQRTNLQDDLRELCG---VTLQSDGLFRHIVEVSTRLLQRF
PQQ----SSTKSKNRYQMEAWSDISMRLSTIQSRIIEIENQVFDQVVDRLLDHSTTILHS
CRILAQLDVLASFSHLALERQYVRPRVTKTSRTMIIGGRHPVVEANLAKKSFVANDCILD
R--ERIWLLTGPNMGGKSTFLRQYAIIVLMAHIGCFVPADRAWIGVTDRIFSRVGAADNL
AQNQSTFMVEMSELSTILKLATEKSTVIMDEVGRGTSTAEGFSLALGILDYLHNSIKCRT
LYATHYHELADAVKEYEHIKCYMTNIEEDHGRFRFVHKVQPGVCRQSHGLKVAQLAGLPA
AVIDKAKAVWSQMETKS-------------------------------------------
------------------------------------------------------------
------------------------------------------------------------
------------------------------------------------------------
------------------------------------------------------------
------------------------------------------------------------
------------------------------------------------------------
------------------------------------------------------------
------------------------------------------------------------
-------------------------------------------------------
>Dictyostelium_discoideum_DDB0232360|DDB_G0275999_MSH1_Amoebozoa
--------MEQYSGFKKKYPNEILFFRLGDFYEMFDEDAKIASNLLGITLTSRKQGKNIP
MCGVPSHSAEIHIAKLVKLGKSVAICDQVEDSNEAKEIINRQIVRIITPGTLYEDRYLT-
SNSNYLCSILPSNNQFSISWLDISTGDFFISSST-LENLSSELNRIQPKEILIPASLNYL
KSFNY----IFNEAFNNNNNNEINNEYFE----------FSNDELNSAGSILSYIIKTNS
NPLFSLNLPKRIDSHNSMFIDYSTMQSLEITKTYQ-GDKKGSLLESIDKTITPQGGRLLF
SRIQSPSLELKEINSRLNQLEFFYNNMELTNEVRSFLNAGSDIERCIQRLKINKSGPRDL
HTIGSTLQSIFHLKESLSKLETESINQLLLKIQQLTPLLNHLSAALIDSPPSISNDGGFI
KEGYSKELDRYKLISRNSDALINEFRETYRNKLKIPKLKVNKNSIIGYYIEISSSDRDKI
PLNFIHIQTLLSVMRFKSSDLIILEDEINRAASKVLEYEIQLYYVLVDLVCKYSNEIKQV
SSVIANLDISTSLAKISKQRRYIKPILNNNNILDIKDGRHPTVENSTT--EFIGNDLQLN
KDDANLWLITGPNMGGKSTFLRQNALIILMAQMGSFVPASYAKIGIVDAIFSRVGSSDDL
SNDKSTFMVEMVETASILKKATNRSFVIMDEVGRGTSTLDGISIAQSVVEYL-NQVRCRT
LFATHYHELTKNLDETPHIKCYCLAIQEDEDEILFTHKIVPGMSNKSYGIFCAKMAGIPN
SVLERSKSILFELE---------------------------------SNNKLNFNKNKIK
------------------------------------------------------------
------------------------------------------------------------
------------------------------------------------------------
------------------------------------------------------------
------------------------------------------------------------
------------------------------------------------------------
------------------------------------------------------------
------------------------------------------------------------
-------------------------------------------------------
>SJZ60361.1_DNA_mismatch_repair_MutS_[Selenihalanaerobacter_shriftii]_Firmicutes
MAKKLTPMMQQYFSIKNKYEDAILLFRLGDFYEMFADDAKLAAKELELTLTSRNKGKGTP
MAGIPYHSTESYIATLIEKGYRVAICEQVEDPSEASGLVKREVVRVITPGTVIDNEFLDD
KSNNYLATVTAGKNVFGFAIVDISTGEFTVTELSAAANLIDELARINPAECLIDPQIYQK
QQIDPILNDIDE-RFNYRQAYDLLTDHFNVSSLEGFGCEGLDLAIEAAGATLDFLIETQK
RTLNHLNQLSTYSTQDYMVLDANTRRNLELTKTIRDQDYKGSLLWVLDQTVTAMGGRKLR
KWIEQPLLKPEEINGRLDAVNEIKDNIFLKEELKELLDQVYDIERLIGKVTYGSANARDL
IALKSSINVLPKVEELLNNFSVPKLQDLKGKLDILEDVHSLIEQSIQEEPPVTVREGGLI
KMGYDEELDEFKKAMTEGKDWITNLEQQEKERTGIKSLKVGFNKVHGYYIEVTKANIDLV
PDNYERKQTLSNSERYITPELKEKEAKILGAEEKSVELEYQLFTGIRDKVGNETKRIQKV
ADILARLDVIVSLAEVALNNDYSRPAVNASDVIEIEAGRHPVVEEMLEEENFVPNDTYAD
CDQDRFLIVTGPNMSGKSTYMRQVALITLMAQIGSFFPAKNAEIGIVDRIFTRVGASDDL
TTGQSTFMVEMNEVANILNNATKNSLIILDEVGRGTSTYDGLSIAWAVTEYISNNIGAKS
LFATHYHELTELESKLAGVKNYNVAVKEEGDDIAFLRKIIPGRANDSYGIEVAKLAGVPN
PVIKRANQILDKLEESDNYQTQLALFNNAEFLKELSDLDIMSMTPLEAMNKLHQLQQEAK
MQIKLLSEEVINKIAAGEVINRPSAVVKELVENSIDAESDKIEIRVKNGGKDLIQIIDNG
QGMSKEDAKLALQRHATSKIKEANDLFSIRSLGFRGEALPSIAAISRMEIKTRTEDKLGG
TLLKIVGGKLQKAKDVGCPVGTNIVVRDLFFNTPVRYKYLKTTSTEMSKISDIINRLALA
YPEISFKLSHNQRKLLESPGNGNRLDGILSIYSKEVAKNMIKVEHEDKYMKVNGYVAKPN
INRASRKHQSFFINRRYIKSRILSEAVSEAYHTLLGKNRYPIVILTIKLNPILVDVNVHP
TKMEVNFSREKEIFTVVRDGVKKALDKSDLSPEPEQNQDDKEEIDSKKIKTLFP----LG
QIDNTYIVAQGKDGCYIIDQHAAHERILYNQLFNKFSTKIQSQPLLIPIKLELTRPEVEI
IKENIDHLENLGFEIEPFGGKTYLIRAVPQLLHKLDTKEVCLDIVDNLLTKLIEDLIIFI
SCRSAIKSGDKLVSGEMERLLQDLEQSDNKYTCPHGRPTIIHLSQSELAKKFERN
>WP_013120357.1_DNA_mismatch_repair_MutS_[Thermincola_potens]_Firmicutes
-MSSYTPMIQQYLEIKSQYPDAILFFRLGDFYEMFFEDAEKASKELEITLTARDGGNDVP
MCGVPFHAATTYIAKLINKGYNVAICEQVEDPGAAKGIVKREVIRVITPGTVLEENMLDE
KQNNFLIAVNKDDFGYGLAVADVSTGYFAVTELRALNQLIDEISRLQPVECLIPDNLVKL
KQVKLSLHSYSSVHFSIKNATSTLLRHFATGSLEGFGCLEMSVGISCAGALMAFLAETQK
NSLKHINKLIPYTTTSYMLLDPSTRRNLELTRTIRDSSRKGTLLWVLDYTQTAMGGRLLK
TWLEQPLTDITAIETRLDTVEELVNNVFMRGDLQKLFTEVYDLERLAGRIAFGSANARDL
IALKKSLQVLPKVKEILEKAYSPGLIQLYRQLDILEDVASLIESAIDDNPPITLRDGGII
KKGYNEEIDRLRKASRDGKTWIAELERREKERTGIKSLKVGYNKVFGYYIEVTRANLDAV
PDDYIRKQTLANAERFITPDLKEYESLILGAEEKITQLEYELFQAVREKISNSTARIQQA
ASIVAQLDVYIAFAEAAIRNNYTKPIINDDGIIKITDGRHPVVEKFMPEGSFVPNDTYLD
CSGYRMDIITGPNMAGKSTYMRQVALIVLMAQIGSYVPASEARIGIVDRIFTRVGASDDL
ATGQSTFMVEMNEVANILNNATAKSLIILDEVGRGTSTFDGLSIAWAVAEYILEKIGAKT
LFATHYHELTELADIYPGVQNHNIAVKEKGDDIIFLRKIIPGGADRSYGIQVARLAGLPG
EVLGKAKEILRTLENEDAVKIQLRMFDAGDAVKEILSLDLLNLTPLEALNYLYKLQQKLR
MKIKILDDFTANKIAAGEVVERPASVIKELVENALDAGSSKIEIQISRGGLDKITVIDNG
EGMDREDARLAFHRHATSKIRNDADLDAIATLGFRGEALPSIAAVSTVEVRTRPHNEVCG
ARLIVEGGKIVKDEDIGCPAGTTITVSNLFANVPARLKNIKSVSLEAGHISDVVSKLAVA
YPEVSFSLQHDNRFLFKTSGNGDMLDIIASLYGTETARALLPINAERDGIGINGYIARPS
VTRSTRNHQTFIVNRRIVKSRPLSQALEQGYHSLIMTGRYPVAFLNIHLPYNLIDPNVHP
AKMEVRLFVLDKISDLLSSAVKVALSSNTLIPEP----DEPQKEPQKEPQNYFPGLRPIG
QIDCTYIVAQGREGLYLIDQHAAHERILYEKNMQ--PTTNYSQLLAIPQHIELTHLEAQV
LITNILEFQAIGFVIEHFGGDSFLLRGVPGGFPPGKEKKIFLDLLDYFFKELREDLIIMM
SCKAAIKAGDRLLQGQMEKLLADLSNTELPYTCPHGRPTVIHISGYELEKMFKRV
>WP_011195885.1_DNA_mismatch_repair_MutS_[Symbiobacterium_thermophilum]_Firmicutes
DPAKATPMFAQYLQIKEQYPDCILFYRLGDFYETFMDDAELVARELELVLTGRDAGKDVP
MAGIPYHAAEAYIARLIEKGYKVAICDQLEDPKKAKGLVKRDVTRVVTPGTLVEPRLLPE
KANNFLAAIAWSRTGFGLAVVDLSTGEFAAAQMNSLRLLLEEIGRLEPREVILEPGLAAL
KASGIAVSVFEGRHFNHANAYRKLTEHFGTANLSGFGCEDLELATSAAGAALAYLEEMHK
ASLGHVSGLAVYYPGDYMVLDPATRRNLELTRSLRDGGRRGTLLWVMDRTVTAMGARLLK
SWLERPLLDLRQIHARHEAVGELVHRPVLRADLRALLQEVHDLERLAGRVAVGSANARDL
VALKQSLVALPSIRVALEDVRAERLVELRDQLDMLDDVRDLIEHAIADEPPVALTEGGIL
KDGFHPEVDELRRIARDGKAWIAQVEARERERTGIKSLKIGYNKVFGYYLAVTKPNLPLV
PPDYIRKQTLANEERFITPELKELEEKVLHAAERVMDLEYELFVEIRQRVAAEVTRIQRS
ARAVAELDALASFAEVASLYGYCRPLVDGSTVLELKGSRHPVLERVMEEGAFVPNDLLVD
TGENRVLLITGPNMGGKSTVMRQAALAVILAQAGSFVPAESAHIGLVDRVFTRVGASDDL
ATGRSTFMVEMTEVANILHSATERSLVVLDEVGRGTATFDGLSIAWAITEHIHQAIGCRT
LFATHYHELCELEGILPGVKNYSVAVMEKGEDIIFLRKLVRGGADRSYGIQVGRLAGLPA
SVVERAREILATLEEQEGERVQLTFFEKDPVVEELLGLNVMALTPIEALNTLYQLQAKAK
MRIRLLDERTANQIAAGEVVERPASVVKELVENALDAQAKRIVVEVSGGGRELVRVTDDG
IGMVPEDARLALQRHATSKIRTAEDLNAITTLGFRGEALPSIAAVSQFELITRPHDQLAG
YRILAEGGQIVAEGEHGCPAGTRVTVRDLFFNVPARLKYLKTNATELAQIGDILTRLALA
NPEVAFRFQSGQAQVFATPGTGDLTAAVAALLGREMAKELLPVDYRNDAARVHGFVGRPT
IARAGRSHQYFFVNRRAVRTIAARYALEEAYAHLLPNGRYPVCILFIEVEPHEVDVNVHP
TKAEVRFQRDREVRAAVYQAARHALGAALLIPGPTAREEAAAAVPAVDLASAEPALRPLG
QVHRSYIACDGPEGLYLIDQHAAHERIFFERLYAAAEQATAVQRLLFPLTLDLTPAQMAI
WQENAAIFAESGFEAEPFGGNTLLIHGVPAGLGTDHVARLVCDFLDRLQTDRRRRLAAMA
ACKAAIKARDPLQPEDIAALLSDLAACASPETCPHGRPTVICVSISELEKRFKR-
>WP_012676827.1_DNA_mismatch_repair_MutS_[Persephonella_marina]_Aquificae
EEKNITPMLAQYHKIKDQYPDALVLYRLGDFYEMFYEDAHTGARELNIVLTKKKVGKDIP
MCGIPFHSADSYITRLVSKGYKVAICEQLEDASKAKGIVKRDVIRVLTPGTYFENEKL--
--KSALLGIYQERGRFYIAYLDLSTGEFTGGSLN-RDELISFIGKFQPKEIVVQEGYDFR
SQFKSFFSQLPEDYFSEDTHSEFL--FFKTGHISAFGFDEEQNVIYPLSAVWKYAKVTQK
SFLPFISTPKPYREDSYVRLDYSAQKHLEIVS---PNEGNIPLLRVMDRTLTGMGRRKLR
FFLLHPLKNSKEIIKRQNAVTELVENTELREKIRDILDQIFDIERLISKISSNTSTPRDL
VGLRESLKKVSKLKEISKEIKSDLLKESFERIEDYSWLIEKLDRYLEDDPPIHLKEGGLI
KKGVDKDLDELKEIKEKGNEWLKSYQEKLRKETGIQSLKIGFNKVMGYYIEVTKPNLKLV
PDHFRRRQTLSNAERFITDELQSFEEKILSADEKIKALEYEIFMRIREEVAFLSDRIGKT
AQQVGMIDAIQSLAQIAVEKGWTKPDIHDGYEIEIKEGYHPVIKEFMP--DFVPNNLKMN
R--SYFHIITGPNMAGKSTFIRQSAIIILLAQTGSYIPAKKGKIGVVDAIFTRIGSGDAL
AKGLSTFMVEMLEMANIVNNATERSFIVLDEVGRGTSTYDGLSIGWAISEYLAEKVKVKT
LFATHYHELTQLEREIKGVKNFHMDIFED-GEIKFLYRVKEGFSNKSYGVHVAKLAGIKE
QIIKRAYEILYYFEEQRDKKNELPLFKYRQILEEIESIDIGSITPVEALVFLNDLKKKIK
MRIKPLSEDLIRKIAAGEVVERPANVLKELIENAIDAGSDRIDIFIEKGGKRLIQVVDNG
EGIHPDDMLDCVKRYTTSKISSEDDLYSISSYGFRGEALYSISSVSKFSIVSRPEDLSVG
KELYIEGG-VFSFTETGAPVGTKVRVKDIFFNTPVRKKFLKSERTEFVHCLKTFINYAVV
NTDIHFRLYHNGRELMNLPPS-DLKKRITYIY-PELSGRLLELDYTDETGRIYGYISTD-
-----KKEGIVYVNKRPVKNRELRKIIKSLI-------SEKFYVLFIELPPYFVDHNVHP
AKIEVKFKNDTAVKNLVREGLKA----------PQRKG----------------VFDLLG
QVENTFIVVYYDGDIYLIDQHVVHERINYEILMEDLEDGFIKRKILNRNTHSISELEKAL
IEDKKGTLERSGFSFDIDGYNLV-IKEIPVFVSEDQ---AL-------------------
-------------------------------------------------------
>WP_012962690.1_DNA_mismatch_repair_MutS_[Hydrogenobacter_thermophilus]_Aquificae
SEGELTPMLSQYHHFKRLHPDCLLFFRLGDFYELFYEDAHIGSKELGLVLTSRPSGKGIP
MCGVPYHSSTNYITKLVSKGYKVAICEQMEDATQAKGLVRREVIRVITPGT-------FE
KDLSGLACVYVKGKRYFCAYLNPSTGEFVAGSFS-QEQVYEFLCKFSPREVLLQRGTHL-
-----YKTELDEEYFS--RGLEELIRDFNLHSYRSLGFE-TQEELIPCGCAYLYLKSTQR
GFTPFVSKPKPYSDEGYVRIDYRARRGLELLESYE-GREDISLFSVIDRTLTGMGRRRLK
FHLLHPFRSRERILQVQSAVEELTEKRQALKEIREYLKDMPDIERLISRISGNVATPRDF
VLLKKALFLASRLKEGFSGAESSLLKSLFEDMQDLRELAQDIDNTLVDDPPLHVKEGGLI
KDGVSHELDRLRYICQNSESLLREYEEKLRKETGVQSLKIGYNRVMGYYIEVTKPNLKYV
PSYFKRRQTLSNAERFITEELSSLEEKILSAQARIKDMEYEIFASLRERVLSKVEAIARS
AQKVGFLDYLQSLAYVALEKGWKKPQITDEKVIKIKEGRHPLIEAFVK--DYVPNDTSID
E--ENIMIITGPNMAGKSSYIRQVAVLTLLAHMGSFIPCQEAEIGTVSSIHARIGSGDIL
ALGVSTFMNEMLDVASILNSADERSLIVLDEVGRGTSTYDGISLTKALVEYIAKRVKART
LLATHYLEITKLEEEINGIRNYHMAVSRE-GEVNFLYRLKRGSAEGSFGIEVAKMAGLPQ
ELINRAKEILSEYE------LQLPFLEWQEFLDYIESIDIANTTPLQALLVLSQLKERLK
M-VYTLPEEVISKISAGEVIESPADCVKELVENALDASSSRIDVEMLKGGKRYICVRDNG
TGIHREDVHKVVQRWTTSKIKDMSDLMSISSYGFRGEALYAISTVSKMIIKSRFFQDEIG
IKMEVEGGKVINKQEIGMPVGTCVEVYDLFYNLPVRLKFLKKEDTERNKIIKLIKEYALS
NWNVHFTLHSNGRKVLDLYPCEDKKERIEALFGCKFEEKSIEK----NSINISLYTSLE-
-----RGEIYLFVNSRPVHNKNLLEYIRKVVGY------KKICVCYIDLPPYMVDVNVHP
KKREVRIYKE----NIIKEMIKELFRRQEW---P----------------YYLPTPVVID
IIDNTLILVRIGDYLYFFDQHLLSERILYEKTREVE------------------------
-----------------------------------------------------------R
SCAFAIKAGKAISKEEAKELVKAWMSLENREVCPHGRPMYYRLYLGDIYKSLDRR
>WP_010880150.1_DNA_mismatch_repair_MutS_[Aquifex_aeolicus]_Aquificae
SEKELTPMLSQYHYFKNQYPDCLLLFRLGDFYELFYEDAYIGSKELGLVLTSRPAGKGIP
MCGVPYHSANSYIAKLVNKGYKVAICEQVEDPSKAKGIVKREVVRVITPGT-------FE
RDTGGLASLYKKGNHYYVGYLNLAVGEFLGAKVK-IEELLDLLSKLNIKEILVKKGEKL-
-----YVSELEEEFFEEGS--EEILKDFGVLSLQAFGFE-EDTYSLPLGAVYKYAKTTQK
GYTPLIPRPKPYRDEGFVRLDIKAIKGLEILESLE-GRKDISLFKVIDRTLTGMGRRRLK
FRLLSPFRSREKIERIQEGVQELKENREALLKIRQILEGMADLERLVSKISSNMATPREL
VYLKNSLKKVEELRLLLLELKAPIFKEILQNFEDTKKIINDIEKTLVEDPPLHVKEGGLI
REGVNAYLDELRFIRDNAETYLREYEKKLRQETGIQSLKIGYNKVMGYYIEVTKPNLKYV
PSYFRRRQTLSNSERFTTEELQRLEEKILSAQTRINDLEYELYKELRERVVKELDKVGNN
ASAVAEVDFIQSLAQIAYEKDWAKPQIHEGYELIIEEGRHPVIEEFVE--NYVPNDTKLD
R--SFIHVITGPNMAGKSSYIRQVGVLTLLSHIGSFIPARRAKIPVVDALFTRIGSGDVL
ALGVSTFMNEMLEVSNILNNATEKSLVILDEVGRGTSTYDGIAISKAIVKYISEKLKAKT
LLATHFLEITELEGKIEGVKNYHMEVEKT-PEIRFLYILKEGKAEGSFGIEVAKLAGLPE
EVVEEARKILRELEEKENKKDIVPLLEYEEIIKKIEEIDIGNTTPLQALLILAELKKKCS
M-VKLLPPEVRKVIAAGEVIESPVDVVKELVENSLDAKATKVEVEIVKGGKRLIRVKDNG
TGIHPEDVEKVVLQGATSKIETEKDLMNISTYGFRGEALYSISSVSKFKLRSRFFQEKEG
KEIEVEAGNILGTRRVGMPVGTEVEVRDLFFNLPVRRKFLKKEDTERRKVLELIKEYALT
NPEVEFTLFSEGRETLKLKK-SSLKERVEEVFQTKTEELYAER----EGITLRAFVSRN-
-----QGKYYVFINKRPIQNKNLKEFLRKVFGY------KTLVVLYAELPPFMVDFNVHP
KKKEVNILKE----RKFLELVRELAGKEK----P----------------TYKPTYEILG
QMDETFILVKDSEYLYFVDQHLLEERINYEKLKDEN------------------------
-----------------------------------------------------------L
ACRISVKAGQKLSEEKIRELIKTWRNLENPHVCPHGRPIYYKIPLREIYEKVGRN
>WP_014856596.1_DNA_mismatch_repair_MutS_[Melioribacter_roseus]_Chlorobi
--MSVTPLMAQYTRIKKEYPDTILLFRMGDFYETFEEDAKIASKVLGITLTKRANGAAVP
LAGFPHHAIDSYLPKLVRAGYRVAVCEQVEDPKLAKGIVKREVIEVVTPGVAFSDKLLDH
KKNNYLLSIY-DGERYGLAFCDISTGEFQTYETD-KKLLPEQLGLINPAEILIPKKLKNA
KDA--RITKIDDWIYDFDYCQDLILNHFEVKTLKGFGIENMNLAVSAAGAALNYLRETQK
ANLPHINRISVYNPTEYMALDYATKRNLEILFTIQSGEREGSLISILDKTSTSMGGRLLK
RWITTPLKKLEPILKRQECVEELFENKSLRKNLREELSEIGDIERLIARACTGRINPREV
INLKNSLKKIHLIKQLLDQSSAETLRQINDNMNPLEELVAKIENAINEEPPASLHDGGVI
KPGYNPELDELRSLAFNAKEWIANLQKEERQKTGVSSLKVSYNKVFGYYIEISHANKDKV
PAHYIRKQTLVNSERYITPELKEYEEKILNAQDNIAKLEFELFEQIRYQIAAATERVQTN
ARLIAMLDCFLSFAECAEQYNYVKPTVDDSDVIDIVDGRHPVVEQILPPGKFTPNSCRLS
SSEDQIIILTGPNMAGKSVYLRQIGLIVLMAQIGSYVPAKEARIGIVDRIFTRVGASDNI
TTGESTFLVEMQEAANILNNATNKSLILLDEIGRGTSTFDGISIAWAITEYLHPEIAAKT
LFATHYHELNEMAEIFPRIKNYKVDVREYGDKVIFLHKVKPGGADHSYGIQVAQMAGLPV
YVTNRAKEILLNLESKELT-MQISLFE-EELRKEIEDLPIDSITPIEALNKLNELKRKIK
MKIKILPENIANKIAAGEVVNRPESVVKELLENSIDAGATEIEVIIKNAGKSLIQVVDNG
EGMSQDDALLCVQRHATSKISSVDDLEKIITYGFRGEALASIAAVSQLEIKTRREEDQLA
TYIRFSDSELL-VEKVAFQKGTSVTVKNLFYNVPARRNFLKSNTTELKHIIETFKRVSLS
HPEISFKFYNDDDLLFDF----SLLDRMKSVFADNIDEALLEVEEVTDYITLTGYVTKPN
YLRKSKGDQYFFLNKRYVINKTINHAVFSAFENILEKGDYPFFVLFMEVDPKKVDVNVHP
SKLEVKFDDEREIYAFVHAVVRKTIGSYDLVPQPRETKINAASAPQSAPHSETP---FIV
LLHNKYILSQIKSGLMIIDAHVAHERILYEQALNSFANIPFSQHLLFPQVVDMDPADYEL
TKELEPYLTNLGFTLKFKPKYRVEIIGIPSDLKTEHEVDTLLDIIHEYRLDVKDNLAKSY
SCKAAIKAGDKLDEKEMRILVDKLFATSMPYVCPHGRPIIIKIPIEEFDKRFGRT
>WP_012502821.1_DNA_mismatch_repair_MutS_[Chlorobaculum_parvum]_Chlorobi
RKKEPTPMMRQYLEVKERYPEYVLLFRVGDFYETFLDDAVTVSAALNIVLTKRSNGSAIP
LAGFPHHASEGYIAKLVTKGFKVAVCDQVEDPALAKGIVKREITDIVTPGITYSDKILDD
RHNNYLCAVALREHLAGVAFVDVTTAEFRMTELP-VAELKDFLQSLHPSEILISSRDKEA
KSMNTLFTVLDEWMFSAEQASQVLENHFKTHSLKGFGIDGVEGGRIAAGAILQYLEEAKQ
GSLKYLVRIGLVESAETMTLDIQTRRNLEIISSMQDGSLNGSLLEVIDRTKNPMGARLLR
RWLLHPLRKLEAVVQRHDAVEELLESDSMREESRQLLGGIIDLERALARIATSRAMPREV
RLLGSSFALIPQLKAMLASCEAQRLRHLADRLDSLPELAETIERALDPEASGTLRDGGYI
RAGYHEELDELRAISSGARDRLLEIQQAERSKTSISTLKVQYNKVFGYYIEVSRANSDKV
PEYYEKKQTLVNAERYTIPALKEYEEKILTAEEKSQFLEHRLFQELCAAVAAEAASIQKT
AAALAELDCLACFASCADEYRYCRPAMNEGTELSITGGRHPVLERILGADPYVANDCRVG
S--QQLLIITGPNMAGKSSYLRQAGLVVLLAQVGSFVPAESAEIGLVDRIFTRVGASDNL
TSGESTFLVEMNEAASILNNATERSLLLLDEIGRGTSTFDGMSIAWSMCEFIHDRLRART
LFATHYHELAELESRFERIVNFNATVVETADTVIFLRKIVRGASDNSYGIEVAKMAGMPP
EVIERAREILAGMERREVEVQQISLFE----LKALSGIDINRLTPLDAMMELKRLQDIAL
MSIAKLPDIVANKISAGEVVQRPASVVKELLENSIDSGASAITVVIKEAGRQLVRIIDNG
CGMDSDDALLSVERFATSKISDVDDLNALRTLGFRGEALASISSVSHFELKTRRQSEPVG
IQLISNGGEIEGPQPAQCEPGTSISVRNLFFNVPARRKFLKSNATEFKHIHETVKAFVLA
YPEIEWRLINDDHELFYF-RTPDVRERLSHFYGEGFGESLIEVTEENDYMTIGGYLGKPG
MMVRQKYDQYFYINRRLIQNRMLVQAVQQAYAELLEERQSPFALLFLGLDPSLVDVNVHP
AKLEVKFEDEKSIRSMVYPVVKRAVRTADFSPESLSGAGSGEPYPSMVQEEQNPKEPKIW
QLHNKYIICQIKTGLMIIDQHVAHERVLYERAIDVMEAVPNSQQLLFPQKIDLKPWQYEV
YEEISEELYRLGFTIRPFGGLSVMIEGVPPDVRDGNEATILQDMIAEYQLEKRDNLAKSY
SCRNAIMTGQKLDVEQMRMLIDRLFATRMPYVCPHGRPVIIRLSLGELDRMFGRT
>WP_006366200.1_DNA_mismatch_repair_MutS_[Chlorobium_ferrooxidans]_Chlorobi
TQKEHSPMMRQYLEVKERYPEFLLLFRVGDFYETFFEDARLVSGALNIVLTKRSNGSSVP
MAGFPHHASEGYIAKLVKKGFKVAVCDQVEDPAEAKGIVRREITDIVTPGITFSDKILDD
RHNNYLCAVA-RATIAGVAFIDVTTAEFSIASME-PEGVREFLLSLHPSEILISASERAS
QEL--LITELDAWMFGEEQTGEVLSRHFKTHSLKGFGIEGNRAGRVAAGVILQYLEETRQ
NRLHYITRISELHGDDHMTLDLQTKRNLEIISSMQDGTLNGSLLQVMDHTCNPMGARLIR
RWLQRPLRKIEDIQLRLDAVEELTGCREMREGLGEKLSAINDLERSLARIATFRTMPREV
RQLGISLAIIPSLQELLQEAASARLRSLAARLNPLPELARRIEEAIDPESGASMRDGGYI
RSGFHAELDDLRSISSTAKDRLMEIQQQERLNTSISSLKVQFNKVFGYYIEISRANSDKV
PPYYEKKQTLVNAERYTIPALKEYEEKILNAEEKSFALEARLFHDLCAEVAGQASLIQTN
ASVIAELDALFSFALAAVQYGYCKPEMSDHRNLEIINGRHPVLERIMSDDPYVQNDCLFD
EK-QKMLIITGPNMAGKSSFLRQTGLIVLLAQAGSFVPAERAEIGLVDRIFTRVGASDNL
ASGESTFLVEMNEAASILNNATATSLLLLDEIGRGTSTFDGMSIAWSMSEYIAHAIGART
LFATHYHELAELENRIPGVVNYNATVVETADRVIFLRKIVRGSTDNSYGIEVAKMAGMPA
EVIVRAREILAGMEKRDIEIMQISLFE----LRALEMLDLDRLTPIEGLLELQKLQDLAR
MRIARLPDSIANKISAGEVVQRPASVVKELLENSIDAGADKITLSVKDAGKELIRIVDNG
AGMLREDALLCVERFATSKIIGVEDLDSLKTLGFRGEALASISSVSHFELKTRTAKETLG
LRFRYEGG-VLEESGVQGEQGTTMSVRNLFYNVPARRKFLKSNATEFQHIFEVIKSFALA
YPEIEWRMYNDDEELFHF-RTPEMAERLNFFYGSDFSDSLIELSEENDYLSIRGFLGKPA
MQKRKKLDQYFFINRRVIQNRMLSQAVQQAYGELLVERQAPFVLLFLEIDPSRIDVNVHP
AKLEVRFDDERSVRNMFYPVIKRAIQLHDFSPDPRSSTRSGSPAPKSQSEEGQPAEPKIW
QLHNKYLICQIKTGLMIIDQHVAHERVLYERAVDVMQNVPNSQQLLFPQKVEFRPWEYEV
FEEIRDDLYRLGFNLRLFGNKTIMIEGVPQDVKPGTEVTILQEMIAEYQLDKRDNLAKSY
SCRNAIMTGQKLNLEEMRTLIDNLFATRDPYSCPHGRPVIIKLSLDQLDRMFGRK
>KUK46777.1_DNA_mismatch_repair_MutS_[Anaerolinea_thermophila]_Chloroflexi
SKSNVTPIRQQYLDIKRQYPDTIVFFRLGDFYETFDHDAEITSEELDLVLTSRAVAKGVP
MAGIPYHAAENYISRLINKGYHVAICEQIEQP--AKGLFPREVVRVITPGTLVESSYLSA
EKNNYLCAVYPTQERIGFAYIDITTGEFLCTEFSGYTNLYSELARIQPAELLAPRSFDD-
-----RLERKEDWFFALNRCQDALKACFHVSTMDGFGLKDKVPAICAAGAILQYLEETDS
QFTKTIKNIHFYHTQDYMILDPETRRNLELVETIRDGKEEGSLLSVIDHTVNPLGKRLLR
SWLNKPLTDPSLIQQRLDKVEFFIGDGLLRKDLQNQLKKISDLERIATRIVSGHALPRDL
VALRSSLELIPSIRSALQNC----PPDLIDPIRPCSEVLTLLQNAISKDPPATLQNPGII
KKGYSKDLDTIYSSSKDARTWIANLEKSEKQRTGIKTLKVSYNKVFGYYIEISNSYLNQV
PEEYIRKQTLVNGERFITPEMKEYESIVLNAEERIHLLEVELFREVCQQIAAHIDEIIET
AQVLATLDVLLGLADTAVFNKYCKPLISEEKIISIKNGRHPVVERTQLARAFIPNDVTFT
E--EYIKIITGPNMSGKSTFLRQAALIVLLAQIGSYVPADEAIIGVVDRIFTRIGAQDEI
HAGQSTFMVEMTETANILHNASSRSLLILDEIGRGTSTYDGLSIAWAVLEYIHPDLHART
LFATHYHELTQLGDTLPNAANYNVAVSESDGDVIFLYKIIRGGTDRSYGIHVAQLAGLPQ
SVISRSFEILKQLEEENAHAEQMTLFPTNPLLDDLQKIDLNQLSPIEALNILYEWRRKYI
M-IHLLPEEVASQIAAGEVVERPASVVKELIENALDAHARQIVVRVENAGRRAIEVADDG
DGIPQSELALAVMRHATSKLQTAEDLFRIATLGFRGEALASIASVSHFSLVSRPAHQSVA
ARIRVDGGKIGTVEVVGAPVGTLVRVEDLFFNVPARLKFLKRDQTERQQIDALVTRYALA
YPQVRFQLFHDGTPIFQTTGNGNRREVLAQLYDVEISRQMLEVEYEDEMVSVSGFTSPVG
LTRSNRKEITFFVNGRWVQDTALSTALLQAYHTLLMVGRYPMAILFINLHPEEVDVNVHP
TKAEVRFRNPDRVFSAVSRAVRRSLMISNPVPSPRQAQTTVSPTPENLPQ--LPLLRLVG
QVAMAYLVAEGPDGLYLIDQHAAHERVLFERFIQK-GEGIPAQALLEPALVHLSPSQARL
LEDEVDTLNRLGFHIEPFGPSTFRVSAIPALLSGADPVQAVRAVVEDFEQSEVEALIARI
CKRTAVKAGQVLSPEEQRALLRDLEACQSPRTCPHGRPTMIHLSADLLERQFGRK
>WP_023652524.1_DNA_mismatch_repair_MutS_[Dehalococcoides_mccartyi]_Chloroflexi
-MENITPLRKQYLDIKKNYPEAIVFFRLGDFYETFEEDARIAARELEIVLTSREMGKGVP
LAGIPYHALDNYLSRLINRGYKVAICEQVTKPGETKGLVQRQVTRLVTPGTVVEPNLLES
KQNNFLLSLY-TEDSCGLAFADISTSEFGCTQLD-INGLEAEINRLNPAEIILPKSQ---
-SLNLTISKLDGYYFEADVARERLLKHFECQNLSAYGCENLQLAVSAAGALLNYLEETQK
SSLKQLERLAVYTISDYMQIDSHTLSNLEIFRSSGGNSLKGSLLGVLDQTKTAMGGRLLR
KFLGQPLLRQEDIEKRLSAVDYFFEESLARASLAKALGQIADMERIANRIRQKTILPKEL
ISLKHSLEIVSAIHRQFGLMPPPRLAYFLNGLKPLPEMLAIINEAITDDPPSTLGEGKVI
RSGFNPEMDKLCSLAGDARTFLSQMEAREREQTGIKSLKLGYNRVFGYYIEVSNANLADI
PQNYIRKQTLVNAERFITPELKEYENLILNAKERLLEMETGLYEQVLNQLGGFYSALLSN
AAALASLDVLSAFAEVAVRNGYVRPVFHSENSLVIHKGRHPMVEQGLGYGSFVANDISLS
AEDCQIIILTGPNMAGKSTYLKQTALIVLMAQIGSYVPAETAELCLTDRIFSRIGAKEDL
SAGQSTFMVEMVETASILNTATSRSLLILDEIGRGTSTYDGLAIAQAVVEYIHPSLNAKT
LFATHYHELVELANYLPRVKNYNIAVSEDRGEVVFLHKIVPGGVDKSYGIHVAKLAGMPK
WVIKRSYEVLTELENPAKKQCQPQLLL----LEEIKGLEIESLTPLAALNKLYELKKKAE
M-IKLLDKTTIARIAAGEVIERPSSVVKELLENSLDAGAKRVDVVIREGGIGYIEVSDDG
CGIVFSEVLLAFERHATSKLSSFEDIYAISSLGFRGEALPSIAAVADLEMLTAARTEESG
TYLSLSGGEMVKHTRMARSPGTTIKLTRLFSRVPARLKFLKTPQREASKVSEVVLSYALA
YPEVKFTLSIDGRNTLNTPGNGKLRDAVLEIYGNDVASKMLDLETDSSSINISGLVSPPE
ISRSNRNSLHFFVNRRLIQSRALQKAVEQAYSGLLIVGRYPMGVINIWLDGALVDVNIHP
TKAEVKFSDENAVFTSVQRVVRSALVEKPPIPRP----TQQYASPLIQSASSLPLLRLVG
QIGGLYLLAEGPDGLYIIDQHAAHERIRYEEIASQIPSENARQSLLEPFILELNPVQEAM
IEKCKSELDLMGFEIEEFGRRVFRVQSIPAGFTAPQAKALLSELVDNPKAEIKERLRRLM
ACHTAVRAGQVLTEAEMRELLLKLEKTAVPGHCPHGRPTIVKIDFSQLEKDFKRT
>WP_066791566.1_DNA_mismatch_repair_MutS_[Chloroflexus_islandicus]_Chloroflexi
AAIELHAWYRQYRKLKEEAADAILLFRFGDFYETFDDDAKLIAELLDVTLTRKEYAVDAP
MAGMPYHAVDRYVSELVARGYRVAIAEQLSETEASSGMVQRAIVRIITPGTVIDPAMLPD
RTNNYLAAVIVEAEKVGLAYADLSTGEFAAAEFTALIQLQAELARLRPAEVLVPDDESLQ
ARLSQEVTEWPAWRWELATAAEALREQLAVASLAVCGLDNRPLATRAAGALIQYAQMTQR
QRVSQLRHLRVYHTGAYMLLDPQTRRNLELLESSGRQGNKASLIGVLDRTCTAMGGRLLR
RWITQPLIVLEPLQVRQHAVARLVFETMARLELRSALAELPDMERALNRIAQGVATPRDM
VQLRAALRKLPAVAQAVEHLDPEMAGEPAPALDLCSDVLDLLERALDEDPPALLEEGGVI
RPGFDQRLDALIKASRHAQEFIDRLESKERERTGIRSLKVSYNQVFGYYIEISRADPKLI
PAHYERKQTLVNAERYVTEELKYYESLLSDARLKLVDLERDIFQRLCDEIQQHLDRLRAT
AAAVARLDALAALAETAVRGRYVQPVLRTDRVLRIKQGRHPVVERTLSEP-FIGNDIELD
GDNVQILIITGPNMAGKSTFLRQVALITLMAQIGSFVPADEAEIGLVDRIFTRIGAQDDI
ATGQSTFMVEMTETAALLMQSTPRSLIILDEVGRGTSTYDGMAIARAVVEYIHPQLGCRT
LFATHYHELTALEGELARVRNYHMAAIERDGRVVFLHELRRGGADRSYGIHVAELAGIPA
RVIRRANELLAELEGRAAEPMQLSFFDPHPVVEYIRRLRIEELTPLEALNRLAELQRLAD
M-IRLLDETIAAQIAAGEVVERPASVVKELVENALDAGARRIVVEARGGGLREIRVQDDG
CGIPADEVELAFARHATSKLQSAEDLWAIRTLGFRGEALPSIASVAQVICVTRVAEAELG
VELRIAGGEVQSRLPCGCPVGTTITVRNLFYNTPVRREYLRSEATETGAISAIVQQYALA
YPEVSFSLVVDGRVMFQTAGDGDLRAVAVELYGLEVGRALLPVQAEADELWVRGLISPPD
LTRSSRSYLSLFANRRALQRGALAAVVENAYHTMLMKGRFPIAILDLRVHPAAIDVNVHP
TKSEVKFRYAAHVHSVLGRAIRDALISGADIPVP----RWDAGAPAAHLASALPPLRVVG
QVGLTYIVAEAPEGMYLIDQHAAHERITYEKLMNQYQRAVETQQLLLPQAVELSPEASAL
LLGNAEKLAEWGFALEPWGTGVL-VRAMPATLPLDELAQALHEMAERLALEWREAMLITL
ACHTSVRAGQPLSHEEMRQLIRQLEQCASPRTCPHGRPTMILMTPAQLERQFGRR
>PMC26881.1_DNA_mismatch_repair_MutS_[Gardnerella_vaginalis]_Actinobacteria
MAKKTTPMMEQYQKVKDQYPDAFLFYRLGDFYELFNDDAIKGAQLLELTLTTRNHSAKIP
MCGVPHRAVNSYIDVLIDKGYKVAICEQMEDPKKAKGMVKRAVTRLITPGTQMDLNGDQA
KNNNYLAGIIRQNGHYYLAYTDLSTGELKTTDFASEDETINELINLQSREVVLDDSVEDL
QSHQPIVNE--------------------TQDLTDEGQQ------TVVSLLVSYLLTTQK
RSLAHLQKAISYRPSSFMKIDHYSKTNLELMTNMRSGKRQGTLAWLLDETKTAMGSRLLK
RWLDRPLIDLKQISARQDKVQELLEHYFERNNIQQELIKVYDLERLAGRVAYGSVNGRDL
IQLKTSLLQVPKIKYTLETLDAPAFADLEKQLDPLSDVASLIEKSIVEDPPISVTDGGVI
KDGYDQQLDEYRDAMNNGKQWIADLQKHEREVTGINNLKIGYNHVFGYYIEVTKVNLNKI
PRDYERKQTLVNAERFSTPELKEKEALILGAQEKSTALEYDVFVKIREKVKGQIKRLQSL
AQALSELDVLQSFAVVSEDYHFVRPQMNTGHVLKIKDGRHPVVEKFMGHQEYVPNDVLMD
-ESTDILLITGPNMSGKSTYMRQLALTAVMAQMGCFVPAEQAELPIFDQIFTRIGAADDL
ISGESTFMVEMMEANNALMHATDRSLILFDEIGRGTATYDGMALAQAIIEYIHEHLRAKT
LFSTHYHELTALETTLSRLKNVHVGATEKNGELVFLHKVSAGPADKSYGIHVARLAGMPE
TLLKRADKILSSLERKDVKLGQLELFGAAKIIKQLKNLNLMGMTPMDVMNQIYQWQQKLK
MKIHELTNVLADQIAAGEVIERPASIVKELVENSLDANSKRIDIIVENSGLDSIRVIDDG
SGIADDDVEIAFKRHATSKITTRRDLFKVRTMGFRGEALPSIASVADVTLTTATPGSTTG
SLIHIHGGELVDVKPGPARQGTDVVVRELFFNTPARLKYLKSPQTELARITDIVNRLALA
NPQVAFSLTHNNKELFRTAGNDNLQQVVAAIYGIQVGKKMLPFAGEDNDFKISGLVSLPE
LTRASRQYITITINHRYIRNFELTKAIINGYESKLMVGRYPIAVLNIQLDPVLVDVNVHP
AKREVRLSKEPQLAELIAKVIRQRISTENLIPDPDELVSPDEQAPQKPIRKRFPDLQYIG
QLQGTFLLAQAGDGLYIVDQHAAQERINYEKFRKEIQVSDDQQTFLVPLVLNYSTVDTMT
ITQHLDTLEAVGLHLESFGPNSFILRSHPTWFAEGQATA--KEMIEWLIHDFRQRTAIMM
SCKRAIKANHHLDDREAKALLQRLPKCENPFNCPHGRPVTVHFNDRDLEKMFKRI
>WP_059134157.1_DNA_mismatch_repair_MutS_[Streptomyces_alboniger]_Actinobacteria
QKTKQTPMMQQYNEMKGQYPDAFLFFRLGDFYEMFNDDALKAAQILEITLTSRNKNAEIP
MCGIPYHSASEYIKTLVSQGHKVAIAEQLEDPKLTKDMVKRGVVKVLTPGTYMNDSI-GM
VENNYLSALDYVNGQYILAFSDVGTGELKVTTLDDFNAVLTEFAQLQSKELVVSQAVPK-
-----QVEE-----------------HLQSFTLSPFELTPDDQELNGLLLLLTYVNSMSH
QAIDHWQAATHYEVAHYLHMDYYAKSNLELTESVRTKKRQGSLLAFLNKTETAMGFRLLK
NWLDRPLISLPAIERRQSQIEDLIEHYFQRLEIKDLLHGVYDLERLVAKVAMGNVNPKEL
LQLNQSLSRVPGIIDTVDQIEDNVWANIQGQITALPALTHTIATAIKEDAPATLKDGNVI
ADGFNPQLDEYRDAMRNGQQWIAQLQADERAKTGIKSLKVGYNKVFGYYIEVTKANLHLL
EERYDRKQTLTNAERFITPELKEVEARILEAEEQSQVLEHQLFQAVREEVKSHQVTLQAI
ASTVATIDVLQSLAETSETHQYVKPQMTEKRDLYLKESRHPVVEGVIGQDRFVPNDIVMD
P--TSILMITGPNMSGKSTYMRQLGLIVILAQMGSFVPAKEARLPIFDKIFTRIGAADDL
LAGQSTFMVEMMEANQALQHATDNSLLLFDELGRGTSTYDGIALAQAILVYIHDHFDAKV
LFSTHYHELTALDESLPRLANIHVGASEEDGELVFLHKVFNGATDKSYGIHVAKLAGMPG
ELLQNARVVLQELEANNLNEQQLSLFDSQAVIDQLKAEDIYNLTPIQALNFLAELKSHL-
M-IQELPIQVANQIAAGEVVERPASVVKELVENAIDAGASEIAIHIKEAGLRSIQVIDNG
KGIAADQVGLAFKRHATSKIYSSSDLFRIRTLGFRGEALPSIASVSEVTMSTSDG--ESS
SEIYIKDGEIIDQKSSALRRGTSVLVENLFYNTPARLKYLKSLQTELAHITDIINRESLG
HPDIRFNYTHDGKTLLSTNGKGRVNEVLAAIYGFRQAKDMVAIEGENLDFHISGYVTLPA
VTRASKSYMSLFVNGRFIKNYKLNQAILKGYGSKLMVGRYPIAVIYIELDPQLIDVNVHP
TKQEVRISKEDDLYDMIKTGIIDALAPVQRIPDPDEAQEQEVDLPKSHNKMSFPELTYVG
QMQGTYLVAENEMGMYLVDQHAAQERIKYEYYRDTIEFGTAMQSLLLPIVFDFSNSEAQE
IDQIRPKLLKMGIDLEPFGPNAFQLQQHPIWMGKKNVQKIVEDLIALVLGNYREATAIMM
SCKRSIKANHYLDDMQAKQLLHDLAYTKNPYNCPHGRPVLVHFSNYEIERMFKRI
>WP_057142111.1_DNA_mismatch_repair_MutS_[Mycobacterium_tuberculosis]_Actinobacteria
-MVKYTPMIEQYLAIKAEVQDAFLFFRLGDFYEMFFDDAVLASRELEITLTGRDGGAEIP
MCGVPYHSAESYIARLVEKGYKVAICEQVENPAEAKGPVRREIVRIVTPGTVMDARLLSE
TSNNYIAAVVRAGEGYGFAACDISTGELYVTRLE-FELLLDELNVYSPSEVLGSAALLEA
AWMKSAVMTPRERDSAPAGGGLSPEGHFSEAQLRSLP----EGARDTLALLMEYLQETQK
RSLTHIKHIRVYEPSQYMIMDPFTRRNLELVETVRDRSRKGTLYWLLDKTVTAMGGRLLR
RWIEKPLMNRTHIEERLEAVDGLYRQLIVRDELKQSLKEVYDLERLTARIAYGSANARDL
VALKASLSQVPKLRQLCETSGSATLAALAARIDPCQDLMASIEEAIVDEPPVSIRDGGMI
RAGLNARLDQLREASTNGKQWIAELEKHERERTGIKSLKIGFNKVFGYYIEVTKSNLASL
EERYERKQTLASAERFVTPELKEKEALILEAQEGMVDLEYELFIQLRDKLASHIPRLQQL
AELIATVDVYQSLAHVSSANRFARPEIGDGYELLIEEGRHPVVEAVLENGVFIANETKLS
KDDGSMLLITGPNMAGKSTYMRQVAMIVLMAQIGCFVPAKRARIPIVDRIFTRIGAADDL
IGGQSTFMVEMMDIKVMTEKATAKSLVIIDELGRGTSTGEGMAIAQAVIEYLHDQIGCKT
LVSTHFHELAHLEESLRELRNYCMAVKESGQQVTFLRKLIRGAASTSYGIYCAQIAGLPS
GIIDRSYELLHAFEARGELLVQLSLFSADKVLEQLRTADLMNMTPMAAMNFLYELKKQLS
M-IRILPPQLANQIAAGEVVERPASVVKELVENSLDAGATRIDIDIERGGEKLIRIRDNG
CGIAKDELALALARHATSKIATLDDLEAIMSMGFRGEALASISSVSRLTFTSRTRDQNEA
WQAYAEG-RMATLKPAAHPAGSTVEVLDLFFNTPARRKFLRTEKTEFGHIDEVVRRIALS
RFDVAINLTHNGKLMRQYKAEDQQERRLGAICGTAFMQQALAVTWSHEELEIRGWVASPE
YNGP-ADLQYCYVNGRMMRDRLINHAIRQAYEDRLSGDQQPAYVLYLTIDPRQVDVNVHP
AKHEVRFHQARLVHDFIYQAVLSVLKQH-EQPVPEALTGHSSGKPAYSADASEPFGKILT
LYPPCYALIETDAGIALFSLSKASHYLRCQQL----EQGLKSQPLMIPLQMALNAQECET
FTQFAGVLRTFGIEGSV-SRGKATIRTVSLPLRQQNLPHLIPELLRFLANPEGDEAIASR
LAEMLVSEPAAQSKAQAVQLLADVERL-----CPQRRPLLQLIDLTEVVAALRHE
