# Supplementary material for: Complex Evolution of the Mismatch Repair System in Eukaryotes is Illuminated by Novel Archaeal Genomes
Source: J Mol Evol. 2021 Jan 7;89(1):12–8. doi: 10.1007/s00239-020-09979-5 (PMC7884376; doi:10.1007/s00239-020-09979-5)
Supplement: Supplementary file 7 — (contree 11 kb) [file 239_2020_9979_MOESM7_ESM.contree]

(WP_011713111.1_DNA_mismatch_repair_MutS__Magnetococcus_marinus__Alpha:0.7862599813,((NP_220682.1_DNA_mismatch_repair_MutS__Rickettsia_prowazekii__Alpha:1.0701612095,((WP_041580618.1_DNA_mismatch_repair_MutS__Wolbachia_endosymbiont_of_Drosophila_melanogaster__Alpha:0.8076493235,WP_013951105.1_DNA_mismatch_repair_MutS__Candidatus_Midichloria_mitochondrii__Alpha:0.9386896932)97:0.107372,WP_025392906.1_DNA_mismatch_repair_MutS__Rhizobium_leguminosarum__Alpha:0.7869968800)62:0.061929)51:0.048070,((XP_002898751.1_DNA_mismatch_repair_MSH1__Phytophthora_infestans_T30-4__SAR:1.9521132911,(XP_022787029.1_uncharacterized_LOC111327176__Stylophora_pistillata__Metazoa:1.7004877926,CEG65600.1_Putative_DNA_mismatch_repair_MutS__Rhizopus_microsporus__Fungi:1.8279372944)100:0.329895)99:0.200480,Dictyostelium_discoideum_DDB0232360_DDB_G0275999_MSH1_Amoebozoa:1.4361424427)99:0.253021)100:0.325609,(((((NP_230186.1_DNA_mismatch_repair_MutS__Vibrio_cholerae__Gamma:0.2847239939,NP_417213.1_methyl-directed_mismatch_repair__Escherichia_coli__Gamma:0.3368707779)100:0.104201,YP_858166.1_DNA_mismatch_repair_MutS__Aeromonas_hydrophila__Gamma:0.2529486110)100:0.386896,YP_095831.1_DNA_mismatch_repair_MutS__Legionella_pneumophila__Gamma:0.9056922593)94:0.170379,((WP_011635042.1_DNA_mismatch_repair_MutS__Nitrosomonas_eutropha__Beta:0.4732332229,(WP_049098137.1_DNA_mismatch_repair_MutS__Burkholderia_cepacia__Beta:0.2104221538,WP_011001101.1_DNA_mismatch_repair_MutS__Ralstonia_solanacearum__Beta:0.2223327948)100:0.245491)100:0.122207,NP_275145.1_DNA_mismatch_repair_MutS__Neisseria_meningitidis_MC58__Beta:0.6245343836)100:0.217911)94:0.351981,(((((((((((((WP_013177336.1_DNA_mismatch_repair_MutS__Truepera_radiovictrix__Deino:0.3426857302,WP_041658342.1_DNA_mismatch_repair_MutS__Marinithermus_hydrothermalis__Deino:0.2241195740)99:0.110792,YP_144590.1_DNA_mismatch_repair_MutS__Thermus_thermophilus_HB8__Deino:0.6917872978)100:0.235365,WP_075836665.1_DNA_mismatch_repair_MutS__Deinococcus_marmoris__Deino:0.7827146950)100:0.660573,(((WP_006055296.1_DNA_mismatch_repair_MutS__Halogeometricum_borinquense__Eury:0.2128446533,WP_014556811.1_DNA_mismatch_repair_MutS__Haloquadratum_walsbyi__Eury:0.6750504638)100:0.114613,WP_004041820.1_DNA_mismatch_repair_MutS__Haloferax_volcanii__Eury:0.2670063077)100:0.258366,(WP_049939073.1_DNA_mismatch_repair_MutS__Haloarcula_marismortui__Eury:0.4065727334,WP_007982404.1_DNA_mismatch_repair_MutS__Haladaptatus_paucihalophilus__Eury:0.3298920356)99:0.140003)100:0.316403)100:0.270546,((((WP_006056330.1_DNA_mismatch_repair_MutS__Halogeometricum_borinquense__Eury:0.1166877318,WP_004044379.1_DNA_mismatch_repair_MutS__Haloferax_volcanii__Eury:0.1607134803)72:0.054014,WP_014555348.1_DNA_mismatch_repair_MutS__Haloquadratum_walsbyi__Eury:0.4615750590)96:0.091699,WP_049939015.1_DNA_mismatch_repair_MutS__Haloarcula_marismortui__Eury:0.2862223454)94:0.037120,WP_007982390.1_DNA_mismatch_repair_MutS__Haladaptatus_paucihalophilus__Eury:0.1940157250)100:0.849541)100:0.281977,(KXH77016.1_hypothetical_AM324_04440__Candidatus_Thorarchaeota_archaeon_SMTZ1-83__Asgard:0.2651052849,(KXH75578.1_hypothetical_AM325_04120__Candidatus_Thorarchaeota_archaeon_SMTZ1-45__Asgard:0.1023741073,OLS23162.1_DNA_mismatch_repair_MutS_partial__Candidatus_Thorarchaeota_archaeon_AB_25__Asgard:0.0557797355)100:0.225977)100:0.895066)38:0.069485,((((WP_013195585.1_DNA_mismatch_repair_MutS__Methanohalobium_evestigatum__Eury:0.2735904523,WP_013899213.1_DNA_mismatch_repair_MutS__Methanosalsum_zhilinae__Eury:0.3006308644)100:0.098647,AKB13817.1_DNA_mismatch_repair_MutS__Methanosarcina_thermophila_TM-1__Eury:0.3385688674)100:0.188690,WP_011844785.1_DNA_mismatch_repair_MutS__Methanoculleus_marisnigri__Eury:0.7728748611)100:0.283577,(WP_008084133.1_DNA_mismatch_repair_MutS__Aciduliprofundum_boonei__Eury:0.7831797515,WP_012966227.1_DNA_mismatch_repair_MutS__Ferroglobus_placidus__Eury:0.9564081823)93:0.169697)53:0.083321)54:0.087276,((((((WP_072714310.1_DNA_mismatch_repair_MutS__Rhodothermus_profundi__Bacteroidetes:0.3797009930,(WP_013454421.1_DNA_mismatch_repair_MutS__Marivirga_tractuosa__Bacteroidetes:0.4795990058,WP_089708923.1_DNA_mismatch_repair_MutS__Chitinophaga_costaii__Bacteroidetes:0.4888109376)100:0.359004)100:0.144336,WP_014856596.1_DNA_mismatch_repair_MutS__Melioribacter_roseus__Chlorobi:0.5669721904)96:0.111016,(WP_012502821.1_DNA_mismatch_repair_MutS__Chlorobaculum_parvum__Chlorobi:0.2540998495,WP_006366200.1_DNA_mismatch_repair_MutS__Chlorobium_ferrooxidans__Chlorobi:0.2320318286)100:0.581516)100:0.361458,(WP_014935096.1_DNA_mismatch_repair_MutS__Brachyspira_pilosicoli__Spirochaetes:1.1127457237,((WP_028973525.1_DNA_mismatch_repair_MutS__Spirochaeta_cellobiosiphila__Spirochaetes:0.7057167923,WP_083048296.1_DNA_mismatch_repair_MutS__Marispirochaeta_aestuarii__Spirochaetes:0.7193144933)100:0.192612,SJZ46493.1_DNA_mismatch_repair_MutS__Treponema_porcinum__Spirochaetes:0.9735229229)100:0.633332)99:0.244625)56:0.044930,((WP_047755350.1_DNA_mismatch_repair_MutS__Kosmotoga_pacifica__Thermotogae:0.6757306699,((WP_041427333.1_DNA_mismatch_repair_MutS__Thermosipho_africanus__Thermotogae:0.3714574033,WP_084384127.1_DNA_mismatch_repair_MutS__Fervidobacterium_islandicum__Thermotogae:0.4690017776)100:0.214656,WP_041082197.1_DNA_mismatch_repair_MutS__Thermotoga_profunda__Thermotogae:0.7792195917)100:0.199753)100:0.683297,(WP_012676827.1_DNA_mismatch_repair_MutS__Persephonella_marina__Aquificae:0.5683972260,(WP_012962690.1_DNA_mismatch_repair_MutS__Hydrogenobacter_thermophilus__Aquificae:0.5381517281,WP_010880150.1_DNA_mismatch_repair_MutS__Aquifex_aeolicus__Aquificae:0.4279390874)100:0.451548)100:0.819845)53:0.109993)26:0.028346,((OLS32810.1_DNA_mismatch_repair_MutS__Candidatus_Heimdallarchaeota_archaeon_AB_125__Asgard:1.0545123069,(((OLS26191.1_DNA_mismatch_repair_MutS__Candidatus_Heimdallarchaeota_archaeon_LC_2__Asgard:1.3802217516,((Dictyostelium_discoideum_DDB0229918_DDB_G0268614_MSH6:0.9011577476,((NP_001268421.1_DNA_mismatch_repair_Msh6__Homo_sapiens_:0.6178221297,XP_002906424.1_DNA_mismatch_repair_Msh6__Phytophthora_infestans_T30-4_:0.6908265559)99:0.084637,AEE82120.1_MUTS_homolog_6__Arabidopsis_thaliana_:1.0656871821)99:0.175094)99:0.313335,XP_005536384.1_mutS_family_DNA_mismatch_repair_MSH6__Cyanidioschyzon_merolae_strain_10D_:1.8459791887)100:1.764692)62:0.120461,OLS23735.1_DNA_mismatch_repair_MutS__Candidatus_Heimdallarchaeota_archaeon_LC_3__Asgard:1.4117124881)34:0.059221,KKK44459.1_DNA_mismatch_repair_MutS__Lokiarchaeum_sp._GC14_75__Asgard:1.1956441782)57:0.084868)63:0.057783,(((PIN70002.1_DNA_mismatch_repair_MutS__Candidatus_Woesearchaeota_archaeon_:0.5327730590,(PIN80452.1_DNA_mismatch_repair_MutS__Candidatus_Woesearchaeota_archaeon_:0.5150142752,PIN75137.1_DNA_mismatch_repair_MutS__Candidatus_Woesearchaeota_archaeon_:0.7261585308)100:0.128565)100:0.115958,OIO23275.1_DNA_mismatch_repair_MutS__Candidatus_Micrarchaeota_archaeon_:1.1763235668)80:0.075505,PIU02932.1_DNA_mismatch_repair_MutS__Candidatus_Diapherotrites_archaeon_:0.9426549748)96:0.157861)42:0.057779)51:0.075683)51:0.046737,((((WP_023438198.1_DNA_mismatch_repair_MutS__Clostridium_tetani__Firmicutes:0.8087521648,CBK80544.1_DNA_mismatch_repair_MutS__Coprococcus_catus_GD_7__Firmicutes:0.6641790898)100:0.183185,(((WP_000196032.1_DNA_mismatch_repair_MutS__Bacillus_cereus__Firmicutes:0.5190179251,(PMC26881.1_DNA_mismatch_repair_MutS__Gardnerella_vaginalis__Actinobacteria:0.5155637680,WP_059134157.1_DNA_mismatch_repair_MutS__Streptomyces_alboniger__Actinobacteria:0.6618236990)98:0.120092)76:0.076337,WP_075109059.1_DNA_mismatch_repair_MutS__Staphylococcus_aureus__Firmicutes:0.5678941868)100:0.573679,(SJZ60361.1_DNA_mismatch_repair_MutS__Selenihalanaerobacter_shriftii__Firmicutes:0.5232549164,WP_013120357.1_DNA_mismatch_repair_MutS__Thermincola_potens__Firmicutes:0.5577312796)75:0.044535)77:0.043266)85:0.073849,WP_011195885.1_DNA_mismatch_repair_MutS__Symbiobacterium_thermophilum__Firmicutes:0.8053579999)57:0.037868,(KUK46777.1_DNA_mismatch_repair_MutS__Anaerolinea_thermophila__Chloroflexi:0.7973286756,(WP_023652524.1_DNA_mismatch_repair_MutS__Dehalococcoides_mccartyi__Chloroflexi:0.8674888452,WP_066791566.1_DNA_mismatch_repair_MutS__Chloroflexus_islandicus__Chloroflexi:0.9086395990)97:0.096581)100:0.342841)55:0.050184)41:0.048757,((CCB92281.1_DNA_mismatch_repair_mutS__Waddlia_chondrophila_2032_99__Chlamydiae:0.4171276382,WP_044045044.1_DNA_mismatch_repair_MutS__Candidatus_Protochlamydia_amoebophila__Chlamydiae:0.4307750300)71:0.047458,WP_013925327.1_DNA_mismatch_repair_MutS__Parachlamydia_acanthamoebae__Chlamydiae:0.3112917220)100:0.863887)52:0.045687,(((((WP_015152009.1_DNA_mismatch_repair_MutS__Oscillatoria_acuminata__Cyanobacteria:0.2616608489,WP_012410117.1_DNA_mismatch_repair_MutS__Nostoc_punctiforme__Cyanobacteria:0.2215390655)91:0.048103,WP_015143143.1_DNA_mismatch_repair_MutS__Pleurocapsa_minor__Cyanobacteria:0.2118355329)100:0.131875,WP_073607124.1_DNA_mismatch_repair_MutS__Phormidium_tenue__Cyanobacteria:0.3569593989)99:0.259607,YP_002049133.1_DNA_mismatch_repair__Paulinella_chromatophora___chromatophore_:0.9540473265)97:0.178545,(((onekp_UCRN_scaffold_2000217_Megaceros_tosanus_Chlorophyta:0.4948229940,((XP_001752327.1_predicted__Physcomitrella_patens__Chlorophyta:0.5008853660,OAE22450.1_hypothetical_AXG93_3348s1080__Marchantia_polymorpha_subsp._ruderalis__Chlorophyta:0.5194674717)99:0.070908,onekp_VIBO_scaffold_2010560_Osmunda_javanica_Chlorophyta:0.5775068876)100:0.175385)100:0.788812,(XP_005718037.1_unnamed_product__Chondrus_crispus__Rhodophyta:0.5002153658,onekp_IKWM_scaffold_2025192_Gracilaria_lemaneiformi_Rhodophyta:0.3505471347)100:1.325768)100:0.160641,XP_005705648.1_DNA_mismatch_repair_MutS__Galdieria_sulphuraria__Rhodophyta:1.3882733433)91:0.069643)100:0.861372)89:0.087594,(((WP_010043898.1_DNA_mismatch_repair_MutS__Gemmata_obscuriglobus__Planctomycetes:0.6923838189,WP_014437821.1_DNA_mismatch_repair_MutS__Phycisphaera_mikurensis__Planctomycetes:1.2491204673)100:0.103750,WP_044253057.1_DNA_mismatch_repair_MutS__Isosphaera_pallida__Planctomycetes:0.7840423282)99:0.184375,((WP_012419400.1_DNA_mismatch_repair_MutS__Akkermansia_muciniphila__Verrucomicrobia:0.6718757533,WP_009958798.1_DNA_mismatch_repair_MutS__Verrucomicrobium_spinosum__Verrucomicrobia:0.7843400465)99:0.207314,WP_012376555.1_DNA_mismatch_repair_MutS__Opitutus_terrae__Verrucomicrobia:1.2519811957)97:0.130849)99:0.126351)90:0.127243,WP_057142111.1_DNA_mismatch_repair_MutS__Mycobacterium_tuberculosis__Actinobacteria:1.2406139985)93:0.126057)98:0.131531);
