# Supplementary material for: Complex Evolution of the Mismatch Repair System in Eukaryotes is Illuminated by Novel Archaeal Genomes
Source: J Mol Evol. 2021 Jan 7;89(1):12–8. doi: 10.1007/s00239-020-09979-5 (PMC7884376; doi:10.1007/s00239-020-09979-5)
Supplement: Supplementary file 8 — (trim 102 kb) [file 239_2020_9979_MOESM8_ESM.trim]

>Monocercomonoides_1208_msh
---------------------P--------------------------------------
-----------------------ERHICITWQMK-------NLQR---------------
--------------------IGIAWVDVDRKEIGIGEF-QYTNLETAILQSVSGDPTILM
QHGEAQKVKQVLV--CGLTGRELKSALMKTKETYEELCHLVGDKCASAI--SEQKMGLYA
LQLLLSKFTVSVSD---TLFSLIQINTGTHLQLDASATYALGIFDAGADGPK--TIFGLL
NQCSTKMGERKLRQWLKQPSADLEEIESRHDIVEIFVRNTQMRQAQQQYLHFFSDVEKIA
LRFSRGKGTLEDTVHLYQSVQLIPGLCEAMRE--TSLVAALASAIDPFKLFLGLVESV--
-----KVSDNMLVKAEFDPSLLAIAQKRDETLEKIKRLHQQAVRELEIDEVKLEQNPQQG
FYLKMSKNDEKMIRGTYTWLETHKDGVRFTFSGLRAASTLYTELTKKYEEKQRELELRTL
DIVASYTTAMEDLGTILSTLDVLCAFGQISCPTPFVRPIMADDEVIEIRGMRHPCLEVQE
----FIPNDCYLVSSKPSYLLVTGPNMGGKSTYIRSVGIVVLLAQIGCFVPCTFCRLSVR
DRILARVGSGDFLFGGFSTFMAEMLETASILSSATEDSLVIIDELGRGTSTYDGLGLAWS
ISETIAKTIGSPTLFATHFHELTALSKELPSVGNCHASVLQS-GVLTFLFKIEDGPCERS
FGIHVAEMAGFPPHVIELAEKKLAEFESESRDFSPLSLLSPSFSAVVDALASVDTNSLTT
EQALELVSTLA------
>Monocercomonoides_3068_msh
MSAFLELTKFEQQYWAIKMRF-DHVLFFQKGKFFEVYEMDAEIARKELDLKMTERV----
-NMKMCGVPEAKFAEWAKKLLMLGYKVARVDEIGDSDEGKGIQRRELTQVYTRGTLIDPD
LMDDDNVGYLICITEQSNEKFGVCLLDASSSTFFVGEIDTLTALSSLLAINTPKEAVLRY
STDGKQTFSERNRSSENATITTKDNEYFSASKGALKLMEKLRERRQEREGIPSSSLALCA
LGGCLQYIRDECSAEL-PLSSLFLIHNNSFMFIDAPTMNNLEIFQAKRYGSRPTTLWSLL
NRTYLPCGRRLLHHWVCHPLSSLKMISERQSAVFAFMEDEEERERRRDELSSFVDGERIV
LRLRVARPTKREVELLSSVLYVLRQLRIIVDEMKAEAAEKLRYSVDSMTELNELINSALI
SPPPSSIQEGKTPSRGTDKSYDKICDEIDALLKALTDHVAEAKNLLKVSTMKTLGNSPFQ
LEIPVELTETDKVANSWDLMSQTKDVHRYWTPIIPRLTELIIEKESKCR-----LFASIE
IMFCSYSHLWLRAFRIASEIDSLLSLAKASLSFDGCLPKVSSSSMFEAKQLRHPCLAAGS
SSQPTIPNDVSIGG--PSLLLLTGPNMGGKSVLLKTCGLCVILAHIGCAVPAAECQMTLC
DRLFVRAGASDRIVAGESTLFVEMAETAQMLTNATERSFVVLDELGRGTATHDGAAIASA
VMRDVTQRIKCRAIVATHHHSLTVDMADSPDVQMCYMMTRFDNTDVIFLYQCISGVCPRS
FGMNVARLAGLPLSVVDRANEISRHLESSDKQNSQTGLFDSSATAVLRKIAILQRKKNRE
TEALKALVQLAKEVKSG
>Monocercomonoides_10770_msh
LSAGEKLTPLEQQVLYIHTSYPHIVLAIECGYKYRFFGVDSFIAHNILGI--------VS
RHMLTSSIPTFRLYYHIRRLISAGYKVGVVAQTEATKETKNIFERKLQSVYSKGTAFGSS
EMEKNDNGMIVALVNDEEDELGMVALDLASLTIYYDVFEIRGELETRLLHLFPSEVLLPS
RQTTDENLFSKSSKNPAYRIEELPQDVFTKKAVISQLQLALSEESNKSTEISLDPTIAAA
CGALLFYLQQFQADPVPTFQSLSEQSRKKELYLPSNTIRNLELLSTQMDGEKDGSLFWLI
NRTSTTFGARLLRQWLLRPLGTIDEIRERQDAVEELISDSQSISSFSSLLLSLPDLEKMS
VSIRPGRGRRAELMATEGSMSQEPFDAELVG---TEYFSSLLNTLNASLDLVSLISKH--
-----SIADKNLFLPTFNETIDKLRETRERIKKEFDDYLDEASELTTVRPISYGKWMGFD
YYICVPTQYIKQMPDTFTLQSSTKQIARFTTAAIEAKRDAMAEIDERIERKEWRYCLERD
ESVKTILSMISRIITATASLDCLLSLSSVALENGYVRPQFVEFELVEIVDGKHPVLDCLN
-----IPNSVLLSSEDPSSLIVTGPNAGGKSVFVKQIGLLVLLAHMGCYVPAKKMRLTPF
DGVYTRMGSSDDVKNSRSTFMTEMEETSFILDNATDRSLVILDELGRGTATHDGTAIAYA
SLHHILTSLRSICLFVTHFTALALLKANNENVDCCHMDYIQDDTKIVFLYRAVPGIADRS
FGLNVARLAGISDNIVKRAAEKSFEFEQLMEAQ---------------------------
-----------------
>Monocercomonoides_11244_msh
M-----------------------------------------------------------
------------------------------------------------------------
--------------------F--------------------------IQELHPSSIIIAS
NSQE--QLKIALEKNVEYRVISVASGMFSEECARRSMLRAGNAASLSLV--FSKQQVTKA
VGALLSYLHKNPEGTI-IVESFSQIDLSKIVTMDGSAFSALQIFQTMHGGIQEGSLFSLM
DNTSSQPGAKMLKQWFHRPICDKACINNRLNTIEFFLRDLSIISQYESLLKTISTLNELA
NRIDFGSNSSNSLTQEKRTLEKRSNLLDAYSEFSNEVFESFGNTLDKTQKIKELKKQNIM
KDEQSEIKEVARVRRGINSTLDRLKETYSSLADLMSNVAKEEIESMGLIHLSVAFFPNLG
YLIAIEDIQTEHLSQDYTRTQFEIDATRYYKSRMKEMDLTLGDITEQIADEERKVFTDLK
LKIDDCTDILIKAVDIIAEVDCYISFAVSAYEYHLTRPQIVDEPELTISEGRNLLQELCV
----FVPNDTHLKGDKEAILLITGPNSSGKTVYLKQVAQIVFLAHIGSFVPAKAATIGLV
DHIFCRIVTTESVSTPLSSFMIDSMQMSTMMQNASRHSLLLIDEYGKGTN----------
-----------------HI-----------------------------------GLQNEK
YAY--------------------------------------------EEFERVE------
-----------------
>Monocercomonoides_2206_msh
----------------MKK-------------------------------------NS--
-----------AFNSYIEQ----DYLSTTTENNENKSQTQS-----LNEFTKKATSQDQ-
----TDNKKFVAILENRTREIGLACFKSDFAHLSILEY-TYSYTVLHLSQIEPSAIILPA
NAIN-----------PEAIVSPMSRKFFNDVVGMHMLSQFTVAKTLEAY--ASHYLSFGA
AAAILKYIEIRTKSKI----------PASHMLMDGRTIDVLEVVRSRMDGDREGSLFSFL
NHTGTAMGSRLLRSSLIQPLTDLDTINSRLDAVGELLSSTPISESISAILSKIPDLDRIV
SHFVY-QHKKENMTLFQRGLTLLPSLCELLKE--SSLICSIRANLSAFQEMKEKIQQIFV
SSAFP--TRGALIRPQVSSVIDVSRQVNEETMEDLRSLLLSYQSVYSLPSLRMHYGAKRG
VYLSVSNEDVKNLPAIFEQRKIGAKRTSCTTEEVASLGERCRRSLNDIIIHSYKIVRTLE
DDVRANVGVLYRLTESIALLDMIVSFAIVASYQGYVRPDLTYDGPIAVKQGRHPLRDIML
----YVPNNIFITD--RSILLLSGANMSGKTSILHLICSLSILAQVGSFIPADFASLRVF
DHIFAHLGEKEGIESSPSSFLSEMRDIAFILSSYTSRSLIVIDELGRATNDREGFGIAWA
VLEEFAKSVSCIVLFTTHYPELTNIEKYYSNIVNVHMEAIRLSMKLKFTYRLEYGPAQAD
CGIDVC------------------------------------------------------
-----------------
>NP_011988.1_mismatch_repair_ATPase_MSH1_[Saccharomyces_cerevisiae_S288c]
LRSKASLPPSLQYVRDLMDLYKDHVVLTQMGSFYELYFEQAIRYAPELNISLTNRA--SH
GKVPFAGFPVHQLSRHLKMLVNNGYSVTIAEQFKDVADNEAKFYRRVTRIVTPGTFIDEA
FENLRENTYLLNISQVADTSLGICWCDVSTGEIFVQQV-----LVSAITRIQPKEILLDE
RLLE-----------------------FHIESGTWELKKFFIHRTIESFGLTFTQKELAA
LRNTLIYVSNHL--SI-NFQIPQRQLATAIMQIDSRTSTALELHSTVRDNNKKGSLLSSI
RRTVTPSGTRLLSQWLSGPSLDLKEIKKRQKIVAFFKDNRDITETLRTMLKKVNDLSRIL
QKFSFGRGEALELIQMARSLEVSREIRKYLLKLKSQ-ITQLTESLNFIDDILKFLNEELA
KSQDADIKESNIVNPSFNTKLRKLHDTYQGVWQKKTEYNALLKGFFGAKTFTLKERQNGE
YALHVTASSLKKIDEEYHGSLQKSSQTRWLSHELELLNLKIRNEEANII---------FK
RKFIDRSNEVRQVATTLGYLDTLSSFAVLANERNLVCPKVDESNKLEVVNGRHLMVEEGL
RSLEFTANNCELAK--DNLWVITGPNMGGKSTFLRQNAIIVILAQIGCFVPCSKARVGIV
DKLFSRVGSADDLYNEMSTFMVEMIETSFILQGATERSLAILDEIGRGTSGKEGISIAYA
TLKYLLENNQCRTLFATHFQELKQIIDNKEKVKFYQSGITDLGNNFCYNHKLKPGICTKS
DAIRVAELAGFPMEALKEAREILG------------------------------------
-----------------
>NP_010382.3_mismatch_repair_ATPase_MSH6_[Saccharomyces_cerevisiae_S288c]
LSAWNKFTPFEKQYWEIKSKM-DCIVFFKKGKFFELYEKDALLANALFDLKIAGGG----
ANMQLAGIPEMSFEYWAAQFIQMGYKVAKVDQRELAKESKGIVKRELQCILTSGTLTDGD
MLHSDLATFCLAITQLDSSTFGAAFIDTATGELQMLEFEECTKLDTLMSQVRPMEVVMER
NNLSPNAIFNEVKAGCDKTYAEISSEYFSTEEDWPVLKSYYD---------TGKKVGFSA
FGGLLYYLKWLKDKNL-SMKNIKEYDSQHSMVLDGITLQNLEIFSNSFDGSDKGTLFKLF
NRAITPMGKRMMKKWLMHPLLRKNDIESRLDSVDSLLQDITLREQLEITFSKLPDLERML
ARIHSRTIKVKDFEKVITAFETIIELQDSLK---ND-LKDVSKY---ISSFPEGLVEAVK
SWTNAAINENIVPQRGFDIEFDKSMDRIQELEDELMEILMTYRKQFKCSNIQYKDSGKEI
YTIEIPISATKNVPSNWVQMAANKTYKRYYSDEVRALARSMAEAKEIHKTLEEDLKNRLC
QKFDAHYNTIMPTIQAISNIDCLLAITRTSEGAPSCRPTIVDSKFLKFKSLRHPCFNLGA
TTAKFIPNDIELGKEQPRLGLLTGANAAGKSTILRMACIAVIMAQMGCYVPCESAVLTPI
DRIMTRLGANDNIMQGKSTFFVELAETKKILDMATNRSLLVVDELGRGGSSSDGFAIAES
VLHHVATHIQSLGFFATHYGTLASSFKHHPQVRPLKMSILVD-RNVTFLYKMLEGQSEGS
FGMHVASMCGISKEIIDNAQIAADNLEHTSRLV--------NGEVVLSDFVRIAYTKLGS
GEGLKSLFSIIDDLQS-
>NP_010016.2_mismatch_repair_protein_MSH3_[Saccharomyces_cerevisiae_S288c]
VSPTAKLTPLDKQVKDLKMHH-DKVLVIRVGYKYKCFAEDAVTVSRILHIKLVPGKESNH
RQFAYCSFPDVRLNVHLERLVHHNLKVAVVEQAEDPGASKSVFERKISNVFTKATFGVNF
VLRGGDTNSIWAL--VHQGKYSLISVNLNNGEVVYDEFELADELQIRIKYLQPIEVLVNT
DDLP-------------------------------HVAKFFKEYDLEDHAIQLSPSLIRL
VSKLYSHMVEYNEQ---VMLIPSIYSSKIHMLLDPNSLQSLDIF--THDGGK--SLFWLL
DHTRTSFGLRMLREWILKPLVDVHQIEERLDAIECITNNSIFFESLNQMLNHTPDLLRTL
NRIMYGTTSRKEVYFYLKQIMHQSYLSEHFKQ--SPLLFRLFSELNELPHFLTMINVSVM
EKNSDNLSEGIKIQRESESVRSQLKEELAEIRKYLKRPYLNFRDEV-------------D
YLIEVKNSQIKDLPDDWIKVNNTKMVSRFTTPRTQKLTQKLEYYKDLLI-RESELQYKFL
NKITAEYTELRKITLNLAQYDCILSLAATSCNVNYVRPTFVNGQAIIAKNARNPIIESLD
----YVPNDIMMSPENGKINIITGPNMGGKSSYIRQVALLTIMAQIGSFVPAEEIRLSIF
ENVLTRIGAHDDIINGDSTFKVEMLDILHILKNCNKRSLLLLDEVGRGTGTHDGIAISYA
LIKYFSELSDCLILFTTHFPMLGEIKSPL--IRNYHMDYVEEDMSVIFLYKLKKGLTYNS
YGMNVAKLARLDKDIINRAFSISEELRKES-----------NEDALLSSLKRILKDNITA
TDKLAKLLSLD------
>NP_014551.1_mismatch_repair_ATPase_MSH2_[Saccharomyces_cerevisiae_S288c]
MSDVSEERNFYKKYTGLPK--PKTIRLVDKGDYYTVIGSDAIFVADSVYHTQSVLKTAFH
EPTKYVTVSLQVLATLLKLCLLDGYKVEIYDK-------------KLIKSASPGNIEQVE
LMNMDSSIIIASLVQQDGNCIGVAFIDTTAYKVGMLDI-VYSNLESFLIQLGVKECLVQD
LTSNNAEMQKVIN--CGCVVTLLKNSEFSEKDVELDLTKLLG----DDLALKYSKLSMGA
CNALIGYLQLLSQDQV-GKYELVEHKLKEFMKLDASAIKALNLFQN---GSNSGSLFQLL
NHCKTNAGVRLLNEWLKQPLTNIDEINKRHDLVDYLIDQIELRQMTSEYLPMIPDIRRLT
KKLNK-RGNLEDVLKIYQF-KRIPEIVQVFT---TE-VNELVRSLAPLSKFEEMVETT--
-----AYENNEMIKVEFNEELGKIRSKLDTLRDEIHSIHLDSAEDLGFDPLKLENHHLHG
WCMRLTRNDAKELRKKYIELSTVKAGIFFSTKQLKSIANETNILQKEYDKQQSALVREII
NITLTYTPVFEKLSLVLAHLDVIASFAHTSSPIPYIRPKLMDSERTHLISSRHPVLEMQD
----FISNDVTLESGKGDFLIITGPNMGGKSTYIRQVGVISLMAQIGCFVPCEEAEIAIV
DAILCRVGAGDSQLKGVSTFMVEILETASILKNASKNSLIIVDELGRGTSTYDGFGLAWA
IAEHIASKIGCFALFATHFHELTELSEKLPNVKNMHVVAHIEDEDITLLYKVEPGISDQS
FGIHVAEVVQFPEKIVKMAKRKANELDDLKTNN--EDLKKASLQEVLEWIRKVKESKITE
EASQHKIQELLRAIANE
>NP_116652.1_MutS_family_protein_MSH4_[Saccharomyces_cerevisiae_S288c]
MS-----SFISTNYFNLRS---------------------AANSSNSISKPSTKKS--IR
NQKSPTNISSWALKKKTLQIAET-----TWENNEDSTHMTGMASRTATSLSRYST----S
LLGPSIDCVLCCIIS-----IGLCIINCNTGQMYLSDF-IYIRVVHKLQIYQPTEILIPS
SSLAVSKLATMIKFNETVKIEEGSRKCFNSQDGLAAITKYLMDDTKKDLKIIDKTFALCA
ASAAISYMEEIIKSSR-NLNAFRKLRTENTMLIDSKTVRGLELVENKLD---NGSLWKFL
DTTSTKMGQRSLRNSILQPLTDRGSIEMRLEALEELKANDDLLQKLRLEMKSLPDLDKLF
SRINHSDQRINYVLLLKETLQSVKSLKDALN--------QLIQSISEIMEIEKLINSCIN
EDCVW--ASSAAVKSDSNGLLDVSRQIYKEVKEEFFREVEDLTAKNKIN-LDHNYDSARG
FYLRIKRQEFTDLPDVFISRTIKKNYIECTTLNIIKKNARLKEVMEEILLLSEETVDELL
DKIATHISELFMIAEAVAILDLVCSFTYNLKENNYTIPIFTN--NLLIRDSRHPLLEKVL
----FVPNTISSTKHSSSLQIITGCNMSGKSVYLKQVALICIMAQMGSGIPALYGSFPVF
KRLHARV-CNDSMELTSSNFGFEMKEMAYFLDDINTETLLILDELGRGSSIADGFCVSLA
VTEHLLRT-EATVFLSTHFQDIPKIMSKKPAVSHLHMDAVLLDNSVKMNYQLTQKSVAEN
SGIRVVKKIFNP-DIIAEAYNIHSLLKIAKART--------DQKTIINLVAILKECAGNE
KEPLGKLKEINSDFIEN
>NP_010127.1_MutS_family_protein_MSH5_[Saccharomyces_cerevisiae_S288c]
MS----LISASETMRSIGNEGDGAVVANNDGEFNE-----------------TNRE----
--------------------------------------------------EDSSTIFSF-
----FDEEIVMCI--FSGGKLGCSILDYHTKTLKAFDQDDMSSLGLLIMEANPTVCLVPA
RLEDCDEINCRLE---------QPIKRFKKWDLLQQLRGHDNQTILNDI--FTTTVTLGT
VGCILANHEQLGDSRLQVIHGIRYIDIRDRMVLDENTISALHIFPTAHKGHDNGSVFELF
NQVSSDYARRILKSWLINPLTNKKRIETRYSIIRTLLQNAIIFSDLSQSIKRCPDAFGFI
NQLRSGKSTLGTWSKVASFLEKGIAIFQLVS-----L--KLGSDLHDISALKECLRKVVI
DFDTS--RDTKTINTGVDNRLDECRNIYNHLEGILLDVARETQIFLSLEKVNAVYIPQLG
YLVTIMEPLLDGIPNQWEEIFRSSENIYFKNGRVLELDETYGDIYGAISDFEIEILFSLQ
EQILRRKTQLTAYNILLSELEILLSFAQVSAERNYAEPQLVEDEILEIINGRHALYETFL
----YIPNSTMIDGEQGRIIVVTGANASGKSVYLTQNGLIVYLAQIGCFVPAERARIGIA
DKILTRIRTQETVYKTQSSFLLDSQQMAKSLSLATEKSLILIDEYGKGTDILDGPSLFGS
IMLNMSKSEKCRIIACTHFHELFNENVLTENIKHYCTDILISDEGITFLFKVKEGISKQS
FGIYCAKVCGLSRDIVERAEELSRMINRGDDVVKEMREFQK-----IKKFLSWDLETTTT
SENLKNFLR--------
>XP_014785487.1_DNA_mismatch_repair_protein_Msh6-like_[Octopus_bimaculoides]
MSFKSKVTPAMRQWWEMKSNH-DTILFFKVGKFYELFHMDAVIAVAELGLIYMKGD----
--YAHSGFPEIAYGRYADLLVQKGYKVARVEQTETPDMVKKVMKREICRITTKGTKTYSY
MEGDSANSYLMAV--TEKEEFGVCFVDTSIGKFHIGQF-HNSRFRTLLMHHTPAQILYER
GKVYTMQIINNLPGNSSKTLKTSECNYFVDEESKEALKKMLSSDALNSS--DGFVLAVSA
LGAILWYLKHTLDEEL-SMKNFEEYVGKRHMVLDDVTLCNLDITENGLNGSREGTLLEKL
DHCNTPFGKRLFRTWLCAPLCNPKSINDRLDSLEDLM----VSAETRELLKKLPDLERIL
SRIHAGNEHPDNRAILYESLYSKRKIEDFIS-----F--KVAQKIKPVDGFKSILLRKVK
SSSSSYFKDGVVPNKGVDSDYDGAVKDIKETTNALDRYLDQQRQLMCCKSMVYWGTGKNR
YQMEVPENMCKKVPNQYELMSSKKGWKRYRTKEIERMLAEMTDAEDRQSAALKDTMRRIF
HQFDTDYQMWDQAVQCLAVLDVLLCLAEYSREGAICRPEIADSKFLLIRDGRHPCIGRSS
----FIPNDMMIGVEDSQVVLVTGPNMGGKSTLMRQVGLIVVMAQMGCYVPAEKCRITPV
DRVFTRLGANDRIMAGESTFFVELSETASILQHATENSLVLLDELGRGTATYDGTAIAAA
VVEEISKTINCRTLFSTHYHSLTDMFSSDPNVRLGHMACMVEDETITFLYKFVKGACPKS
YGFNAARLASIPNEIITNGVKKAKELENKTQRI-------------LRDLWKFDA-----
---PTELKQMVQAIG--
>XP_014787674.1_DNA_mismatch_repair_protein_Msh3-like_[Octopus_bimaculoides]
LKPTIKYTPLEQQVVDLKAKYPGTILLIECGYKYRFFGEDAQIAADVLKIT-------PD
HNFMTASIPTHRLFVHVQRLVTAGYKVGVVKQTETAALNKSVFMRQLTALYTKSTLIGEA
PLNDNISQYLMSICEKKSNEIGFVAVQPATGDFIYDCFTSRNQLETRITHIQPVEILLPP
TLSETERLLKDTSVLDCIRIERLPEKKFVYQQAFETVSNFYGVIRLQDVGL---STVISC
LSALISYLTEFKERVLKLSSGFKCFSESSYMKLPAKSVQNLELLKNLTSGKSKGSLFWVL
NKTLTKFGERRLRSWVCNPLIKKRDIDERQLAVEELSSNKCCFDAMKKCLFKLGDLERGL
TAILHKKCSPLEFATVCLSL---KNIASIFH---QKMFAKIASPLQTLQEIPDLLSDVFF
SDSVSHAKSNDFVDDSQFPAIKDQKSKIQEVRNEIDQHRSMIRKILRVPSFNYITVSGTE
FQIEVKNNMLNTVPSEWIKISSTKTVSRFHSPFIQEKCKLLNQHKEQLEIVCNDSWIEFL
NSFQERYQNYRKAVSHLAVFDCLLSLAKVAEQDNYVRPQMVDNECIMIEDGCNPIVNLLL
----YVANDTNLNAAKHRVMMITGPNMGGKSSYIRQVALIVLMAQIGSYVPAKSATLGIF
DAIYTRMGAADDIYRGRSTFMVELQEASEIMNSATNRSLVILDELGRGTSTHDGLAIANA
TLRYFTEDVKCITLFVTHYQLLGQFGDMYPDVHNYHMSFLVHNDAVTFLYQLVRGMAAHS
YGLNVARLAHIPPEILEKARKKSHQLENSLNKN-------------LSDFLTIMK-----
---PENLSKLLSDMIPS
>XP_014768650.1_DNA_mismatch_repair_protein_Msh2-like_[Octopus_bimaculoides]
MAQEQGFISFFRKLPEKSS---ATLRIFDRTDYYTVHGSDALFVAKEVFKTLGVVKSG--
NKMESVVLSKLNFESLVRDLLLVAYRVELYR-------SKS----SLDFKASPGNLVQFD
ILFTSCATGVLAVIGVSGQQMGTALVDLTSHKMEVCEFTQFSNLEALIVQLGPKECVVCT
SEINSAWLKQVIT--SGLLITEKKKGDFQSKDIVQDLNRLLKEDQQNSAALLDNTLAMAA
LSSLVKYLELLSEGYF-GQFKLSTFDLKQYLKLDAAAVKALNIQEG---GNK--SIFGLL
NKCRTAPGQRLLSQWIKQPLVDINKIEERLDMVEAFINNTELRQSHEDQLKKIPDYQRLS
KKFYRKKANLQDCYRVYHSLSKLPYLVETLE---HKLVMQVFSNIKEFTKFEEMIEST--
-----QVENHELIKPEFDDVLTSLREKLDEVEADIKSQLNKVARDLGVEPLKLESNSQLG
YFFRVTRKEEKLIRNTYLTIDTNKNGVRFHNTGLRQLNEEFVKLRQDYAEQQKTVVAGII
DIAAGYVEPMIQMNDILAQLDVMVCFAHVSAPIPYVRPKLLEKGIIRLKEARHPCLEMQD
----FIPNDIEFEKKKRMFHIITGPNMGGKSTYIRSVGCIVLLAQLGCFVPCNEAEISIV
DSILARVGAGDSQLKGVSTFMAEMLETASILRSASENSLIIIDELGRGTSTYDGFGLAWA
IAEYIATKIKAFCLFATHFHELTLLADEVSTVINSHVTALTCNDTLTLLYKVKHGVCDQS
FGIHVAELAHFPKHVIEFAKNKAKELEDFQSVD--------DEPAVIDFLKSVKNDTLTN
EQLKSEISNLKAGVESK
>XP_014778440.1_mutS_protein_homolog_4-like_[Octopus_bimaculoides]
MA-----TPATSDESEFSD---TSVSVFNKKPIFM-----------------TKRK----
-----------------------GQREDITPYSE----SSSLISSAVKRTPYTSSTTNS-
----DNNAVIAALVELAKGEIGMASIDLKCPVLVLSQFSTYVKVMTKLQILQPIEIVIPS
TACEMSKLFQVISNNSNCCMSTVQRKYFNESKGLQ-------QLCLPDYSVASKYYCLAT
ASALLKYVEFIQPSTLK---------CENTTMIDVTTAKNLELVQNLRD---SSSLFGIL
NYCKTAGGVRLLRANILQPPSDIETITLRQDVVSELTDNEDLFFNLQSILKRFLDVDHLL
SLVQMKESKITNIIYLKHILEMLPALQDALK---NTLLVAYSKAVDPIEIMKSKIDSIIH
EDTKY--QKGVAVKGFITGLLDVARRTYTEIIDDIAELVRQLSEKYKLP-LKTSYNSTRG
FFMQLDKYMVDSLPSIFIKVGKHKNTLSFTTTDLIKLNDRVKESLQEIYLMTNIVVTELL
NDIRSCISCLYKLSECVSTLDMLAGFAHLCTLSDYTRPEFTD--TVAIKQSRHPILEKIA
-----VPNNTYASN--SNFIIITGPNMSGKSTYLRQVALLQIMAQIGCFVPATYASFRIS
DQIFTRIGSDDDLETNASTFMLEMREINYIIQNASDTSLIIIDELGRGTSVKEGLGICYA
ICEYLLT--KAITLFVTHFMELTNLDEVYPNVENYYFEVKRICEKLTYTHILSQGKTNKH
YGIQLAEVSTIPRSVVEEAKQLLQIVSVNKKVD--------KQRAVLNRLLQTARNSQLD
NESCVYLGSLKSQFDAD
>XP_014777653.1_mutS_protein_homolog_5-like_[Octopus_bimaculoides]
M----------------------------------AF---------------------IS
TAVSLRNFPEQNLPDCDNAIVNN-----------DPISPEA-------------------
----TPQVYLSVF--WQNEQLGVACYDVDTTEIRMM---ETDNLLSVIAQVQPTYVIISA
KQDE--RILKVLQNFPEKDLDYLPSIDFSLEICKQDLATIPKALYLSSL--FDNVCMVRA
AGGLIKYLEKNREDRV-PFVNIQVFSLNDQVIIDNTALSALQIFETYKSGQSEGSLFGIL
NRCKSQLGSKLLRRWFLTPTKNVEILQQRHSAIAYFICQSDIVRSLEGCLLHIRSISRIL
SRMKQAQVSIGDWQRLYKTVYHAIYLADICK---QQIFKKISST---LHRIATLINK-IV
DFAES--AQNRVVKANVDQNLDDKKRTYNGLPSFMTEVAKEELNRLDITECNVVYLPQLG
YLLAISDNLTSEIPGEFVFL--SNNMIHYKSASTRNLDKILGDTQCEITDHETAIMHQLQ
DTILEHCQVLFNVMDSAAELDCLIALSLCAQEFGYVQPAFTSENVIDIKTGRHPLQEIVS
----YVANDITSGG--PKLKILTGPNASGKSVYLKQVALILYMSYIGSFIPAESSTVCTV
DRIFTRIKSQESVSVGLSTFMLDINQMSDCLRHATGRSLVIVDEFGKGTESVDGLTLLCA
SLRYWLTMEKCHVLVSTNFHDIIEQKLLPPTLEYLTMETLCN-DEVVFLYQITKGFSDCS
FANETALQAGLPVEIVERGKMISKLIQENK---KQDLKFKW-----LERFLKLDL-SSEN
LQALEDIKLSHNKINKL
>AEE82120.1_MUTS_homolog_6_[Arabidopsis_thaliana]
LGFVKKLTGGQRQWWEFKAKH-DKVVFFKMGKFYELFEMDAHVGAKELDIQYMKGE----
---PHCGFPEKNFSVNIEKLVRKGYRVLVVEQTETPDQSKDVVKREVCAVVTKGTLTDGM
LLTNPDASYLMAL--TEGGEFGVCLVDVATQKIILGQFKDCSALSCLLSEMRPVEIIKPA
KVLSERTIVRQTRNPSEKTIYEQPSSAYSSEGKILFLPKMLS-------ELKNGSLALSA
LGGAIYYLRQAFDESL-RFAKFESLPEKQHMVLDAAALENLEIFENSRNGGYSGTLYAQL
NQCITASGKRLLKTWLARPLYNTELIKERQDAVAILRENLPYSLEFRKSLSRLPDMERLI
ARIEA-SGRNGDKVVLYED-TAKKQVQEFISE--SS-LRAILKHLTPLPNISSSIKYF--
-------NSGRIPHEGADEEYDCACKTVEEFESSLKKHLKEQRKLLGDASINYVTVGKDE
YLLEVPESLSGSVPHDYELCSSKKGVSRYWTPTIKKLLKELSQAKSEKESALKSISQRLI
GRFCEHQEKWRQLVSATAELDVLISLAFASDEGVRCRPVITSDGHLSATGLGHPVLRGDS
----FVPNNVKIGGEKASFILLTGPNMGGKSTLLRQVCLAVILAQIGADVPAETFEVSPV
DKICVRMGAKDHIMAGQSTFLTELSETAVMLTSATRNSLVVLDELGRGTATSDGQAIAES
VLEHFIEKVQCRGFFSTHYHRLSVDYQTNPKVSLCHMACQIG-EEVTFLYRLTPGACPKS
YGVNVARLAGLPDYVLQRAVIKSQEFEALYGKN--------KLAAMIQIISSVASDYSAS
KDSLCELHSMANTFLRL
>AEE85075.1_homolog_of_DNA_mismatch_repair_protein_MSH3_[Arabidopsis_thaliana]
LSSSRKYTPLEQQVVELKSKYPDVVLMVEVGYRYRFFGEDAEIAARVLGI--------MD
HNFMTASVPTFRLNFHVRRLVNAGYKIGVVKQTETAAISHGPFFRGLSALYTKATLEAAE
DISGSQSNFLVCVVDVKSETFGVVGVEISTGEVVYEEFNMRSGLEAVILSLSPAELLLGQ
PLSQTEKFLVAHAGPSNVRVERASLDCFSNGNAVDSLCEKISEMKLEAAGMNMPHLTVQA
LALTFCHLKQFGERIL-QGASFRSLSSNTEMTLSANTLQQLEVVKNNSDGSESGSLFHNM
NHTLTVYGSRLLRHWVTHPLCDRNLISARLDAVSEISSSSQLSSELSSVLTAMSDIQRGI
TRIFHRTAKATEFIAVMEALLAGKQIQRLGI---SE-MRSMQSA---LRKLISVISSPVV
DNAGKALKEAAITSSDQFPELAEARQAVLVIREKLDSSIASFRKKLAIRNLEFLQVSGIT
HLIEL-------VPMNWVKVNSTKKTIRYHPPEIVAGLDELALATEHLAIVNRASWDSFL
KSFSRYYTDFKAAVQALAALDCLHSLSTLSRNKNYVRPEFVDDCEINIQSGRHPVLETIL
----FVPNDTILHAEGEYCQIITGPNMGGKSCYIRQVALISIMAQVGSFVPASFAKLHVL
DGVFTRMGASDSIQHGRSTFLEELSEASHIIRTCSSRSLVILDELGRGTSTHDGVAIAYA
TLQHLLAEKRCLVLFVTHYPEIAEISNGFPGVGTYHVSYLTLDDDVTYLYKLVRGLCSRS
FGFKVAQLAQIPPSCIRRAISMAAKLEAEVRAR--------AEESILDLFADLKFSEEDP
WKALKHAWKIAGKIRLK
>AEE76112.1_MUTS_homolog_2_[Arabidopsis_thaliana]
MEQAQGFLSFYKT---LPN--DRAVRFFDRKDYYTAHGENSVFIAKTYYHTTTALRSG--
NALSSVSISRNMFETIARDLLLEDHTVELYE-------GSG----RLVKTGSPGNIGSFD
VLFAQDTPVVVSI--HDGRCVGMAYVDLTRRVLGLAEF-RFTNLESSLIALGAKECIFPA
ESGKCKSLYDSLE--CAVMITERKKHEFKGRDLDSDLKRLVKIEPVRDL--SGFDLATPA
LGALLSFSELLSEDNY-GNFTIRRYDIGGFMRLDSAAMRALNVMESKTDANK--SLFGLM
NTCTAGMGKRLLHMWLKQPLVDLNEIKTRLDIVQCFVEEAGLRQDLRQHLKRISDVERLL
RSLERRRGGLQHIIKLYQSTIRLPFIKTAMQ---GE-FASLISELKKLGKFIDLVECS--
-----QLENGEMISSSYDTKLASLKDQKELLEQQIHELHKKTAIELDLQVLKLDKAAQFG
HVFRITKKEEPKIRKQFIVLETRKDGVKFTNTKLKKLGDQYQSVVDDYRSCQKELVDRVV
ETVTSFSEVFEDLAGLLSEMDVLLSFADLAAPTPYCRPEITSSDDIVLEGSRHPCVEAQD
----FIPNDCRLMRGKSWFQIVTGPNMGGKSTFIRQVGVIVLMAQVGSFVPCDKASISIR
DCIFARVGAGDCQLRGVSTFMQEMLETASILKGASDKSLIIIDELGRGTSTYDGFGLAWA
ICEHLVQVKRAPTLFATHFHELTALAQANSGVANFHVSAHIDSRKLTMLYKVEPGACDQS
FGIHVAEFANFPESVVALAREKAAELEDFSPSSSRED----DPDEVFKEFAAIPLDKMEL
KDSLQRVREMKDELEKD
>AEE76904.1_MUTS_homolog_7_[Arabidopsis_thaliana]
MKVFKKMSASQKQYWSVKSEY-DIVLFFKVGKFYELYELDAELGHKELDWKMTMSG----
GKCRQVGISESGIDEAVQKLLARGYKVGRIEQLEDQAKARGIIPRKLVQVLTPSTASEG-
----PDAVHLLAIIKLQKCSYGFAFVDCAALRFWVGSISSCAALGALLMQVSPKEVLYDS
KGLSQKALRKYTLTGDAAGVRNESNGYFKGSSESW-------NCAVDGL--NECDVALSA
LGELINHLSRLKEDVLKDIFPYQVYR----LRIDGQTMVNLEIFNNSCDGGPSGTLYKYL
DNCVSPTGKRLLRNWICHPLKDVESINKRLDVVEEFTANSESMQITGQYLHKLPDLERLL
GRIKSSRSSASVLPALLGKLQRVKAFGQIVK-----LLLALQKE----SNMMSLLYKL--
-----KLKSGLLFLSQFEAAIDS-------------------------------------
------------FPN-YQNQDVTDENAETLTI--------------------------LI
ELFIERATQWSEVIHTISCLDVLRSFAIAASAGSMARPVITDQNILKIQGLWHPFAVAAD
----LVPNDILLGESSPRSLLLTGPNMGGKSTLLRATCLAVIFAQLGCYVPCESCEISLV
DTIFTRLGASDRIMTGESTFLVECTETASVLQNATQDSLVILDELGRGTSTFDGYAIAYS
VFRHLVEKVQCRMLFATHYHPLTKEFASHPRVTSKHMACAFKDQDLVFLYRLTEGACPES
YGLQVALMAGIPNQVVETASGAAQAMKRSIGEN-------------LSEFSSLHESRVAH
NNAYDTLFCLWHEIKSS
>AEE83882.1_MUTS-like_protein_4_[Arabidopsis_thaliana]
------------------------------------------------------------
--------------------------------------DDG-------------------
----ERSSFVAGLIENRAKEVGMAAFDLRSASLHLSQYESYQNTKTLLRFYDPSVIIVPP
NKLAVSELVDR----CYSTVRKFARGCFDDTKGAVLIQNLAAALGLDTY--KQHYLSLAA
AAATIKWIEAEKNHSL----------SFDHMNIDATSVENLELIHN---GTSKRSLFQMF
KTTKTAGGTRLLRANLLQPLKDIETINTRLDCLDELMSNEQLFFGLSQVLRKFKETDRVL
CHFKPGQNMISSIILLKTALDALPILAKVLK---AKFLANVYKS---YASIRKKIGEVID
DDVLHRV----ALKAGIDGFLDIARRTFCDTSEAIHNLASKYREEFNLPNLKLPFNNRQG
FFFRIPQKEVQGLPNKFTQVVKHGKNIHCSSLELASLNVRNKSAAGECFIRTETCLEALM
DAIREDISALTLLAEVLCLLDMIVSFAHTISVDRYSRPELTDSGPLAIDAGRHPILESIH
----FVSNSIFMSE--TNMLVVMGPNMSGKSTYLQQVCLVVILAQIGCYVPARFATIRVV
DRIFTRMGTMDNLESNSSTFMTEMRETAFIMQNVTNRSLIVMDELGRATSSSDGLAMAWS
CCEYLL-SLKAYTVFATHMDSLAELATIYPNVKVLHFYVDIRDNRLDFKFQLRDGTLHPH
YGLLLAEVAGLPSTVIDTARIITKRITDKENKR--------KHHEIVQRLICLKY-SRQT
EDSRQALQNLNESFTEE
>AEE76384.1_MUTS-homologue_5_[Arabidopsis_thaliana]
M-----------------------------------------------------------
------------------------------EEMEDTET----------------------
----EPQVYMACI--QHGRRVGVSYYDCSVRQLHVLEFEDFTLINMVKYQAKPSIIYAST
KSEE--SFVAALQQNDETTMVKVKSSTFSYEQAWHRVTGMDDICYLSSM--VGSEVQVRV
SGGLLAILESERESSI-AIDSVMEVPLNKFLKLDAAAHEALQIFQTHMGGRAEGSVFGMM
NKCATPMGRRLLRSWFMRPILDLEVLDRRLNAISFFISSVELMASLRETLKSVKDISHLL
KKFNSSLCTSNDWTAFLKSISALLHVNKIFE---SE---SLREHIEKLDYVYELV---VI
DVTRS--KERGLVKEGFCAELDELRQIYEELPEFLQEVSAMELEHFHLHKPCIVYIQQIG
YLMCIDETALNRLTEAFSDMDGETQRFFYHTSKTRELDNLLGDIYHKILDMERAIIRDLL
SHTLLFSAHLLKAVNFVAELDCILSLACVAHQNNYVRPVLTVESLLDIRNGRHVLQEMAV
----FIPNDTEIND--GRIHIITGPNYSGKSIYVKQVALIVFLSHIGSFVPADAATVGLT
DRIFCAMGSK-FMTAEQSTFMIDLHQVGMMLRQATSRSLCLLDEFGKGTLTEDGIGLLGG
TISHFA---TCRVVVCTHLTELLNESCLPEKIKFYTMSVLRPDEEIVFLYRLIPGQTLLS
YGLHCALLAGVPEEVVKRAAIVLDAFESNNNVDSQDQAFKD-----ADKFAELDI-SKGD
IHAFQDIFT--------
>NP_220682.1_DNA_mismatch_repair_protein_MutS_[Rickettsia_prowazekii_str._Madrid_E]
MN----ATKMMQQYLDIKFAHLDCLLLFRMGDFYELFYEDAILASNILGIALTKR--GCE
EEIPMCGVPYHALEHYLTKLIEENYKVAICDQLETPEEAKKVVTRDVTRIITPGTIIEEN
LISVTEPNYLTSLVIPKNK-ASICCVDLSTSKIFVINVP-ETEILNELARLKSREILLSE
NLKSSNISDSIL--KFNCRITYQVDSFFAINKCEKIILDFYKIRDIKGIGE-ISNSQICA
IGSILEYLSLTQKQNIPHLPIPKIINFHNYMTIDFSTRRNLEIVTNLQ-GNLYGSVLNTL
NHTVTTQGGRLLYHFLSSPLTNIAKINHRLNITEFFYSNLGIVTRIRELLKNTSDIERCL
TRITMNRSSGRDLLSIKYTLETAKTIKGLFSEFIEKILSGDA-------ELYNLIHMSIR
EDAPNNLNDGGIIKYEFHPKIAQLNDLINNKKLHVEKLKDQYRKETRIESLKISHNNVLG
FFIDITPKNVNKILDKFIHRQTTINSVRYTTYELQNLENELVNAQTLVIRLEKELYTDIC
RKVIEKSSYLKILANSLSGLDVFCNFAYIADEYDYTKPEFTNDL-FDIVKGRHPVVEAAL
TSKSFVYNDCHL--EAERIWLITGPNMAGKSTYLRQNAIITIIAQIGSFVPAKSAKIGVV
DKIFSRIGAADDLIKGQSTFMAEMLETSAILAQSTKNSLIILDEVGRGTSTYDGVSIAWS
VLEYIHDKLQCRCLFATHYHELTVMKNFLPALQNYTIAIEESGKDILFLHNIILGASNKS
YGLHVAALAGLPTSVINRAAQILLKFEKISISKNNLSLFNFHEKPILEEFKTIDPDKISP
KEALELIYKFKKLV---
>WP_041580618.1_DNA_mismatch_repair_protein_MutS_[Wolbachia_endosymbiont_of_Drosophila_melanogaster]
-------TPVMEQYLNLKAQYKDHLLFYRLGDFYELFFDDAIKAAKLLNIVLTKR--GCG
QEIPMCGVPAHSSESYLHKLIDLGFKVAICDQLETADEAKKIVKRDVVRVVTPGTIIEDS
LLEDKSNNYLASIVEQNDE-YAISWLELSTGKFFHTLTS-LKALDSDLLRISPRELLISE
KFTEDEKIRSIL--KYKISITQHAQSFFEYSKSHRTLCEFYKIRELGSIGN-FSKVEIMA
CGALLEYVRVTQRGSIPRLEFPKTYKQQNFMLIDTSARRNLELFSTQF-GEKKGSLISVI
DHTVTASGGRLLKQMLASPLACSKAINLRLSTAQFFVNNHDSRRKIREILSNIPDIERSL
SRLILGRGSPKDMNLLKIGLGKTLELSEFLCKLPQQYLSTIHKSLGNHKDLFELLNSAIL
DNNLSSVKEGGFIHSKYNSELSELSYILNNSNKLVTKLRESYRDLTGIAALKILHNNILG
YYVEVSA--NHKITSIFIHRQSLANSMRYTTNELKELENKILTARDAAIGLEMKIFSELC
SEVAKESEKIALAANALAKLDIRTAFAELAVQNNYVKPIIDDSK-FNICSGRHPVVEV--
-NDKFIANSINL----AGIHLITGPNMAGKSTFLRQNALIAILAHMGSFVPAESAHIGVI
DKIFSRVGATDNITAGYSTFMVEMIETATIVNQATDRSLVILDEIGRGTGVYDGLSIAQA
VIEHIHNVNKCRAIFATHYHELTKVSKYLKNVKCFCVKIREWNGEVIFLHEVIEGIADES
YGIHVAKLAGFPDSVLNRASEVFEELKA--------------------------------
-----------------
>WP_013951105.1_DNA_mismatch_repair_protein_MutS_[Candidatus_Midichloria_mitochondrii]
MN----ITPMMQQYLSIKSQHKEQLLFYRMGDFYELFFEDAIIAAPILDIALTKR--GDG
QNIPMCGVPFHAAEIYLQKLIKKGFSVAICEQLETPQEAKKVVRREVVRIITPGTLMEDV
LLSPKSNNYLAAITSFKDN-IAVAWVEISTGEFSVSSIN-ESAISALLSNLSPQEVIVDD
MLLKDEQIRDTLSVSF---VTPKPHSLFDLKRTQARLLNFFKINSLTGFDH-FTQQEIAA
AGCLLEYIQYTQKRSLPYLSKLKRINQDEFLLIDAKTRKHLEIEKNTL-GSKNNSLLEVL
DKTVTATGGRLLSRQLNFPLIDEKTINQRLNAVEVFFNNEELRVALRKIMSNFPDVERAL
SRIYSRRCAPKDLNAVKEGLFVSNQIAELLQYLESQLLALFH-------DLIDQLKEALN
PELPANIKDGGYIRSGYSPQLDNLINFKNNINLKIGELCDQYRFETRINNLKIQRNNVIG
YFVEVTSLNNNKINSKFIHRQSLGNVTRYITEDLKKLESELLVCDERALQLETSIFEELC
ELIIAKADSIVLSAVTIARLDFLASMAELAKQNNYVKPIVDSGE-FIIKGGRHPVVELLM
PKGEFTTNDCAL--SNNNFWLMTGPNMAGKSTFLRQNAVVAIMAQIGSFVPADEAHIGIV
DKIFSRIGSGDNIASGQSTFMVEMLETAYILNNATKNSLVILDEIGRGTSTYDGLSIAWS
VIEYLHNTNQSKVLFATHYHELNSLEETLSRLQCYNMLVQEWDGKTVFLHKVAKGRANKS
YGIHVAELSGMPKEVIKRAYEILQQLSQ--------------------------------
-----------------
>WP_025392906.1_DNA_mismatch_repair_protein_MutS_[Rhizobium_leguminosarum]
TGSRASATPMMEQYIEIKANNPGSLLFYRMGDFYELFFEDALEASRALGITLTKR--GMG
QDIPMCGVPVHAADDYLQKLISLGFRVAVCEQIEDPAEAKKVVKRDVVRLVTPGTITEEK
LLSPSESNYLMALTRIRASGLALAWIDISTGVFRLAETE-ASRLLADILRIDPRELILPD
TIFHDPELKPVFDVLR--TAVPQPSVLFDSASAEGRIARYFGVATLDGFGT-FSRAELAA
AAAAVAYVEKTQIAERPPLGKPERESAASTLFIDPATRANLELARTLS-GDRNGSLLKAI
DRTVTGGGARLLAERLMSPLTDPARINARLDSIGFLIDEPLLCGNLRDTLKHVPDMPRAL
SRLALDRGGPRDLSAIRQGLDAACGVAAMLGRLPEELLSGLQ-ALPA--ALEKLLAETLA
DELPLLKRDGGFLRDGASAKLDEVRALRDQSRRVIAGLQLQYAEETGIRSLKIKHNNVLG
YFIEVTAGNASPMTERFIHRQTMANAMRFTTTELADLESRIANAADQALTIELEAFDRMT
AAVVAEAEAIKSGARALAVIDVAAGLALLAEEQAYCRPQVDGSK-FAIEGGRHPVVEQAL
AGGPFVANHCDLSPRDGAIWLLTGPNMGGKSTFLRQNALIAILAQMGSFVPATSAHIGIV
DRLFSRVGASDDLARGRSTFMVEMVETAAILNQASDRSLVILDEIGRGTATFDGLSIAWA
AVEHLHEANRCRGLFATHFHELTVLSEKLGRLSNATMRVKEWDGDVIFLHEVGPGAADRS
YGIQVARLAGLPASVVARARDVLTRLEDADRKNDDLPLFQVRREETVEALKAMSIDDMTP
REAMDALYDLKKKLK--
>NP_230186.1_DNA_mismatch_repair_protein_MutS_[Vibrio_cholerae_O1_biovar_El_Tor_str._N16961]
MMSLSHHTPMMQQYLRLKAENPDILLFYRMGDFYELFYDDAKRASELLDISLTKRGASAG
EPIPMAGVPFHAVEGYLAKLVQMGESVAICEQIGDPATSKGPVERKVVRIVTPGTVTDEA
LLSERVDNLIAAIYH-HNGRFGYATMDITSGRFQLSEPQTEEEMAAELQRTSPRELLFPE
DFSP-----------SRQGNRRRPIWEFELDTAKQQLNQQFGTRDLVGFGVEQAKLGLCA
AGCLIQYVKDTQRTALPHIRSLTWDRQDQSVILDAATRRNLELTHNLA-GGTDNTLAEVL
DHCATPMGSRMLKRWIHQPMRDNATLNQRLDAITEL-KETALYGELHPVLKQIGDIERIL
ARLALRSARPRDLARLRHAMQQLPELHSVMSELKQPHLTELRTHAEPMDELCDLLERAIK
ENPPVVIRDGGVIADGYSAELDEWRDLANGATEFLERLEAEERDRHGIDTLKVGYNNVHG
FYIQVSRGQSHLVPPHYVRRQTLKNAERYIIEELKQHEDKVLNSKSRALALEKQLWEELF
DLLMPHLEQLQQLAASVAQLDVLQNLAERAENLEYCRPTLVQEAGIHIQGGRHPVVERVM
--NEFIANPIELNP-QRRMLIITGPNMGGKSTYMRQTALIALMAHIGSYVPAESASIGPL
DRIFTRIGASDDLASGRSTFMVEMTETANILHNATRNSLVLMDEIGRGTSTYDGLSLAWA
SAEWLAKEIGAMTLFATHYFELTELPNVLPHLANVHLDAVEHGDGIAFMHAVQEGAASKS
YGLAVAGLAGVPKPVIKNARAKLQQLELLSSQPNQLSLIPE-----VQALAGVDPDQLTP
RQALDMLYQLKKLL---
>YP_095831.1_DNA_mismatch_repair_protein_MutS_[Legionella_pneumophila_subsp._pneumophila_str._Philadelphia_1]
-MMASSHTPMMQQYLRIKTDYPDMLLFYRMGDFYELFFDDAKRASQLLDLTLTHRGQSAD
KPIPMAGVPYHAVENYLARLLKKGESVAICEQIGDPATSKGPVERQVTRIITPGTVTDEA
LLDARKDNILLAIHT-QKQKIGIAWVDLGGGRFHLQELTEEHQLNAELVRLQPAELLCKE
S-TP-----------SNFAVKFRPGWEFDASNAHKLLCEQFSVTDLSAFGEQNYPTALIA
AGALLAYLKTTQKQSLPHLTTLTLEQSEDYLQLDASTQKHLELFENIH-GGGEHCLLSIL
DKTACAMGSRLLKRWLGKPLKQHAIIQTRQQAIKEIIQDV----SLHQLIKQCADVERIV
SRIALKSARPRDLVSLLQTLTLLPAIHDELQENKSLLINEIKKEISPLPLLQQLLETAII
DNPPMLIRDGGVIAPGFDEELDELRNLSSNAHETLVKLEQEEKNRTGLSTLKLGYNSVQG
FYIELSKAQAQNAPPHFHRKQTLKNVERYITPELKLFEDKVLSAQSKALAREKWLYDNLL
EEIQQYIPELSDLAKSLAQLDVLVTLAERAQSLNWNCPNLVPESGIMIQAGRHPVIEPLL
--QEFIANDLELKP-NQNMLLITGPNMGGKSTYMRQTALIVLLAHIGSFVPADKVTLGPL
DRIFTRIGASDDLSSGRSTFMVEMTETAQILRQATSQSLVLIDEIGRGTSTYDGMALAYA
SCAFLASTIKAYTLFSTHYLELTELPKEFSCIRNVHLQASIKTGQIVFLYRVEEGCANRS
YGLEVAELAGIPKEVLKLAHEHLNQIQDTQSIL---QII---TSPVLTELKKIDPDRLTA
KEALDLIYKLKHLECAE
>NP_417213.1_methyl-directed_mismatch_repair_protein_[Escherichia_coli_str._K-12_substr._MG1655]
--NFDAHTPMMQQYLRLKAQHPEILLFYRMGDFYELFYDDAKRASQLLDISLTKRGASAG
EPIPMAGIPYHAVENYLAKLVNQGESVAICEQIGDPATSKGPVERKVVRIVTPGTISDEA
LLQERQDNLLAAIWQ-DSKGFGYATLDISSGRFRLSEPADRETMAAELQRTNPAELLYAE
DFAE-----------GRRGLRRRPLWEFEIDTARQQLNLQFGTRDLVGFGVENAPRGLCA
AGCLLQYAKDTQRTTLPHIRSITMEREQDSIIMDAATRRNLEITQNLA-GGAENTLASVL
DCTVTPMGSRMLKRWLHMPVRDTRVLLERQQTIGAL-QD--FTAGLQPVLRQVGDLERIL
ARLALRTARPRDLARMRHAFQQLPELRAQLETVDSAPVQALREKMGEFAELRDLLERAII
DTPPVLVRDGGVIASGYNEELDEWRALADGATDYLERLEVRERERTGLDTLKVGFNAVHG
YYIQISRGQSHLAPINYMRRQTLKNAERYIIPELKEYEDKVLTSKGKALALEKQLYEELF
DLLLPHLEALQQSASALAELDVLVNLAERAYTLNYTCPTFIDKPGIRITEGRHPVVEQVL
--NEFIANPLNLSP-QRRMLIITGPNMGGKSTYMRQTALIALMAYIGSYVPAQKVEIGPI
DRIFTRVGAADDLASGRSTFMVEMTETANILHNATEYSLVLMDEIGRGTSTYDGLSLAWA
CAENLANKIKALTLFATHYFELTQLPEKMEGVANVHLDALEHGDTIAFMHSVQDGAASKS
YGLAVAALAGVPKEVIKRARQKLRELESISPNATQMSLLSVETSPAVEALENLDPDSLTP
RQALEWIYRLKSLV---
>WP_011635042.1_DNA_mismatch_repair_protein_MutS_[Nitrosomonas_eutropha]
MTDHSAHTPMMQQYLRIKTQHTDKLLFYRMGDFYELFYEDAEKAARLLDITLTHRGSSAG
EPIKMAGVPFHAADQYLAKLVKLGESIAICEQIGDPATSKGPVERQVVRIITPGTLTDAG
LLEERGNSIVLTLAL-HH--IGLAWLNLAAGDMRVLE-TSPDNLASELERLHPSEILLPE
SLAL-----------SFTAPKRLPDWQFDYEHAMQQLTRQFGTRDLNAFGCEELRAAIMA
AGALFEYVRLTQTQVLGHLQTLRVERPETYLRMDAATRRNLEITLTLR-GEEAPTLSSLL
DICATSMGSRLLRHWLHHPLRNRITLQQRLDAVSDLIPGI-LYAGIRERLKHIADIERIT
SRIALRTARPRDLSGLRDSLTALPEIIKLITTSTAIAIHRFVPAMEPDTTLTQLLVHALQ
PVPGAVIREGGVIADGYDAELDELRALQKNCGEFLLQLEARERERTGIPTLKVEYNRVHG
FYIEVTRIHGEKIPADYRRRQTLKNAERYSIPELQVFENKTLTAREQALAQEKKLYEQLL
EQLADFIIPLQEIARSVAELDVLCAFAERADLFGYTKPVFTDDPALDIEAGRHPVVENQI
---EYIANDIQLGAEGRQMLIITGPNMGGKSTYMRQTALIILLAHCGSFVPAGSARIGPI
DQIFTRIGAADDLAGGRSTFMVEMTEAASILRNATAQSLVLVDEIGRGTSTFDGLALAFA
IARHLLTQNQSYTLFATHYFELTRLAEEFPQAINVHVTAVEHKRRIVFLHRIEEGSASRS
YGLHVAALAGVPDKVIRNAGKILAQLEQEALSKPQQTLFETSAHPVLDYLEQLHPDELTP
REALEQLYLIKSMANRI
>NP_275145.1_DNA_mismatch_repair_protein_MutS_[Neisseria_meningitidis_MC58]
--SKSAVSPMMQQYLGIKAQHTDKLVFYRMGDFYEMFFDDAVEAAKLLDITLTTRGQVDG
EPVKMAGVPFHAAEQYLARLVKLGKSVAICEQVGEVGAGKGPVERKVVRIVTPGTLTDSA
LLEDKETNRIVAVSP-DKKYIGLAWASLQSGEFKTKL-TTVDKLDDELARLQAAEILLPD
S-KN-----------TASGVTRLNAWQFAADAGEKLLTEYFGCQDLRGFGLKEHAVAIGA
AGALLNYIRLTQNLMPQHLDGLSLETDSQYIGMDAATRRNLEITQTLS-GKKSPTLMSTL
DLCATHMGSRLLALWLHHPLRNRAHIRARQEAVAALE----QYKPLQCRLKSIADIERIA
ARIAVGNARPRDLAALRDSLFALSEI--ELSAECSSLLGTLKAVFPENLSTAEQLRQAIL
PEPSVWLKDGNVINHGFHPELDELRRIQNHGDEFLLDLEAKERERTGLSTLKVEFNRVHG
FYIELSKTQAEQAPADYQRRQTLKNAERFITPELKAFEDKVLTAQEQALALEKQLFDGVL
KNLQTALPQLQKAAKAAAALDVLSTFSALAKERNFVRPEFADYPVIHIENGRHPVVEQQV
---RFTANHTDLDH-KHRLMLLTGPNMGGKSTYMRQVALIVLLAHTGCFVPADAATIGPI
DQIFTRIGASDDLASNRSTFMVEMSETAYILHHATEQSLVLMDEVGRGTSTFDGLALAHA
VAEHLLQKNKSFSLFATHYFELTYLPEAHTAAVNMHLSALEQGQDIVFLHQIQPGPAGKS
YGIAVAKLAGLPVRALKSAQKHLNGLENQAAANPQLDIFSTHFEGILAALEKLDPDSLTP
REALSELYRLKDLCKSV
>WP_049098137.1_DNA_mismatch_repair_protein_MutS_[Burkholderia_cepacia]
ITAFSNHTPMMQQYLRIKADHPDTLVFYRMGDFYELFFEDAEKAARLLDLTLTQRGASAG
TPIKMAGVPHHAVEQYLAKLVKMGESVAICEQIGDPATSKGPVERKVVRVVTPGTLTDAA
LLSDKNDVYLLAMCT-GHNKVGLAWLNLASGALRLAE-IEPEQLAAALERIRPAEILTPD
G-AT-----------GAGASKRVPAWHFDIASGTQRLCDQLDVASLDGFGAHSLTSACGA
AGALLLYAAATQGQQLRHVRSLKVENETEYIGLDPATRRNLELTETLR-GTESPTLYSLL
DTCCTTMGSRLLRHWLHHPPRASVAAQSRQQAIGALLANA-SLDALRSALRQIADVERIT
GRLALLSARPRDLSSLRDTFAALPALRERISVPNADALTRVDAALAPPAECLDLLTSAIA
PEPAAMVRDGGVIARGYDAELDELRDISENCGQFLIDLEARERTRTGIANLRVEYNKVHG
FYIEVTRGQTDKVPDDYRRRQTLKNAERYITPELKTFEDKALSAQERALARERALYDAVL
QALLPFIPECQRVASALAELDLLAAFAERARALDWVAPTFTDEIGIEIEQGRHPVVEAQV
---EFIANDCRFGT-ERKLLLITGPNMGGKSTFMRQTALIALMAYVGSYVPARSACFGPI
DRIFTRIGAADDLAGGRSTFMVEMTEAAAILNDATPQSLVLMDEIGRGTSTFDGLALAWA
IARHLLAHNACYTLFATHYFELTQLPAEFPQAANVHLSAVEHGHGIVFLHAVNEGPANQS
YGLQVAQLAGVPAPVIRAARKHLAYLEQQSASQ-QLDLFSATPHPALEKLRDIDPDDLKP
REALDLLYELRTLVRSH
>WP_013177336.1_DNA_mismatch_repair_protein_MutS_[Truepera_radiovictrix]
MT----LPPLLAQYVELRERYPDYLVLFQVGDFYETFGEDAERLARAINITLTHKT--KD
FVTPMAGIPVRSADSYLEKLLAQNICVAIADQLESPADADGLVRRDVTQLITPGTVTDDK
LLR-PDATYLAAV--ATGEGYGLALLDLSTGEFRGTQLYSKAALFDELRRYRPAELLLAP
ELHAQESFREGCCER-------VTRGRFDESEAQGALAGHFG-------ALLDTAALLRA
AGAVLSYARHTQRGKLPQVTRFVRYDPSAYMQLGETALATLEVFRTALGGGR--TLLSIL
DATRTAPGRRLLQAWLRHPLLDRELIEARLGAVEAFVQDGVLRREVRKALFKMHDLERLA
SKLVTERANARDLCALARSLALVPELRRLLGG--ERALAALGERLRVPEGVCERVGAALV
DDPPLKITEGGLIRSGFDRELDGLRARAEDARAWIAALEAEERAATGIPTLKIGFNGVFG
YYLEVTRPYLERVPPSYRAVQTLKDRQRYVRDDLREREREILRFEAAAKGREYEVFGLLR
GELAAAADAVRDLGAALAELDVYSALAEVAAEGRFCRPTFSEG-ALEIRAGRHPVVERFH
-P--FIPNDLTMSP--ERLLILTGPNMSGKSTYLRQSALIALLAQIGSFVPAERAVLPLF
ERIYTRIGASDDIAGGRSTFMVEMSELATILQNATPKSLVLLDEIGRGTSTFDGLALAWA
AAEYLEARTGAYVLFATHYFELTALEGRLASARNLHVAAKEEAGGLTFYHQVLPGPASKA
YGLEVAKLAGVPAKVLARARALLEGLEATRND---------QAKGVVDALLAVDVSRLSP
LEALQLLYELQDRARGL
>YP_144590.1_DNA_mismatch_repair_protein_MutS_[Thermus_thermophilus_HB8]
MG----LPPLLQQYVELRDRYPDYLLLFQVGDFYECFGEDAERLARALGLVLTHKT--KD
FTTPMAGIPIRAFDAYAERLLKMGFRLAVADQVEPAEEAEGLVRREVTQLLTPGTLTQEA
LLP-REANYLAAI--ATGDGWGLAFLDVSTGEFKGTLLKSKSALYDELFRHRPAEVLLAP
ELRENEAFVAEFRKR-------LSEAPFEPQ--------------------EGPLALRRA
QGALLAYARATQGGAL-SVRPFRLYDPGAFVRLPEASLKALEVFEPLRG---QDTLFGVL
DETRTAPGRRLLQAWLRHPLLERGPLEARLDRVERFVREGALREGVRRLLFRLADLERLA
TRLELSRASPRDLAALRRSLEILPELKGLLG---EE-VG-----LPDLSGLLEELRAALV
EDPPLKVSEGGLIREGYDPDLDALRRAHAEGVAYFLDLEAREKERTGIPTLKVGYNAVFG
YYLEVTRPYYEKVPQEYRPVQTLKDRQRYTLPEMKERERELYRLEALIKRREEEVFLALR
ERARKEAEALREAARILAELDVYAALAEVAVRHGYTRPRF----RLRIRAGRHPVVERRT
A---FVPNDLEMAH---ELVLVTGPNMAGKSTFLRQTALIALLAQIGSFVPAEEAELPLF
DGIYTRIGASDDLAGGKSTFMVEMEEVALVLKEATERSLVLLDEVGRGTSSLDGVAIATA
LAEALHER-RCYTLFATHYFELTALA--LPRLKNLHVAAKEEEGGLVFYHQVLPGPASKS
YGVEVAEMAGLPKEVVERARALLSAMAARREG---------ALEEVLERLLALDPDRLTP
LEALRFLHELKALALGL
>WP_041658342.1_DNA_mismatch_repair_MutS_[Marinithermus_hydrothermalis]_Deino
MT----LPPLLQQYVELRDQYPEYLLLFQVGDFYECFGEDAERLARALGLVLTHKT--KD
FTTPMAGIPVRSADTYIERLLAQGVRVALADQVEDPQAAEGLVRREVTQLITPGTVTEEN
LLR-PDANYLAAL--ATGDGYGLALIDVSTGEFRGTHLYSRTALYDELVRYRPAEVLLAP
ELYEHPEFGEELRRR-------LAQARFDVEEARRTLTAHFG---------VDTPALLRA
AGAVLAYALETQQGRLAQVTRFLRYDPGAYMQLDGVALATLEVFEAQFGGGEERTLFGVL
NQTRTAPGRRLLREWLRHPLLDRNLIEARLEAVEAFVRDAVLRRAVRRALYKVHDLERLA
GRLASHRASARDLAALARSLRLVPALRAELEE--EDALLALAERLDGMAEVRERIEAALV
EDPPQKLTEGGLIKDGYDAELDRLRGAAEAGRAWIAALEAKERERTGIPTLKVGFNGVFG
YYLEVTRPYYAQVPEDYRAVQTLKDRQRYTRPDLREKEREILRAEEAARKREYAVFSELR
EALVPYAERVRDLAAALAELDVYAALAEVAAQYNYTRPRFSEDGVFRVRQGRHAVVERHG
----FIPNDLELSP--QRLVILTGPNMSGKSTYLRQNALIVLLAQIGSFVPAEEAVLPVV
DRIYTRIGAADDIAGGRSTFMVEMEELARILQGATERSLVLLDEVGRGTSTYDGLSLAWA
AAEYLHDTVRAYTLFATHYFELTALPQRLPAARNFHVAAKEEAGGLVFYHQVLPGPASKS
YGLEVARLAGVPPEVVTRAQQLLAGLEARGGD---------AAAEVVEALLSVDLSRLSP
LEALMLLHRIQERLRGV
>WP_075836665.1_DNA_mismatch_repair_MutS_[Deinococcus_marmoris]_Deino
MR--GALPPMLEQYVKMRDQLPHAILLFQVGDFYETFGEDAERTARLLRIALTHKS--RE
FSTPMAGIPLRALDNNVERLLAAGVCVAVADQVEEP--GSGLVERKVTQLLTPGTVTEER
HLS-ADENYLAAV--ATGDGYALALLDVSTGEFRCAAFHTRSALYDELSRWRAREVLLAP
ELSGNPALLSDFQTR-------LSPANFEEAGCCDELKAVLS-------GSLTSAALRRA
CGAVLGYARVTQQGEL-MVRRAVRFEPGAHMRLPEAAVRALELFQA---GGV--TLMDVL
SQTRTAGGRRRLRAWLRAPLLDELSIRARLDSVENLTRAADLRNGVRSLLYRAHDLERLS
ARVATRRATPREVASLARTLELLPEAVRLLDD----LLGGVRARLAGLPEVVTRIRAALV
DDPPIRAGDGGLIRDGFHGGLDELRNGAVGHRAWLAELEISERARTGIGNLKVGFNNVFG
YFLEVTGPHLSKVPSDYRQIATLKDRARFTRPDLREREREIARLEAAAGRLELEVFTELR
DGLTAHAEALSEAAGALAELDVLAALAEIAVDCGWTRPQTADGGGARLIQARHPVVEQAT
----FVPNDATLGA--RTTLLLTGPNMAGKSTYLRTVAICALLHQIGSFVPADGADLPVY
DAIHTRIGASDDLAGGRSTFMVEMSELAAILHGVTARSLVILDEVGRGTSTLDGLAIAQA
ALEHLHAT-GAHTLFATHYFELTRLEGEHPGLINLHVAAEEDTGGLTFYHQVIPGAARQS
YGVEVARLAGLPAPVTARAARLLTALNTGSDD---------G--RLTRELAALDLGRLTP
MQALELLNSWQREVVGA
>WP_023438198.1_DNA_mismatch_repair_MutS_[Clostridium_tetani]_Firmicutes
M----KLTPMMQQYLEVKEKCKDCILFFRLGDFYEMFFEDAETASKELELVLTGRDCGS-
KRAPMCGIPYHSASSYINRLVSKGYKIAICEQLEDPSAAKGIVKRDIVKIVTPGTYSDSN
FLNETKNNYIMSLYI-EDKSMAMCFCDISTGDFFATSHSSI--ILDEISKFDPSELLLNK
DI--DKNILKEIKNRFTISITNLEK---DYFKDYNLLEGQFSDFSKEEYSLVLIKCG---
-NGLLKYILETQKMSLGHIDCFKNYNIVDYLSMDINSRRNLEITETIRDKSRKGSLLWVL
DKCSTAMGARLIRNWVEQPLINKEKIDKRLNSVEELVLNISLHEDLKDALKDIYDIQRIV
GKISSKNVNAKELLSLKNSIEKLPYIKDILSKLEADLFKDMLSNLDELKDIYELLENSIM
DNPPITIKDGNLIKNGFNKEIDELRMAKSHGKEWIANLESSEREFTGIKSLKVGYNKVFG
YFIEVTKSNISSVPERYVRKQTLSNCERYITPELKEMEDKILGAEEKLISLEYEVFVSIR
NSIEKDIDRMKISANIIAILDCLSSLSTVALENNYSKPKILEGNDIIIKDGRHPVVEKMI
PTGSFVANDTTMDTEDNQMLLITGPNMAGKSTYMRQVALITIMAQIGSFVPAKEASISLC
DKIFTRIGASDDLSAGKSTFMVEMWEVSNILKNATSKSLIILDEVGRGTSTFDGLSIAWA
VIEYICKNLRSKTLFATHYHELIQLENKIKGVKNYSVSVKEMDKDIVFLRKIIEGGADQS
YGIEVAKLAGLPEDIIIRAKEILESIEQNKDNKFQISFTQ-EEENLIKEISSIDILNLNP
MEGFNKLFDLINKAKSI
>WP_000196032.1_DNA_mismatch_repair_MutS_[Bacillus_cereus]_Firmicutes
M---TQYTPMIQQYLKVKADYQDAFLFFRLGDFYEMFFEDAVKAAHELEITLTSRDGGSS
ERIPMCGVPYHAAKNYIEQLVEKGYKVAVCEQVEDPKTAKGVVRREVVQLITPGTMMEGR
TIDEKENNFLAALTHFEDGSYALACNDLTTGQNTVTLLTSVEDILLEVYATGSKEIVVDS
SFSK--KLTETLKMTIPEGLE------------------HLVKNVSQ-------AKLIKA
VGRLFNYVIRTQKRSLDHLQPVEIYYTNQFMKIDVHSKRNLELTETLRTKEKTGSLLWLL
DKTKTAMGGRMLKQWMERPLIQKERIEERLEMVETFVNDYFLREDLKEKLKEVYDLERLA
GKVAFGNVNARDLLQLRRSLLQVPAILEAISLLDNAYAARLIQGADPCESLTELLGRSIQ
ENPPLSIKDGDIIKDGYNDKLDQYRYVSKNGKTWIAELEKRERDITGIKSLKIGYNRIFG
YYIEVTKANLAALPERYERKQTLANAERFITDELKEKETLILEAEEKIVQLEYDLFTALR
EEVKVFIPKLQHLAKVISELDVLQSFATVSEEEQFVKPVLTTKREIFIKDGRHPVVEKVL
NGKLYVPNDC-IMPEKMDVFLITGPNMSGKSTYMRQLALVTVMSQIGCFVPATEAVLPVF
DQIFTRIGAADDLISGQSTFMVEMLEAKNAIANASERSLILFDEIGRGTSTYDGMALAQA
IIEHIHDQIGAKTLFSTHYHELTVLEESLDQLKNVHVSAIEENGKVVFLHKIQDGAADKS
YGIHVAQLAELPDSLIARAKEVLAQLEGQEEIVSQLSFFGTKETAVLTQIKKIDLLDMTP
LEAMNELYRLQKKLKKG
>CBK80544.1_DNA_mismatch_repair_MutS_[Coprococcus_catus_GD/7]_Firmicutes
M-A--ALTPMMQQYMAIKEQYKDCILFYRLGDFYEMFYDDALTASRELEITLTGKNCGE-
ERAPMCGVPYHAVDVYLNKLVAKGYKVAICEQAEDPKQAKGIVKREVIRIVTPGTNLSQQ
ALDEGRNNYLMCLVY-DNNQFGLAITDISTGDFYTTEVATLKELYDEIHRFSPSEIICND
SFYMSGASLDDFKDRLHVSVSTLDTWYMDEAVSVQKIKEHFKVASLDGLGLTDFPSGTLA
VGALLLYLYETQKNTLDNLTKITPYRSGGYMIIDSATNRNLELIETLREKQKKGSLLWVL
DKTKTAMGARLMRNWIEQPLIEKKKITARQDAVEELYNDMITREEIREYLNAVYDLERLV
TRISYRTANPRDLIAFKTSLGMIPPVKQLLSQAKSAELKEIDERMDCLEDIYDLIEKSIQ
DEPPIMIREGGMIKEGYNEDVDKFRLSRTEGKTWLAELEAREKEKTGIKNLRVRYNKVFG
YYLEVTNSYKELVPEDWTRKQTLANAERYITPELKELEDMILGAEDKLAALEYDLYCEVR
DSIGEQVVRIQETAKAIAHLDVLASLACVAQSNDYVRPSINTKGVIDIQGGRHPVVEKMN
NNQMFIDNDTYLDNKNHRISIITGPNMAGKSTYMRQSALIVLMAQIGSFVPAKSANIGIV
DRIFTRVGASDDLASGQSTFMVEMTEVANILRNATSRSLLILDEIGRGTSTFDGLSIAWA
VVEHISPKLGAKTLFATHYHELTELEGKLDSVNNYCIAVREQGDDIIFLRKIIRGGADKS
YGIQVARLAGVPDSVIDRAKEIASWLEETDVTDKQMSLFDIADHPVLKELAELDVSNMTP
IQALNTLYELQKRLKET
>WP_072714310.1_DNA_mismatch_repair_MutS_[Rhodothermus_profundi]_Bacteroidetes
MGRPTGQTPLMRQYYKIKARYPNAILLFRMGDFYETFDEDAHIVSRVLGIMLTKRANGQA
AEVPLAGFPHHALDNYLPRLVRAGYRVAICEQLEDPKYARKVVKRDVVEVVTPGVSFHEH
LLEPKRPNYLAAVVWSERDRIGFAFLDASTGEFSVTEA-PAHRLEELLQTIQPAEVLVDK
RQRE------------SFVVTPQEDWVFSFDYAYEVLLRHFKTHSLKGFGVEELRLGLRA
AGAALHYLGETQKGRLPHVRRLTRYATDEYMVLDPQTKRNLELVASLQDGTQEGSLVQIL
DETLTPMGGRLLRRWLLRPLKNVRQIEKRLEAVEALVHDRRLREQLREELRQVGDLERLA
ARVCTGRATPRDLMHLRLTLEQIPPIKQALREVSCHTLRRLAEQLTLCTQVVERIRQALV
DDPPASLSDGGVIRDGFNPELDELREIARSGKDFIARLQQKEIERTGIPSLKVGFNKVFG
YYIEVTNTHRDKVPSHYIRKQTLVNAERYITPELKEYEEKILSAEEKITSLEAELFNRLR
LEVAEATAELQLNASLLAMLDVFCSLAEVADRYDYTRPELHEGTELLIEEGRHPVVERTL
PPGEFIPNDIYLDTHSQQILIITGPNMAGKSVVLRQTGLIVLLAQIGSFVPARRARIGIV
DRIFTRVGASDNLAAGESTFLVEMNETANILNNATPRSLILLDEVGRGTSTFDGLSIAWA
LVEYLHPSVAARTLFATHYHELNELAERFPRVKNYRVQVEEHEGKIIFLHKLVPGGADHS
YGIEVARMAGLPEPVVARAREILRHLEAQHLVVFQLSLFAQVAETLKERLRRIDPNRMTP
IEALLLLDELKRLVERH
>WP_013454421.1_DNA_mismatch_repair_MutS_[Marivirga_tractuosa]_Bacteroidetes
MAQEAKETPLMKQYNQIKSKYPGALLLFRVGDFYETFGEDAVKASKVLNIILTKRANGSA
SHIELAGFPHHAMDNYLPKLVRAGHRVAICDQLEDPKSVKGIVKRGVTELVTPGVSFDDN
VLETGRNNYLASIH-FSKNTLGVAFLDISTGEFMTASGN-ASYIDKLLQGFQPSEIIYSK
SAREFSD---DY------NVHHLEDWIYAFDFAYEKLTKQFKTNSLKGFGIENLEEGIIA
AGAILHYLEETEHKKIEHIASISRIEEEKYVWMDKFTIRNLELVYPQQEGGI--PLIQIL
DKTLTPMGSRQIKKWMVLPVKDKAVIEERLQIVEAFHSNQDLTEQLSASLKSMGDVERLI
SKVAVGRVNPRELNQLKKALGLMVPLKKALEESEEQALKKLSNQINLCEYLYELIDSQLM
EDAPLHTNQGNLIREGVDPELDDLKKIAFSGKDYLLQLQKREMEKTGITSLKVAYNKVFG
YYLEVTNSHKDKVPQEWIRKQTLVNAERYITEELKEYEEKILGAEDKMVVIEQRIFQSLL
QNAMDFVSPIQQNAKIIAQVDCLLSFAEIARANDYVKPQISETTALDIKLGRHPVIEQQL
PHGEYIPNDVFLDNESQQIMIITGPNMAGKSALLRQTALIVLMAQMGCYVPAKSAEIGLV
DKVFTRVGASDNLSKGESTFMVEMTETASILNNLSDRSLVLMDEIGRGTSTYDGVSIAWS
IVEFLHPKSKAKTLFATHYHELNQLAHDFPRIKNYNVSVKEIDGEIIFLRKLKKGGSEHS
FGIHVAHLAGMPNPVVLRANEIMHHLEKDKIR-YQLNMFEAVLSEIKDLLDKLDINSMSP
VEALLKLNELKSKLN--
>CCB92281.1_DNA_mismatch_repair_mutS_[Waddlia_chondrophila_2032/99]_Chlamydiae
M-SEAKITPMMAQWHACKKKAGTALLFFRMGDFYEAFYDDAIVLAKELELTLTTR-----
QEIPMAGVPHHTCDTYIDRLVAKGFRIAVAEQTSDPKTSKGLVERDVTRIVTPGTLVNSS
LLSENANNYFASVTQ-VGSVLGLAFLDLTTADFRVVEFESEQELQGELYRLQPSELLTSK
KFSDHALLIADLQHSLNLLINTEDDWRFEHQITTEFLISHLKVHTLDGFGLKGMAAGINA
SGALLHYLRDTLNLSIDHINTISTYSTNEYMTLDRMTQTNLELTRSLQDGTRKHTLLSIL
DQTCTPMGGRLILQWLKRPLLCMKTIQARQDAVQSFIERDWTHDQLKASLEDVRDIERLM
MKVSANYASPKDIAALRHSIEPLGKIKSLLREAASSLIQTHEKQLNPLPELISLIANALV
DEPPQKLSDGNIFRKGFHQELDEIREISANSKSWLNNYQNKLREELDIKNLKVGFNRMFG
YYIEVSKGQAGKVPESFERRQTLVNAERFITKDLKEYEQKVLTAEEKISSIEQELFQQLR
TEVTRYADIVIKTAQSLAIIDCLQALAEAARLHGYQRPEIDQSQRLEITEGRHPVIEAVN
MNEKFVPNDTLLDDENNRLLLITGPNMAGKSTYIRQVALITIMAQIGSFVPAKTAHIGLV
DKVFTRIGASDDLSRGQSTFMVEMTETANILNNATDRSLVILDEIGRGTSTYDGISIAWS
VAEFLLEGSTARTLFATHYCELTKLEEKIPGAVNYNVAVHESEDSIIFLRKIVKGGTDKS
YGIHVARLAGLPLPVIERAKEILIHLEENANRKYQLTFFGA-------------------
-----------------
>WP_044045044.1_DNA_mismatch_repair_MutS_[Candidatus_Protochlamydia_amoebophila]_Chlamydiae
MSDESKISPMMMQWHACKKMAGDAILFFRMGDFYEAFYEDAHLLSKELELTLTKR-----
QEIPMSGIPFHTSEGYIDKLVAKGFRVAIAEQIEDPKKTKGLVKREVVRVVSPGTVINSS
LLSDKNNNFFAALVK-VGQIFGLAFLDLTTGEYWVSEFTQERELLNELYRLHPAEFLTSE
KFKEHASLFEEMQQTYSFLVNTLEDWQFEHQQAHDFLINHFKVQRLDGFGLSGMVAAINA
AGALLNYLQETLCLPIQHIQSIRCYSSSQFMMLDRMTQRNLELTHSLQDGSRRHTLLGVI
DQTQTPMGARLMHHWVKQPLLKVSEIHQRQNGIQALLNHEHIVDQLQNLFLQIKDIERLM
MKVSACYATPRDLIALHFSFKPIAFIKSLLLNIPSEWINEHAQKLDPLSKMNALISNAIV
EEPPLRLGEGKTFRQGFHRELDELREISHDSKAWMARYQTQIREETGIKTLKVGFNKMFG
YFIEVSRGQIDKMPDHFIRRQTLVNAERYITPELKEYESKVLTAEERINSIESELFHQLR
LEVASYTKNVLEVAQALAKIDCLISLTNVAKKYCYTCPVIDDSSILVIEEGRHPVIETVC
RHEKFIPNDTYLDDQANRLLLITGPNMAGKSTYLRQVALIVILAQIGSFVPAAKAHIGII
DKVFTRIGASDDLSRGQSTFMVEMTETANILNNATSQSLVILDEIGRGTSTYDGISIAWS
VAEYLLEKRMAKTLFATHYWELTKLEEKVPGAVNYNVAVHEADDHITFLRKIIKGGTDKS
YGIHVARLAGLPQAVLNRSKEILEHLEENANRKFQLNLFQS-------------------
-----------------
>WP_013925327.1_DNA_mismatch_repair_MutS_[Parachlamydia_acanthamoebae]_Chlamydiae
LAQDQKVSPMMVQWQTCKEQAGSAILLFRMGDFYEAFYEDAALLAKEADLTLTRR-----
QGIPMSGVPHHSSEAYIDKLVSKGYRVAIAEQVESAKETKGLVKREIVRVVTPGTVITSS
LLAENTNNFFASIIQ-VGALYGLAFLDLTTSEFRVIEFEHEQELLNEVCRLNPAEFLTSQ
KFANHPLFFEEIRKNNQVLVNTHDDWHFEHQVTYNFLIQHFKVHSLDGFGLKGMVPGVHA
AGALLQYLQSELSLPIEHITDIQPYTTSQYLSLDRMTLRHLELIDPLNHGSRKNTLLGVL
DHSNTPMGARLLRQWIKQPLLSIPEIHQRQEAVQAFYDTPSLMQRIGAVLEQVRDLERLM
MRISSGYATPRDLVALRFSMEPLPEIKTLLLTLASALLATEAQRIDFLPEMTRLIANALV
DDPPVKITEGKIFRDGYHPELDELREISRDSKSWIARYQTQIRDETGLKSLKVGFNRMFG
YYIEVSKGQAEKMPDSFQRRQTLVNAERFITPELKNYEAKVLNAEERISAIENELFQTLR
QQIGQFSKQVLTTAQALARIDCLRSLGEAARTNQYIRPLVDDSAHLKIVDGRHPVIEAAH
AGEKFIPNDTLLDGSDNRLLLITGPNMAGKSTYIRQVALITIMAQMGSFIPAKEAHVGLI
DKVFTRIGASDDLSRGQSTFMVEMVETANILHNATSRSLVILDEIGRGTSTYDGISIAWS
VAEHLLEGKMAKTLFATHYWELTKLEEKIPGAVNYNVAVQENADNIIFLRKIIKGGTDKS
YGIHVGRLAGLPPSVITRAKEILVHLEENANQKFQLTFFG--------------------
-----------------
>WP_014935096.1_DNA_mismatch_repair_MutS_[Brachyspira_pilosicoli]_Spirochaetes
MQKEEKLTPMMRQYKEIKNKYSDSILLFRMGDFYEVFFEDAKIVSELLGLTLTKR-----
ANVPMAGVPYHAIDNYLSKLVKSGKKIAICDQMEDPKTAKGIVKRDVTQVITPGTIAENK
YLESKSNNYLASIIVKSENNVAIAICDISTGELYVTEFEFLDEICEEIIRFSPKEIMTVE
SVKESKIIKEIQNRFSNIFFSTTPNYTAEYSYAYKLLTNHFKTISLKSFGIEDKHLIVSL
LGSLIYYLQELSKTSLEHISNIKLYNRKDSMTLDYATISSLEILETIRNDNNKMTLFDTI
DKTKTSMGARYLKRIIVEPLLDIDEINKRLNNVEYFYKNQKFMYRIMDMLSDVGDIERLA
SKLALGRINPKELVSLKRFLFSSLQIITELVLNNVNF------EIGDIKIITDLIERAIL
EDPKIVLNEGDIIKDDYDEKLKKYNEARREGRTWISELENEYKSITSINNLKIRYNNVIG
YYIEITKSNISLVPKDFIKRQTLVGSERYTTSKLMEYEKTINEANEKSYALEYDIFIEVR
NKVNEYLTSILKMAKIISVIDVYASLACLAAEENYTKPIITDDGIIDIKEGRHPVVEANL
KNESFIANDTYLDNKNEHLLIITGPNMSGKSTYLRQTALIVLLAQIGSFVPAKSAKISIV
DRIFTRVGASDNIAKGESTFLVEMNETAYILNHCTDRSLVIMDEIGRGTSTYDGLSIAWA
IVEYLVENKKSKTLFATHYHELTMLED--EGVKNYKVLVEEYKDEIIFMKKVIEGAAESS
YGIYAAKIAGAPHKVIQRASEILKKLENEAGIQSNVNLVD-EKEKIVKEIKDLNINDITP
IEALNLINKWKRDLNN-
>WP_028973525.1_DNA_mismatch_repair_MutS_[Spirochaeta_cellobiosiphila]_Spirochaetes
---MSETTPMMKQYQDIKKKNKDSILFFRLGDFYEMFRDDAVEVSSLLNLTLTKR-----
HNIPMCGIPYHAAEGYIGRLLKYGKKIAICEQVSMPTDGKGIAKREIVEVITPGTITNEN
YLNQKENNYIVVIGYST--SLSLAFADLSTGEFQSTSF-GLEVLRKELQRINPSEVIVQD
NINEFPGINALLSSRPNLVINRYPDWQFDKESCYKTLIEHFSIINLKAFNLNESSPEVIS
AGVLISYLEDTSKSHLRHIRTLKTYSHHQFLVMDDSTQRNLELIRNLTTGDQAFTLLKVL
DQTKTAMGGRLLKKWILSPLIDQSEIEKRHDNVQYFYQHQLLLSKIRDQLSKIQDIERLT
TRVAMDKAHGKDLLALSNSLINIRSCEPTLEEYNDEA-------VKKIDSLGALLSNSIH
PEPSILTTEGRLIKEGYSSEVDELRQLQNNAKVVLNNYLSEQKLESGITGLKLKYNKILG
YFFEVTNSNLQAVPEHFERRQQLVNAERYVTSRLKELENNIHNAGERLIELEKKLFYEIR
EKCKDCIDILQQISQSIGEVDYFQSMAYIATRRGYIRPEITNSRTLNIDGGRHPVVEEAL
PSNEFIPNGISLDPDKKSFAMITGPNMAGKSTFLRQIALISIMAQIGSFVPASKAQIGII
DKIFCRVGASDNLAKGESTFLVEMSETAHILRNSTNHSLIIMDEVGRGTSTNDGLSIAWA
ICEYIIDKIDAKSLFATHYHELTLLKSKK--IQNLSMDVKETGEDIVFLKKIKKGPAGNS
YGIHVAKLAGIPLEVVYRATQILNEIGDTDSKIIQSGLF--SPEELIKELAGMNLNNMTP
IQALNLLHRWKNEHN--
>WP_083048296.1_DNA_mismatch_repair_MutS_[Marispirochaeta_aestuarii]_Spirochaetes
---MSDTTPMMRQYRRIKQENRDAILFFRLGDFYEMFEQDAREVSGILNITLTKR-----
HNIPMCGIPYHAASAYIGRLLKAGKKIAVCEQTALPPKGKGIAEREVVEIITPGTVLEED
YLDNRRNNYLFSFGIGS--TACFAYLDLSTGDFKATSV-FHEYLSLELNRLDPKEVLLQE
SLYDDQVLRQIIGDRKSMVINRIPDWHFDQTDAFQRLCRQFGTANLKGFGIDQDDPLVMT
TAAVLEYVGETSKTLLDHIRSMERYTDETYVGLDTATQRNLELVRNLNDGSEQYTLLEVL
DYSRTSLGARRIRSRLLHPLRNMEQINSRLDALEALYRNQILLGSIRDELGGVLDLQRLA
TRVALQKAHAKDLLSIRNTLSSARRIPGLLQG--KEALPALSPEEMTLDRLTELLSESLH
EDPSILLTEGRLIAPGYHKELDRLRNARRDRKRVLDEYLERERASSGIANLRIKYNKIIG
YFFEITKSNLKAVPEHFIRRQSLVGSERFTTDELIHIETEVNSAAERAIELEREVFLELR
EKVRTSLDELYACAEYLAEMDALASFAYAATVHGFIRPQVGGSGGIIIEEGRHPVVEKHL
PPGDFIPNSLRLGGEDPPFALITGPNMAGKSTVLRQTALIVLMAQIGSFVPAARAEIGLV
DRIFCRVGASDNLARGESTFLVEMNETANILRYMSNSSLVIMDEVGRGTSTNDGLSIAWA
VSEYILKKV--NTLFATHYHELTSIEN--PGLRNLHMEVLEKEGEIIFLKRLKEGAAAGS
YGIHVARLAGIPDQVIRRAAEILGGLDDGAQLTIQHDLFG-ADDMVIQEIKNLKIDSTTP
LEALNFLARLQKTLK--
>SJZ46493.1_DNA_mismatch_repair_MutS_[Treponema_porcinum]_Spirochaetes
M----TLTPVMQQYMRIKSEHKNEVLFFRLGDFYEMFMEDAVEVSRLLNLTLTHKG----
-TAPMCGIPYHASKVYISRLLRLGKKIVICEQVGDPK-AKGLTERKVVETITPGTAVESE
YLEGNSNNYLAAL--FRGKT-GFAFIDVTTSSFCATSWNMTEQFPKELGRCSPKEMLLPQ
SLKNNGTVQSALEEYPGMSVSYYPDWDFNAELGYKKLCAQFKTASLQPFGLTETSCEVPA
AGFLLDYLEKTTNSPVPHVSGIKTYHDSQYLIIDDSSRRNLEIVENLRDSSNQFTLLECV
NYAETAMGNRMIRQWLLYPLTDKGKIEARQNHVSLFVDNRTLMEHVRKNLASVLDVERLA
GRIAMDRAHAKDLQALRSSLVAWLTVREELSEYDAE--------IDAAVEIIDLIQNAIM
DEPSTALTEGGIIRTGWSEELDHWRDVHDNFDKILSEYEAEERERTGISTLRIKYTNAFG
YFIEVSKGKLSSVPENFIMRRALVNGDRYTTARLQELEHELNEAGTRILELERDLFLEVR
TKLHDYVPYLMQTAAEIACTDAACSFAQAACIHGWVRPVITEDRRFYVTAARHPVVENHL
PKGEFVPNDLCISADDPSFGLITGPNMAGKSTYLRQNALISLLAQIGSFVPAKTAEIGIA
DRIFCRVGASDNLARGESTFLVEMTETANILRSATDRSLVIMDEVGRGTSTEDGLSIAWA
VSEYLLNTVRCRTLFATHYHELTRIEH--PNMELLCMDVAEQGGKITFLRKIKTGASENS
YGIHVARLAGIPQAVIDRANVILEHIQSVAENKEEKTVLQNSDEEIIDEILSADTDNMTP
ISALQLVARWKKALSGR
>WP_047755350.1_DNA_mismatch_repair_MutS_[Kosmotoga_pacifica]_Thermotogae
MRSARELTPMMKQYLEIKENYKDCILLFRLGDFYEAFFEDARKVSEALQIVLTSRNGN--
---PMAGVPHHAVDQYVKKLLDAGYKVAICEQVEDPATAKGLVKREVTRVLTPGTLMEDD
LLPSETNNYISILGEYKGR-LALAISDISTGE-VGTSTVMLEDAKDLLEKFRPSQLILQE
SLVEKDYLTSGM---SNLFVEVFENWNFAHSSSVEYVKRFYGLASLDVLEL---ETEVTV
LGALFKYLEITQFKTFKHLSLPVKLQAPEYMLLDAATIENLSLLP----SEKRGSLFETL
KETATAMGARLLKKWILTPLTTRPEIEKRLDYVEAFVQDRLLHEEFREFLRRVFDIERIA
ARLSSGKAVPRDLQSLRSTLQILPYIKELFE---NSVFLQIAEEIPDFSYERNLLETALE
DEPSASPGDGNVIRAGYNREFDELRELLYSSKEKLQEFEQKEKSRTGINSLKVKYNKVFG
YFIEVPKTQLAKIPDDYIRKQTLVNSERFITPELKGFEDKLLSASERIEVMERELFSEIC
QKLNDSADEFKRVAKILSAADVYQSFATVARKYGYTRPRFSEKRYLLLKNSRHPMVERYI
----FVPNSVVFDE--RIFYILTGPNMSGKSTFIRQVALCAIMAQIGSFVPAAEAVLPIY
DRVFTRIGARDDVAGGKSTFLVEMMETASILSKATEDSLVVLDEVGRGTSTFDGISIAWA
VSEFIYEAIGCHTVFATHFTELTELASMYKGIKNITVAVEETDKGIIFLHKVIEGVAERS
HGIEVAKLAGIPQVVLDRAKEILGVIVKSSALDKTVKVLTS------EEITKIRKNQLSL
FEG--------------
>WP_084384127.1_DNA_mismatch_repair_MutS_[Fervidobacterium_islandicum]_Thermotogae
----MKLTPMMRQYLDIKKKYQDSILLFRLGDFYEAFFDDALVVSKVLNIVLTKRQDA--
---PMAGIPYHALDNYLKRLVDSGYKVAICEQMEDPATAKGIVKREVTRVITPGTIIEDE
LL-TTSNNYMASVYETKSGEYTVL-ADSSTGDVVVKKFDNLEELFDFVETHEISQIICPE
SL--YPKIKSRI----KIFVDRLDDWYYTGT--IDALKQAYGLATIEHFEL---EAHYP-
LGATIKYLSYTLN-KPAKMKVPRILDESTYMILDSTTIENLSLVP----GERGKNLFDVL
NKTKTPMGARLLKWIILHPLKDKKAIERRHDMVSAFFEDSLLTNEIREYLDGVYDLERII
NRLQYDSAKPKDLISLKNTLEVIQPIREALE---NENLMTLVEQLPDLNIVKEKIQSTIN
DEIEGDLGEGKIIREGVSKELDEYRELLYHSSERLKEFEERERLRTGIQKLKVGFNNVFG
YYIEIPKGQTKNAPEDYTRLQTLVNAERYTNPKLKEFEQKILAAKERVEELEKLIFNNLC
EELKNYAQELRKTSETLAWIDIYTSFAYLARLYSYVRPILSNAEFEILQ-GRHPVVERFV
----FVPNDTYMDD--LRMYILTGPNMSGKSTYIRQIGLITLMSQIGSFVPASFAKLPIF
DRIFTRMGARDDISTGKSTFLTEMSEVALILNKATEKSLVLLDEVGRGTSTFDGISIAWA
ISEYIYNELKCKTVFATHFTELTELADMYPGIKNLTIQVKETADGVIFLHKVVEGVADRS
YGIEVAAIAGLPQSIVERAKEILDIIVEKSDIEKKVGILKE------GQMKKIKSKKNCP
RGTLMSFFALQKAEQRG
>WP_041082197.1_DNA_mismatch_repair_MutS_[Thermotoga_profunda]_Thermotogae
----MKLTPMMQQYMQIKSRYKDAILLFRLGDFYEAFFEDAQLVSKILDLVLTHRQGA--
---PMAGVPYHAVNVYLKKLVQAGYKVAICDQLEDPAVAKGLVKREVTRIVTPGTVLEDE
LLEQESNNYLVALCKYSR--YTIAGVDVSTGESFATSFDDFQATLDFLESIKVSQILCDL
SL--RDDLKQRF---NNIMIETLSDWHLSGTNVEKDIAEAFGVSTIDHFEL---ENLQT-
FGALVRYLRFTLMVNNVFLKPPKILRDQSYIFLDPSTIEHLGLLP----GVKGKNLFDVL
NFTKSPMGARLLKTWILQPLRDLKKIVERLDMVEALVNDQLLLSEIREYLSAVKDIQRIA
GRIRYGKASPKDLVALRCTLSVCPYIREVLL---NE-CFSHIAQIDCLEDLCEKLNQAIE
EDPSMIIGEGKVIRAGYDKELDELRELVYHSEELLKDFERKEKLRTNIPNLKVGYNTVFG
YFIEVTKSHLSKVPKDYVRKQTLVNAERFITEELKNFEEKILTAKEKLEKREKELYGKLC
SEILEKIESIMNLADFLASIDVLSSLAYAATRYGYTKPKFQPDGILYLKNSRHPVVEKLV
----FVPNDLFMDR--KSFVILTGPNMSGKSTFIRQVALIALMAQIGSFVPADEAILPVF
DRIFAKMGVRDDIESGKSTFLVEMNEVAKIIHQATKDSLVVLDEVGRGTSTFDGISIAWA
VSEYIHNQIGCKCIFATHFTELTELARLYEGVENKTVQVVEEKSGVVFLHKVIDGVADKS
YGIEVAAIAGLPKDIVQRAREVLDVIVTKSELEDKLRVVSS------EKLKRLKRKKVHP
DQS--------------
>WP_015152009.1_DNA_mismatch_repair_MutS_[Oscillatoria_acuminata]_Cyanobacteria
MSDRSRLSAMYRHYAEVKDQYPHSLLLYRVGDFFETFFQDAIVVARELELVLTSKQGGV-
GRVPMTGVPHHALERYAMQLVEKGYSVAVCDQVEDAAEAKGLVRREVTRVITPGTLLEDG
MLKARTNNFLAAVVM-AGNQWGLAYTDISTGEFFTTQAEELDHLTQELMRLQPSEVLVPT
NAPDSQHLSEYLPSC-------RSQKSFTLVEARQRIFQYFKLRSLEGVGCENLPLAVRA
AGGLLEYLEATQKENRIPLQLVKSYTLADYLIVDAQTRRNLEITQTVRDGTFYGSLLWAI
DRTKTAMGGRALRRWILQPLLKIKGIRSRQDTVEELVQKTELREEIQTLLSEIYDIERLT
VRAGSGTANARDLLALADSLAKLPELSALAQQGNSPYLKPLQQV---LEALAGRVKRAIV
ESPPLHLSDGGLIRPNMYEELDEMRSLVEGDQQWLANLEVQERERTGISNLKVGYNKTFG
YYISILRSKSEQAPADYVRRQTLTNEERYITPELKERESRILTAQEDLNKLEYEIFVQLR
SQVGEYAAMIRNVAKAVAAIDVLCGFAEIAIDRGYCRPEMVENRELRITNGRHPVVEYSI
PAGLFVPNSTRLGN-APDLIILTGPNASGKSCYLRQVGLIQLLAQTGSFIPATSATLGIC
DRIFTRVGAVDDLATGQSTFMVEMNETANILNHASPKSLVLLDEIGRGTATFDGLSIAWS
VAEYLATEIRSRTIFATHYHEMNELASILFNVANYQVTVRELADEIVFLHQVQPGGADRS
YGIEAGRLAGLPSVVIQRAKEVMSQIEKHSKIA-------------LKGAKKEEVNSSET
TEQLDMFD---------
>WP_012410117.1_DNA_mismatch_repair_MutS_[Nostoc_punctiforme]_Cyanobacteria
MTDRSKLSQMYLHYVETKDKYPHAVLLYRVGDFFECYFQDAVKLAQELELVLTSKQAGQ-
GRVAMSGVPHHAWERYATLLVEKGYAVVICDQVEDASEAAGLVRREVTRILTPGTLLEEG
MLKSSRNNYLAAVVI-AANHWGLAYADISTGEFLTTQGSDLEHLTQELMRLQPSEVLVPT
NAPDSPHLPECLPPS-------RSQVPFSQGEARPRLLQKFKVRSLEGLGCDRFPLAVRA
AGGLLEYLEDTQKENPVPLQRLRTYTVTDYLIVDSQTRRNLEITQTVRDGTFHGSLLWSL
DRTSTAMGGRALRRWLLQPLLDIKGIRARQDTIQELMENTPLRQDLRQLLRQIYDLERLT
GRAGSGTANARDLVALADSLSRLPELSHLVTESHSPFLKALQKV---LEELAQKLHAHLV
ESPPILIKEGGLIRPSVNPLLDERKATVEADQQWIANLEVDERAKTGISTLKVGFNKTFG
YYISISRTKADQVPANYIRKQTLTNEERYITPDLKEREARILSARDDLNQLEYEIFTALR
EEVAQEAEVIRNLSRAVAAADVLCGLAELAVHQGYCRPEMLSGREINIVDGRHPVVEQSL
PAGFFVPNSTQLGQDNPDLIILTGPNASGKSCYLRQVGLIQLMAQIGSFVPARLAKLGIC
DRIFTRVGAVDDLATGQSTFMVEMNETANILNHATSRSLVLLDEIGRGTATFDGLSIAWA
VAEYIAVDIRARTIFATHYHELNELASIVPNVANYQVTVKELPDQIIFLHQVQPGGADKS
YGIEAGRLAGLPAVVIQRAKQVMGQIEKHSKIA--------------MGLQNLD------
-----------------
>WP_015143143.1_DNA_mismatch_repair_MutS_[Pleurocapsa_minor]_Cyanobacteria
-TDREKLSPMHQHYVEVKEQYPNALLLYRVGDFFECFFQDAVIISRELELVQTSKYGGEI
GRVAMTGVPHHALDRYARLLVEKGYAVAICDQVEDSAEAAAMVERQVTKLLTPGTLTDDG
MLHARRNNFLAAVVI-AGEHWGLAYADISTGEFFTTQSSSLTALNSELLRLQPSEILVPT
NAPDSDCLADCLPEC-------RSQTPFTLAEAKSRLIETFRIRSLEGLGCEHLPLAIRA
AGGLLEYIEDTQKANQVPLQPLRTYSIADYLILDYQTRRNLEITQTVRDNSFHGSLLWAL
DRTCTAMGGRALRRWLLQPLLDPKGIRARQDTIQELVENTSLRQDLRQLLRNIYDLERIT
GRVGSGTANARDLLALADSLVRLNDLAELASYSTSPYLKALQRV---LEQLGQKVIAHLV
ESPPLHLKEGGVIRDGVNPQLDEMRRLAKEDYEWITNLEATEKQRTGIYNLKVGYNKTFG
YYISLPRSKAEKAPDDYIRKQTLTNEERYITPELKERETRILTAKDDLNKLEYEIFADLR
SQVAQKAQEIRSIAKAVAAIDVLAGLAEVAVYQGYCRPEIEQGRQIEILDGRHPVVEQSL
PVGLFVPNSTQMGR-HPDLIILTGPNASGKSCYLRQVGLIQLMAQMGSFVPAKSAKLGIC
DRIFTRVGAVDDLATGQSTFMVEMNETANILNHATPKSLVLLDEIGRGTATFDGLSIAWA
VAEYLATEIQAKTIFATHYHELNELASLISNVANYQVTVKEMPNEIIFLHQVRPGGADKS
YGIEAGRLAGLPASVIDRAKQVMRQIEKHSKIA-------------LQGIQK--------
-----------------
>WP_073607124.1_DNA_mismatch_repair_MutS_[Phormidium_tenue]_Cyanobacteria
--NWDDLTPMMRHYVEMKEQYPHALVLYRVGDFFETFFQDAIAIARELELVLTSKEAGAI
GRVPLAGIPHHALDRYCMLLVERGYAIAICDQVEDPAVAQGLVKREVTRVITPGTVIEEG
MLSASQNNFLASVVV-AGHHWGLAHADVSTGEFLTTQGEDLDQLCQELLRLQPAEVLFPV
DAPNSDQLPDCLPRQ-------RPQGPYSQSEARQRLLQRFRLRSLEGLGCDHLPLAVRA
AGGLLHYVEETQKTVQAPLQPLCTYTLSAYLVIDHQTRRNLEITQTARDGTYNGSLLWAL
DRTVTAMGGRTLRRWLLQPLLDVKGIQQRQSTIVELLQDGNLRQMLQHKLKQIYDLERLA
GRAGSGTANARDLVALADSFLRLPDLAALAEQAQSPYLKALQYV---LEQLGQTLRSHLV
ETPPLYLTEGHLIRDGVNAQLDDLRQQAVDDQKWIAELEPAERKRTGISTLKVGFNKAFG
YYISISRARADQAPDDYIRKQTLTNEERYITPELKERETRVFNIESEINALEYEIFNQLR
EKVGEQVELIRKVAAAVAAADVLCGLAEVAIFQGYCCPEMDESRAIAVTEGRHPVVEQLL
PAGFFVPNSNYMGT-AQDLIILTGPNASGKSCYLRQVGLIQLMAQMGSFVPAKTARLGVC
DRIFTRVGAVDDLASGQSTFMVEMNETANILNHATPRSLVLLDEIGRGTATFDGLSIAWA
VAEHLAVEIEARTIFATHYHELNELAALIPNVANYQVTVKEMPDQIIFLHQVQPGGADKS
YGIEAGRLAGLPTSVIQRARDVMREIERNSTIA-------------LGEVSKLSK-----
-----------------
>YP_002049133.1_DNA_mismatch_repair_[Paulinella_chromatophora]_(chromatophore)
-SSKDNLTPTLKHYVELKDIHPDKILLYRLGDFFECFFEDAITVARLLEITLTGKEGGGI
GRVPMAGVPHHSVIRYCMDLVRHGLSVALCDQVETTPSKGALLRREITRILTPGTIIEEG
ALSSRQNNWLVAIVI-EGEEWGLAIADVSTGEFRVTERIGIDQLSQELGKLEAAEVLW--
----GTEIPRWCPDD-------LTRTPFEIPQATASLLTTFQLASLDGLGLTNLKLATRA
AGGLINYLNATQTAARLLLDPPNVYFNGDQLILDTQTRRNLELTRTQRNGLFQGSFLWAI
DQTLTAMGGRCLRHWIEAPLMELSLIEERQQAIGEFVAQRPIRTALRKLLKSINDLERLA
GRASAGSASARDLVNLASSLKNLPTIGFILKDCTASLFLTLRKS---LANLATLIHETII
EYPPSTLTEGGLIKEKVDVVLDALRNQLNEQNAWLSEQEQIERKNSGNSNLRLQRHRNFG
YYLAVTRSKANSVPKHWIRRQTLANEERFVTPELKAREGKIFQIKNLIDQREYEVFDNLR
KRVGQQGQPIRAAARQVAIIDVIAGLAEIAANRGYCCPKLVKGRLLSIDSGRHPVVEELL
VEERFISNDVHLGD-GNDLIILTGPNASGKSCYLRQIGLLQLMAQMGSWIPAQAACISIT
DRIFTRVGAVDDLAAGQSTFMVEMNETANILNHATDQSLILLDEIGRGTATFDGLSIAWA
VAEHIAKHIRARSIFATHYHELNELANSINNVNNFQVLVQETGEELIFLHKVTAGGASRS
YGIEVARLAGVPARVVSRAREILK------------------------------------
-----------------
>onekpUCRNscaffold_2000217_Megaceros_tosanus_Chlorophyta
--DTELLTPMLKQYVDIKQQRPQSMLLSRVGDFFEAFFEDANRLSQACHVRLTAVDGGLG
QKVPMAGVPGHRIQIYLKMLLEKGISVVKLDQVADGDDKEGLMRREVTGVLTPGTVLDSS
MLDERKSNYLVSI--NEGGVWGLAYSDISTGEFLVTHAHGRRALVQEILRLHPAEIIYPA
NVLC-----------TQFCYAERPPSDFFPSLAKKKLLSCFGVHSLEGIGIQDLSYGLRA
AGGLLSYLQETHSSSI-PLCIPRPYTIGNYMQVDETVRSHLELIRTSRRGRIEGSLLWAV
DHTRTAMGGRLVHQWLSLPLLDYGDICSRHDAVEILASSHELRTQLRHKLSMICDLERLA
GRVAWKRSNARDLVTLGNSLQVLPSLCSLLHE--NKYLKSIGKT---VASVAGRIQAMLL
DEPSRSIGSGRLVRTGADKELDRLQKDVHNIDLLISSYEKQEQERTAISSLEVGYARPAG
RFISIRKSRVKEVPKEYERIQSLKYEERYVTAELLDYDRRRLVAASKVGEREEKLIAELR
EEIGKLLDPLRNISQGIAAVDVLANFADLAVKRNYCRPELEEGREITIVHGRHPVVETLL
PHGVFVPNSTYLGFEGADLIVVTGPNASGKSCYLRQIGLIQLLAQAGSFVPAERSRLLIA
DGLFTRVGSVDDLAAGESSFKLEMLETAHILTNATSRSLVLLDEVGRGTGAQEGEAMARA
IVEYLSQRIRARTVFSTHYHKLHALDSEYPNIANFHFHVAQCNGSVVISHALKPGYCLHS
YGITVGRLSGIPEWVCARAEEHL-------------------------------------
-----------------
>XP_001752327.1_predicted_[Physcomitrella_patens]_Chlorophyta
MPNLSFLSPMMRQYVETKRQRPKFLLLSRVGDFYEAFFEDAERLAHACNIRLSGVD----
-----------------------GGKVTAAD-------TKGIIDRQVTAVLTPGTLLDEA
MLEDSCSNFLVSI--DENGTWGLAYADISTGEFQATQGQGRSSLLHELQRLQPSEIIFPA
NVVC-----------SEICYSSRPTSEFFPAAAEKRLHASFGEESLKAFGVPRSSHAIRA
AGGLLGYIQETQSNEI-PLQSPSFYSTLDTMHMDDTLL------KTSRWDKAEGSLVWAL
DHSQTAMGSRLLRRWLLWPLIDHELICRRQDAVQVFFHNHEMRSEFRSKLAHVSDVERIA
ARIAWKRADSRDLLTLAQSIKCLPSLAELIE---NSYFVAASQI---AVQWANKVENMIA
EELGNGLQSGKLVKEGVDPTLDVLRQKVQENMIWLEMYEEQERLRIGIPSLEVGFNKNSG
HFISIRKNKLKEIPNDYQKLQSLKAEERFVTPELLNCESSLLAAEAKVFEREEELLRSLK
EELVSLLEPVREYSQTVAALDVLCTFAELAVNRDYCRPHMEKGREITIIEGRHPVVELSL
PDDSFVPNSVYLGFEEADLVLLTGPNASGKSCYLRQLGLIQLIAQSGSFVPAKFARLSIA
DGVYTRVGAVDDLAAGQSTFRIEMVESANILNRATAHSLVLLDEVGRGTSSQEGGVIARA
IIEYLSQIVRARTIFSTHYHDLHILDQDYPNVANYHFQATELNGEVIFDHAVMPGYAIKS
HAIAIGRSAGLPDWVCSRATELLALEEGLCASSKIPSSFDFQLDEVVLLLDEFQVGANLC
VEATHDLTAFQLKF---
>OAE22450.1_hypothetical_AXG93_3348s1080_[Marchantia_polymorpha_subsp._ruderalis]_Chlorophyta
MGDVSLLSPMMKQYVETKRQRPKFLLLSQVGDFYEAFFEDANRLAEACNIRLTAKEGGLK
RKIPMAGVPVQHIDKNLHTLLAKGIPVVRQEQVG--EEESGSIERQVTAVLTPGTLVDCA
MLEESYNNFLVAV--VESGTWGLAFSDISTGEFQATELQGKEAFVQELLRLQPAEILFPV
GRLQ-----------SQFCYSSRPQSDFSKAEAEKKLKSNYAAVSLESMGISGFPHAVRA
AGGLLGYVEETQTSDI-PLQKLKYFSATDSMHLSETVRKHLELTSTSRWGKAEGSFIWAV
DETRTAMGRRMLQKWLLWPLLQHKKIIERQDAVEIFVKNSEARKALRKELELLGDLERLT
GRVGWKRANARDMLTVAQSLQALPKLSRIVEELSNSYITAVLRI---AIEMADRVQGMLV
EESDA--SSGDLIKIGVDVALDELRKEVGRVHDSIAHYEQQEQQRTGISSLEVGYTKPHG
RFISIRKTRMKDLPKDYQNIQSLKTEERFTTPILLEYEKLRVETLKKAAEREDQLFMMIK
DEMAGLLKPVQEYSKSLAEIDVLCNFAEIAVNWNYCRPRIETGREVTILKGRHPVVERCL
PEGIFVANSTYLGYAEPDVMILTGPNASGKSCYLRQIGLIQILAQAGSFVPARECRLSIS
DGLYTRVGSVDDLAAGQSTFKVEMSESAAILEKATPRSLVLLDEVGRGTGSQEGEMIARA
IIEYLAQQVKARTVFSTHYHELHDLDLELPNVSNYHLEAVETSGDIIFDHTVRPGFALRS
YAVGVARASGMPEWICNRASELLAELAMPEGAEDNPALFDSDLSEVVRSADAISVEHASA
LEALKQPVQLEVSILDT
>onekpVIBOscaffold_2010560_Osmunda_javanica_Chlorophyta
--DISGLTPMLKQYVQTKLQRPKFLLLSRVGDFYEAFFEDAERLAEACNVCLTTVDGGLE
RKVPMAGVPYDKLNCHLQTLLSKGISVVKQDQVSDS--NNGLLERKVTAVLTPGTVVDET
MLVGCWNNHLVAV--DDSDTWGLAYSDILTGEFCATQDQGRQALAEEILRLQPSEVIFPE
NVIC-----------PELCYSCRPASDFYAIAAKKKLQQCVGIDAIERFGLERLPVAVRA
AGGLLGYVEETQSGEL-PLRKIQPYFIGDSMHMDESVRSCLELVRTARQRKTEGSLLWAM
DHTLTAMGRRMLRKWLLRPLLDHDEICDRLNAVEILVNDQELRSQVRSRLPLMNDLERLA
GGIAWNQGTARDLLALAQSIPLFSHLEKRFA---NPYFSALGND---VLELAQKIQTVLA
EEPGTGIEVGGIIKDSVDEGLDMLRGEIKESDLWIKDYEKQEQERSGISSLKVGNSNLVG
HFISLMKDKVKDLPSDYQGYETLNNEERFVTASLLGNDRRRHEAVMKARVREDELLMNLR
KEVLLLVEPIQRMGQAVASIDVLSTFAELGASRGYCKPQVEGSREITVMRGRHPVVEISL
PGRSFVANSTYMGYEEPDLLILTGPNSSGKSCYLRQIGLIQILAQAGSFVPAREARLGIA
DAIYTRVGAVDDLVAGQSTLKIEMMESAKILNQATSQSLVLLDEAGRGTDSQEGAAISRA
MIEFLSQHIRARIVYSTHYYHLHQLDREFPNIANYHFGAIESDGGIVFEHSVKPGFAIQS
YAVAVGRMAGLPEWVCSRAADLL--------------SFD--------------------
-----------------
>XP_005718037.1_unnamed_product_[Chondrus_crispus]_Rhodophyta
MTDPNLLSPMMHHYVQTKRDLDKLLLMYRVGDFFESFFEDAALLSAVCDLALTSKEAGLG
ARVPMAGLPHYAIDDKIKMLLHHRVTVAVVDQVQSAAEAAGL------------------
-----RSSYLATVVQKREGEFGFSYADVSTGEFRVTDGEGINTLQRVLATVVPAELLL--
-------------------VAITHRDPHDLATAEGILNSFYAVQNVESLGCRGRPLCIQA
AASLLSYTQQTLERPL-PLNPLKTFALDDVMLLDATCLQNMEVVRTARDGDRERTLQWAV
DRTVTVMGARCLRTWLLAPSTRLDVIQRRQNFVAAFLHDLRRRTLVQAELKKVGDIERLG
GKVGAGRASPRDLRWLCESILRVPAILKMTKE--NP-----------------KISLGLV
DPAPSMIRAVAIFRAGYSEDLDNLRKAMEEPERWITVLEEQEQKRSGIDSLRIKHIKNAG
YVLRIPRSVGERMDKRYECVQSTKAELRFRFEELKTRESLHNSDLSEILSLEALLFNELR
NKLAEHVPRLRVIARHIASIDVLAGFAQVAEELNYVMPQMKEERILHLDDARHPVVEQTL
PVDKFVPNSFQLGARSPDLMLLCGPNAAGKSCALRSVGLICILGQTGCFVPARSAKISIC
DRIFTRVGAVDDIARGQSTFQVEMAETASILAQLTSSSLVLLDEIGRGTSAVDGISIAWS
VSEHLTTEGRAKSIFVTHYHELNQLASLHPNIHSFRLEVAKL--EWIATHRIIPGASFES
HGLAVARRAGFPREVLERAEEIAKLLKAPSHALLRKALSESTETEMLQGVSMYQKDGYES
AKAQKAIVNLQPRLDVR
>XP_005705648.1_DNA_mismatch_repair_MutS_[Galdieria_sulphuraria]_Rhodophyta
--DYNKLSPMLRHYWDTKSEHPDYLLLYRVGDFYESFFDDAQILAETLEVTLTSKGGGLG
CKVPMSGIPQHSLDKYLSILLKKNVKVAVCDQTEPATMAQALVKRQVTRLLTPGTLTEDS
MLDAKKNNYLAAIAVSSSTKFAIAYVDTSTGEFQGLEGKNIDAFIRELIRISPSEVLMED
N---EQCITYQLPEL-------RPVHSFDSQLGKQQLLQRFHCNSIEVFGLKDSCLLLKA
CAAIFHYLQETIRIAPINLNFFRLHRADEFVHLDENTLRNLEVLETLREGNKKGSLLWSV
DRTVTCMGARLLRRWLLHPLRDGRILNARYEVIELLIQNCDILSGLVDTLKGFNDLERLA
CRIGSLRANEKDFYHLGESLKKIPRLLHILNRISSSIVVDLLAALSPIQVIVEEIDANIT
LSSPVSTFTGSFVQSGKNQQLEELEKEYKLHMQWMLEYERNERKRLGLHNLKVGYHKSLG
YYISISKRALSKVPNDYIRKQTLIGEERYTTTQLLERERSILYVRECLASKEREIFDNFR
NHLQQYAPSLQRIAEAVATLDVFCGLARMAMEREYCRPQLSSSSVLKIENGRHPVVEQMI
SPGSFVSNSIDLSHQSSRLVILTGPNSSGKSCYLRQIGTIQLLAQIGSFVPAQEAQLSIM
DAIFTRVGAVDDIGSGQSTFMVEMTETARILRQATKYSLVLLDEIGRGTTTLDGLSIAWS
VAEYLSSNIQCLSIFATHYHEMNELASVFPWVINLQVKVIEKDDQVIFLHKVIPGGANKS
YGIQVAGLSGLPDVVVERARTVWRTLEQVG---MQL-------NHVLTQLYQISNGN---
-----------------
>onekpIKWMscaffold_2025192_Gracilaria_lemaneiformi_Rhodophyta
QQQVSLLSPMMQHYVATKQQLSVLVLLYRVGDFFESFFEDAVQLASTCDIALTSKDAGLG
TRVPMAGVPHYAVDDKIRMLLEKNVTVAIVDQVQTAADPSGLVKRAVTRLITPGTACDDA
LLQSNASSYIASLIKQRHDAFGFSYADVSTGEFRVTDGTSFDELRRLLATLTPAEVLLAL
VSDE-----------SSTPVGISRRDLLSLVDAEHLLADLHHVDNVESLGCRARPFCTHA
AATLVQYIQQTAKSTM-PLNTLQVFSTSDVMLLDAACLKNLEVVETARDGIRERSLQWAL
DRTVTPMGARCLRSWLLAPSLDLKTIRKRQGIVLALLCDTEVRLTVQEVMRSLADLERLG
GRMCTGRATPREMRWLCESVLRVPSILSLIAE--NP-ARQILSHINHLLTVALEVKDALV
NPAPSAIQSGGIFCDGYNADLDRLRKAIREPESWISALEEQERQRTSVDALRIKHIKNMG
YVLRIPRSLGEKMDDGYDRVQSTKAELRFRCDELRRCERAHNSAFGEVLMLELRLFEDLR
KKIVDRVQQLREMGRQVAVIDVLAGFAQVTEERSYVQPEIASARLLELESARHPVVEQTL
PIGKYVPNSFSLGDSELDLMILCGPNAAGKSCALRSIGLISIMAQVGCFVPARSARLSIS
DRIFTRVGAVDDLARGQSTFQVEMAETACILSNVTASSLVLLDEIGRGTSTVDGVAIAWS
VAEYLAGNTKARTVFVTHYHELNHLSSIYNNIGSYHLHVVQENDGWISTYRVMEGASFES
LGLAIAERAGFPDEVMTRARYIAS----------------------L-------------
-----------------
>OLS32810.1_DNA_mismatch_repair_protein_MutS_[Candidatus_Heimdallarchaeota_archaeon_AB_125]
MKLKPKLTPMMQQWQDIKKEYSEYIIFFRAGDFYETFNEDAKIASKVLNITLTARTLG--
KKFPLAGVPYHAIDAYIAKMVENGYKIAMVEQLEDPKTAKKIVKRGVVQLISRGTITLPE
SLAMGHNNYLVAIYK-EGDLIGLSALDLSTGEFLVTDFEAKNLLEVELNRLNPSEIIVTQ
EFWELNIYFDQYKCS-------REDYFFDIEQSLQELRRLFDVLSLDGYGVNEFVPSIGA
AGATLRYIKETQMRESPNITKISQIVSKEHMVLDFSSIRNLELVENLRDRTEYGTLKQVL
DNCKTSGGSRLLTSWLLRPSLNLAVIQGRINATEELVSDSISREELRNILGRMNDIERLI
GRICLGRSKPRDIIALRNSLELIPDIKSVLSKFKTTLIKDIQKNIDPLPEVVKIIATGIE
DEVPASIKDGNVIREGYNEELDELRKIQRSGKSFLTSLEAREKVQTGIKNLKVRYNKVFG
YYIEIPKASASNAPQEYERKQTLVNAERFITPELKEYEEKILNAEEKILVLEEKLVDQIS
EEISQFAEAIQQDANYCAIIDVVGTFAQNAVYYDYSKPEITKESIVEIKNGRHPVVERLL
EQSSFIPNDTLLKNDSERILIITGPNMGGKSTLLRQVALIVLMAQIGSFVPASSATIGLT
DRIFTRIGAHDVLVENRSTFMVEMYECANILNNATEKSLVILDEVGRGTSTYDGVAIAWS
ITEYLHDHIGPRTLFATHYHELIELEERLSRIKNYHVSIKNVNGDIHFLYKVEEGGISES
FGIHVASLAGLPEDVITNANDRLSLLHEQEHKKTKVSIKDSAYKEILENVSKLELEDTTP
VEAFKILNELVEKSKKT
>OLS26191.1_DNA_mismatch_repair_protein_MutS_[Candidatus_Heimdallarchaeota_archaeon_LC_2]
----------MKQWYEIKKSLGDEILFCRVGDFYELFFDDATIASKILDIQLTKRKLG--
GTYPLAGVPVRSLENYVTRLVSKGHKVAIMEQLEDAKVVRGTITRGLTRIISKGTITEDM
MLTPGKNNYLGAITQNKGKNIGFAVCDLSTGDFRSAEFKNQRDLIRAYTKFSPVEILFSN
EIDD-----------NNEILTEKPGQWFEIDFAKEILFDHFNIKTVKGFGIEDSSPAVSA
AGALLNYLITTQQTKFPHITSIKSFDITDTMTLDSTAIKGLELFENNQDHTAYASLFNLM
NETVTPIGSRQLRHWMANPLAEINKINERLNAVTALKNDAILLHTVRSILKDIGDIERLT
TRISIRTVKPYELIKLAQSLENIPDLKEKLK-VKNKFPNDLIENLDPCTDISTLIRRTIV
EEPGINFGEGKIIKLGINQELDRLISIMKEGKSWLTKFIEKEQKRTGLKNIRIKQNNVMG
YFIEISKREVEKVPEEYIRKQIMINVERYFTEELKNWESEILSSEIKIQELETSIYNNTL
QELSQFINILQTTANQIADIDCLSSFSYLAERRDYCKPQFNEEKSLTITGGRHPVIESIN
----YVPNDIILDYDKQRLMIITGPNFSGKSSLLRATALIVIMAQMGSFVPAANIDLGVI
DRIFTRIGASDNLVAGQSTFMLEMIDAANLVNNCTERSLIIADELGRGTSTYDGLAIAWS
ISEYLH---SPKAMLATHYHQLSELEDILDSCANYHFEIRFEEGKPKFNHELSRGSSDRS
FGVEVAKLAGIPELVIQRARKILELLESQAAKVGQTSLDDWIDHPVVLELGKLSLEKLTP
LDALNLLEKLKKMVE--
>OLS23735.1_DNA_mismatch_repair_protein_MutS_[Candidatus_Heimdallarchaeota_archaeon_LC_3]
MNKKSKITPVMQQWYHIKEQHPDYILFFRMGDFYEFFYDDAVKMSEELDLKLTTRGTDNN
NPIPLAGIPVKALNDNLTKVINKKIPVTVAEQTEELMKSKEFFGREVSQIITPGTVLDPD
LLSNRSNNFLSAISKADKKRFGITFIDVSTGEFQISEFDTKDALLNQLYRYSPVEIILSP
QIKEETDIQKILQEV-------GEKTDFNYDEAYKQLTSFYNTHSLDGFGLESYKAGISA
AGAIFSILKNRQ--EI-LRKNPQIESTENYLSIDLIARKNLELEQNQRDGTLKGTLLWVF
DQTHTTMGARKLRSWLRKPTRNIHEINNRLDAVESLYEDLLLREELISVLKNFPDIERLA
TKLNTGSFNPRDALRLNAGLKILPKLLILLKQISSKLLLTIINNLKLSPEITDLIDSAIK
DDSPIFLADGGTIKEGFDNDLDQLFDIKDKGSNWLSKFEEKEQRRVNENLLKLSYTRGHG
YYIELRSG----VPGDYNISRSLKDRTRYTTTDLQEMATKILNAEEQIKEREEFLFKEII
SIMKNNIEIFLSNAAVISSLDVLLTFAKLANSYSYTRPEISEEYNLEIIKGRHPVVERIL
PFGEFITNNTFLNE--ERVLIITGANMGGKSTYLRQVALISILAHMGSFVPAEYAKISLL
DRIFTRVGVVDDIWRGQSHFMVEMNETANVLNNATKSSLIILDEIGRGTSTNTGLAIASS
VTEYLLSNIKCKTIFATHFHQLNNLALQLTGIKNYHVAIEYDNDDLIFLYKLVEGGTDES
YGVEIAKLAGFPGKVVENALALRKSIDKENNNYTESVLQDQNQQKVINEVTFAKLDHLTA
FEALNLIKKWKEELSEN
>KXH77016.1_hypothetical_protein_AM324_04440_[Candidatus_Thorarchaeota_archaeon_SMTZ1-83]
M-K--KLTPMQRQYLELKKQYPDSILLFRLGDFYEMFNEDAEVASKDLDIVLTSRGEG--
AKWPMCGVPYHAVDRYVAKLLEAGHTVAIANQVEDASKAKGLVKRDVVRVVTPGTVLETG
MLEDATNNYLLALVE-HQDKVGLAAVDVSTGEFTATEFELCETSLNEIGRIRPAEVLLPE
SVPKNHDIAGVLDEV-GARTTYWDDLAFSSHKAEQRLKRQFHVTTLEGYGLGDKEVALGA
AGAVMAYLEEVHKAGAVTLTGVSTYSVDSHMILDSTTVRNLELVKNARDGSLRGTLLSVL
SSTSTPMGRRRLRQWILQPLKDIPGIEKRLDAVDELARTALTRRAIMDSMRNLGDIERIA
SRIVFGAAGARDLLSLRVILERLPIVKKGLSECKSEMLNEASDSIDLLKDLTKTLKTAIV
DDPPVSVREGGMIREGFNEELDKLKGDISSDKKWIASLQVRERRRTGIKSLRVGYNKVFG
YYIEVTKANLSMVPKEYDRKQTLANAERFITPELKEKETAVLAGEDKINSLEFEIYEQLR
EQVRESISILRRNSDAIAVADVLASLAEVGVSRRYTRPKVTEGTRIKIVDGRHPSMEMIL
GPNEFVPNSVEIGDGGCTLMVVTGPNMAGKSTFMRQCALIVLLAQMGSFVPAKSAEIGLV
DRIFTRVGAFDDLTARQSTFMVEMIETANILNNATQRSLVILDEIGRGTSTYDGMALAWA
VAERIL---KARAMFATHFHQLTEMAGTHHGVKNVHTLARESGDTIVFLHKVVDGGTDKS
YGVQVAALAGVPEEVVRRAKMILSRLEREDQVTVQTSLES-VDDPILEILKHMDLERTTP
VDALVKLKEIQDEIKKR
>KKK44459.1_DNA_mismatch_repair_protein_MutS_[Lokiarchaeum_sp._GC14_75]
M-DPKKLTPMMKHWWSIKKKYPEHLLAYRMGDFFEFFYDDAERISRLIGITLTKRKIG--
DSYPLAGVPHHAVTNHFTNLINQGQTIVIVDQLEDPSTVKGIVKRGVTRILSPGTVIDGN
MLKSNDNNYIASLVK-EKGGFGIAFADISTGEFLTTEFSPLEKLLSIFSQYDPVELIIPS
ELKRDEKLFLHITDLTKAIIKTYDDFVFNIEESYTLITRHFKISNLEGFGLEGSKLAIQS
AGGLLAFLKETQRDIIPNIFKINLLQESKNLHLDYITQRNLELVTSLREKGKDSTLFSVF
NQTHTPMGARLLKKIILQPLLNREEIKRRLNIVQKFKDDIFLRSDLREELRYIGDLERFI
NRVNYTRTNARDLINIKNSLENIPKIRTLLEK--AGIISHFLTIINDFKETRSLIETTIK
EDSPITVKEGNIIKDGFNEKLDDLRDILNNGMTYILRYEEEQKKRWNLTSLKVGHNNIMG
YYIQITNRSLDLIPEDYHERATLKNAKRFTTEKLKELEEKIIAAEEKINDLEYEIFCNIR
DTVVKVTRKILETTKNIALIDVLTCFAEIAEKYDYCRPKITEDDKIIIKQGRHPVVEQIN
ISDKFIPNDCCLDTKNEHLLIITGPNMAGKSTFLRQIALICIIAQMGSFVPAKSASIGII
DHIFTRIGASDDLARKLSTFMIEMTETAKILNYATPKSLIIIDELGRGTSTSDGQSIAMA
TLEKLH---KIKTLFSTHYHQLTEID--LPGVKNYHLDIIENSGSINFVRKLKLGSTDKS
YGIHVAKLAGIPDDVIIRAFEILEQIEKSDSFRVQTNLFGSLEEKLVDNLIEVDLSNLSK
MELEQKLLEFKNEIKKY
>OLS23162.1_DNA_mismatch_repair_protein_MutS
------------------------------------------------------------
------------------------------------------------------------
--------------Q-HEDLIGISAVDVSTGEFLAAEFKDSETTMNEIDKFTPSEILLPD
STSKS-KLRSTLEES-GIRITFRNDTDYSARTAEERVKEQFGVSTLDGYGLSDKRVALGA
AGAVLAYLNDVHKTGTITVSGIRTYDVKTHMIVDATTQRNLELVKNARDGSTRGTLLSVL
SKTVTPMGKRKLKQWMLRPLRDLKEIEARQDAIEELARDALNRKGISESLRDLGDLERIT
SRIVFGSANARDLLALRNALAKLPKIKNALADCKSKVLKESAGSIDPLTNLLKTLKSAIV
DDPPVSVRDGGMILSGFSKELDELKDTISSDKKWIASLQASERRRTGIKTLKVGFNKVFG
YYIEVTKSNLSLVPPEYDRKQTLANAERFITPELKEKESTVLAGEERINKVEFEIYENLR
DEVRMVTANLRQDSDAVAVADVLVSLADVAVTRRYCRPKLTDSTRIKITDGRHAALEVIL
GPNEFVPNGIEIGDGGTTLMIVTGPNMAGKSTYMRQCAIIVLLAQMGSFVPAKSAEIGLV
DRIFTRVGAFDDLTARQSTFMVEMVETANILNNATERSLVILDEIGRGTSTFDGMALAWA
VAERIV---KTRALFATHFHQLTDMAKQYHGVKNVHTLAKESGDTIVFLHKVVDGGTDRS
YGVHVAALAGVPDQVVKRAKELLLRLEKENITAEQASLEA-INDPIVEKIEHMDLDRTTP
MDALNELKNLQDEIKRR
>PIN70002.1_DNA_mismatch_repair_MutS_[Candidatus_Woesearchaeota_archaeon]
V-DSDNLTPAMKQFVEIKTQHPDCILLFRMGDFYETFYKDAETVAEELQITLTARGKG--
SRAPLAGIPYHALDTYLPKLVTKGYKVAIVEQLEDPKKAKGLVKRGLVRIVTPGTVLESS
ILDQRSNNYIMSIYT-EQNKFGIAVCDVSTGEFMTTEVSDHQKLQSEMVRFRPAELIIQK
SMKGR-DMIT--KNT-NTFINYHDDHNFSFRNSYKALVTHFDTLSLEGYGIENRALAIAA
SGALLNYLQETQRTDLSQITTIKRYRTENYMVLDSSTVRNLELMQNIMDGSSRGSLLEVI
DATITPMGARLLRTWLLRPLIDPEIINRRLNAVGFFKSHTAHKEQARRILKQIYDLERLV
GRISYGSANARDLLSLRQSLEMIPRLKESLRDTTDPLIKKSLAF---LQPIVGLIARSIK
EDAPAILRNGNIIQQGYNQELDELRKIAHGGKDWVIELEEKEKQKTGIKSMKVRFNKVFG
YFIEISKSNLHLVPENYIRKQTTVNGERYITEELKEKESLILGAEEKILALEFDIFQSII
KEISKYIVDIQETAKNIAMIDCLSSLAKVAADNDYCKPDVNEKYDFDVKDGRHPVVEKVV
TDQ-FVPNDCLLNE-NKRLHIITGPNMAGKSTFMRQVALTQLMAQIGSFVPASSAKLGVV
DRIFTRVGAYDDLSMGQSTFMVEMNETANILNNATQKSLIILDEIGRGTSTYDGVSIAWA
VAEYIHEKIGAKCLFATHYHALNKLAGNFKSVSNFNIAVKEMKGDVIFLRKILEGGTDRS
YGVEVAKLAGLPKDVVMRAREVMKHFEIEDEVS-------------LRNLKRKHTRTRMP
EQTDHSDSDLGRWVN--
>PIN80452.1_DNA_mismatch_repair_MutS_[Candidatus_Woesearchaeota_archaeon]
-----MPTPAMKQYKEIKAQYPDCLILFRMGDFYETFYDDAVKASQILQITLTKRGKNDD
SPIPLAGIPYHALENYLAKLINANVKVAICEQLEDPKKAKGIVKRGVVRVVTPGTVIESN
LLSEKHNNYIMAIHF-EDNNIGIAIADLSTSEFFCTEADD---IDSLIVRYNPREILIDQ
NYKDS-KLVEKYKKK-NIFINKTPYVFFTYKNAYKTLTQHFNTISLDGFSIENKKSATSA
AGALLYHLKETQKSNINSIKNLKYITTNQHMLIDETTLKNLEIMQNMRDNSGRWTLLSSI
DQTQTPMGGRLLKKWMMEPLLEKEIIDDRLDAVEELTKRVIIKHELDETLNKIYDIERLL
SRINLGSSNGRDLIALKTSLKWMPNIKSTLLQSETTLLQKLSSI---ADDIVTLLKCAIN
DDPPVSIREGGIIKNGFSNELDELHDICRNGKTYIAQLEQKEQTKTGIKTLKIRFNKVFG
YFIEVTKKNIDLVPETYIRKQTTANAERYITEELKLMEDKILSAEEKINELEYELFQQIV
ARISSETEKLQNIAQTIAAVDVLNSFAEVARQHNYSKPNITDNYNLNIVQGRHPVIER-I
EEQ-FIPNDVVISK-ENRTMIITGPNMAGKSTILRQVALTCLLAQIGSFVPATAATLSIV
DRIFSRVGAHDDLTHGQSTFMVEMNETASILNNATSKSLIIMDEIGRGTSTFDGVSIAWS
VAEYINNKIEAKTMFATHYHALSKLE-KYDGVKNYNVAVKEDKEEVIFLRKLLPGGTDKS
YGIYVAKLAGMPSEVIERAKEIQMKLESESEM---------------DKIETKQGFVVNE
KAVQKRLYEL-------
>PIU02932.1_DNA_mismatch_repair_MutS_[Candidatus_Diapherotrites_archaeon]
V-YMNDLTPAMKQFVKVKREYPTSLLLFRMGDFYETFFDDAKVASKVLNITLTKRGTQ--
--VPLAGIPYHALDNYLAKLIKAGYTVTIVEQMEDPKLAKGLVKRDVLRTITPGTVLNGD
FLDSKTNNYIVSLCL-SE-KIGLTISDISTGEFKVTELNDLEELIHELIKIQPAEIILPD
NTSDN-TINRIKKVT-NSAISPFSFVFFNKDFGLEELKNHFNVLSLDGFEISNKDLIIAS
AGALLYYFRITQKSKINHIKTIKKYSIHEFMYLDSQTVQNLELIENNFDRTRKHTLLEVL
DNTNTSMGARMLKREILKPLLNKHKIDTRLNKIETIINSQLF-YDLADILKQIPDIERIL
SKIAMNTANARDLIGLKNAIFVLPQLKS--------FCEKIENFFELILDIGKLIDTSIV
NEPPMLLRDGGIIKRGFNQIIDELKDIKENISDKILAIEKSEREKTSIKGLKVKYNKVFG
YFIEVPKLN-EKVPENYIRKQTLVNAERYITEELKLLEDTYLSSEEKAKTLEYDLFQKIV
EEINLKIVELYNIAKGIEEIDFFNSMAITAIKNNYLKPTISENYNLEIINGRHPVIEKIE
END-FIKNNLFLDKSEQNIMILTGPNMAGKSTYLRQNALIILMAQMGSFVPAEKANIGLV
DRIFTRIGARDNLAMGQSTFMVEMNEVANILNNATERSFVILDEVGRGTSTFDGLSIAWS
VVEYIFEKIKAKTLFATHYYQITELEEKFAGIKNYHISVKEHNGEIIFLRKILRGSVDKS
YGIEVAKLAGIPKQVIERAKVIESQME-------------------------LNIKKETP
EEIIKKLTGQKTLF---
>OIO23275.1_DNA_mismatch_repair_MutS_[Candidatus_Micrarchaeota_archaeon]
-----MITPLMNQYFSIKAQYKGYIVLFRMGDFYETFYEDAQQLSQDLQITLTKR-----
DNMPLAGIPYHALDTYLPKLINKGRRVAICEQVEDPKHAKGIVKREVVRLVTPGTAIESS
ILQDKASNYLCAVHIDSNRTVGLSICDFSTGDFFTTQFP-LPRLAEELDYFSPVEIIMAE
SAKG-----------SKHNIIYVDDRFFWEKNAEDTIKETFGVVTLKGFDLEGRPLAIVS
SGALLMYLKETQRGSVRNISKISYYEKQNYLIIDPATRRNLELERTAS-GDKLNTLLFIL
DQTITSMGSRKVHKLLQLPLRDMAEINKRLDSVAALMGSRSAYGDLRIALQSVYDMERIM
TRIAYGRAIPREVLALAMSIRALKAVSLSVSSIVSYLLE-----LGTLTPLAELIETGVS
-------EEGELIHTGYNPELDTYRALMNDGRGWMLQYEQKERKRTGIKSLKVRFTKVFG
YFIDVTRANLSNVPPDYTRRQTTLNSERYITAELKEMEDKLLNAEERFLELEKKLYAELL
EKISKHTPQAQEAADKVSMLDCLHAFASLAITNSYCRPEMHTGYELSIEDGRHPVVERLT
----FVPNDTNLG-EDAKIMLITGPNMAGKSTILRQVALITLMAHIGSFVPAKKAKVPLT
DRIFTRIGASDDISKGTSTFLAEMSEVAYILNNATPESLIILDEIGRGTSTYDGLSIAWA
VVEHIYRRLGAKTMFATHYHQLNAIEEEFEGVKNFNVAVKEVGDEIIFMHKLVHGGTDRS
YGIYVSKLAGLPADVIARATEIMHTFGGEKQIG--------AMEKK-EKQRTLDEEPPTP
GEKLSKETEKQKQ----
>WP_013195585.1_DNA_mismatch_repair_protein_MutS_[Methanohalobium_evestigatum]
--M-SKQTPAMQQYYEMKKKYSDALLFFRMGDFYECFDEDAKTVSEELEITLTNRNGNKG
EKRPLAGIPYHAVDNYLPRLIKKGYKVAICEQLEDPREAKGVVKRGVVRVVTPGTAIDST
MFTDAANNYLMAISE-KNNEFGLSFLDVSTGEFLTTQLSPYDRIASEIARMRPAECILPP
YLYNNSEIAQLLKDM-KITLHEYDSSAFETNTARLQLLQHFNVSTLKGMGCDDLTLAISA
SGATLQYTLETQMRELGHVHTLKSYSDSDFMVLDSITLRNLEVIKSVRGEGNDATILKVL
DDTKTPMGGRLLQKWLVKPLISIDKINRRLDAVQNLKEETLVRFDLRSYLSYVKDVERLI
GRIVYGNSNARDLVALKKSLEVVPDIIGCLKECDSDILKEIHNELSSLGDITELIEKGIT
DEPPATVREGGLIKPGYSEELDELKDMSRHSKEWIASFQKQERERTGINSLKVGYNKVFG
YYIEVTKPNIKYVPDDYIRKQTMANAERFYTPELKERENMIISADEKIVSLEYNLFTDIN
SKVASHSKNLQRTATLIGKLDVLANLAEIAVNNNYVRPEVTDDCDITIREGRHPVVENKV
DSG-FVANDCEMNCTDNQFLLITGPNMAGKSTYMRQNSLITIMAQAGSFVPASYASIGIV
DRVFTRVGAFDDLASGQSTFMVEMVELANILNNATPKSLVLLDEIGRGTSTFDGYSIAKA
VVEYIHDGVGVRSLFATHYHQLTDLENKLKRVSNYHIAVKEEGDNLVFLRKIVPGATDKS
YGIQVARYAGVPKKVTSRAREILKDIEKNASIGTQLVFFDPERHPVVNELKDLNTNELTP
IDALNKLNELQNKIESN
>WP_013899213.1_DNA_mismatch_repair_protein_MutS_[Methanosalsum_zhilinae]
--M-SKLTPAMSQYYQFKKEYSDCIIFFRMGDFYETFDQDAKTVSRELDITLTSRGKGSG
EKMPLAGIPYHSIDNYLPRLIKKGYKVAICEQLEDPKKAKGVVKRGVVRVVTPGTAIDSS
MFENAANNYLMAISG-NGNDFGLSFFDVSTGEFLTTQFSPYDRVAGEVARMSPAECIICP
SLAEDPDLSERLNEL-NIVINHFDTETFDPVNAEKNLKDHFKVSTLEGMGCEGLTYSISA
AGAALAYAMDTQMRELGHVHTLRTYSDSDFMILDSITLRNLEVVRNVRGEGKSATILGVL
DDTMTPMGSRILQKWILKPLISTSDINKRLDAVEEFTHNTLLRYDIRSHLSRVRDIERLT
GRIVYGNSNARDLVALKKSLEAVPEIRSLQKEMDSEMIVSLTGQLYDLESLIDLIDCGIV
DEPPVSVRDGGLIKSGYSTELDEIRGMSRHGKEWIASFQKRERERTGIKSLKVGYNKVFG
YYIEVTKANSSQVPEDYIIKQTMANSERFYTPELKKWEEAIISADEKITTLEYELFSEIN
SKISDYSKQLQKTADVIGKMDVLSNLAEIAVNRNYTRPAVTADCRILVRDGRHPVVESSV
PGG-FVPNDTEMDCSKNQFALITGPNMAGKSTYMRQVALIVIMAQAGSFVPASHASIGLV
DRIFTRVGAFDDLASGQSTFMVEMVELANILNNATPKSLILLDEIGRGTSTYDGYSIAKA
VVEYIHDRAGVRSMFATHYHQLTDLSERLERVNNYHIAVREEGDDLVFLRKIIPGATDKS
YGIHVARLAGVPRRVTQRAKEILEGIENESSLGTQL-IFDIMYDPVADRIRNMNLDEMTP
LEALNTLNEIKNELNSK
>AKB13817.1_DNA_mismatch_repair_protein_MutS_[Methanosarcina_thermophila_TM-1]
M-K-ETLTPAMRQYYEAKKAYPDTLIFFRMGDFYESFGEDAKIIAKELEITLTARGKDSG
KRMPLAGIPYHSIDTYLPRLINKGYKVAICEQLEDPKQAKGVVKRGVVRVVTPGTAIDSS
MFSDASNNYLMAVAGKKEIELGVSFLDISTGEFLTTQFQNFEKLLSELARMRPSECILPP
SLYGNSDLTDRLKAQ-TIV-QEFAPQVSEIEEAAERLKAHFKVATLEGMGCEKLDFAIYS
AWAALEYAQTTQMRELSHINTLRTYSNSEFMILDSVTLRNLEIVKNVRDEGDANSLYRIL
DCTKTPMGSRTLKKWLLKPLLSVEKINLRLDAVEELVENPLLRYDLRSWLSEVRDIERLV
GRIVYGNSNARDLISLKKSLDVLPLIRDSLMETASDLLKEIAVGLASLEDLTETIDRAIV
DDPPVSVREGGMIKPGYSAELDELRDIASSSKQWIANFQQKERERSGIKSLKVGYNKVFG
YYIEVTNANSSQVPEDYIRKQTMANAERFFTPELKEKESLILTANEKAIALEYEIFTEIV
HMLSAHSRELQEVAERTGLLDVLAAFAETAENNNYVRPQLTDDCRILIRDGRHPVVEKTV
SSG-FVPNDTEMDCKENQFLLITGPNMAGKSTYMRQTALIAIMAQAGSFVPASYASIGII
DQVFTRIGAFDDLASGQSTFMVEMVELANILNNASPRSLVLLDEIGRGTSTYDGYSIAKA
VVEFLHGKVGMRALFATHYHQLTSLEKKLKRVKNYHIAVKEEGHELVFLRKIVPGATDKS
YGIHVARLAGVPEKVIERANEILKELERENVLETQMLLFDPRPSPV-AALKKLNVEEITP
IEALNKLYELKKLLN--
>WP_011844785.1_DNA_mismatch_repair_protein_MutS_[Methanoculleus_marisnigri]
M-T-DGPTPAMRQYYSAKARYPDAVLFFRMGDFYETFGEDAGVVARELDITLTARGRDNG
DRMPLAGVPHHAAEGYIARLVNKGYKVVICDQVEDPKTAKGIVKRDVTRVITPGTLIDSS
MLASAGAHYLMAVAPDRKETFGLAFLDVSTGEFFVSSGSEYAEIVSEVVRYRPTEAIVPE
SFGDT--LPARLESL-GVPVSRYRDDAFDPDAAYERLCGQFGTTTLDGYGCAGMPGAVAA
AGAALCYAQETQQSSLSHISGLSTRVPSGNMALDAITLRNLEITAGIRGEGDGSTLLSAL
DVTETSMGSRTMRSFLIAPLLGKDAIEARLDAVEWFFDHALERQALRATLGDFADTERIA
GRIAYGNAGPRDLATLRDSLCAIPDVKTLFP---TDAPVRVHDALDAHAAVTDLIGRAIV
DEPPATARAGGMIREGYNAKLDELRHLATSGKDWIAEFQQQERERTGIKSLKVGYNRVFG
YYIEVTRPNLHLVPPEYERRQTTANGERYTIPDLREKEAMIATAEERLTALEAEIYTELV
RTLVAEVAGIQATARAVGLLDVYSALAEVAARYGYTRPAIEESGRVVIRDGRHPVVERHL
PVP-FVPNDTELDSAADQIMIITGANMAGKSTYMRAVALCCIMAQVGSFVPARHATIGIV
DRVFTRVGAFDDLASGQSTFMVEMLELANILNNATAGSLVILDEIGRGTSTLDGCAIARA
VVEFLHKAVGPRTLFATHFHDLIDLEGTLKRVKNFHFAVKDTGTDVVFLRKIIPGATDRS
YGVHVAHLAGIPKKVTDRAMEILKEASAREFSGTQMLLVDPQENPAVRELKDLNPNEMTP
IEALTTLCRLQRIANGE
>WP_008084133.1_DNA_mismatch_repair_protein_MutS_[Aciduliprofundum_boonei]
M-----ATPLMRQYHRIKAKYKDTILFFRVGDFYETFEDDAKLVSKELNIVLTRRS--KD
EPVPMAGIPYHALDAYLSRLVKKGYKVAICEQLEDPAKARGLVRRDVVRVVTPGTLIEDT
LLT-EDNNFLFSI--YKHKEYGFAALDISTGEFFAGELD----LNAEILRLQPSEILSNS
KLNL------------DFQIKIAEEYYNDYEK---ILKEHFKVAELSGFGI---EYGLRA
AASALKYAKENTMNDLKNITSLQGYFKDKYLILDSTTLKNLEIFHN---GEDKYTLYHTM
NKCETPMGARLLKRWMQRPLKDIDEINDRLDAVEELANKQLLQDSIRTILSRIKDIERIK
TRVSLGRAAPRDLISLKESLKQADKLRINFE---SKILKNSASK---IEGIIELIENAIN
GDYPV--GEG-VIKEGYNEELDEIKRIASNAKLLIGKMEERERRNTGIKNLKIGYNDVMG
YYIEVSKSNLSKVPKHYRRKQTLKNSERFVTDELKELEYKILSAKDRIYEIENKIYRDIL
KKLGEMIDVIERTAKSIAIIDVISSLARVALEMNYTRPEVDESMDIEIRNGRHPVVELYT
----FVPNDTHINS--ARFIILTGPNMAGKSTYMRQVALIVILAQMGSFVPADYAKIGIV
DRIYTRVGASDDITRGRSTFMMEMVELANILNTATERSLILLDEIGRGTSTYDGLAIAWS
ITEHIHNSIRARTIFATHYHHLIDLENVLDNVRNYHIAVKETQDGLIFVRKVMPGGMSKS
YGIEVAKLAGVPEKVVKRAKEILNLIEEEKVIEIQTMLFGENCSDILDEIKRMDIMNLTP
LEALNKLNELKRKIENR
>WP_012966227.1_DNA_mismatch_repair_protein_MutS_[Ferroglobus_placidus]
MS--EKLTPMMEQYYRIKQKYKDALLFFRVGDFYELFDDDARVASKELGIVLTSRD----
KKHAMCGVPHHAAYSYIKKLIEKGYKVAICEQVEEPT-GKKLVRREVVRVITPGTVVEEE
LLT-TESNYLMAL--FKREKVALAFLDVSTGEFFVTSVKNVDEAICEVLKYSPVECLIPE
SFEEVEELEKLVKNV-----RRIEDEQFNLKRSLEVLKD---VANFQAL--ELSEEEILA
CGAVLNYAKNSLKPAL-KLQKLE---RSEYMVLDSTTIKNLEIFRNLVDGGRRGTLLDVI
DKTVTAMGSRLLKKWLQRPLLDVTEIERRLDAVEELKEKSFVRRVLRETLEDVYDLERII
TRLELGKANPKDLVALKNSLKAVGKIKKFDFQ--SK-LRDLVYGMNPMEELCSLIEKAIV
EDPPANVKDGGVIREGFDEELDELRKAKKEQEEFIKRLEERERKRTGIDNLRVGYNNVFG
YYIEIPKSKAKNLPRYYIRKQTLVNAERFTIPELKDREEKILAYEERIRILEQEIFERIR
REVVRHAEKVKDSAERVAELDVLCSLAEVATLYNYTRPKVNEGFDIIIRDGRHPAVETTT
----FVPNDVNLTE--SRILIITGPNMAGKSTYLRQVALITILAQIGSFVPASYAVVGIV
DKIFTRIGLVDDITRGRSTFMVEMLEIGRILNNATKRSLILLDEVGKSTGTKEGLSLAWA
IIEYLH-ELGAKVLFATHYHELSKLENELAGVKNYHFRLKEENGKVEFDRKIRRGFSKES
YGIKIAEMANLPKRVVERAYEILN----------------SEVPEIVEEISKIDVMNLTP
VQALVELERIVRKCREL
>WP_006055296.1_DNA_mismatch_repair_protein_MutS_[Halogeometricum_borinquense]
MNAREELTPMLSQYLDLCESHPDAIVMFQVGDFYEAFCEAAEEVARVCEVTLTKRE--ST
GTYPMAGIPIDNAASYLEALLDAGYRVAVADQVEDASEASGLVDRAVTQVITPGTVVDDE
LLSGATATYLGAVA---GSGTALATVDVSTGECQVTSG-SAYEIGEELDRLAPAELLSAA
DAP------------FETLVSNPDPEAFDVDGASETLSAYVS-------SVVENESEMRA
VGGLLDYAEYTQDGPLEYVSRVRRYDPERSLQLDATAIRSLELFESRSPGGR--TLVGVL
DETACALGRRRLTAWLRRPSVDEREIRRRHDAVGELIDRPLARETVRDHLSEVYDLERLV
SRVSRERANARDLRALKTTLDAVPEVKSALSE--TDPLQRLCDSLDELADVRDLIGEAIR
PDPPQEITEGGVIREGFDDELDEIRATEREGREWVSNLEEQEQERTGIDSLEVGYNQVHG
YYIEVTNPNLDSVPDDYTRRQTLKNSERFYTPELKRREDEILSASEKADALEYEVFTNVR
ADVAEEVERLQSLADSLATLDVLATFAAVAAANDYVRPEMTDT--VEIEAGRHPVVERTQ
----FVPNPADFSD--GHVAVITGPNMSGKSTYMRQVALIAILAQAGSFVPARAARLPIL
DRIFTRVGASDDIAGGQSTFMREMAELTDILHNATEDSLVLLDEVGRGTSTTDGLAIARA
TTEFVHDEVGATTLFATHYHDLTALSERLPEAFNLHFTVEKTEPDVTFLHRVADGPSSSS
YGVEVAKLAGVPSTVVERAREYIREADGADNGQTLAAYVDGAEDDVLDEIRSLDVAGTTP
LEALNTLDRLKQRLDD-
>WP_006056330.1_DNA_mismatch_repair_protein_MutS_[Halogeometricum_borinquense]
MT----SQGIVGEFLSLKSETDADVLTMQCGDFYEFFGDDAEFVAEELDLKVSQKS--HG
SSYPMAGVPVDDLTPYLKVLVERGYRVAVADQFD----EDGHYRK-ITRVATPGTLLETT
---DADARYIASMVADDDEGVGLAFADVTTGQFFVTETDDADAAYSELYRFSPVEILPGP
TVRGDDDFLSRLRQDTDASLSLFEADAFAPGRAKHVVRDQFGRETLESVGL-NSDLAVRA
AGAVLRYVEETGTGVLQSMTRLQTYETRDHLELDATTQRNLELTETMH-GETDGTLVDAI
DHTVTSPGGRLLREWLTRPRRDRAELERRLDAVTALAREALSRERVRDTLDGVYDLERLA
ARAASGSAGASDLLSVRDTLAVLPAVAEAIEE--SPLLSDVVARPDRAAALHDELADALA
DDPPKTVRQGGLFKHGYDDELDELIDSHEEAQRWIDTLADREKRQHSLSHVTVDRNKTDG
YYIQVGKSVADQVPEHYREIKTLKNSKRFVTEELEEREREILRLEESRGELEYELFCELR
ERVAAHAELLQDVGRVLAEIDVLSSLATHAAGNDWTRPTLTDPGPVRIEAGRHPVVERTT
E---FVPNDLYMDD--RGFLIVTGPNMSGKSTYMRQAALIVLLAQVGSFVPARSAEIGVV
DGIYTRVGALDELAQGRSTFMVEMQELSNILHSATEDSLVILDEVGRGTATYDGISIAWA
ATEYLHNEVRAKTLFATHYHELTSLADHLDRVANVHVAAEERDGDVTFLRTVQDGPTDRS
YGIHVADLAGVPKPVVSRADNVLEKLREEKAIEPVQAVFDLEADEILDELRETDVNSNAP
LDIMAKVQEWQRRLSDN
>WP_049939073.1_DNA_mismatch_repair_protein_MutS_[Haloarcula_marismortui]
M-LEEDLTPMMAQYYELCRQYDDALVLFQVGDFYEAFCAAAKRVARLCEITLTQRE--ST
GEYPMAGIPIDNAESYVETLLDAGYRVAIADQVEDPDEVSGVVERAVTRIVTPGTLTESE
LLGGADNNYVAALT--AGERYGLALLDISTGDCYATSVGSESAVADELSRFGPAEAIVGP
DVDV------DRDAV--CLVTRYDADAFAQDRAEDRVGQYFGPPER-----LAGGAEIRA
CGGLLAYAEYTRAGTLDYLNHLTRYDPREYMLLDAVAVESLELFRSVRGH-ENRTLVDTV
DETACALGRRKLTDWLRRPLLDADRIEARHGAVAELQRDPATREELSALLAEVYDLERLI
SRVSRGRANARDLRSLAATLSVVPDIRDHLAD--ARLLADLHATLDPLAETREEIEAAIR
PDPPQQVTEGGVIREGYDEELDRLRSTEQSGKEWIDELEASERERTGIDSLKVGHTSVHG
YYIEVTNANLDAVPEDYQRRQTLKNSERYYTPALKEREDEILRAESAADDLEYDLFCAVR
DEVADEAERVQALADRLARLDVLVSFAEVAAQYDYCRPTVGSDG-IDVTAGRHPVVERTE
D--AFIPNDTHLGSDDPFLAVVTGPNMSGKSTYMRQVALICLLAQSGSFVPAKAADLPIL
DRVFTRVGASDDIAGGRSTFMIEMTELATILDAATENSLVLLDEVGRGTSTADGLAIARA
VTEYLHDEVGAYTLFATHHHDLTAVAAALSGATNRHFETSREDGDVRFDHELAPGPAAAS
YGVEVASMAGVPDSVVERSRDLLADAETADTGVHAQEVFQTLPESVAQQLASLDVATMTP
IEAMNALADLQDRIE--
>WP_049939015.1_DNA_mismatch_repair_protein_MutS_[Haloarcula_marismortui]
MT---EATGIVGEFLTLKEGTDADLLAMQCGDFYEFFAEDAEIVADELDLKVSQKS--HG
SSYPMAGVPVDDLTPYVSALVERGYRVAIADQHE----ENGHARE-ITRVVTPGTHLETG
---DESAQYLAAVVRDSGDTYGIAATDVTTGQFQVTQLDDADAALTELYTFGPAEILPGP
ELRNDDEFLDRLRERTDAALTLHDSASFEPGRASHTVREQFGSETVDSVGIGDQNVAVRA
AGAVLSYVEDTGVGTLAAVTRLQAYGERDHVDLDATTQRNLELTETMQ-GDSSGSLFDTI
DHTVTAAGGRLLQQWLQRPRRNRAELQRRQSCVAALSEAAMARERIRETLSDAYDLERLA
ARATSGSADARDLRAVQETLALLGQVADAVTE--TELLADALDGADRADSLAAELDSALV
ADPPGTVRQGGLFKRGHDDDLDEIIDEHEAALEWLETLPDREKERTGITHLSVDRNKTDG
YYIQVGKSETDAVPEKYQHIKTLKNSKRYTTPELDEKERDVLRLEERRHDMEYEHFQRLR
ARVAEHATLLQDVGRTLAELDAFASLAVHAVENDWARPAVVDGNELSIEAGRHPVVEQTT
E---FVPNDLYMDD--RQFLIVTGPNMSGKSTYMRQAALITLLAQVGSFVPARSATVGLV
DGIFTRVGALDELAQGRSTFMVEMQELSNILHSATEESLVILDEVGRGTATFDGISIAWA
ATEYIVNSIQSKTLFATHYHELTALGEELPTVENVHVAVDGEDGDVTFLRTVRDGPTDRS
YGVHVADLAGVPEPVVDRSQAVLDRLRDDKAIETTQAVFDLETEAVLSELTELDVNETPP
VELMAKVQEWQAELDDE
>WP_004041820.1_DNA_mismatch_repair_protein_MutS_[Haloferax_volcanii]
MNVRDDLTPMLSQYADLCEDHDDAVVLFQVGDFYEAFCGAAEAVARTCEVTLTQRE--ST
GTWPMAGIPIDNAAGYLERLLDAGYRVALAEQVEDAEEASGLVDRAVTQLITPGTVVDEE
LLDAGRATYLGAVARGDGDAYGLAVVDVSTGECLVTGA-DRALALEELERLAPAELVVGP
DCD------------FDPMETPFEPEAFDADAARETLSAYAP-------AVVESAAELRA
VGAALAYAEYAQDSQLAYVTRVTRFDPREFLQLDATAIRSLELFESRSAAGS--TLFSVL
DETACALGRRRLEAWLRRPLVDRDRIEARLDAVEALFDDALARADLRDHLSSVYDLERLV
ARVSRERADARDLRSLKTTLDRVPEIRDALVD--SDLLSDLRDSLDELEDVRDLVGDAVV
SDPPQEITEGGVIADGFDAELDDVRGTAEAGREWVSNLEAREQERTGIDSLEVGYNQVHG
YYIEVTNPNLDRVPDDYQRRQTLKNSERFYTPELKEREDEILRASDRADALEYDLFCEVR
ADVATESARVQAVADALADLDVLRTLADVAVTNDYARPEFGDTDGIRIDAGRHPVVERAQ
----FVPNPADLPR--GSVALVTGPNMSGKSTYMRQVALVTLLAQVGSFVPAKSARLPVL
DRVFTRIGASDDIAGGQSTFMREMSELTEILHNATGDSLVLLDEVGRGTSTADGLAIARA
ATEFLHDEVGATTLFATHYHDLTDAADDRAGVFNLHFTAARRDGEVTFLHSVADGPSSSS
YGVEVAQLAGVPASVVERARTLVDEPETDADA-TLAAYVDGELEAVAEALREADLVDTTP
LEALNLLSDLKGRLE--
>WP_004044379.1_DNA_mismatch_repair_protein_MutS_[Haloferax_volcanii]
MT----TQGIVGQFLSLKEETDADLLAMQCGDFYEFFADDAETVGRELDLKVSQKS--HG
SSYPMAGVPLNDLTPYLKALVERGYRVAVADQYE----ESGDLRREVKRVVTPGTLLETS
---RADAQFLAAVVT-DGDGVGLAFSDITTGQFLVTEAATVDDAAAELYRFAPVEVLPGP
ELRSDDETLSRLREATDASFSLFATEAFAPGRARHAVREQFGASTVDSVGL-DSDLATRA
AGGVLAYVEETGAGVLRSMTRLQVYHPSDLLELDATTQRNLELTETMH-GDRSGSLFDTI
DHTVTSPGGRLLREWLTRPRRDRDELARRHDAVESLASAALARERVREVLDGAYDLERLA
SRSASGSAGASELLSVRDTLSVLPALADAIEG--TELLAEVVSRPDRAADLRTDLADALA
EDPPKTVTQGGLFQTGYDDELDDLIERHESAKSWLDTLADREKRDHGLSHVTVDRNKTDG
YYIQVGKSVADQVPDHYRQIKTLKNSKRFVTEELEEKEREILRLEEARGDLEYELFEDLR
ERVARHAELLQDVGRTIAEVDALASLATHAAGNGWTRPELTEAGALDIEAGRHPVVETTT
D---FVPNDLRMDD--RGFLIVTGPNMSGKSTYMRQAALITLLAQVGSFVPARSATVGVV
DGIYTRVGALDELAQGRSTFMVEMQELSNILHSATEDSLVILDEVGRGTATYDGISIAWA
ATEYLHNEVRAKTLFATHYHELTSLADHLDRVANVHVAADERDGDVTFLRTVVDGPTDRS
YGIHVADLAGVPRPVVDRAGDVLDRLREEKAIEPVQAVFDVETEAVLDELQSTDVNDTSP
LDLMAKVQAWQSKLDGG
>WP_014556811.1_DNA_mismatch_repair_protein_MutS_[Haloquadratum_walsbyi]
MTRRTELTPMLSQYLDCCEAHPDALVLFQVGDFYEAFCEAATTVAQVCEVTLTQRE--ST
GTYRMAGVPIDNATSYIEALLSADFRVAIAEQVEEAEATSGLVDRAVTNIITPGTVTNGD
LLTDAAATYLGAVS-SDGDAMAIATVDVSTGACRVTSV-EHDQIYEELSRLRPAELLIGP
EVDT-----------FETMQTTHNSGAFELAAATQTLEAYVD-------AFL-SSAERRA
VGAVLDYAEYTQCGPLEYVSRIRRYKTDTALRVDATAIQSLELFDSRQP-GE--TLIETI
DETSSALGRRTLESWLRRPLADHEAIKTRHDAVAALAENPLVVETLTEKLSHIYDLERLT
ARTAREQADARDMRSLLQSLDSIPEIKSALIE--TELLEQLQAELDSLDDIRTLIDTAVC
SDPPQTVTDGDVIAKGFNDDLDDIREREEAGREWVSELETRERERTGIDSLEVGYTEVHG
YYIEVTNPNLDHVPNEYTRRQTLKNAERFYTPALKRREDEIIAASNRADKLEYELFCDIR
AEVAAETSRLQAVADAIGRLDALVSFATIAISHAYVRPEIADT--LDIEAGRHPVVEQTQ
----FVPNGITFEK--GHIAMITGPNMSGKSTYMRQIAHICILAQAGSFVPADAAQIPVL
DRIFTRIGASDDISGGESTFMREMSEMTDILHNATESSLILLDEVGRGTSTTDGRAIARA
TVEFIHNEIGARTLFTTHYHDLTTVTGSLPSAFNLHFKVHREDASVTFLHRVTSGAADSS
YGVEVAKLAGVPTPVVEQAQRYIHTEGENYTEI--------ASANILKSLRDIDIARMTP
LEALNMLENLQRRLDE-
>WP_014555348.1_DNA_mismatch_repair_protein_MutS_[Haloquadratum_walsbyi]
MT----SQGIVDEFFSLRAETDADLLTMQCGDFYEFFAEDAELVSAELDLTVSEKS--HG
SSYPMAGVPVDDLTPYLKSLVERGYRVAVADQYE----DDGHYRR-ISRVVTPGTLLSTD
---DADARYIAAVVGTTETTIGIAFAEVTTGSFFIGDVADAETAYAELTRFDPVEILPGP
TVRNADDFIRRLRDGTDATVSSFETAAFALGRARHILSEQFGTTAIDSLNI-ETDVAIQA
AGAILTYIDETDTGVRAAITRLQPLDSDTHLALDTTTRRNLELTETMH-GDRDGTLLGTI
DHTATSAGHRQLREWIMRPQRVQTEITRRLDCIEALVDAPLARERIAETLNGSYDLERLA
ARCISERADATDLLRIRETLEILPTLDEVITE--SILLMQVVTRPTEVKVVRDELTAALV
DEPPKTIRDGGLFQYGYDAELDSLRERHETAQEWMDKLAQRETETHNLNHLSVDRNKTDG
HYIQVGKSVADQVPEHYREIKTLKNSKRFKTDELAERERDILRLEESRGEMEYELFCELR
EQIADYAAMLQTVGQVIAEIDALHSLATHAVENDWTRPTLRADHTVDIEAGRHPVVEQTT
E---FVPNDLQLED--RNFLLVTGPNMSGKSTYLRQVALITLLAHAGSFVPAAAATIGAV
DGIYTRVGALDELAQGRSTFMVEMQELSKILHSASSESLVILDEVGRGTATYDGISIAWA
ATEYLSAAQSTRVLFATHYHELTTLADRITGVSNVHVAAEERNGDVTFLRTVESGPADRS
YGIHVAELAGVPDPVLTRARDVLSTLRADEAIETQQVVFDVDTKEVINELQSLDIESTAP
VTLLQTVEQWQKQLTDA
>WP_010043898.1_DNA_mismatch_repair_protein_MutS_[Gemmata_obscuriglobus]
---------MMQQYHDAKNQHPGMIVLFRNGDFYELFEDDAELGSRVLGITLTKRD----
GSIPMAGVPVHKLEHYLGLLLRAGHRVAVCEQMEDPDPKKKIIHREVNRIVTPGTVTDDG
LLDPRAPNHLVAVAPGKPGFFGLAWVDLSTGHFAATDV-PAPRLQDELSRLSAVECLYAE
GLTNA-------VSQAAGTYLPRPDWTFDPATALAALKTHFAVGTLTGFGFDDAQSCLVA
AGAVVIYLQETLKASLQHIRRLRPHRPDALLTLDEVTRRSLELTRTLRDNQRDGSLLSVL
DRTVTPMGARLLHDSVLAPLTDATAISARLDAVEELLKDHALRQSVRDQLDACSDMQRLT
TRVSTAKAGPRDLAAIARTLRHLPAVKAKLTGRRSKLLQDLEKRLELCPDIRELLDKAIE
DDPPHIAKEGGVIRPGFSAELDELRALTTDGKNWIARYQAQEITRTGIGSLKVGYNEIDG
YYLEITNANETKTPPEYKHQKTLKNAKRYYTPALREYEEKVVTAQDKSRALELQLFVTLR
DQVAVQTPRLLNTAEVLAALDMLAALAELAAARNYVRPAFVEEPVLDIRDGRHPVLDQIL
PPGTFVPNDVAFGPDDGMFWLVTGPNMAGKSTFLRQAALITLMAHVGSFVPAKSAKVGLT
DRIFTRVGASDELSRGQSTFMVEMTEAANILNNATARSLVILDEIGRGTSTYDGVSLAWA
MTEYLHDTLACRTLFATHYHELAQLAASLPRLRNYNVLVRELADEIVFLHKIAPGNAERS
YGIHVARLAGVPGSVLARATAVLGTLEKGHDLS--------PAAPVADVTRPIPLKIVQP
PEA-------RRKSKPQ
>WP_044253057.1_DNA_mismatch_repair_MutS_[Isosphaera_pallida]_Planctomycetes
M-A--DATPMMRQYRELKARDPEALLLFRMGDFYEMFGDDAERAGELLGLTVTSRDKG--
NAVPMAGFPHPALESYLAKLVAAGVRAAVCEQVEDPKTAKGLVKREIVRIVTPGTLTDEA
LLDPRASNHLAAVVEVK-GKLGLAWVELSTARFTLTST-HRLEIQDEIARLAPAELLIAE
TAVDAPWVRALRAAAPGMTITPRPSWDFLADQARQLLCEQFRVSTLSGFGVNDDAIEIQA
AGALLAYLRETQKSALLHLRRLHVHRREEVLGLDETTRRGLELTRTLREGKRDGSLLHAI
DLTVTPMGARLLAEWLNAPLTNLDALRRRHDAVGDLVEDAALREELRRGLATIQDLERLA
GRMGTGRATPRDLVGLARSLAALPTLKARLTARRSAALRQLEAQLDLCPEIRQAIDETMV
DDPPLALKEGGLIRDGFHPLLDELRDIASGGKSWIARFQAEQIRRTGIPSLKVGFNKVFG
YYIEVTHQHQSKVPPDFIRKQTVKNAERYITAELKEYEDRVLRAEDQARELEYELFIQLR
DRVAAEAPRLVQVGEALAQLDVLAALAELAARRGYRRPELVSEPILKIVAGRHPVLDILM
PEGRFIPNDLDLGGDSGTILLLTGPNMAGKSTYIRQAAVLCILAQMGSFLPVKSATIGLV
DRIFARVGASDELGRGQSTFMVEMTETANILHNATARSLVILDEIGRGTSTFDGVSLAWA
IAEYLHDVIGCRALFATHYHELVDLETVKPGLRNANVSVLEQNGEIVFLHRIVPGGADQS
YGIHVARLAGVPNPVLERAKAILAQLEAQHRRMMQASLFAA--DPILDELAAVDPETLDP
QAALDLIRRLKQLA---
>WP_012419400.1_DNA_mismatch_repair_MutS_[Akkermansia_muciniphila]_Verrucomicrobia
---------MMDQYLRMKKGLPDVLLFFRLGDFYEMFFEDAKEASAILGLTLTKR-----
HGIPMCGVPHHSAEGYIGRLVKGGKRVAIAEQTTIPQPGK-LVERELTRVISAGTLADMN
LLDSSRHNYIVALYK-DKKRFGLACVDHTTGEFSVAQFEHMDLLLDELSRINPSELLVSD
----QTDCFP---GTHPTLYYD--GYTFLPSTAIPNLLNHFRVHSLDGFGCGEMTAALGA
SGAVLHYLGYQLRRPTDHLRRISVRATENAVLIDQASQRNLDLVDS-R-GGVKLSLLGTL
DRTSTPMGARKLRDWLLHPLCDLEKLLARQEVIAVLLQEPYLMSKLRESLKNVRDMERLT
GRISQGAGNARDLQALASSLARIPALRDDLESLPGDMLESIRSRMGCFDELVDLLQRALV
DEPPVTIKEGGIIREGYHAGLDELRLASRDGKEWLARLQEKERKRTGIDSLKIRFNNVFG
YYIEVTKSHYDKVPPDYQRKQTLVNAERFITPELKQMENTILGADERSRQVEYEQFLLLR
EEVGRHIDDIQITADAMADLDVLLGLAEGAQQYRYCRPVLDNSMTLRIVNGRHPVIEQNV
-SGDFVPNDAFLEPEENRLILLTGPNMAGKSTYIRQVALITLMAQIGAYVPAESAHIGLV
DRIFCRVGASDDLARGQSTFMVEMSETSLILNNATERSLIILDEIGRGTATFDGLSIAWA
VAEYLHDELKSRTLFATHYHELTDLANSRQGVQNYNVAVREWKEEIVFLRKIVPGAADKS
YGIQVARLAGMPAVIVDRAKAILSHLEMNSTRP--------ERSRLAPRAKNTDMEDDMP
AGELELF----------
>WP_009958798.1_DNA_mismatch_repair_MutS_[Verrucomicrobium_spinosum]_Verrucomicrobia
M-DAAA-TPMMKQYLAMRRELPDVLLLFRLGDFYEMFFEDAKTAAGILNVALTKR-----
NGIPMCGVPHHAAQGYIARLIRAGRRVAIGEQTADPVPGK-LVPREVSEIISAGTVTDGR
YLDASRAHYLAAIWR-EGKKFGLAYVDHTTGEFEVAEFDSANALSDELTRIMPSELLYAE
----QSELLAEVGGSKGAQVCE--GYLFLHDQAVHSLVQHFKVQSLDGYGCTHLTAAISA
AGAIMQYLQFQLRKDVSHIKRLRVAVPYEGVWIDAASQSHLELVNS-R-GGTEHTLLHSL
NRTCTPMGARKLRRWVLHPLRNLQQLIARQDLIAALLQEPMLLSQSRDLFKDIRDLERTA
GRLSQGSGNGRDLLALAQALLAVPAIKVLLEELPTPLAEDLMGQMRDLTQMAAEMEKVIT
EEPPATIKEGGIFREGFSPLLDELRSASTQGREWMARLQNDEIERTGIKSLKIKYNAVFG
YFIEITKSNLDAVPKDYVRKQTTANGERFITDELKRMEDKILGADEKAKALEYEEFVKLR
SAAMAHLEAIQETAEAIATLDVLASLAETARLFNYTRPVLNETRNLFFRDGRHPVLDQNL
-AGEFVPNDTTLEPAENRVLIITGPNMAGKSTYIRQVALLTLMAQIGSYLPVASAEVGLV
DRIFTRIGASDDLSRGQSTFMVEMNETALILNNATDQSLVILDEIGRGTSTFDGLSIAWS
VAEHLHNDIGSRTLFATHYHELTVLAHTCSGVKNYNVAVKEWNHQIIFLRKIIAGSAEKS
YGIQVARLAGLPEKVLHRARHILERLEAGHPPN--------------EDAAALDEPRRTP
RENLNLFS---------
>WP_012376555.1_DNA_mismatch_repair_MutS_[Opitutus_terrae]_Verrucomicrobia
M-EPAKLTPMMQQYFEVRRGLPDTFLLFRLGDFFEMFFDDAIAGSRLLGLTLTKR-----
QDFPMCGIPAHAADTYVTKLLAAGKKVALCDQAEPAKAGK-LVRRQLTRILSPGTTLAAN
QLDAARNHYLCALAY-DKLGLHAAWLDLSTGEFKVATDPSIANLLPVLTALDPAELLVIE
GELAQTAVHALHAFCSGRLCSELAGYHFDTATGGKTVMDTLGVLNLQGFGLAHTHPALGP
AGAVVYYATENLCAKPENLRTLQEYRSARTLLLDPATLRNLEIFASAR-GGREGSLFGAI
NRTVTPAGARLLERWLAAPTLELPEIIRRQTLVAELLAQPMRLLALRESLTNVRDIPRIL
GRLQNRLRNPRELGGVRDTLAQLPSLRAELTAF-SSQLSALSSQLQEFAHLRELLPRALA
DELPADLADGNYIRSGYDAELDRLRSLTSDNKTWLSDLERTEQERTGIRSLKVRFTNNFG
YYIEVTKANLHLVPSDYIRRQTTVGGERYVTEALRQKEKEIFHAEENALAREFELFNALV
AAVLDESIALTHTAEALAELDVLCGWALLAREWDYCQPVLDDSDVLEISEGRHPVVEQML
GASAFVPNDTALGCSEAQIALITGPNMAGKSTYIRQVALIALLAQIGCWVPAKSCRIGLV
DRIFSRVGASDDLARGNSTFMVEMNETANILNNTTDRSLIILDEIGRGTSTYDGLSIAWA
VVEHLHPAKGPRTLFATHYQELTQLEKHLTRLRNLSVAVKEWNDDIVFVRRVIPGAADRS
YGIQVARLAGLPLSVIDRAKTILGKLE------AQLKLL---------------------
-----------------
>WP_014437821.1_DNA_mismatch_repair_MutS_[Phycisphaera_mikurensis]_Planctomycetes
--MATADTPAMKQYKRFKAQHPGCVLFFRMGDFYEMFYEDADLAHRVLGITLSQRTAG--
--VPMAGVPHHSVEGYLKRMIQAGHRVAVCEQTQDPKEAKGVVDRDVTRVVSPGTLTDEA
LMDAGEPAAVAAAHPLKDGRVALAWAELSTGAFGFAAVD-ADEAAGELARLSVAELLFSD
PDDGTEALRRALDVP-------RPGYTFRPAEAVTLLKRQFGVADLGGFGLGDDDPALPA
VGAVLAYLHETQTGRLPHLQPPRRLDRAGSLIIDAASLASLEVVAAGASGETAGSLLGVL
SATRTPMGGRLLRRWLCFPLRDAEAIGRRQDVVASLADDGRFVNELSVQLKRIQDVPRIA
GRLGVGRLTPRDLVALGRSVAAARTLAEVLGE-----VAPFHDRLDPLMGLAETLDDTLQ
EDAPSHLRAGGVFCDGFDRELDAQRDLMQHGDRWLAAYQQEMSEKLGIP-VKVGFNKVFG
YYLELTAVQAAKAATGWTRKQTLKNAERYITAELKDHETRVLAAEDRAIARELELFAGLC
DQAAQRIPQLQAYAELAAELDVLLLFAERAAKGGHCRPTLVDGPVLDVAGGRHPALDELL
----FVANAIHLGGGRAPLALLTGPNMAGKSTYIRQAALLTLLAHTGAFLPAESATVGLT
DRIFTRVGAQDQLHAGRSTFMVEMTEAAEICRHAGPHSLVILDEIGRGTSTYDGLSLAWA
IAEHL-EAVGCRTLFATHYHELTALAGTRSGIANLHVKARPLNGEMVFLHTVEPGATDRS
YGVEVARLAGMPPAVTDRAGSLLEAFEEKAAG-PQLALFGLEDHPVLSRLAGLGDAALSP
GEAEAELDALRTLLRG-
>XP_002898751.1_DNA_mismatch_repair_MSH1_[Phytophthora_infestans_T30-4]_SAR
MLDAAKATPMVAQYLARKKAYPDCMLLFQVGDFYEFFGDDARRAAHLLNLALTRKTTK--
---EMCGFPVGSVDSFVEKL------VAICNQVESASAAKKLVDRQVVRIVTPGSLVEDT
MLTPKENNYLASL--YDDDKWGLAWADLSTGEFVSTTST-NEKLASAILRCSPKEILLPS
SEEEPRDAVAFLDTVPDTCMRTRPASSFIPQASRRSLRDVFK---------TLDTSEQAA
ASAILDYVDFTH--GMSLIRAPLHVESSDHMIIDSSAWRGLELAKSLS-GSKASSLLQAI
DSTTSPGGSRLLAAHLASPLMNLERLERRLDAVSYFYGQEQLLQRTRRQLSEVFDLERNL
QRLSIGVGTPKDLKNVASTIEEAKQLEKLVKELPKEFLPALLRDCNGIAQAAQEIHAALK
EDYAS--SKSGFVRAGYSSELDKWQEILRHDPKSPEKQELQTKYRTLLGSLRVIFQAEKG
YFLDLPHDENAKLLQEHSRRQSLKNSVRYRSEELRQMNRELTEAAVEVERVENTIFSYLR
DKVLSVRDELQAMASAISQIDVVCSHTQVALDRNFTRPLLDGTCELHIEDGRHAVVEAAH
KGMRFVPNSLHLAA--GSCWLLTGPNMGGKSTFLRQNAHLVLLAQMGCFVPAKFARVGLV
DKLFCRVGSADDLAADKSTFMVEMQETSTILTQATSRSLVLMDEVGRGTAVNDGVAIAGA
VLEALCKQT--RTLFATHFTALSALVGGTNGLRPYRMEVLERTKHLVFSHRVVEGLAAQS
YGVNTAALAGCPPSVVARASELLAELMHENSVNSHADSFDARAQAVWSEVVSGNAGLKNP
VDPLQVLDELRQILYES
>XP_022787029.1_uncharacterized_LOC111327176_[Stylophora_pistillata]_Metazoa
MHKNVKMTGLSKQYLSIKNKYPEFIVLFQVGDFYEIYSSDAVKVAEKTSLRISRNPNV--
----MAGFPVRSLDSWLSTLVQQGFQLAICPQFPDKTPSTSLLHREVVRLVTPGTLLDPL
---KPDANFLMSI--GPDSSLGFAWLDLSTGEFH-----QVENLEEDLSRINPAEILMAE
EHLENHKTGTNIKRSKDYHLTIVPSDWFTVDSLHQALARLLKSVNFSQFSS----LEMAS
GSALLKFVSYTQ--DIPLLNQPSKFSLQTHMAIDSNTRRALELTKPLVGADSKATLFGVM
NNTATASGQRLLYSRLCAPSNDVNVIQKRLIEVDFFCMNRHLAEDIQKALKSCPDVERQM
QKIATGAASLSDLHAIYSAIALYKYILLLLHDFD--VVRAIEELMEDLDDLYKELDTA--
-------VESETVMKGYSNKADKIKENLYENAKQVHELKDVYRVGLKIPRLTISNHKSFI
RVVEIPLTKKNSLEGDFVFLESTKDKARYSTLKLQELNAKWKALQEENETIQRELSDDLS
HQVTSHAESLKKMAVALAELDVSSSLAVLALKRGYVKPIIGNQNEFLVKGGRHPVVDVLQ
----FVCNDCDLSE--KNLWIITGPNMGGKSTFLRQNALIAILAQAGSFVPAQSAKIGVI
DRLFARIGATDNLAQHQSTFMTEMLETAFILAQATEKSLVVVDEVGRGTSVLDGVSIAWA
VVEHLHSSIKCRTLASTHYYQLAKLAHTLPRVDCYHVTALRSKNGLSFTYKIMRGCDRKS
FGIDVAKLAGVPITVEARAREILQVFEDKGNSFEEDKLVPENDSQVLKALLVLNPELLTP
KQALEIIYDLQSKARCK
>CEG65600.1_Putative_DNA_mismatch_repair_MutS_[Rhizopus_microsporus]_Fungi
MKEISTGSIVLDTVREYTKKYPLCVLLVQVGDFYELYESHATRYAPQLDLKLTRKA--AN
TVVDFAGFPLRSLDRYLDILVNRQCRVALCEQLG----AASGMHRRITRIITPGTVIEER
FLEANQYNYLLSI--STQDKLGLAWVDISVGEFVMQET-TLDTLKDDLARIRPREVVLPE
SLKPDEVLQQGLFDLPSITVSYQMDDHFNASAGFKAFQALFTFAETSDFGQ----LELGA
AMALMAYVSETHNKTI-KWQMPTRFSIHDTVRIDSAAMSSLELVKT---GRRNDSLLSIL
DCTCTSAGSRLLNRWISSPLTNVNEIKKRLDVVEYFSQDSFLLQDVRHLLRQSTDAQRAL
QRLALKRGQHSDVFEVWSTLDIIKNITGKLKE--SA-LRELIESMDPHMTISQHIQDAIQ
SK---EIKEYGFVNHAFHPELAQLHNEITELEQQRTNLQDDLRELC----VTLQSDGLFR
HIVEVSTRQSSHFPQ-----SSTKSKNRYQMEAWSDISMRLSTIQSRIIEIENQVFDQVV
DRLLDHSTTILHSCRILAQLDVLASFSHLALERQYVRPRVTKTSRTMIIGGRHPVVEANL
----FVANDCILDR--ERIWLLTGPNMGGKSTFLRQYAIIVLMAHIGCFVPADRAWIGVT
DRIFSRVGAADNLAQNQSTFMVEMSELSTILKLATEKSTVIMDEVGRGTSTAEGFSLALG
ILDYLHNSIKCRTLYATHYHELADAVKEYEHIKCYMTNIEED-GRFRFVHKVQPGVCRQS
HGLKVAQLAGLPAAVIDKAKAVWSQMETKS------------------------------
-----------------
>XP_643371.1_hypothetical_protein_DDB_G0275999_[Dictyostelium_discoideum_AX4]
----------MEQYSGFKKKYPNEILFFRLGDFYEMFDEDAKIASNLLGITLTSRKQGRN
REIPMCGVPSHSAEIHIAKLVKLGKSVAICDQVEDSNEAKEIINRQIVRIITPGTLYEDR
YLT-SNSNYLCSITKFSAS-FSISWLDISTGDFFISSST-LENLSSELNRIQPKEILIPA
SLNYNQQISKIL--KYNVSMENDLKSFNYKKKTFKIFNEAFNNNNNNEINNEFSNDELNS
AGSILSYIIKTNIGSNPSLNLPKRIDSHNSMFIDYSTMQSLEITKTYQ-GDKKGSLLESI
DKTITPQGGRLLFSRIQSPSLELKEINSRLNQLEFFYNNMELTNEVRSFLNAGSDIERCI
QRLKINKSGPRDLHTIGSTLQSIFHLKESLQSLTMKILLKIQQTHLT--PLLNHLSAALI
DSPPSSVNDGGFIKEGYSKELDRYKLISRNSDALINEFRETYRNKLKIPKLKVNKNSIIG
YYIEISSSDRDKI--NFIHIQTLLSVMRFKSSDLIILEDEINRAASKVLEYEIQLYYVLV
DLVCKYSNEIKQVSSVIANLDISTSLAKISKQRRYIKPILVNNNILDIKDGRHPTVEN--
STTEFIGNDLQL--DDANLWLITGPNMGGKSTFLRQNALIILMAQMGSFVPASYAKIGIV
DAIFSRVGSSDDLSNDKSTFMVEMVETASILKKATNRSFVIMDEVGRGTSTLDGISIAQS
VVEYLNQVNRCRTLFATHYHELTKNLDETPHIKCYCLAIQEDEDEILFTHKIVPGMSNKS
YGIFCAKMAGIPNSVLERSKSILFELES-----NNKLNFNK-------------------
--------KIKKN----
>SJZ60361.1_DNA_mismatch_repair_MutS_[Selenihalanaerobacter_shriftii]_Firmicutes
M-A-KKLTPMMQQYFSIKNKYEDAILLFRLGDFYEMFADDAKLAAKELELTLTSRNKGG-
KKTPMAGIPYHSTESYIATLIEKGYRVAICEQVEDPSEASGLVKREVVRVITPGTVIDNE
FLDDKSNNYLATVTA-GKNVFGFAIVDISTGEFTVTELSAAANLIDELARINPAECLIDP
QIYQESEIVTYIKQQIDPILNDIDERF-NYRQAYDLLTDHFNVSSLEGFGCEGLDLAIEA
AGATLDFLIETQKRTLNHLNQLSTYSTQDYMVLDANTRRNLELTKTIRDQDYKGSLLWVL
DQTVTAMGGRKLRKWIEQPLLKPEEINGRLDAVNEIKDNIFLKEELKELLDQVYDIERLI
GKVTYGSANARDLIALKSSINVLPKVEELLNNFSVPKLQDLKGKLDILEDVHSLIEQSIQ
EEPPVTVREGGLIKMGYDEELDEFKKAMTEGKDWITNLEQQEKERTGIKSLKVGFNKVHG
YYIEVTKANIDLVPDNYERKQTLSNSERYITPELKEKEAKILGAEEKSVELEYQLFTGIR
DKVGNETKRIQKVADILARLDVIVSLAEVALNNDYSRPAVNASDVIEIEAGRHPVVEEML
EEENFVPNDTYADCDQDRFLIVTGPNMSGKSTYMRQVALITLMAQIGSFFPAKNAEIGIV
DRIFTRVGASDDLTTGQSTFMVEMNEVANILNNATKNSLIILDEVGRGTSTYDGLSIAWA
VTEYISNNIGAKSLFATHYHELTELESKLAGVKNYNVAVKEEGDDIAFLRKIIPGRANDS
YGIEVAKLAGVPNPVIKRANQILDKLESESDNYTQLALFN-QNAEFLKELSDLDIMSMTP
LEAMNKLHQLQQEAKEE
>WP_011195885.1_DNA_mismatch_repair_MutS_[Symbiobacterium_thermophilum]_Firmicutes
M-DPAKATPMFAQYLQIKEQYPDCILFYRLGDFYETFMDDAELVARELELVLTGRDAGDM
GRVPMAGIPYHAAEAYIARLIEKGYKVAICDQLEDPKKAKGLVKRDVTRVVTPGTLVEPR
LLPEKANNFLAAIAW-SRTGFGLAVVDLSTGEFAAAQMNSLRLLLEEIGRLEPREVILEP
GLAAEPSVTGPLKAS-GIAVSVFEGRHFNHANAYRKLTEHFGTANLSGFGCEDLELATSA
AGAALAYLEEMHKASLGHVSGLAVYYPGDYMVLDPATRRNLELTRSLRDGGRRGTLLWVM
DRTVTAMGARLLKSWLERPLLDLRQIHARHEAVGELVHRPVLRADLRALLQEVHDLERLA
GRVAVGSANARDLVALKQSLVALPSIRVALEDVRAERLVELRDQLDMLDDVRDLIEHAIA
DEPPVALTEGGILKDGFHPEVDELRRIARDGKAWIAQVEARERERTGIKSLKIGYNKVFG
YYLAVTKPNLPLVPPDYIRKQTLANEERFITPELKELEEKVLHAAERVMDLEYELFVEIR
QRVAAEVTRIQRSARAVAELDALASFAEVASLYGYCRPLVDGSTVLELKGSRHPVLERVM
EEGAFVPNDLLVDTGENRVLLITGPNMGGKSTVMRQAALAVILAQAGSFVPAESAHIGLV
DRVFTRVGASDDLATGRSTFMVEMTEVANILHSATERSLVVLDEVGRGTATFDGLSIAWA
ITEHIHQAIGCRTLFATHYHELCELEGILPGVKNYSVAVMEKGEDIIFLRKLVRGGADRS
YGIQVGRLAGLPASVVERAREILATLEEQEGERVQLTFFE-KKDPVVEELLGLNVMALTP
IEALNTLYQLQAKAKEN
>WP_012676827.1_DNA_mismatch_repair_MutS_[Persephonella_marina]_Aquificae
--EEKNITPMLAQYHKIKDQYPDALVLYRLGDFYEMFYEDAHTGARELNIVLTKKKVGDR
-YIPMCGIPFHSADSYITRLVSKGYKVAICEQLEDASKAKGIVKRDVIRVLTPGTYFENE
K----LKSALLGIYQ-ERGRFYIAYLDLSTGEFTGGSLN-RDELISFIGKFQPKEIVVQE
GYDFRSQFKSIFFSQ-------LPEDYFSEDT-HSEFLGFFKTGHISAFGFTEEQNVIYP
LSAVWKYAKVTQKSFLPFISTPKPYREDSYVRLDYSAQKHLEIVSPNE-G--NIPLLRVM
DRTLTGMGRRKLRFFLLHPLKNSKEIIKRQNAVTELVENTELREKIRDILDQIFDIERLI
SKISSNTSTPRDLVGLRESLKKVSKLKE--IEIKSDLLKESFERIEDYSWLIEKLDRYLE
DDPPIHLKEGGLIKKGVDKDLDELKEIKEKGNEWLKSYQEKLRKETGIQSLKIGFNKVMG
YYIEVTKPNLKLVPDHFRRRQTLSNAERFITDELQSFEEKILSADEKIKALEYEIFMRIR
EEVAFLSDRIGKTAQQVGMIDAIQSLAQIAVEKGWTKPDIHDGYEIEIKEGYHPVIKEFM
----FVPNNLKMNR--SYFHIITGPNMAGKSTFIRQSAIIILLAQTGSYIPAKKGKIGVV
DAIFTRIGSGDALAKGLSTFMVEMLEMANIVNNATERSFIVLDEVGRGTSTYDGLSIGWA
ISEYLAEKVKVKTLFATHYHELTQLEREIKGVKNFHMDIFEDGENIKFLYRVKEGFSNKS
YGVHVAKLAGIKEQIIKRAYEILYYFEEQRDKKNELPLFKEEYRQILEEIESIDIGSITP
VEALVFLNDLKKKIKRL
>WP_012962690.1_DNA_mismatch_repair_MutS_[Hydrogenobacter_thermophilus]_Aquificae
M-SEGELTPMLSQYHHFKRLHPDCLLFFRLGDFYELFYEDAHIGSKELGLVLTSRPSGGK
ERIPMCGVPYHSSTNYITKLVSKGYKVAICEQMEDATQAKGLVRREVIRVITPGTYFEKD
------LSGLACVYV-KGKRYFCAYLNPSTGEFVAGSFS-QEQVYEFLCKFSPREVLLQR
GTHLPEKYIRTYKTE-------LDEEYFSRGL--EELIRDFNLHSYRSLGFTQEELI--P
CGCAYLYLKSTQRGFTPFVSKPKPYSDEGYVRIDYRARRGLELLESYE-GREDISLFSVI
DRTLTGMGRRRLKFHLLHPFRSRERILQVQSAVEELTEKRQALKEIREYLKDMPDIERLI
SRISGNVATPRDFVLLKKALFLASRLKEGFSEFSSSLLKSLFEDMQDLRELAQDIDNTLV
DDPPLHVKEGGLIKDGVSHELDRLRYICQNSESLLREYEEKLRKETGVQSLKIGYNRVMG
YYIEVTKPNLKYVPSYFKRRQTLSNAERFITEELSSLEEKILSAQARIKDMEYEIFASLR
ERVLSKVEAIARSAQKVGFLDYLQSLAYVALEKGWKKPQITDEKVIKIKEGRHPLIEAFV
----YVPNDTSIDE--ENIMIITGPNMAGKSSYIRQVAVLTLLAHMGSFIPCQEAEIGTV
SSIHARIGSGDILALGVSTFMNEMLDVASILNSADERSLIVLDEVGRGTSTYDGISLTKA
LVEYIAKRVKARTLLATHYLEITKLEEEINGIRNYHMAVSREGERVNFLYRLKRGSAEGS
FGIEVAKMAGLPQELINRAKEILSEYESMLQ----LPFLERSWQEFLDYIESIDIANTTP
LQALLVLSQLKERLKML
>WP_010880150.1_DNA_mismatch_repair_MutS_[Aquifex_aeolicus]_Aquificae
M-SEKELTPMLSQYHYFKNQYPDCLLLFRLGDFYELFYEDAYIGSKELGLVLTSRPAGGK
ERIPMCGVPYHSANSYIAKLVNKGYKVAICEQVEDPSKAKGIVKREVVRVITPGTFFE--
----RDTGGLASLYK-KGNHYYVGYLNLAVGEFLGAKV-KIEELLDLLSKLNIKEILVKK
GEKLPEELEKVLKVY----VSELEEEFFEEGS---EILKDFGVLSLQAFGF-EEDTYSLP
LGAVYKYAKTTQKGYTPLIPRPKPYRDEGFVRLDIKAIKGLEILESLE-GRKDISLFKVI
DRTLTGMGRRRLKFRLLSPFRSREKIERIQEGVQELKENREALLKIRQILEGMADLERLV
SKISSNMATPRELVYLKNSLKKVEELRLLLLELKAPIFKEILQNFEDTKKIINDIEKTLV
EDPPLHVKEGGLIREGVNAYLDELRFIRDNAETYLREYEKKLRQETGIQSLKIGYNKVMG
YYIEVTKPNLKYVPSYFRRRQTLSNSERFTTEELQRLEEKILSAQTRINDLEYELYKELR
ERVVKELDKVGNNASAVAEVDFIQSLAQIAYEKDWAKPQIHEGYELIIEEGRHPVIEEFV
----YVPNDTKLDR--SFIHVITGPNMAGKSSYIRQVGVLTLLSHIGSFIPARRAKIPVV
DALFTRIGSGDVLALGVSTFMNEMLEVSNILNNATEKSLVILDEVGRGTSTYDGIAISKA
IVKYISEKLKAKTLLATHFLEITELEGKIEGVKNYHMEVEKTPEGIRFLYILKEGKAEGS
FGIEVAKLAGLPEEVVEEARKILRELEEKENKK--VPLLEEEYEEIIKKIEEIDIGNTTP
LQALLILAELKKKCSFS
>WP_014856596.1_DNA_mismatch_repair_MutS_[Melioribacter_roseus]_Chlorobi
----MSVTPLMAQYTRIKKEYPDTILLFRMGDFYETFEEDAKIASKVLGITLTKRANGAA
EDVPLAGFPHHAIDSYLPKLVRAGYRVAVCEQVEDPKLAKGIVKREVIEVVTPGVAFSDK
LLDHKKNNYLLSIY-GDGERYGLAFCDISTGEFQTYET-DKKLLPEQLGLINPAEILIPK
KLKN-----------KDARITKIDDWIYDFDYCQDLILNHFEVKTLKGFGIENMNLAVSA
AGAALNYLRETQKANLPHINRISVYNPTEYMALDYATKRNLEILFTIQSGEREGSLISIL
DKTSTSMGGRLLKRWITTPLKKLEPILKRQECVEELFENKSLRKNLREELSEIGDIERLI
ARACTGRINPREVINLKNSLKKIHLIKQLLDQSSAETLRQINDNMNPLEELVAKIENAIN
EEPPASLHDGGVIKPGYNPELDELRSLAFNAKEWIANLQKEERQKTGVSSLKVSYNKVFG
YYIEISHANKDKVPAHYIRKQTLVNSERYITPELKEYEEKILNAQDNIAKLEFELFEQIR
YQIAAATERVQTNARLIAMLDCFLSFAECAEQYNYVKPTVDDSDVIDIVDGRHPVVEQIL
PPGEFTPNSCRLSSSEDQIIILTGPNMAGKSVYLRQIGLIVLMAQIGSYVPAKEARIGIV
DRIFTRVGASDNITTGESTFLVEMQEAANILNNATNKSLILLDEIGRGTSTFDGISIAWA
ITEYLHPEIAAKTLFATHYHELNEMAEIFPRIKNYKVDVREYGDKVIFLHKVKPGGADHS
YGIQVAQMAGLPVYVTNRAKEILLNLESKELT-MQISLFEM--EELRKEIEDLPIDSITP
IEALNKLNELKRKIKEE
>WP_012502821.1_DNA_mismatch_repair_MutS_[Chlorobaculum_parvum]_Chlorobi
MARKKEPTPMMRQYLEVKERYPEYVLLFRVGDFYETFLDDAVTVSAALNIVLTKRSNGSA
GEIPLAGFPHHASEGYIAKLVTKGFKVAVCDQVEDPALAKGIVKREITDIVTPGITYSDK
ILDDRHNNYLCAVA-GREHLAGVAFVDVTTAEFRMTELP-VAELKDFLQSLHPSEILIS-
---SRDSLAKSMN----TLFTVLDEWMFSAEQASQVLENHFKTHSLKGFGIDGVEGGRIA
AGAILQYLEEAKQGSLKYLVRIGLVESAETMTLDIQTRRNLEIISSMQDGSLNGSLLEVI
DRTKNPMGARLLRRWLLHPLRKLEAVVQRHDAVEELLESDSMREESRQLLGGIIDLERAL
ARIATSRAMPREVRLLGSSFALIPQLKAMLASCEAQRLRHLADRLDSLPELAETIERALD
PEASGTLRDGGYIRAGYHEELDELRAISSGARDRLLEIQQAERSKTSISTLKVQYNKVFG
YYIEVSRANSDKVPEYYEKKQTLVNAERYTIPALKEYEEKILTAEEKSQFLEHRLFQELC
AAVAAEAASIQKTAAALAELDCLACFASCADEYRYCRPAMNEGTELSITGGRHPVLERIL
GADEYVANDCRVG-SDQQLLIITGPNMAGKSSYLRQAGLVVLLAQVGSFVPAESAEIGLV
DRIFTRVGASDNLTSGESTFLVEMNEAASILNNATERSLLLLDEIGRGTSTFDGMSIAWS
MCEFIHDRLRARTLFATHYHELAELESRFERIVNFNATVVETADTVIFLRKIVRGASDNS
YGIEVAKMAGMPPEVIERAREILAGMERREVEVQQISLFEE--SRLRKALSGIDINRLTP
LDAMMELKRLQDIALGK
>WP_006366200.1_DNA_mismatch_repair_MutS_[Chlorobium_ferrooxidans]_Chlorobi
MSTQKEHSPMMRQYLEVKERYPEFLLLFRVGDFYETFFEDARLVSGALNIVLTKRSNGSS
AEVPMAGFPHHASEGYIAKLVKKGFKVAVCDQVEDPAEAKGIVRREITDIVTPGITFSDK
ILDDRHNNYLCAVA-GRATIAGVAFIDVTTAEFSIASME-PEGVREFLLSLHPSEILISA
SERAKQSCSQEL------LITELDAWMFGEEQTGEVLSRHFKTHSLKGFGIEGNRAGRVA
AGVILQYLEETRQNRLHYITRISELHGDDHMTLDLQTKRNLEIISSMQDGTLNGSLLQVM
DHTCNPMGARLIRRWLQRPLRKIEDIQLRLDAVEELTGCREMREGLGEKLSAINDLERSL
ARIATFRTMPREVRQLGISLAIIPSLQELLQEAASARLRSLAARLNPLPELARRIEEAID
PESGASMRDGGYIRSGFHAELDDLRSISSTAKDRLMEIQQQERLNTSISSLKVQFNKVFG
YYIEISRANSDKVPPYYEKKQTLVNAERYTIPALKEYEEKILNAEEKSFALEARLFHDLC
AEVAGQASLIQTNASVIAELDALFSFALAAVQYGYCKPEMSDHRNLEIINGRHPVLERIM
SDDEYVQNDCLFD-EKQKMLIITGPNMAGKSSFLRQTGLIVLLAQAGSFVPAERAEIGLV
DRIFTRVGASDNLASGESTFLVEMNEAASILNNATATSLLLLDEIGRGTSTFDGMSIAWS
MSEYIAHAIGARTLFATHYHELAELENRIPGVVNYNATVVETADRVIFLRKIVRGSTDNS
YGIEVAKMAGMPAEVIVRAREILAGMEKRDIEIMQISLFEE--SRLRRALEMLDLDRLTP
IEGLLELQKLQDLARSS
>KUK46777.1_DNA_mismatch_repair_protein_MutS_[Anaerolinea_thermophila]_Chloroflexi
M-SKSNVTPIRQQYLDIKRQYPDTIVFFRLGDFYETFDHDAEITSEELDLVLTSRAVAKG
NKVPMAGIPYHAAENYISRLINKGYHVAICEQI---GEAKGLFPREVVRVITPGTLVESS
YLSAEKNNYLCAVY-PTQERIGFAYIDITTGEFLCTEFSYTNLLYSELARIQPAELLAPR
----------SFDDPRYHRTTKED-WFFALNRCQDALKACFHVSTMDGFGLKDKVPAICA
AGAILQYLEETDSQFTKTIKNIHFYHTQDYMILDPETRRNLELVETIRDGKEEGSLLSVI
DHTVNPLGKRLLRSWLNKPLTDPSLIQQRLDKVEFFIGDGLLRKDLQNQLKKISDLERIA
TRIVSGHALPRDLVALRSSLELIPSIRSALTVVQPPDL---IDPIRPCSEVLTLLQNAIS
KDPPATLQNPGIIKKGYSKDLDTIYSSSKDARTWIANLEKSEKQRTGIKTLKVSYNKVFG
YYIEISNSYLNQVPEEYIRKQTLVNGERFITPEMKEYESIVLNAEERIHLLEVELFREVC
QQIAAHIDEIIETAQVLATLDVLLGLADTAVFNKYCKPLISEEKIISIKNGRHPVVERTQ
LARAFIPNDVTFT-EDEYIKIITGPNMSGKSTFLRQAALIVLLAQIGSYVPADEAIIGVV
DRIFTRIGAQDEIHAGQSTFMVEMTETANILHNASSRSLLILDEIGRGTSTYDGLSIAWA
VLEYIHPDLHARTLFATHYHELTQLGDTLPNAANYNVAVSESDGDVIFLYKIIRGGTDRS
YGIHVAQLAGLPQSVISRSFEILKQLEEENAHAEQMTLFP-QTNPLLDDLQKIDLNQLSP
IEALNILYEWRRKYIKK
>WP_023652524.1_DNA_mismatch_repair_protein_MutS_[Dehalococcoides_mccartyi]_Chloroflexi
---MENITPLRKQYLDIKKNYPEAIVFFRLGDFYETFEEDARIAARELEIVLTSREMGKG
LKVPLAGIPYHALDNYLSRLINRGYKVAICEQVTKPGETKGLVQRQVTRLVTPGTVVEPN
LLESKQNNFLLSLY-LTEDSCGLAFADISTSEFGCTQLD-INGLEAEINRLNPAEIILPK
S--------QSLNLPLKATISKLDGYYFEADVARERLLKHFECQNLSAYGCENLQLAVSA
AGALLNYLEETQKSSLKQLERLAVYTISDYMQIDSHTLSNLEIFRSSGGNSLKGSLLGVL
DQTKTAMGGRLLRKFLGQPLLRQEDIEKRLSAVDYFFEESLARASLAKALGQIADMERIA
NRIRQKTILPKELISLKHSLEIVSAIHRQFGLMPPPRLAYFLNGLKPLPEMLAIINEAIT
DDPPSTLGEGKVIRSGFNPEMDKLCSLAGDARTFLSQMEAREREQTGIKSLKLGYNRVFG
YYIEVSNANLADIPQNYIRKQTLVNAERFITPELKEYENLILNAKERLLEMETGLYEQVL
NQLGGFYSALLSNAAALASLDVLSAFAEVAVRNGYVRPVFHSENSLVIHKGRHPMVEQGL
GYGSFVANDISLSAEDCQIIILTGPNMAGKSTYLKQTALIVLMAQIGSYVPAETAELCLT
DRIFSRIGAKEDLSAGQSTFMVEMVETASILNTATSRSLLILDEIGRGTSTYDGLAIAQA
VVEYIHPSLNAKTLFATHYHELVELANYLPRVKNYNIAVSEDRGEVVFLHKIVPGGVDKS
YGIHVAKLAGMPKWVIKRSYEVLTELENPAKKQ----LTEQ--SALAEEIKGLEIESLTP
LAALNKLYELKKKAEEK
>WP_066791566.1_DNA_mismatch_repair_protein_MutS_[Chloroflexus_islandicus]_Chloroflexi
M-AAIELHAWYRQYRKLKEEAADAILLFRFGDFYETFDDDAKLIAELLDVTLTRKEYAQK
LYAPMAGMPYHAVDRYVSELVARGYRVAIAEQLSETEASGKMVQRAIVRIITPGTVIDPA
MLPDRTNNYLAAVI-VEAEKVGLAYADLSTGEFAAAEFTALIQLQAELARLRPAEVLVPD
DESLQARLSQDLA-PTQGEVTEWPAWRWELATAAEALREQLAVASLAVCGLDNRPLATRA
AGALIQYAQMTQRQRVSQLRHLRVYHTGAYMLLDPQTRRNLELLESSGRQGNKASLIGVL
DRTCTAMGGRLLRRWITQPLIVLEPLQVRQHAVARLVFETMARLELRSALAELPDMERAL
NRIAQGVATPRDMVQLRAALRKLPAVAQAVEHLLPEMAGEPAPALDLCSDVLDLLERALD
EDPPALLEEGGVIRPGFDQRLDALIKASRHAQEFIDRLESKERERTGIRSLKVSYNQVFG
YYIEISRAVDPKIPAHYERKQTLVNAERYVTEELKYYESLLSDARLKLVDLERDIFQRLC
DEIQQHLDRLRATAAAVARLDALAALAETAVRGRYVQPVLRTDRVLRIKQGRHPVVERTL
--SEFIGNDIELDGDNVQILIITGPNMAGKSTFLRQVALITLMAQIGSFVPADEAEIGLV
DRIFTRIGAQDDIATGQSTFMVEMTETAALLMQSTPRSLIILDEVGRGTSTYDGMAIARA
VVEYIHPQLGCRTLFATHYHELTALEGELARVRNYHMAAIERDGRVVFLHELRRGGADRS
YGIHVAELAGIPARVIRRANELLAELEGRAAEPMQLSFFD-APHPVVEYIRRLRIEELTP
LEALNRLAELQRLADQG
>PMC26881.1_DNA_mismatch_repair_protein_MutS_[Gardnerella_vaginalis]_Actinobacteria
A---KKTTPMMEQYQKVKDQYPDAFLFYRLGDFYELFNDDAIKGAQLLELTLTTRNHSAK
NPIPMCGVPHRAVNSYIDVLIDKGYKVAICEQMEDPKKAKGMVKRAVTRLITPGTQMDLN
GDQAKNNNYLAGIIR-QNGHYYLAYTDLSTGELKTTDF-SEDETINELINLQSREVVLDD
SVED--QLTKR-NILNEAEVS------------------YLTQDLTD-------EGQQTV
VSLLVSYLLTTQKRSLAHLQKAISYRPSSFMKIDHYSKTNLELMTNMRSGKRQGTLAWLL
DETKTAMGSRLLKRWLDRPLIDLKQISARQDKVQELLEHYFERNNIQQELIKVYDLERLA
GRVAYGSVNGRDLIQLKTSLLQVPKIKYTLETLDAPAFADLEKQLDPLSDVASLIEKSIV
EDPPISVTDGGVIKDGYDQQLDEYRDAMNNGKQWIADLQKHEREVTGINNLKIGYNHVFG
YYIEVTKVNLNKIPRRYERKQTLVNAERFSTPELKEKEALILGAQEKSTALEYDVFVKIR
EKVKGQIKRLQSLAQALSELDVLQSFAVVSEDYHFVRPQMNTGHVLKIKDGRHPVVEKFM
GHQEYVPNDV-LMDESTDILLITGPNMSGKSTYMRQLALTAVMAQMGCFVPAEQAELPIF
DQIFTRIGAADDLISGESTFMVEMMEANNALMHATDRSLILFDEIGRGTATYDGMALAQA
IIEYIHEHLRAKTLFSTHYHELTALETTLSRLKNVHVGATEKNGELVFLHKVSAGPADKS
YGIHVARLAGMPETLLKRADKILSSLERKDVKLGQLELFGSAAAKIIKQLKNLNLMGMTP
MDVMNQIYQWQQKLK--
>WP_057142111.1_DNA_mismatch_repair_protein_MutS_[Mycobacterium_tuberculosis]_Actinobacteria
M---VKYTPMIEQYLAIKAEVQDAFLFFRLGDFYEMFFDDAVLASRELEITLTGRDGGAE
ERIPMCGVPYHSAESYIARLVEKGYKVAICEQVENPAEAKGPVRREIVRIVTPGTVMDAR
LLSETSNNYIAAVVRAGEG-YGFAACDISTGELYVTRLESFELLLDELNVYSPSEVLGSA
ALLEAAAWMKSAVMTAGGGLSP---------------EGHFSEAQLRSL----PEGARDT
LALLMEYLQETQKRSLTHIKHIRVYEPSQYMIMDPFTRRNLELVETVRDRSRKGTLYWLL
DKTVTAMGGRLLRRWIEKPLMNRTHIEERLEAVDGLYRQLIVRDELKQSLKEVYDLERLT
ARIAYGSANARDLVALKASLSQVPKLRQLCETSGSATLAALAARIDPCQDLMASIEEAIV
DEPPVSIRDGGMIRAGLNARLDQLREASTNGKQWIAELEKHERERTGIKSLKIGFNKVFG
YYIEVTKSNLASLEERYERKQTLASAERFVTPELKEKEALILEAQEGMVDLEYELFIQLR
DKLASHIPRLQQLAELIATVDVYQSLAHVSSANRFARPEIGDGYELLIEEGRHPVVEAVL
ENGVFIANETKLSKDDGSMLLITGPNMAGKSTYMRQVAMIVLMAQIGCFVPAKRARIPIV
DRIFTRIGAADDLIGGQSTFMVEMMDIKVMTEKATAKSLVIIDELGRGTSTGEGMAIAQA
VIEYLHDQIGCKTLVSTHFHELAHLEESLRELRNYCMAVKESGQQVTFLRKLIRGAASTS
YGIYCAQIAGLPSGIIDRSYELLHAFEARGELLVQLSLFSVKADKVLEQLRTADLMNMTP
MAAMNFLYELKKQLSS-
